# Supplementary material for: Integrated proteomic and phosphoproteomic analysis reveals the MAPK cascade as a key regulator of ethylene-induced latex production in Hevea brasiliensis
Source: Stress Biol. 2026 Feb 19;6(1):18. doi: 10.1007/s44154-026-00290-9 (PMC12920992; doi:10.1007/s44154-026-00290-9)
Supplement: Supplementary file 2 — Supplementary Material 2: Table S1 The number of identified proteins. [file 44154_2026_290_MOESM2_ESM.xlsx]

## Sheet: sheet1
supplemental table S1:The number of identified proteins.
Protein.Group	Protein.Ids	Protein.Names	Genes	First.Protein.Description	ET5_3	ET5_2	ET5_1	ET3_3	ET3_2	ET3_1	ET1_3	ET1_2	ET1_1	CK5_3	CK5_2	CK5_1	CK3_3	CK3_2	CK3_1	CK1_3	CK1_2	CK1_1	CK0_3	CK0_2	CK0_1
A0A023HJ60	A0A023HJ60	A0A023HJ60_HEVBR		Rab5	74739.4	78968.4	72932.9	91942	84534.3	83334	72771.6	68966.4	76167.8	51268.2	60172.8	53966.6	85190.6	82633.2	74720.5	46783.1	55031.9	45680	119121	121655	107356
A0A023HJ68	A0A023HJ68	A0A023HJ68_HEVBR		Rab8	80684.6	81864.2	82973.4	101298	88715.8	96164.4	54784.8	55030.4	59458.7	78129.5	78878.2	83971.9	92429.6	90835.1	90671.4	107522	116079	120067	48198.8	32619.9	54588.3
A0A023HJ72	A0A023HJ72;A0A6A6MTD7	A0A023HJ72_HEVBR	GH714_000125	Rab6	10772.2	10134.4	9351.99	10165.6	10706.5	11445.3	7009.66	6711.95	6803.03	6001.31	4858.57	6905.76	8357.68	9013.32	9929.12	8388.63	9394.9	8386.89	10448.3	10613.5	9841.35
A0A023HJ75	A0A023HJ75	A0A023HJ75_HEVBR		Rab7	2650.96	2576.13	2173.25	1696.82	2351.76	2679.86	1097.82	1684.06	1054.92	2150.42	2480.71	2014.57	2305.31	2731.52	2998.88	2004.61	2580.77	2485.08	3009.3	2840.75	3254.9
A0A068LJJ5	A0A068LJJ5	A0A068LJJ5_HEVBR	PDC1	pyruvate decarboxylase	2961.26	2388.1	2450.76	2857.69	2712.11	2341.93	2912.72	2747.5	4583.93	2773.4	2088.56	2393.93	3450.62	3607.7	3706.18	3443.58	4063	4001.76	2115.56	1344.62	2416.48
A0A068LJJ9;A0A6A6KY22	A0A068LJJ9;A0A068LLN2;A0A6A6KC74;A0A6A6KUW0;A0A6A6KWS2;A0A6A6KXW3;A0A6A6KY22;A0A6A6KYB3	A0A068LJJ9_HEVBR;A0A6A6KY22_HEVBR	G6PDH-2;GH714_029797	Glucose-6-phosphate 1-dehydrogenase	1364.52	1233.67	1370.01	1647.87	1471.68	977.038	3410.41	3994.71	4676.03	2178.32	1869.15	1736.78	2848.01	2538.87	2838.29	2719.07	2598.39	2738.73	2263.06	2411.17	1665.89
A0A068LJK2;A0A6A6MD93	A0A068LJK2;A0A6A6MD93	A0A068LJK2_HEVBR;A0A6A6MD93_HEVBR	GH714_025904;PFK3	ATP-dependent 6-phosphofructokinase	403.034	452.699	431.024	503.428	576.614	841.99	2138.18	2471.89	2466.11	873.824	532.009	871.355	1206.13	1760.69	1011.87	1713.51	1235.06	2042.12	1057.73	1130.37	1181.77
A0A068LJY6	A0A068LJY6	A0A068LJY6_HEVBR	G6PDH-3	Glucose-6-phosphate 1-dehydrogenase	29846.1	32091.4	32030.6	33864.5	33347	32252.9	38348.5	39391.8	40383.4	36813.5	34812.5	34599.9	38384.8	37889.8	39247.2	31589	34429.2	32765.1	37083.1	35656.7	35193.1
A0A068LJZ1	A0A068LJZ1;A0A6A6K556	A0A068LJZ1_HEVBR	PFK4	ATP-dependent 6-phosphofructokinase			386.209			284.257	1120.26	887.726	1062.23	840.922	784.699	860.402	274.345	1259.55	547.34				843.445	940.138	997.242
A0A068LLM9	A0A068LLM9	A0A068LLM9_HEVBR	PFP2	Pyrophosphate--fructose 6-phosphate 1-phosphotransferase subunit alpha	68635.6	67013.4	69043.7	56737	57270.1	62277.7	158369	162030	160179	139880	138152	138058	127550	123869	117631	126871	126970	130323	83302.3	87659.6	88093.4
A0A068LLN6	A0A068LJB7;A0A068LJK2;A0A068LJZ1;A0A068LLN6;A0A068LLN8;A0A068LQG1;A0A068LQG6;A0A6A6K9U3;A0A6A6KL85;A0A6A6LSH9;A0A6A6LVG1;A0A6A6NCP4;A0A6A6NEF8;A0A6A6K556;A0A6A6MRI1;A0A6A6MD93	A0A068LLN6_HEVBR	PFK2	ATP-dependent 6-phosphofructokinase	63296	62241.8	64759.8	67402.9	61199.9	61252.1	54413.4	50671.4	52672.8	58690.2	55479.3	60030.6	54706.7	51563.4	52545.1	57128.3	52902.7	54184.9	79949.9	74114	74106.7
A0A068LQF2	A0A6A6LQJ1;A0A6A6LT92;A0A068LQF2	A0A068LQF2_HEVBR	PFP1	Pyrophosphate-dependent phosphofructokinase (Fragment)	33998.9	34163.3	32578.1	33023.3	29591.7	32332.3	60421.9	64888.7	61196.5	61531.5	59368.1	60671.7	57658.1	53761.8	54217.8	59537.5	57846.9	64770.2	38755.9	36963	35759.7
A0A068LQF7;A0A6A6M1B6	A0A068LQF7;A0A6A6KID8;A0A6A6M1B6	A0A068LQF7_HEVBR;A0A6A6M1B6_HEVBR	GH714_017967;PDC4	pyruvate decarboxylase	12138.4	12393.2	12685.9	6054.05	7236.13	7244.64	8567.13	4870.34	6139.32	9696.21	9756.63	9126.95	8449.53	8046.63	6563.5	5175	4671.8	4951.34	3666.73	5703.75	5443.7
A0A068LQG1;A0A6A6MRI1	A0A068LQG1;A0A6A6MRI1	A0A068LQG1_HEVBR;A0A6A6MRI1_HEVBR	GH714_041511;PFK1	ATP-dependent 6-phosphofructokinase	1725.3	1700.43	1673.62	2875.34	2497.51	3048.3	2359.18	1871.52	2314.12	1453.26	2088.8	2437.28	1911.26	2727.84	2125.83	2323.08	2270.1	2131.54	2453.91	2171.45	2093.3
A0A074	A0A074	A0A074_HEVBR	Glu1	glucan endo-1,3-beta-D-glucosidase (Fragment)	4194.8	3427.6	4687.32	3774.64	6096.08	4965.12	4025.19	4068.76	4169.68	2215.33	2325.66	2469.92	2246.66	2026.85	3894.5	1589.93	2968.97	2539.78	4998.82	3754.59	4370.42
A0A077ETE4	A0A077ETE4	A0A077ETE4_HEVBR		Glutathione reductase	2862.6	2884.52	3186.32	3660.04	4777.32	4565.13	8152.66	8180.2	8411.87	3562.88	3483.21	3639.33	4643.99	4331.23	4800.32	8121.66	7673.68	6332.13	4947.43	4492.02	5247.02
A0A088QDC7	A0A088QDC7;A0A6A6LJT0;A0A6A6N0Z2	A0A088QDC7_HEVBR	SKD1	K+ transport growth defect-like protein	28614.2	28552.4	30004.4	26357.4	24591.7	25872.4	25509.1	24877.8	24607.2	26459.6	26902.1	28500.3	27934.4	30077.2	29606.2	26082.3	23602.7	24039.1	21661.7	21077	21117
A0A088SGB4	A0A088SGB4;A0A0S3J3P2;A0A0S3J3S4;A0A6A6M4K1;Q944G2	A0A088SGB4_HEVBR	MVK	Mevalonate kinase	9212.77	9253.42	9873.26	6178.29	7290.84	5930.93	12907.3	12813.4	15241.8	12806.7	13592.1	12256.8	15085.4	15808.6	14232.6	14110.2	12533.9	14434.1	4941.46	4651.14	4111.43
A0A097P981;A0A6A6KHL8	A0A097P981;A0A6A6KHL8	A0A097P981_HEVBR;A0A6A6KHL8_HEVBR	CYP51;GH714_007193	CYP51	2854.56	3212.33	2700.01	2034.31	1975.17	1699.4	3224.03	3217.95	3271.31	5001.95	4870.9	4556.17	6782.56	6940.8	6492.05	9214.64	10357.4	8437.68	1422.01	741.899	1096.96
A0A097P9Q6;A0A6A6MSE8	A0A6A6MQC9;A0A6A6MSE8;A0A097P9Q6	A0A097P9Q6_HEVBR;A0A6A6MSE8_HEVBR	ABCA2;GH714_040742	ABC transporter family protein	12666.5	17812	12057.6		11634.8	9381.36	14703.9	19176.4	19925.2	13135.1	13667.2	12864.3	16640.1	12862.8	13573.6	19038.9	10292.7	8179.87	9501.58	10264.3	8005.85
A0A097P9R5	A0A097P9R5	A0A097P9R5_HEVBR	ABCC2	ABC-type xenobiotic transporter	2679.72	3110.48	3302.58	3310.24	3158.32	3115.42	1464.35	1441.32	1830.53	2427.24	1841.71	1670.05	1861.48	1966.42	2230.28	1672.02	1705.8	1997.62	1885.45	1321.96	1842.85
A0A097P9R9	A0A097P9R9;A0A6A6LLH0;A0A6A6NC79	A0A097P9R9_HEVBR	ABCF4	ABC transporter family protein	10769.3	10805.2	10387.7	7897.98	7721.73	7146.34	6873.99	6119.58	6683.48	9356.37	9341.51	8997.26	8850.18	8612.26	9337.57	7339.63	8210.79	8018.05	4831.18	5123.09	4905.56
A0A097P9S0	A0A097P9S0;A0A6A6MMB4	A0A097P9S0_HEVBR	ABCF3	ABC transporter family protein	5445.32	5363.16	5432.03	4398.33	4397.37	4383.37	3706.84	3628.15	3681.62	5323.36	5539.81	5375.35	3877.02	3804.6	3747.49	3038.61	2449	2718.88	3630.7	3700.3	3218.08
A0A097P9S2;A0A6A6LKQ4	A0A6A6NDA4;A0A097P9S2;A0A6A6LKQ4	A0A097P9S2_HEVBR;A0A6A6LKQ4_HEVBR	ABCE2;GH714_031409	ABC transporter family protein	7998.89	7266.95	6931.79	5795.58	5984.61	6661.34	6044.03	7148.03	6799.19	9680.5	9704.72	8732.81	6377.6	6964.14	6959.85	6135.8	5239.75	6114.3	7218.46	6837.22	7547.59
A0A097P9S6	A0A097P9S6;A0A6A6KGY4	A0A097P9S6_HEVBR	ABCI18	ABC transporter family protein	4129.61	4437.08	4710.81	3584.09	3765.56	3512.69	4560.1	4128.52	4338.63	3842.66	4447.2	4243.7	5175.05	5260.24	4067.48	5605.48	4151.09	4452.17	3922.32	3614.8	3657.34
A0A097P9U1;A0A6A6LIB7	A0A097P9U1;A0A6A6LIB7	A0A097P9U1_HEVBR;A0A6A6LIB7_HEVBR	ABCI15;GH714_011378	ABC transporter family protein	899.322	790.248	798.429	790.619	733.408	742.135	1702.17	1932.44	1698.16	763.696	838.351	1158.45	942.968	1098.01	854.9	1345.66	1208.84	1330.49	1053.65	1100.87	1627.86
A0A097P9U5	A0A097P9U5;A0A6A6KKV8;A0A6A6MS97	A0A097P9U5_HEVBR	ABCI20	ABC transporter family protein	8442.8	8830.07	7871.25	5429.89	5552.76	5655.4	5811.71	3863.59	4839.45	6221.08	7279.47	6575.51	6894.23	6611.06	6978.09	5304.37	4934.57	3830.31	3680.07	3992.81	4410.06
A0A097P9U8;A0A6A6KFW3	A0A097P9U8;A0A6A6KFW3	A0A097P9U8_HEVBR;A0A6A6KFW3_HEVBR	ABCI19;GH714_030405	ABC transporter family protein	3486.02	4739.55	4632.79	2763.57	4634.58	4592.53	3521.03	2061.35	2647.74	3264.73	2818.81	2905.47	3381.48	4781.36	3348.52	3125.83	2665.99	3514.27	3121.72	2471.62	2556.49
A0A0A6Z9S8	A0A0A6Z9V8;A0A6A6LHG9;A0A6A6LTD5;A0A6A6MP04;A0A6A6N4R8;A0A6A6N696;A0A6A6NJW7;A0A0A6Z9S8;R4MUU9	A0A0A6Z9S8_HEVBR	ERF3	AP2/ERF super family protein	529.685	492.175	246.42	609.423		526.837
A0A0A6Z9T0	A0A0A6Z9T0	A0A0A6Z9T0_HEVBR	EPSPs	3-phosphoshikimate 1-carboxyvinyltransferase	491.206		647.803	1048.96	1010.41	821.279	800.732	1309.82		577.646	1107.64	856.608	1044.35	1930.73	1397.1	1670.61	2211.92	1990.26	752.895	851.194	605.885
A0A0A6Z9Z1	A0A6A6K2B8;A0A0A6Z9Z1	A0A0A6Z9Z1_HEVBR	DAHPs	Phospho-2-dehydro-3-deoxyheptonate aldolase	1069.61	968.49	1182.58		923.914	926.588	1681.42	1640.4	1867.1	2284.72	1853.2	2104.99	1992.02	2166.11	2341.3	1722.14	1820.96	1641.97	1085.05	799.925	1012.29
A0A0A7A4N7	A0A0A7A4N7	A0A0A7A4N7_HEVBR		H(+)-transporting two-sector ATPase	12656.1	11754	12588	7121.55	6491.19	8040.83	17971.4	16348.6	14645.3	15767.1	16761.4	15258.9	7391.89	7900.67	6451.2	2048.37	2765.98	3423.39	16335.9	17348.8	15876.6
A0A0A7A534	A0A0A7A534	A0A0A7A534_HEVBR		Eukaryotic translation elongation factor	12092	11766.9	12245.1	8489.56	9839.64	7663.86	8828.6	13631.9	11171.5	7577.49	7266.38	6726.15	11678.4	11200.4	11535	7149.63	6926.79	7040.36	8625.09	7021.64	6776.18
A0A0F6MTX7;A0A6A6LZX7	A0A0F6MTX7;A0A6A6LZX7;Q944G3	A0A0F6MTX7_HEVBR;A0A6A6LZX7_HEVBR	AACT3;GH714_011200	Acetyl-CoA C-acetyltransferase	3398.58	2977.04	2643.39	1876.05	1878.71	1608.35	4559.7	2368.5	3768.3	2637.04				3303.81	2901.8	3021.46	3650.8	3776.92			2699.7
A0A0F6MTX8	A0A0F6MTX8;A0A6A6LLY9	A0A0F6MTX8_HEVBR	PMVK2	phosphomevalonate kinase	3076.84	3322.36	3292.79	1684.97	1700.38	1631.85	1682.88	1410.07	1282.32	3499.27	3125.89	3500.29	2456.95	2533.85	2498.88	1354.89	1270.67	1686.45	1226.4	1055.19	1175.48
A0A0F6MTX9;A0A0F6MU13;A9ZN04;Q9S7C4	A0A0F6MTX9;A0A0F6MU13;A9ZN04;Q9S7C4	A0A0F6MTX9_HEVBR;A0A0F6MU13_HEVBR;A9ZN04_HEVBR;Q9S7C4_HEVBR	HbIPI;IPI1A;IPI1B;IPI2	isopentenyl-diphosphate Delta-isomerase	3631.8	3435.28	3142.78	4049.1	2242.05	2365.68	2838.87	2450.7	2150.57	2941.93	3119.97	2857.71	5650.79	4015.73	4904.32	1708.59	2331.96	2150.12	3251.58	2335.33	1999.04
A0A0F6MU03;A0A6A6KA03	A0A0F6MU03;A0A6A6KA03;A0A6A6KA14	A0A0F6MU03_HEVBR;A0A6A6KA03_HEVBR	GH714_006042;PKT1	acetyl-CoA C-acyltransferase	2206.27	1734.93	1765.14	1812.58	2152.44	1518.68	3934.5	3310.51	2164.77	1266.21	1467.32	1663.56	2831	1992.78	2821.43	2378.93	3583.99	2321.7	1017.73	1792.48	1361.94
A0A0F6MU11	A0A0F6MU11	A0A0F6MU11_HEVBR	AACT2	acetyl-CoA C-acetyltransferase	6321.21	5436.32	7502.62	3903.63	4586.17	2701.82	12842.1	11854.6	11748.6	11114.9	10498.4	10729.2	10100.9	8663.72	7853.49	9958.15	9872.5	8956.57	3500.01	3850.64	3626.8
A0A0F6MU12	A0A0F6MU12;A0A6A6NFQ0;A9ZN02;Q944G1	A0A0F6MU12_HEVBR	PMVK1	phosphomevalonate kinase	12981.5	12955.6	12177.2	6746.75	6223.99	6177.5	9419.93	9083	9582.07	12699.8	12539.6	13553.2	11096.9	12068.2	10851.3	10708.7	10647.3	10355.9	3934.33	3654.27	3454.33
A0A0G3VIQ8	A0A0G3VIQ8;Q6J1J4	A0A0G3VIQ8_HEVBR		Snare protein YKt	75020.2	69882.8	72183.3	82828.7	79774.3	84597.3	41160.7	38667	36691.2	38622.2	37747.3	41797.2	56916.2	62831.8	58989.1	50939.2	50585.2	50082.6	86264.5	83260.5	88091.3
A0A0H3WJ12;A0A6A6N0Y3	A0A0F6MTY4;A0A0F6MU04;A0A0H3WJ12;A0A6A6N0Y3;A9ZN03;Q944G0	A0A0H3WJ12_HEVBR;A0A6A6N0Y3_HEVBR	GH714_005011;MVD	Diphosphomevalonate decarboxylase	60195.8	56523.6	53760	33500.2	31652.7	31024.8	94082.2	100290	93494.4	95826.3	96134.5	92641.2	94429.5	90219.6	88499.3	97534.9	93345	92408.2	28274.7	26174.6	28770.7
A0A0H3WME2	A0A0H3WME2;A0A0S3J2X4;A0A192ABM6;A0A6A6KIQ3;A0A6A6M192;A0A6A6M8I1;A6N2H2;A9ZN19;Q8L7F4	A0A0H3WME2_HEVBR	FPS2	Farnesyl pyrophosphate synthase 2	4751.86	4200.05	4261.21	3649.37	3806.11	3830.48	5095.74	3598.57	4887.03	6771.86	6166.83	6743.51	7173.68	6981.67	6433.65	8122.58	7887.55	7952.99	2516.5	2812.93	2472.8
A0A0K0XHF8;A0A6A6MAU7	A0A6A6MAU7;A0A0K0XHF8	A0A0K0XHF8_HEVBR;A0A6A6MAU7_HEVBR	CML27;GH714_000480	Calmodulin-like protein 27	525.314	367.238	329.076	567.115	518.273	626.983	539.023	297.599	378.423	655.598	1007.67	660.32	623.264	428.417	1349.09	784.455	1314.22	1080.35	311.418	524.138	393.881
A0A0M4MA66	A0A0M4MA66;A0A6A6KMS3	A0A0M4MA66_HEVBR	PR1	Pathogenesis-related protein 1	39777.6	38695	39863.3	20684.6	20969.3	20549.4	481.269	248.118	581.986	9564.63	10643.9	10043.1	10170.5	8806.78	8250.31	2728.44	2876.95	1706.49	1699.06	1490.14	1066.23
A0A0M4PI44;A0A6A6N899	A0A0M4PI44;A0A6A6N899	A0A0M4PI44_HEVBR;A0A6A6N899_HEVBR	APX;GH714_003334	L-ascorbate peroxidase (Fragment)	31476.6	30198.9	34546.2	31179	31562	36831.6	38522.2	37566.1	33601.8	27790.2	27744.3	27739.1	25824.5	23258.6	26003.4	25237.5	26120.3	27585.9	42468.2	37774.1	36257.7
A0A0N6W2Q4	A0A0N6W2Q4;A0A6A6MI28	A0A0N6W2Q4_HEVBR	SiR	assimilatory sulfite reductase (ferredoxin)	1074.3	886.815	720.125	796.474	1451.29	858.759	1019.76	1461.21	1117.52	1027.53	1338.8	1074.1	1652.83	1619.31	1879.77	1789.26	2342.66	1667.9	958.637	936.865	1222.29
A0A0R5RJV0;A0A6A6N9X1	A0A6A6N9X1;A0A0R5RJV0	A0A0R5RJV0_HEVBR;A0A6A6N9X1_HEVBR	GH714_038490;SULTR	Sulfate transporter	5144.44	5070.31	4816.99	3414.02	3147.92	4292.58	1744.71	1773.79	2235.17	3569.23	4044.14	3842.5	4906.1	4522.7	4035.92	2483.92	2968.76	2366.63	1235.92	1643.21	1378.84
A0A0R5RJV3	A0A0R5RJV3;A0A6A6K869;A0A6A6KPJ6	A0A0R5RJV3_HEVBR	ATPS	sulfate adenylyltransferase	6254.83	5569.35	6174.12	5237.39	5978.42	5003.19	7715.56	7961.92	7150.16	5359.7	6114.24	5238.69	7308.16	7836.87	7911.77	7116.99	7294.7	7096.01	5614.46	6059.3	5577.17
A0A0R5RJV9;A0A6A6MLV8	A0A0R5RJV9;A0A6A6L8P9;A0A6A6MLV8;D5LYI6	A0A0R5RJV9_HEVBR;A0A6A6MLV8_HEVBR	GH714_010450;gamma-ECS1	Glutamate--cysteine ligase, chloroplastic	5244.68	4929.75	4467.32	6800.3	7979.67	6058.43	4635.47	3968.86	3897.76	4126.81	3628.71	4068.9	5674.45	6537.93	6175.3	6178.88	6066.86	7200.83	5481.57	5350.52	4933.47
A0A0R5RJY0	A0A0R5RJY0	A0A0R5RJY0_HEVBR	OASTL	Cysteine synthase	189438	185853	182614	158711	166334	158775	229187	226868	217915	199935	204950	202401	191349	187545	197191	161581	172252	159560	215530	220951	195969
A0A0S1TMG4	A0A0S1TMG4	A0A0S1TMG4_HEVBR	GAPDH1	Glyceraldehyde-3-phosphate dehydrogenase	421320	422920	420964	414847	418879	416453	326923	308979	291531	392067	380452	378827	330789	333288	327549	358690	367615	335716	459343	450871	483512
A0A0S3J2X4;A0A192ABM6;A9ZN19;Q8L7F4	A0A0S3J2X4;A0A192ABM6;A0A6A6M192;A0A6A6M8I1;A6N2H2;A9ZN19;Q8L7F4	A0A0S3J2X4_HEVBR;A0A192ABM6_HEVBR;A9ZN19_HEVBR;Q8L7F4_HEVBR	FDP;FDPS;FPS1;HbFPS	Farnesyl diphosphate synthase	83804.4	87472.8	82478.6	68503.2	65398.6	71118	110930	108396	107360	133807	123307	127230	129535	122434	124986	116259	125588	126448	58098.1	60451.8	60881.1
A0A0S3J3R2;A0A0S3J3S7	A0A0S3J3R2;A0A0S3J3S7	A0A0S3J3R2_HEVBR;A0A0S3J3S7_HEVBR	REF	Rubber elongation factor	9239	7007.16	10314.6	10492.6	11381.2	12556.6	9017.75	12255.3	15564.4	5270.49	6400.69	5938.49	9330.31	11442.3	10346.6	9869.86	6990.39	9204.15	10457	11114.8	4476.18
A0A0S3J3S4	A0A0S3J3S4;A0A6A6M4K1;Q944G2	A0A0S3J3S4_HEVBR	MVK	Mevalonate kinase	363.614	373.023	191.653				430.534	240.779		755.147	502.391	489.568				221.702			266.037	235.593
A0A0U2I723	A0A0U2I723;A0A6A6NHN3	A0A0U2I723_HEVBR	MAPK1	Mitogen-activated protein kinase	2047.7	1903.37	2176.9	2782.68	2465.53	2751.13	3171.61	3613.98	2916.13	1634.74	1509.75	1658.1	3099.17	1985.7	2876.47	2092.61	2585.88	2809.52	2281.23	2102.79	2275.8
A0A0U2JUT1;A0A6A6LTI6	A0A0U2JUT1;A0A6A6LTI6	A0A0U2JUT1_HEVBR;A0A6A6LTI6_HEVBR	GH714_011038;MKK4	mitogen-activated protein kinase kinase	13308.2	14100.6	12939.2	14823.1	13830.5	14536.9	15458.6	14970.3	15990.7	15217	15489.5	15374.2	17270.2	12523	13410.6	12873.2	11937	13739.1	17773.5	17959.4	18424.3
A0A0U3C0Z7	A0A0U3C0Z7	A0A0U3C0Z7_HEVBR		Importin 5	2070.3	2215.25	3091.66	1842.77	2431.11	3115.37	1553.24		937.983	1553.85	1449.75	1306.91		1461.84	1150.23	1330.34	1630.67	1434.24	2212.05	2867.52	2692.01
A0A139ZGA8;A0A6A6KR49	A0A139ZGA8;A0A6A6KNZ5;A0A6A6KR49	A0A139ZGA8_HEVBR;A0A6A6KR49_HEVBR	GH714_015076;PPC1	phosphoenolpyruvate carboxylase	58398.4	57771.2	61853.8	72239.2	70472.3	70138.1	34563.2	38325.9	37209	42264.7	43189.8	45715.3	41266.6	40993.1	42917.8	39963.3	42378.9	40977.2	74920.2	72245.7	71446.7
A0A139ZGA9	A0A139ZGA8;A0A139ZGA9;A0A6A6KEN5;A0A6A6KNZ5;A0A6A6KR49	A0A139ZGA9_HEVBR	PPC2	phosphoenolpyruvate carboxylase	65364.3	65538	60286.6	70172.3	83321.7	78016.2	68754.8	58640.9	64199	68962.8	65097.9	74205.4	77135.3	77429.9	79478.5	70830.8	83951.6	72142.5	83096.9	77882.8	81337.2
A0A142BRQ2;A0A6A6LTK1	A0A142BRQ2;A0A6A6LTK1;A0A6A6LUD5	A0A142BRQ2_HEVBR;A0A6A6LTK1_HEVBR	GH714_018503;MFT1	Mother of FT and TFL1-like protein	3547.33	3335.32	4611.33	4214.01	3763.5	5939.36	8504.7	7672.63	7143.76	3598.42	4696.88	4219.09	4401.29	4337.98	4653.74	5790.9	7128.35	4530.1	6154.78	6019.06	6460.15
A0A160E702	A0A160E702	A0A160E702_HEVBR	GH714_039361	Metacaspase 2	1252.03	1413.76	1416.96	785.856	764.249	585.316	1521.98	1468.61	1018.16	1665.6	1274.84	2017.27	1114.54				643.002		2263.24	2049.45	2206.18
A0A166U834	A0A166U834;A0A6A6LGW3;C3RUE3	A0A166U834_HEVBR	CuZnSODchl	Superoxide dismutase [Cu-Zn]	11731.9	13509.4	10352.9	15276.6	15234.3	14998.3	25052.6	25589.1	21567	12673.4	10168.3	14493.1	22018.4	19295.9	18580.1	20970.5	12527.4	17128.7	23781.8	25527.9	24997.7
A0A166U861;A0A6A6L558	A0A166U861;A0A6A6L558	A0A166U861_HEVBR;A0A6A6L558_HEVBR	DHAR;GH714_032852	glutathione dehydrogenase (ascorbate)	996.936			2180.37	995.263	1697.11	4119.7	3908.4	2971.51		2537.67	1915.81	2043.68		2072.23	1902.38	2435.99	1696.93	2367.37	3975.07	3066.54
A0A173DUH8;A0A2P9JZL6;A0A6A6M917	A0A6A6M917;A0A173DUH8;A0A2P9JZL6	A0A173DUH8_HEVBR;A0A2P9JZL6_HEVBR;A0A6A6M917_HEVBR	DHN2;ERD14;GH714_007087	Dehydrin 2	14642.7	13001.4	13715.8	13410	12659.2	11093.6	13516.8	13081.1	17164.3	22888	18601.6	18618.2	8711.11	11734.5	10378.3	11386.8	13099.2	11485.4	16229.1	13069.7	12806.3
A0A173DUI3;A0A2P9JZL5	A0A173DUI3;A0A2P9JZL5;A0A0U1Z0N6	A0A173DUI3_HEVBR;A0A2P9JZL5_HEVBR	DHN1;ERD10	Dehydrin 1	291895	276004	245819	285189	251050	275271	321710	366960	346148	341207	337558	314950	239567	211715	214765	262963	228501	218787	408847	453482	459530
A0A173DW70;A0A6A6NJE3;A0A6A6NJF7;A0A6A6NJH4;A0A6A6NKB0;B3FNP9;W0USW9	A0A068EPH9;A0A068ERD2;A0A173DW70;A0A6A6NJE3;A0A6A6NJF7;A0A6A6NJH4;A0A6A6NKB0;B3FNP9;W0USW9	A0A173DW70_HEVBR;A0A6A6NJE3_HEVBR;A0A6A6NJF7_HEVBR;A0A6A6NJH4_HEVBR;A0A6A6NKB0_HEVBR;B3FNP9_HEVBR;W0USW9_HEVBR	GH714_026478;GH714_026479;GH714_026595;GH714_026598;GH714_026628;PI4;spi	Protease inhibitor 4	12856.2	13869.2	14183.5	9700.14	9300.58	8000.31	7245.51	8849.37	7653.62	9212.68	9176.67	10266.3	12123.6	12357.2	11905.5	15064.1	15939.9	15856	1895.91	2061.05	1932.32
A0A173GY88	A0A173GY88	A0A173GY88_HEVBR	GRDH1	Glucose/ribitol dehydrogenase	146987	131134	139448	128454	138057	123955	373211	371235	358783	437944	435130	428725	316223	324825	305819	401149	393398	415022	127300	125804	135217
A0A182BM80	A0A182BM80;Q6T708	A0A182BM80_HEVBR	REF175	Rubber elongation factor 175	265404	266529	266478	358361	367654	359288	362866	354078	346396	260216	258128	254470	339818	323379	347760	381992	378839	368657	374254	366114	361820
A0A182BM84	A0A182BM84;Q84T87;S4WC64	A0A182BM84_HEVBR	SRPP243	Small rubber particle protein 243	1.38104e+06	1.32662e+06	1.34621e+06	1.46301e+06	1.46712e+06	1.45661e+06	1.21757e+06	1.18531e+06	1.19514e+06	813074	813707	829824	737541	751674	736004	722169	725877	738046	2.47798e+06	2.33364e+06	2.31092e+06
A0A192GRI4	A0A192GRI4	A0A192GRI4_HEVBR		non-specific serine/threonine protein kinase	2131.3	3025.99	3352.51	2976.43	1601.79	2519.76	5771.22	6898.55	3959.71	6719.39	8231.13	7204.63	4009.51	3080.5	4793.34	3377.92	3685.88	3759.08	2816.44	3374.51	3277.38
A0A1B1LTZ3	A0A1B1LTZ3	A0A1B1LTZ3_HEVBR		Rubber elongation factor-like stress related protein 1	741.677	454.156	495.12	508.774	618.778	714.758				411.965	353.447	444.884	610.273	596.245	692.492	787.104	907.491	677.299	848.731	508.756	775.988
A0A1B1LTZ5;A0A6A6M9G9	A0A6A6M9G9;A0A1B1LTZ5	A0A1B1LTZ5_HEVBR;A0A6A6M9G9_HEVBR	GH714_005523;HSP17.5	17.5 kDa heat shock family protein	6770.1	6456.98	6111.32	8856.24	8327.74	9071.52	23456.1	24503.4	22514.3	12689.8	12352.7	12442.2	9708.97	10344.2	9838.39	8039.83	8641.96	8306.08	23462.5	25529.4	25634.4
A0A1B1LTZ6	A0A1B1LTZ6	A0A1B1LTZ6_HEVBR		Annexin	72683.9	76991.8	76205.2	75641.8	71228.6	70278	208747	208832	206133	134221	136687	129846	144071	157726	166120	185298	178043	175294	65448.2	63902.2	69120.4
A0A1E1GJI0;A0A5S9FKQ3	A0A1E1GJI0;A0A5S9FKQ3	A0A1E1GJI0_HEVBR;A0A5S9FKQ3_HEVBR	HRTBP;RTA	ditrans,polycis-polyprenyl diphosphate synthase [(2E,6E)-farnesyldiphosphate specific]	16509.9	15933.4	18103	11313.3	10585.4	11673.5	45889.3	45174.7	47877.3	42760.3	42063.6	45231.6	43644.6	43574.5	40695.4	48379.2	50610.1	48141.3	9606.9	10739.5	10332.4
A0A1I9JUQ9	A0A1I9JUQ9;A0A6A6KHW4	A0A1I9JUQ9_HEVBR	PDCE1	Pyruvate dehydrogenase E1 component subunit beta	2059.89	2200.01	1871.35	1573.8	977.785	1047.7	2467.91	2035	2851.39	1907.94	1626.35	2025.17	4121.53	3523.14	13937	4046.86	2385.38	4912.26	1889.87	2431.93	2492.03
A0A1L1XW03	A0A1L1XW03	A0A1L1XW03_HEVBR	P4501	Cytochrome P450	23729	25255.1	23103.5	23842.1	25133	25057.6	29455.4	28703.5	29512	26884.1	28044.5	28404.4	31176	32047.8	32733.1	35407.5	33564.7	29566.2	26404	26221.5	25092.4
A0A1S5R4J3	A0A1S5R4J3	A0A1S5R4J3_HEVBR		DNA-directed RNA polymerase	2072.39	2388.39	2102.83	1681.59	1588.4	1485.07	1278.59	1271.61	1737.11	1576.23	1087.98	1349.1	1036.38	1967.12	1409.52		703.559	846.059	737.214	767.456	794.573
A0A1S6Y2I9;A0A6A6NK53	A0A1S6Y2I9;A0A6A6NK53	A0A1S6Y2I9_HEVBR;A0A6A6NK53_HEVBR	MLO;Mlo7	MLO-like protein	1870.32	2267.25	2992.18	2121.16	2314.95	2099.13	1001.25	1013.63	1302.23	2376.28	3012.55	1796.62	2414.73	2480.63	2311.83	2121.47	2037.52	1610.64	2276.45	1995.6	2054.13
A0A1V0FXL4	A0A1V0FXL4;A0A1V0FXL3;A0A6A6MI26	A0A1V0FXL4_HEVBR	GH714_028336	Abscisic acid receptor PYL14	10971.6	9996.1	9618.76	13163.5	11572.1	13612.8	11291.2	10790.4	11459.2	10154.2	9042.51	9596.94	15551.8	16586.7	13626.6	13683.4	11663.8	11198.6	12550.8	11577.7	12638.6
A0A1V0FXL7	A0A1V0FXK3;A0A1V0FXK9;A0A1V0FXL7;A0A1V0FXM5;A0A6A6MSQ6;A0A6A6NI80	A0A1V0FXL7_HEVBR	GH714_011032	Abscisic acid receptor PYL11	11527.4	13556.7	12409	17150.2	17996	15940.4	17696.2	16711.9	16449.7	10670.5	11592.7	11691.6	20514.9	22689.9	21427.6	18520	19411.6	19402.2	14698.5	14449.4	14990.8
A0A1W6F9B8;A7BGF8;F2X0C3	A0A1W6F9B8;F2X0C3;A7BGF8	A0A1W6F9B8_HEVBR;A7BGF8_HEVBR;F2X0C3_HEVBR	atpB	ATP synthase subunit beta, chloroplastic		636.956	335.77	874.227	728.111	904.347	1901.93	2336.98	2028.41	766.134	817.74	770.736	1236.49	1054.76	974.375	1167.6	1601.29	1348.75	1371.45	1282.79	1343.17
A0A1W6FAM1;F2X0C5	A0A1W6FAM1;F2X0C5	A0A1W6FAM1_HEVBR;F2X0C5_HEVBR	accD	Acetyl-coenzyme A carboxylase carboxyl transferase subunit beta, chloroplastic	1591.32	2018.71	1491.04	1200.32	1754.43	1259.49	2419.98	3564.85	2688.62	1900.77	1753.43	1751.85	2614.46	2493.72	3352.43	3397.63	3040.09	3311.51	1955.9	1793.9	1721.45
A0A1W6FAV4;A7BGA6;F2X0C4	A0A1W6FAV4;F2X0C4;A0A0D3MDV7;A0A2L0WQG1;A0A6B7GD23;A0A6B7GD28;A0A6B7GD96;A7BGA6	A0A1W6FAV4_HEVBR;A7BGA6_HEVBR;F2X0C4_HEVBR	rbcL	Ribulose bisphosphate carboxylase large chain	5439.39	3738.78	4912.12	6734.64	5717.08	4650.8	17392.5	18907.9	15729.4	8832.21	9350.33	8115.65	10507.2	7882.3	8788.29	11435.9	13064	12392.3	13568.5	15192.4	16028.4
A0A1W6LRW6	A0A1W6LRW6	A0A1W6LRW6_HEVBR		Rubber elongation factor-like protein	8346.1	8803.28	9938.55	4596.21	4096.05	3663.56	3183.22	3410.5	3489	5353.36	3320.63	5430.96	4910.65	3897.47	5026.34	3396.09	3509.69	2725.73	3251.79	3228.05	1277.61
A0A2D0Y4R0;A0A6A6L6G0	A0A2D0Y4R0;A0A6A6L5I0;A0A6A6L6G0	A0A2D0Y4R0_HEVBR;A0A6A6L6G0_HEVBR	GH714_033543;HAG16	Histone acetyltransferase	9746.01	8992.45	10090.8	10310.8	9292.13	9320.35	8431.46	9261.5	8936.65	9546.79	8301.97	8362.51	8864	10371.5	7821.35	8771.17	7521.81	10809.1	10344.2	10688.9	10547
A0A2D0Y7Q4	A0A2D0Y7Q4;A0A6A6K1E9	A0A2D0Y7Q4_HEVBR	HDA9	Histone deacetylase	18238.9	19726.5	18189.6	14110.3	14848.6	16587.4	9745.01	8347.02	9862.97	16999.2	17183.6	16181.6	16833.9	18001.3	15353.1	13214.6	12310.9	12094.7	7246.13	7694.55	7356.9
A0A2D0YAW3	A0A2D0YAW3	A0A2D0YAW3_HEVBR	HAG17	Histone acetyltransferase		4114.21	1629.17				2327.18	1647.54	2602.64	1812.12	2006.7	2000.62	1982.52	1821.78	1791.79	1358.69	1255.31	1521.05	2170.68	2051.05	1492.36
A0A2D0YHM0	A0A6A6MFT0;A0A2D0YHM0	A0A2D0YHM0_HEVBR	HDA6	Histone deacetylase	4035.32	3952.05	3738.26	4354.72	4347.33	4844.74	4399.03	3322.81	4597	3858.05	3272.37	3248.84	2953.67	3964.46	3446.16	3369.03	3346.83	4824.55	4950.14	4808.08	4429.18
A0A2D0YNW3	A0A2D0YNW3;A0A6A6MI20	A0A2D0YNW3_HEVBR	HDA3	Histone deacetylase	2605.01	2629.82	2275.07	1801.61	1798.28	2319.18	1700.37	1855.71	1223.75	1965.57	1679.4	1831.56	1662.38	1332.78	1267.8	1271.72	1279.41	1162.22	1216.38	1326.43	1338.66
A0A2D1LV05;A0A6A6K2P3;A0A6A6LE68	A0A6A6K2P3;A0A2D1LV05;A0A6A6LE68	A0A2D1LV05_HEVBR;A0A6A6K2P3_HEVBR;A0A6A6LE68_HEVBR	GH714_002661;GH714_043082;SnRK2.2	Serine/threonine-protein kinase		1029.57	1039.6	956.924			852.791	1107.85	570.263	1377.1	1157.61	1555.45		1408.63		985.156			790.027	1120.09	1295.61
A0A2D1LV17	A0A2D1LV16;A0A345H7V0;A0A6A6L501;A0A2D1LV17	A0A2D1LV17_HEVBR	SnRK2.7	Serine/threonine-protein kinase	61695.4	59505.8	60618.5	49729.6	53387	46056.7	35121.4	30382.9	33401.9	47600.9	49631.1	51076.3	40259.1	46070.6	39523.4	27825.8	31198	30239.5	34405.9	39689.2	37119.3
A0A2D1LV22	A0A2D1LV22;A0A6A6LZ60;A0A6A6LZM5	A0A2D1LV22_HEVBR	SnRK2.10	Serine/threonine-protein kinase	1574.35	1633.88	1344.08	1480.8	1263.06	1072.72	1544.8	1781.05	1673.45	1145.38	1740.88	1687.14	1817.41	1965.53	1606.1	1401.42	1252.88	1634.2	1608.2	1497.26	2095.3
A0A2D1LV37	A0A2D1LV37;A0A345H7V1;A0A2D1LV09	A0A2D1LV37_HEVBR	SnRK2.6	Serine/threonine-protein kinase	7377.26	6670.77	7236.1	5898.86	5801.53	6430.09	7131.49	7203.26	6491.78	6540.89	5896.78	6470.53	6901.22	6738.17	6351.63	6879.25	6242.69	6114.2	4395.95	3932.94	4244.08
A0A2H1YP80	A0A2D0YEJ7;A0A2H1YP80;A0A6A6LTE6	A0A2H1YP80_HEVBR	HAG10	Histone acetyltransferase										316.833	366.889	754.705							505.081	645.336	764.33
A0A2H1YP81	A0A2H1YP81;A0A6A6MK83	A0A2H1YP81_HEVBR	HAG14	Elongator complex protein 3	9463.46	9132.89	8967.89	9845.67	9568.86	9707.98	7061.01	6740.93	6759.91	8596.87	7716.97	8376.54	8627.54	9816.06	8933.38	7658.06	9010.1	8380.86	7304.64	6734.24	7202.71
A0A2H1YP82	A0A2D0YKY7;A0A2H1YP82;A0A6A6KD45;A0A6A6MQP7	A0A2H1YP82_HEVBR	HDA1	Histone deacetylase	3065.27	2802.03	3316.09	2770.09	2498.03	3049.24	983.637	1642.05	1578.24	2069.67	1928.18	2335.09	2531.84	3382.87	3055.28	1924.68	2271.55	1907.01	931	848.153	859.607
A0A2I6PC78	A0A2I6PC78	A0A2I6PC78_HEVBR	PP2C11	protein-serine/threonine phosphatase	2698.23	2595.81	2656.35	2933.18	4236.28	3360.36	2358.9	2190.31	2171.91	2678.77	2808.27	2381.9	2320.46	3043.44	3313.95	1923.91	2751.58	2104.24	4263.14	3715.3	4110.44
A0A2I6SI34	A0A2I6SI34;A0A6A6M7R1	A0A2I6SI34_HEVBR	GH714_022763	Acyl-CoA-binding domain-containing protein 1	663940	640630	659307	442541	469859	459412	804493	726996	748017	656723	639808	583286	784452	724325	753535	607836	602328	589203	297141	317379	301664
A0A2I6SI38;A0A6A6M420	A0A6A6M420;A0A2I6SI37;A0A2I6SI38;A0A6A6MYD0	A0A2I6SI38_HEVBR;A0A6A6M420_HEVBR	GH714_025760;GH714_025850	Acyl-CoA-binding domain-containing protein 5	1407.32	1000.04	1324.3	1145.42	1053.58	914.038		647.225	711.605	882.831	945.448	968.877	436.23	1005.47	744.831	275.611		1020.02	923.918	813.131	743.39
A0A2S0CTJ3	A0A2S0CTJ3	A0A2S0CTJ3_HEVBR	CSN2	COP9 signalosome complex subunit 2	4643.4	4661.42	4619.36	5606.68	5156.21	5147.67	4135.89	4483.39	4001.47	5199.8	5419.4	4977.34	4102.48	4660.48	4471.37	4883.99	3086.25	2584.13	5049	4745.06	5478.3
A0A2S0CTK3	A0A2S0CTK3	A0A2S0CTK3_HEVBR	CSN8	COP9 signalosome complex subunit 8	1110.21	1454.69	1372.17		993.59	888.016	1338.9	1153.82		1287.44	1616.96	1784.11	1058.88	1070.49		1731.69	1428.57	1650.53	1268.52	1162.04	1004.72
A0A2S0CTK6	A0A2S0CTK6;A0A6A6LI00;A0A6A6NHB0;A0A6A6NHE7	A0A2S0CTK6_HEVBR	CSN4	COP9 signalosome complex subunit 4	13560.7	14442.2	14805.7	12646.7	11839	12233	11981.8	11903.1	11335.9	13166.6	13335.8	12888.9	10398.4	10652.9	9067.63	8808.8	8655.41	7713.8	14893.9	14652.4	14537.3
A0A2S0CTK7;A0A6A6NK69	A0A2S0CTK7;A0A6A6NK69	A0A2S0CTK7_HEVBR;A0A6A6NK69_HEVBR	CSN6;GH714_032074	COP9 signalosome complex subunit 6	6198.76	6256.24	6672.12	6783.63	6581.29	6906.24	5511.91	6417.38	5400.44	5267.75	4490.06	4838.75	5928.34	5009.92	4874.37	5390.06	4808.18	5910.01	4442.41	5298.52	5470.24
A0A2S0CTK8	A0A2S0CTK8;A0A6A6LWY5	A0A2S0CTK8_HEVBR	CSN3	COP9 signalosome complex subunit 3	13703.7	13237.2	12119.5	14171.1	12875.1	13228.6	7576.88	10948.6	9892.57	15475.1	15223.2	14288.5	12339.3	10494.1	13983.4	12588.2	12967.2	12486.1	15975.1	16599.6	16698.3
A0A2S0CTK9	A0A2S0CTK9;A0A6A6K550	A0A2S0CTK9_HEVBR	CSN5	COP9 signalosome complex subunit	11941.3	11990.9	11194.2	10034.1	9516.99	10215.7	8113.9	8506.58	9570.12	11085.8	10881.5	11215	9168.33	10810.5	8168.19	9002.58	7947.04	8666.43	10101.3	10539	10648.5
A0A2S0CU67	A0A2S0CU67	A0A2S0CU67_HEVBR	CSN1	COP9 signalosome complex subunit	4511.08	4473.87	4254.6	4500.09	4650.19	4481.6	3588.87	3644.83	3570.79	4684.36	4376.48	4540.52	3413.36	3587.99	3110.51	3466.59	4153.54	3918.53	4929.31	5104.47	4966.57
A0A2U9I6K2;A0A6A6MUL8;A0A6A6MWF5	A0A2U9I6K2;A0A6A6MUL8;A0A6A6MWF5	A0A2U9I6K2_HEVBR;A0A6A6MUL8_HEVBR;A0A6A6MWF5_HEVBR	GH714_042215;GH714_042246;LOX	Lipoxygenase	1410.33	1069.88	1362.23	1325.83	744.128	1131.14	1787.45	1196.82	1357.33	862.06	1174.99	1341.45	1708.7	1977.59	1553.12	871.819	1668.49		564.515	823.203	770.767
A0A2Z5FMX8	A0A2Z5FMX8;A0A6A6N4R6	A0A2Z5FMX8_HEVBR	ADF6	Actin depolymerizing factor 6	10283.2	10594.1	10362	7841.74	7676.46	6549.98	6559.16	6675.38	8098.87	6848.71	7128.88	7051.78	7335.08	6805.53	7909.93	3651.82	4327.43	5272.31	3176.28	3505.7	3770.5
A0A343IVF8	A0A343IVF8;A0A6A6MTC3	A0A343IVF8_HEVBR	GH714_038369	Transcription factor	1474.49	1094.79	1385.94	4066.92	2990.92	3209.61									936.274				2454.26	2695.86	2521.32
A0A343IVG0	A0A343IVG0	A0A343IVG0_HEVBR	GH714_036612	Transcription factor	1104.93	808.022	846.095	973.67	586.867	821.31		1050.14	496.053	1279.14	1217.67	1431.04	877.494	1254.45	1114.32	836.703	1039.26	811.455		809.301	633.773
A0A345AM10	A0A345AM10	A0A345AM10_HEVBR		galactinol--sucrose galactosyltransferase	6462.53	6073.19	6484.58	2550.31	3605.75	2478.45				2123.61	1957.05	2788.93	1859.31	1301.45	1475.46	1618.12	1989.59	1077.63	1800.41	1208.07	1258.66
A0A345H7V0;A0A6A6L501	A0A345H7V0;A0A6A6L501	A0A345H7V0_HEVBR;A0A6A6L501_HEVBR	GH714_031790;SnRK2.3a	SnRK2 family protein	634.013	700.128	667.807		706.527	369.194	1317.11	1603.61	1421.34	707.888	540.301			817.055
A0A345H7V1;A0A6A6N1A3;A0A6A6N5S4	A0A345H7V1;A0A6A6KSE1;A0A2D1LV08;A0A2D1LV09;A0A6A6N1A3;A0A6A6N5S4	A0A345H7V1_HEVBR;A0A6A6N1A3_HEVBR;A0A6A6N5S4_HEVBR	GH714_019636;GH714_019758;SnRK2.4	SnRK2 family protein	5317.46	5009.27	5114.12	4034.33	3646.53	3742.69	6973.14	7740.48	6518.5	5423.73	5322.8	4750.42	6172.62	7017.54	6873.67	6427.71	6382.36	5649.68	3515.06	3810.49	3550.92
A0A345H7V4;A0A6A6M9R0	A0A6A6M9R0;A0A345H7V4	A0A345H7V4_HEVBR;A0A6A6M9R0_HEVBR	GH714_012940;SnRK2.2	SnRK2 family protein	7623.69	8102.88	7247.46	4643.6	4645.77	5041.91	6343.12	5586.78	5922.31	7762.27	7689.78	7574.92	6686.72	6470.25	4741.74	5267.7	5752.58	5140.41	7747.23	7155.74	7520.89
A0A481UJA7	A0A481UJA7	A0A481UJA7_HEVBR	DHAD	dihydroxy-acid dehydratase	6302.55	6687.08	6740.08	7189.47	7927.23	7564.83	16686.5	16318.4	16903	7887.71	7262.28	6658.9	9784.25	8823.6	9282.44	12727.7	11081.7	12367.3	10515.8	9848.4	9414.21
A0A5B9BP75	A0A5B9BP75;A0A6A6MDZ4;A0A6A6MEF3;A0A8B0HFH4	A0A5B9BP75_HEVBR	HSP90.1	Heat shock protein 90	47914.7	49393.1	45087.3	32392.2	36311.3	34225	32569.5	30788.9	37728.5	44679.6	45552.5	52121.6	38350.1	37452.2	36166.3	40572	38298.4	38249	30367.1	30262	28525.7
A0A5J6T5H0	A0A5J6T5H0;F2YZ44	A0A5J6T5H0_HEVBR	GH714_025884	14-3-3 protein	10703	10353.8	10803	9237.43	8807.79	9119.05	10006.5	11727.8	11805.3	12509	12995.6	13199.4	10596.5	11321.4	11538.6	10335.1	10388.1	10775	9417.9	9161.19	9283.87
A0A6A6JZP8	A0A6A6JZP8	A0A6A6JZP8_HEVBR	GH714_042499	Succinate dehydrogenase [ubiquinone] flavoprotein subunit, mitochondrial	2740.84	2952.42	2719.49		7958.38	8124.66	3422.04	3743.62	3299.49	2860.11	1714.86	2218.06	4216.19	4503.31	4519.02	6416.76	6619.25	6984.56	2664.41	3175.84	3042.03
A0A6A6JZW0	A0A6A6JZW0	A0A6A6JZW0_HEVBR	GH714_042771	RND efflux pump membrane fusion protein barrel-sandwich domain-containing protein	14533.6	13943.5	11638.4	4375.35	4482.98	5856.99	18524.7	16605.7	24507.8	4909.5	7840.28	7252.41	8913.49	13971.3	8419.75	3857.23	1564.18	6123.65	15772.6	15836.4	17425.3
A0A6A6K0J4	A0A6A6K0J4	A0A6A6K0J4_HEVBR	GH714_043914	Geranylgeranyl transferase type-2 subunit alpha	7151	6884.24	6789.97	8462.27	9030.67	8394.34	5647.91	6127.74	5666.16	8634.89	9203.38	8841.37	7627.99	7767.98	7099.6	6759.44	8373.3	6892.13	9565.85	9638.08	9786.23
A0A6A6K0Q4	A0A6A6K0Q4	A0A6A6K0Q4_HEVBR	GH714_043888	Uncharacterized protein	613.622	577.443	485.547	672.23	346.903	317.573	552.162	822.862	857.232	952.04	833.576	720.759	341.166	504.933	357.011				487.425	504.281	524.34
A0A6A6K0S9	A0A6A6K0S9	A0A6A6K0S9_HEVBR	GH714_042562	Rotamase	10640.8	9883.18	10237.4	14707.6	12858.8	12437.9	51271.8	52283	51427	27297.4	28590.3	33848.9	30820.1	36116.8	27878.8	51323.5	44666.6	53189.3	41256.4	46259.7	42778.2
A0A6A6K140;A0A6A6LRM1;F2X0B1	F2X0B1;A0A6A6K140;A0A6A6LRM1	A0A6A6K140_HEVBR;A0A6A6LRM1_HEVBR;F2X0B1_HEVBR	GH714_006683;GH714_043895;psbD	Photosystem II D2 protein									362.49	415.189	604.939				363.902				1746.79	1507.2	1699.21
A0A6A6K154;A0A6A6LEX9	A0A6A6K154;A0A6A6LEX9	A0A6A6K154_HEVBR;A0A6A6LEX9_HEVBR	GH714_038167;GH714_043759	DUF569 domain-containing protein	1789.28	1515.41	2028.05	1593.29	1557.82	1477.94	2112.26	1763.37	2490.96	1884.27	1673.49	1807.42	2244.9	1983.34	1684.96	2041.81	1430.66	1378.96	2073	1958.45	2147.56
A0A6A6K163	A0A6A6K163	A0A6A6K163_HEVBR	GH714_043019	ATP synthase subunit alpha, mitochondrial		295.085	618.016	641.322	569.078	1008.56	1149.63	1488.99	852.985	561.681			923.519	1241.44	351.453	794.131	1395.81	906.65	630.296	985.024	1493.45
A0A6A6K179	A0A6A6K179	A0A6A6K179_HEVBR	GH714_043210	C2 domain-containing protein	1449.12	1353.08	1089.45	1475.43	1573.96	1329.35	1309.52	1324.75	1138.42	626.326	1124.82	437.721	1390.13	1059.62	1749.3	847.023	895.351	943.661	1158.09	1096.97	1048.85
A0A6A6K185;A0A6A6K3E2	A0A6A6K185;A0A6A6K3E2;A0A6A6MSZ8;A0A6A6MP41;A0A6A6N778;A0A6A6N7A7	A0A6A6K185_HEVBR;A0A6A6K3E2_HEVBR	GH714_043215;GH714_043220	Multifunctional fusion protein	3005.79	3173.77	3199.11	2541.57	3059.68	2540.2	2975.87	2850.42	3338.58	1506.18	1070.06	1470.95	1481.72	1663.79	1585.41	1098.89	1563.44	1468.32	944.937	1227.08	1140.94
A0A6A6K1C9;A0A6A6MNI1	A0A6A6K1C9;A0A6A6MNI1	A0A6A6K1C9_HEVBR;A0A6A6MNI1_HEVBR	GH714_038827;GH714_043209	ADF-H domain-containing protein				6476.58	5326.12		7517.99				5768.84				6652.12	5451.54	4728.6			3932.7	4240.26
A0A6A6K1E1	A0A6A6K1E1	A0A6A6K1E1_HEVBR	GH714_043761	BEACH-type PH domain-containing protein	6889.37	7033.11	7009.62	8174.7	8424.68	7981.92	8804.67	8759.85	8215.08	9533.15	9406.68	9045.13	8982.08	9709.8	9460.99	10465.2	10169.5	10398.1	7831.47	7979.91	7358.56
A0A6A6K1E8	A0A6A6K1E8	A0A6A6K1E8_HEVBR	GH714_043201	Phosphomannomutase	9583.43	9751.23	9652.2	7016.36	5799.01	6060.67	13721.9	12793.8	17131.4	10801.4	11745.8	11564.2	6941.43	10600.4	11904.3	6972.16	5737.66	5308.12	6571.55	7808.8	6263.63
A0A6A6K1H5	A0A6A6K1H5;A0A6A6MQS3	A0A6A6K1H5_HEVBR	GH714_043791	Methionine aminopeptidase	6410.54	6597.84	6539.78	5276.54	6475.14	5229.75	8247.58	8111.48	8587.89	6331.15	5943.47	5920.13	7824.36	7115.24	6982.21	5575.1	4920.27	6135.54	5547.79	5180.06	5141.44
A0A6A6K1M0	A0A6A6K1M0	A0A6A6K1M0_HEVBR	GH714_042800	Uncharacterized protein	34450.7	33220.4	35289.4	27833	31434.4	37591.8	30811.5	35969.1	26176.8	19374.8	21599.3	18279.8	21101.8	21912.4	21265.2	13784.3	14849.6	14511	27824.5	29223.9	27701.9
A0A6A6K1M5;A0A6A6LDN6;A0A6A6LDW9	A0A6A6K1M5;A0A6A6LDW9;A0A6A6LDN6	A0A6A6K1M5_HEVBR;A0A6A6LDN6_HEVBR;A0A6A6LDW9_HEVBR	GH714_018601;GH714_018643;GH714_043780	S-acyltransferase	2092.42	2205.69	1935.85	2258.57	1886.55	2265.21	2614.91	2111.82	3008.83	1756.22	2071.68	1045.06	2274.19	2741.64	2893.41	2892.05	1902.83	1705.37
A0A6A6K1N5	A0A6A6K1N5	A0A6A6K1N5_HEVBR	GH714_043762	Enoyl reductase (ER) domain-containing protein	775.707	695.95		497.976	742.545	1765.86	1372.22	1263.59	1089.85	678.822	777.112		1441.85	1241.32	1118.44	3250.87	3000.35	1965.48	714.511	902.875	661.312
A0A6A6K1N6	A0A6A6K1N6	A0A6A6K1N6_HEVBR	GH714_043827	Nuclear pore complex protein NUP205	905.29	852.741	701.311	581.764	698.759	993.554	630.889	903.476	726.971	1275.36	1214.8	1076.35		776.19	431.417	560.362	873.104	1010.7	1060.4	920.527	829.547
A0A6A6K1S8	A0A6A6K1S8;A0A6A6MQM3	A0A6A6K1S8_HEVBR	GH714_043206	DEAD-box ATP-dependent RNA helicase 8	4378.82	4667.37	3917.95	4576.45	4934.76	3938.1	4151.58	4280.25	4142.37	4738.98	4497.49	4435.57	4550.09	4130.2	4096.67	4074.87	4124.63	4876.15	4905.93	4141.53	4258.27
A0A6A6K1U5	A0A6A6K1U5	A0A6A6K1U5_HEVBR	GH714_042870	AAA+ ATPase domain-containing protein		1096.12		1039.42	1040.74	1178.21			821.079	740.057	883.031		1788.57	942.375		1966.33	1428.51	3754.79	669.571
A0A6A6K1V3;A0A6A6K2G9	A0A6A6K1V3;A0A6A6K2G9	A0A6A6K1V3_HEVBR;A0A6A6K2G9_HEVBR	GH714_043948;GH714_043969	C3H1-type domain-containing protein	2978.12	3421.57	3272.29	1728.67	2990.04	2070.05	1345.63	1236.01	1406.65	3008.74	3223.81	2944.97	2748.33	2777.43	2793.81	1131.3	1831.9	1971.43	1287.54	1441.99	1528.44
A0A6A6K1V6	A0A6A6K1V6	A0A6A6K1V6_HEVBR	GH714_043134	Cytochrome b5 heme-binding domain-containing protein	2662.74	2551.5	1743.81	983.102	1365.79	1210.66	3143.92	2807.06	2617.44	2505.93	2951.87	2615.88	2631.46	2961.13	2784.05	3643.48	2178.29	3410.59	1085.85	1448.67	1130.24
A0A6A6K1W7	A0A6A6K1W7	A0A6A6K1W7_HEVBR	GH714_043140	Uncharacterized protein				830.264	818.287	633.951			1093.45										1443.11	1050.74	1417.97
A0A6A6K1X0;A0A6A6LCJ9;A0A6A6MSF2	A0A6A6K1X0;A0A6A6LCJ9;A0A6A6MSF2	A0A6A6K1X0_HEVBR;A0A6A6LCJ9_HEVBR;A0A6A6MSF2_HEVBR	GH714_030776;GH714_038180;GH714_043565	Bax inhibitor 1	645.045	933.354	626.638	797.741	660.788	543.137	2002.14	2486.02	2583.04	458.154	361.791	426.236			444.204	309.089			446.269	455.109	648.275
A0A6A6K1X4	A0A6A6K1X4	A0A6A6K1X4_HEVBR	GH714_043809	Enhancer of mRNA-decapping protein 4 WD40 repeat region domain-containing protein	5357.14	4795.82	6161.02	3806.24	4884.97	4300.42	6627.01	6414.04	7505.77	6896.38	6890.48	6900.7	7100.12	6916.6	7277.59	7589.16	6647.33	7643.38	5078.02	4185.28	5130.92
A0A6A6K208;A0A6A6KUK5;A0A6A6L5E5	A0A6A6K208;A0A6A6KUK5;A0A6A6L5E5	A0A6A6K208_HEVBR;A0A6A6KUK5_HEVBR;A0A6A6L5E5_HEVBR	GH714_026807;GH714_026844;GH714_044070	GST C-terminal domain-containing protein	386.565	570.958	458.308				671.166	976.565	532.193	458.455	571.423	646.473	764.946		1012.06	744.379		293.7	684.937	1017.4	807.587
A0A6A6K219	A0A6A6K219	A0A6A6K219_HEVBR	GH714_023665	peptide-methionine (S)-S-oxide reductase	647.298	473.757	599.203	588.357	412.11	369.376	744.283	1237.66	322.51	618.96	555.371	600.841	426.499		176.954	629.283	695.04	799.742	507.12	248.519	368.969
A0A6A6K251	A0A0S2A6H9;A0A6A6K251	A0A6A6K251_HEVBR	GH714_043331	Uncharacterized protein	1531.42	1172.43	1394.52	2064.26	1913.56	1518.9	1753.29	1519.61	1778.32	1014.67	1072.11	1294.39	1343.97	1223.17	1346.52	988.842	2395.13	1403.35	1478.36	1422.05	1612.62
A0A6A6K2D4	A0A6A6LLL2;A0A6A6K2D4	A0A6A6K2D4_HEVBR	GH714_043784	3-phosphoshikimate 1-carboxyvinyltransferase	1771.17	1547.6	1728.69	1744.08	1799.49	1620.57	2732.6	2582.87	2435.62	1572.44	2853.25	1943.41	2655.8	2721.77	3408.67	2756.61	6134.03	2141.35	1774.22	1630.92	1380.31
A0A6A6K2F7	A0A6A6K2F7;A0A6A6K2U3	A0A6A6K2F7_HEVBR	GH714_043289	UDP-arabinopyranose mutase	3389.75	2788.74	2572.45	3314.93	2820.92	3224.06	1662.11	1088.25	1819.89	2220.57	2516.21	2446.5	1336.21	1879.36	1595.06	844.585	1493.89	1362.49	3523.9	2966.21	2861.4
A0A6A6K2G1	A0A6A6K2G1	A0A6A6K2G1_HEVBR	GH714_043663	Nucleoside phosphorylase domain-containing protein	9339.17	9632.85	9334.61	7551.21	7826.42	7276.27	7673.13	7909.37	7999.59	6680.58	6945.79	6827.72	7086.41	7445.8	8320.42	5390.88	5187.42	4877.03	6114.13	5878.54	6215.67
A0A6A6K2H9	A0A6A6K2H9	A0A6A6K2H9_HEVBR	GH714_043830	Enoyl reductase (ER) domain-containing protein	1419.03	1064.99	1538.51	1275.05	1343.48	541.138	1382.66	1536.89	1272.3	1368.92	1580.36	1631.87	1467	1104.61	1207.08	1564.76		642.219	2691.7	2466.31	2495.1
A0A6A6K2I8	A0A6A6K2I8;A0A6A6LGC3;A0A6A6MRP1	A0A6A6K2I8_HEVBR	GH714_043550	Uncharacterized protein	29990.7	27867.9	28335.3	26781.1	25478.9	26132.3	19097.5	17078.9	15717.6	17935.1	18587.8	17622.7	24032.5	25286.5	26562.6	22731.1	19459.4	21207.7	28251.1	26463.8	28370.4
A0A6A6K2J1	A0A6A6K2J1	A0A6A6K2J1_HEVBR	GH714_043775	Proteasome subunit beta	64955.7	64677.4	58710.4	55084.4	59385.2	60366.8	38130.5	39124.1	40514	56692.5	55399.3	49920.4	42256.8	39787.8	46346.8	42141.5	44178.7	47470.3	57044.3	56319.3	56684.6
A0A6A6K2K7;A0A6A6LQY2	A0A6A6LGN1;A0A6A6LQY2;A0A6A6K2K7	A0A6A6K2K7_HEVBR;A0A6A6LQY2_HEVBR	GH714_023848;GH714_043733	RNA helicase	5039.16	4452.49	5127.53	2734.65	2629.92	2987.53	1596.58	1704.08	1708.8	3137.13	3706.15	4106.77	2673.07	2227.1	2683.53	1168.97	1474.86	1754.16	1518.4	1814.89	2077.61
A0A6A6K2L6;A0A6A6LVR0	A0A6A6K2L6;A0A6A6LVR0;A0A6A6MTM9	A0A6A6K2L6_HEVBR;A0A6A6LVR0_HEVBR	GH714_001601;GH714_043815	Threonylcarbamoyl-AMP synthase	2547.94	2666.65	2153.42	2452.29	2286.84	2701.09	2464.36	1437.68	2314.59	1912.21	2100.06	1710.17	3331.59	3639.31	3292.06	2938.95	3034.19	2479.83	1905.83	1884.41
A0A6A6K2M8;A0A6A6LD04	A0A6A6K2M8;A0A6A6LD04	A0A6A6K2M8_HEVBR;A0A6A6LD04_HEVBR	GH714_031421;GH714_043681	Eukaryotic translation initiation factor 3 subunit M	4528.35	4257.9	3882.42	3379.22	3013.69	3563.84	1798.95	1997.03	2271.9	2894.33	3396.86	3756.63	2183.66	3313.71	2051.58	3362.59	3780.19	3380.28	1373.39	1559.73	1935.13
A0A6A6K2P4;A0A6A6KQ99;A0A6A6L8S2;A0A6A6LCL7	A0A6A6K2P4;A0A6A6L8S2;A0A6A6LCL7;A0A6A6KQ99	A0A6A6K2P4_HEVBR;A0A6A6KQ99_HEVBR;A0A6A6L8S2_HEVBR;A0A6A6LCL7_HEVBR	GH714_003855;GH714_003924;GH714_020291;GH714_043327	UBC core domain-containing protein	1009.96	1082.13	939.031	1210.37	593.127	649.368				663.084	784.646	847.259	905.068	730.218		496.252			971.972	574.654	593.635
A0A6A6K2P9	A0A6A6K2P9	A0A6A6K2P9_HEVBR	GH714_043212	diaminohydroxyphosphoribosylaminopyrimidine deaminase		685.558	817.097	1683.42	1103.16	1200.43	1603.55	1459.73	2103.05	610.984		900.494	1771.81	1585.16	2548.63	2496.8	2889.59	2757.3	1499.57	1448.4	1595.06
A0A6A6K2R4;A0A6A6LUG5;A0A6A6LYF2;A0A6A6MCX2;A0A6A6MG57;A0A6A6MTM2	A0A6A6K2R4;A0A6A6LUG5;A0A6A6LYF2;A0A6A6MCX2;A0A6A6MG57;A0A6A6MTM2	A0A6A6K2R4_HEVBR;A0A6A6LUG5_HEVBR;A0A6A6LYF2_HEVBR;A0A6A6MCX2_HEVBR;A0A6A6MG57_HEVBR;A0A6A6MTM2_HEVBR	GH714_001516;GH714_001567;GH714_024226;GH714_024465;GH714_041728;GH714_043824	Nodulin-like domain-containing protein	1437	1041.56	916.305	1167.9	861.706	1108.59	2170.24	2210.5	2019.91	1052.53	1109.64	902.268	2571.59	1748.93	1484.59	1672.89	2361.39	1689.51	664.425	702.72	665.036
A0A6A6K2R5	A0A6A6K2R5	A0A6A6K2R5_HEVBR	GH714_043434	ER membrane protein complex subunit 10	4623.6	4399.76	4641.39	4828.39	5223.45	4601.88	5414.58	6483.12	6797.75	2591.85	2459.25	2280.21	7819.48	7093.31	7385.02	9127.33	8482.34	8948.75	1242.1	1228.94	1358.75
A0A6A6K2T2	A0A6A6K2T2	A0A6A6K2T2_HEVBR	GH714_043423	4-hydroxy-4-methyl-2-oxoglutarate aldolase	28718.7	29390.8	29657.4	26500.4	26436.9	27349	47978.1	43705.6	45227.2	27055	25520.5	27215.5	29801.7	30681.2	30371.2	19327.5	18839.8	21491.3	16646.4	17648.3	16556.7
A0A6A6K2T8	A0A6A6K2T8;A0A6A6K3A9	A0A6A6K2T8_HEVBR	GH714_043461	Alpha/beta hydrolase fold-3 domain-containing protein	4982.9	4761.93	5036.02	2082.72	2228.76	2337.69	9702.39	9309.6	9492.65	10489.3	10484.8	10807.3	8939.47	8631.14	9018.07	8425.8	9048.2	9256.47	2455.04	2534.08	2069.42
A0A6A6K2V2;A0A6A6K396;A0A6A6KDM6;A0A6A6LFS5;A0A6A6NBP2	A0A6A6K2V2;A0A6A6NBP2;A0A6A6K396;A0A6A6KDM6;A0A6A6LFS5	A0A6A6K2V2_HEVBR;A0A6A6K396_HEVBR;A0A6A6KDM6_HEVBR;A0A6A6LFS5_HEVBR;A0A6A6NBP2_HEVBR	GH714_005702;GH714_011513;GH714_016860;GH714_043441;GH714_043444	MADS-box domain-containing protein	1438.24	1923.15	1737.68	2145.37	1204.49	1321.41	2021.98	2393.46	2086.9	1381.17	1143.55	1443.76	693.812	900.285	1082.4	369.118		712.21	1475.04	1544.06	1953.18
A0A6A6K2V9;A0A6A6K3F6;A0A6A6KRZ0;A0A6A6KS49;A0A6A6KUC1;A0A6A6LXZ6;A0A6A6LZA6;A0A6A6MR52;H9B8S6	A0A6A6K2V9;A0A6A6K3F6;A0A6A6KS49;A0A6A6KUC1;A0A6A6LXZ6;A0A6A6LZA6;A0A6A6MR52;E3V0I1;H9B8S6;A0A6A6KRZ0	A0A6A6K2V9_HEVBR;A0A6A6K3F6_HEVBR;A0A6A6KRZ0_HEVBR;A0A6A6KS49_HEVBR;A0A6A6KUC1_HEVBR;A0A6A6LXZ6_HEVBR;A0A6A6LZA6_HEVBR;A0A6A6MR52_HEVBR;H9B8S6_HEVBR	Cab;GH714_004877;GH714_004878;GH714_028341;GH714_035556;GH714_035578;GH714_035582;GH714_043124;GH714_043125	Chlorophyll a-b binding protein, chloroplastic	941.991	985.898	574.242	1259.53	865.811	1573.42	1720.66	1367.62	2085.35	1115.25	845.33	988.262	2528.43	3185.36	2487.01	3647.11	3672.07	3527.1	2303.28	3287.23	4502.8
A0A6A6K2W5	A0A6A6K2W5	A0A6A6K2W5_HEVBR	GH714_043740	EF-hand domain-containing protein	422.769	402.175	300.662	380.687	705.398	534.642			542.018	614.07	741.616	521.476	769.402	1047.47	776.321	782.728	609.179	522.201	355.999	236.713	463.973
A0A6A6K2Y0	A0A6A6K2Y0	A0A6A6K2Y0_HEVBR	GH714_043338	Protein kinase domain-containing protein	21307.6	18817.3	20433.4	27893.7	33067	30934	44979.3	45641.2	45773.5	33984.8	31032.6	36615.4	29257.6	27480.5	29057.7	34125.8	30914.3	38993.9	39454.7	41205.4	40528
A0A6A6K305	A0A6A6K305	A0A6A6K305_HEVBR	GH714_043116	AP complex mu/sigma subunit domain-containing protein	26737.3	28438.2	25072.8	26185.7	26995.9	26558.7	19585.2	19111.4	19691.8	25481.1	27504.4	27681.1	28672.5	26389.6	28011	21501.5	21871.8	25069.5	29116.1	27347.2	30922.4
A0A6A6K320	A0A6A6MD48;A0A6A6K320	A0A6A6K320_HEVBR	GH714_043197	Digalactosyldiacylglycerol synthase	1841.8	1496.34	873.415	1825.37	2255.78	2323.68	1589.22	1541.54	1736.25	1359.2	1455.35	1572.63	1874.77	2186.56	1545.84	1201.53			2713.79	2329.61	2669.75
A0A6A6K337	A0A6A6K337	A0A6A6K337_HEVBR	GH714_043482	RRM domain-containing protein	3257.25	3551.78	2737.39	2783.47	2592.1	3100.74	1320.19	1850.95	2014.1	1959.22	1670.75	2079.69	1773.14	2356.41	2618.93	1327.51	2496.44	706.815	884.805	547.614	1157.29
A0A6A6K346	A0A6A6K346	A0A6A6K346_HEVBR	GH714_043582	1,3-beta-glucan synthase	3075.93	2558.36	2794.11	6350.75	5332.23	5741.93	1480.04		1674.38	1828.36	2033.02	1972.37	3949.91	3870.89	3427.93	3200.54	4291.19	4453.56	3715.76	4485.75	3831.54
A0A6A6K360	A0A6A6K360	A0A6A6K360_HEVBR	GH714_043800	GST N-terminal domain-containing protein	16370.5	16952.9	16250.6	17467.7	17853.1	17831.5	36819.2	33172.7	36397.5	28314.8	27278.5	27266.7	29285.9	29870	28847.2	44383	47106.4	41755.7	14100.5	15074.4	14856.3
A0A6A6K392	A0A6A6K392	A0A6A6K392_HEVBR	GH714_043768	SEC7 domain-containing protein	3169.72	3179.31	3196.64	3804.39	3471.79	3688.81	3516.94	2949.56	3156.35	3162.23	3138.47	3325.62	3423.68	3036.06	2808.07	3071.66	3107.73	3669.63	2809.86	3106.29	2866.88
A0A6A6K398	A0A6A6K398;A0A6A6LGT9	A0A6A6K398_HEVBR	GH714_043081	14-3-3 domain-containing protein	1578.7	1677.42	1603.34	1408.48	1328.62	2004.12	1191.93	720.782	1389.8	1795.35	1748.04	1688.13	788.098	1376.69	1613.43	1553.91	1497.47	916.397	1211.94	1199.24	1442.05
A0A6A6K3A5	A0A6A6K3A5	A0A6A6K3A5_HEVBR	GH714_043649	MHD1 domain-containing protein	3158.42	2958.91	3196.34	3281.89	3550.98	4030.29	2381.77	2218.31	2012.97	4327.64	4155.11	4408.19	3881.47	3556.65	3502.71	3413.15	3465.21	3485.63	1923.6	2032.22	1616.82
A0A6A6K3B9	A0A6A6K3B9;A0A6A6N218;A0A6A6N371;A0A6A6N6F1;A0A6A6N6M6	A0A6A6K3B9_HEVBR	GH714_043405	Dipeptidylpeptidase IV N-terminal domain-containing protein	1221.14	963.65	1124.43	1491.83	894.304	1238.19	3173.14	4087.47	3343.28	1910.33	1958.96	2376.76	1907.46	2035.31	1873.41	2424.29	2616.2	2971.02	1305.69	1285.29	1374.77
A0A6A6K3H0	A0A6A6K3H0	A0A6A6K3H0_HEVBR	GH714_042773	GTPase Der	46443	49952.9	47676.1	37408.8	34996.1	38389.8	17103.9	18348.4	20785.7	45890.3	51620.7	48992.2	46197.1	54903.9	54261.9	50645	51515.4	43352	26373.7	26913.3	25436.7
A0A6A6K3I2	A0A6A6K3I2;A0A6A6KY50	A0A6A6K3I2_HEVBR	GH714_043407	Peptidyl-prolyl cis-trans isomerase	16900.5	15938.4	17123.6	22389.8	23662.3	23761.2	44033.6	42360.5	43391	19958.8	19869.1	20483.9	31073.1	29816.5	29705.7	35430.7	38698.1	32942.5	35455	35530.3	36095.4
A0A6A6K3I9	A0A0S2A6Z5;A0A6A6K3I9	A0A6A6K3I9_HEVBR	GH714_043402	Uncharacterized protein	1282.83	1699.66	1686.02		1395.2	1473.24	963.58	969.51	1141.76	1454.74	1338.74	1351.7		883.612			873.532			941.971	905.218
A0A6A6K3K2;A0A6A6K3K3	A0A6A6K3K2;A0A6A6K3K3	A0A6A6K3K2_HEVBR;A0A6A6K3K3_HEVBR	GH714_003696;GH714_003699	Alcohol dehydrogenase-like C-terminal domain-containing protein	1575.41	2343.98	1894.42	1950.42	1642.69	2131.85	929.839	1345.08	1194.23	2357.93	1519.47	1687.5	1515.3	1656.9	1975.55	995.142	601.027	682.835	647.197	680.947	890.683
A0A6A6K3K5	A0A6A6K3K5	A0A6A6K3K5_HEVBR	GH714_043579	Riboflavin synthase	953.224	1081.68	914.886	1245.4	804.922	1281.57	2051.5	1440.25	1802.74	931.726	1053.07	1047.68	1174.74	932.674	946.581	882	684.299	923.849	1563.62	1813.27	1661.25
A0A6A6K3M8	A0A6A6K3M8	A0A6A6K3M8_HEVBR	GH714_002267	Uncharacterized protein	1146.12	1020.62	1359.29	1256.43	1194.91	1162.58	1653.66	1332.47	1581.7	1009.84	1187.95	1275.25	2281.22	1716.47	1519.48	1782.77	2137.23	1608.55	1334.45	1299.68	1153.75
A0A6A6K3N0	A0A6A6K3N0	A0A6A6K3N0_HEVBR	GH714_043609	26S proteasome non-ATPase regulatory subunit 2 homolog	16683.5	16771.8	16179.3	16695.3	16496.4	15576.8	16376.6	16001.6	19030	19357.4	19620.8	20942.6	18203.8	17392.4	18272.2	17538.6	17082	17143.2	16898.3	16370.5	15496.4
A0A6A6K3Q3;A0A6A6N288;A0A6A6N4R4	A0A6A6K3Q3;A0A6A6N288;A0A6A6N4R4;A0A6A6N5U4	A0A6A6K3Q3_HEVBR;A0A6A6N288_HEVBR;A0A6A6N4R4_HEVBR	GH714_026924;GH714_026959;GH714_043074	Disease resistance protein RGA3		714.476					966.04				2317.94				363.689	233.703			1576.67
A0A6A6K3R2	A0A6A6K3R2;A0A6A6KIP0;A0A6A6LHW5	A0A6A6K3R2_HEVBR	GH714_002490	Protein kinase domain-containing protein	2422.01	2324.29	2021.41	1482.57	1521.45	1594.62	1578.13	1388.14	1729.18	2053.96	2280.26	1855.48	1935.33	1969.09	1420.47	1549.29	982.846	2006.76	2053.47	1414.42	1275.61
A0A6A6K3T0	A0A6A6K3T0	A0A6A6K3T0_HEVBR	GH714_006863	DUF1421 domain-containing protein	3188.04	3044.22	3401.53	2530.4	2733.56	3055.54	1885.09	1985.26	2068.35	2493.91	2530.1	3193.17	3042.56	3189	3008.48	3133	2157.03	2241.01	1719.54	2147.66	2250.4
A0A6A6K3U4	A0A6A6K3U4	A0A6A6K3U4_HEVBR	GH714_003722	Enoyl reductase (ER) domain-containing protein	19077	19681.5	18025.8	17913.6	16612.1	18823.2	24256.7	22433.3	20929.9	18735	19908.5	20042.5	18900.5	20204	19263.2	17792.9	18472.2	17255.5	18378.5	16890.3	19019.9
A0A6A6K3X0	A0A6A6K3X0;F2VXU2	A0A6A6K3X0_HEVBR	GH714_004046	Uncharacterized protein	593.348	718.065	492.594	519.987	1657.77	851.052	2212.83			345.616	607.341	584.272	793.067	432.102	901.488	647.686	1388.09		694.414	1133.87	990.469
A0A6A6K3X7	A0A6A6K3X7	A0A6A6K3X7_HEVBR	GH714_043308	Alpha-N-acetylglucosaminidase	2261.24	2639.13	1885.18	1450.5	2040.7	1808.13	1598.03	1808.55	1338.97	2532.23	2608.67	2443.79	1151.87	1545.17	1334.8	1013.66	1785.8	1229.25	3149.71	3002.79	2975.49
A0A6A6K3Z2	A0A6A6K3Z2	A0A6A6K3Z2_HEVBR	GH714_043606	Single-stranded DNA binding protein Ssb-like OB fold domain-containing protein	1425.26	1072.5	1083.19	617.572	847.148	507.536	771.853	550.285	593.24	941.939	1161.74	601.074	800.271	929.729	899.043			454.148	612.896	779.605	864.369
A0A6A6K402	A0A6A6K402	A0A6A6K402_HEVBR	GH714_043616	J domain-containing protein	2472.27	2382.52	2592.9	2664.99	3193.86	2866.37	2697.69	3540.2	3714.53	2396.62	2489.64	2525.37	2746.64	3243.16	2734.07	3062.84	2517.05	3302.67	3202.79	3642.96	3785.13
A0A6A6K428	A0A6A6K428	A0A6A6K428_HEVBR	GH714_008618	Pep3/Vps18/deep orange beta-propeller domain-containing protein	3354.18	3170.86	2905.38	3469.79	3087.47	3741.73	2293.26	2632.09	3007.66	3002.28	3254.98	3015.98	3000.99	2913.38	2920.13	4381.25	3898.24	2988.21	3395.47	3850.51	3648.34
A0A6A6K445	A0A6A6K445	A0A6A6K445_HEVBR	GH714_043340	Elongation factor Tu	2990.59	2374.48	2226.02	4453.79	4412.94	3764.2	4258.47	4831.54	4621.44	1978.75	1793.77	1777.79	4126.93	4011.65	3184.8	5004.65	5337.1	4329.76	2711.65	3907.43	4251.86
A0A6A6K446	A0A6A6K446	A0A6A6K446_HEVBR	GH714_010802	Uncharacterized protein	743.436	766.597	567.232	365.03	544.324	589.921				684.676	620.744	715.709	727.35		653.622	380.842	474.387	424.328	382.983	385.942	334.977
A0A6A6K459	A0A6A6K459	A0A6A6K459_HEVBR	GH714_043297	Protein SPIRAL1-like 3	1852.06	2099.86	2301.14	1765.65	641.195	682.622	713.319	796.322	847.641	1093.4	1248.88	1460.85	618.085	885.898	1313.43		654.698			211.319
A0A6A6K463	A0A6A6K463;A0A6A6MNM7	A0A6A6K463_HEVBR	GH714_043360	galactinol--sucrose galactosyltransferase	1398.6	1596.85	1496.86	1827.62	1358.4	1602.36	2338	2345.55	2512.02	721.994	553.394	925.021	1430.6	1480.8	1944.24	1748.72	2279.99	2232.74	1914.91	2276.33	2121.67
A0A6A6K469;A0A6A6MTE5	A0A6A6K469;A0A6A6MJN5;A0A6A6MTE5;A0A6A6MM22	A0A6A6K469_HEVBR;A0A6A6MTE5_HEVBR	GH714_040075;GH714_043050	Plectin/eS10 N-terminal domain-containing protein	15638	16096.6	16598.7	8893.6	9079.63	9772.81	16257.8	17506	15990.1	15360.1	14658.7	15679.9	6807.32	6505.87	7750.07	4324.65	4747.83	4311.72	14594.9	13865.3	14123.6
A0A6A6K473	A0A6A6K473	A0A6A6K473_HEVBR	GH714_043306	Nucleotidyl transferase domain-containing protein	1210.83	1235.69	2195.69	1483.83	2096.33	1237.02	1486.79	986.514	1712.01	1739.07	2631.39	2011.87	1035.95	1336.59	1614.93				2532.65	2619.45	1646.71
A0A6A6K480	A0A6A6K480	A0A6A6K480_HEVBR	GH714_043426	W2 domain-containing protein	15624.9	15741.4	16246.9	19048.7	18435.2	20302.2	11682.1	10284.3	10985.6	20461.4	19384.9	21937.5	13017.9	13607.6	12590	15158.5	15513.6	14932.8	13770	13818.2	11922.6
A0A6A6K481	A0A6A6MQ68;A0A6A6K481	A0A6A6K481_HEVBR	GH714_043316	LIM zinc-binding domain-containing protein	989.919	527.125	1552.24		1224.7	386.676		986.203	1236.3	710.011	573.139	949.745	612.985		814.584	241.013	755.536		1071.91	823.548	841.175
A0A6A6K485	A0A6A6K485	A0A6A6K485_HEVBR	GH714_043597	ADP/ATP translocase	1961.05	2186.84	2113.25	2032.27	2187.82	1851.91	2209.29	2632.32	2568.1	1567.72	1354.9	1381.52	2129.88	2200.41	2502.84	4538.14	3821.32	3754.79	3219.34	2817.89	2694.23
A0A6A6K4A5	A0A6A6K4A5;A0A6A6LP32	A0A6A6K4A5_HEVBR	GH714_011962	Coatomer subunit beta	15497.1	15584.4	15412.1	13304.9	14069.7	14664.4	10190.3	9942.27	10935.9	18639.5	19094.6	18059.8	11468.9	12592.8	11077.9	10710.4	11205.1	11856.2	14259.3	14315.5	14776.2
A0A6A6K4C4;A0A6A6N981	A0A6A6K4C4;A0A6A6N981	A0A6A6K4C4_HEVBR;A0A6A6N981_HEVBR	GH714_040974;GH714_043253	1-phosphatidylinositol 4-kinase				1708.63	1782.42						1066.86	1277.28	1409.6	1751.49	2352.71	1543.96	1423.05	1256.05	943.923
A0A6A6K4C7	A0A6A6K4C7	A0A6A6K4C7_HEVBR	GH714_043184	UspA domain-containing protein	51259.4	53720.2	52793.1	53747.3	54605.3	59969.3	48903.8	49916.3	47084.9	35983.6	34988.6	33055.8	48190.1	45227.9	41874.3	40033.4	33655.8	35891.7	49749.7	44749.2	46469.2
A0A6A6K4C9	A0A6A6K4C9	A0A6A6K4C9_HEVBR	GH714_012776	LIM zinc-binding domain-containing protein	1496.49	1139.77	1743.42	1943.02	2112.9	2454.1	1241.18	2094.82	1298.85	1953.56	1786.17	1925.04	4018.41	3303.87	2987.97	2419.27	3580.29	4051.57	800.71	1051.33	1122.44
A0A6A6K4D6	A0A6A6K4D6	A0A6A6K4D6_HEVBR	GH714_011850	Proteasome subunit beta	46840.8	48769.9	50365.4	46986.3	46425.3	49271.1	31455.8	32394.7	30651	28610.7	32749.2	31196.9	35788.3	34862	34381	29031.8	34122.1	34355.9	38561.2	39347.1	38862.7
A0A6A6K4F0	A0A6A6K4F0	A0A6A6K4F0_HEVBR	GH714_011891	K Homology domain-containing protein	5564.56	5062.23	6194	7129.43	6541.32	5880.51	6955.72	6331.77	6420.82	5643.6	5704.92	6597.4	5720.58	6362.81	6478.81	5778.61	6849.45	5346.43	5518.99	6162.39	5247.89
A0A6A6K4F1	A0A0A7A593;A0A6A6KT36;A0A6A6MIC5;A0A6A6NB22;A0A6A6K4F1;A0A6A6LGR5	A0A6A6K4F1_HEVBR	GH714_002200	Cell division cycle protein 48	19941.9	19952	20584.2	13672.1	14363.6	13005.2	10441.7	9479.78	10766.7	17146.1	17209.4	17761.2	13936.5	14121.1	14687.8	7935.2	8024.85	8602.33	10726.1	11107.4	11465.6
A0A6A6K4H3	A0A6A6K4H3;A0A6A6KY95	A0A6A6K4H3_HEVBR	GH714_043411	Amidohydrolase-related domain-containing protein	13225.1	12670.4	12390.7	15631.4	14210.3	15090.3	7403.05	8452.4	7416.92	11327.1	9864.73	9589.25	10506.6	12240.5	11944	13168.1	11453.4	11336.2	9769.46	10790.3	10771.6
A0A6A6K4J1	A0A6A6K4J1;A0A6A6KAE2	A0A6A6K4J1_HEVBR	GH714_043652	Uncharacterized protein	1341.53	1505.13	1862.02	1446.8	1352.58	1217.24	1885.86	1536.58	1357.36	1037.2	1052.81	769.829	1752.08	1660.31	1811.75	1674	2194.57	1403	1225.84	1369.44	1488.97
A0A6A6K4J9;A0A6A6K4X6	A0A6A6K4J9;A0A6A6K4X6	A0A6A6K4J9_HEVBR;A0A6A6K4X6_HEVBR	GH714_012089;GH714_012119	Clp R domain-containing protein	1454.28	1082.51	1697.56	1633.93	1706.36	1751.23	2184.99	2435.5	2588.59	1122.58	1546.33	1057.23	1449.98	1584.95	2393.26	1903.8	1951.24	2716.29	1627.86	1700.33	966.918
A0A6A6K4M3	A0A6A6K4M3	A0A6A6K4M3_HEVBR	GH714_043462	CCR4-NOT transcription complex subunit 11	2765.82	2886.79	3404.34	1839.06	1770.36	1548.39	1431.29	1475.54	1846.36	4236.93	4061.18	4374.12	1684.48	1096.76	2203.93	923.656	1407.54	1904.04	2653.04	2971.61	2657.59
A0A6A6K4Q8	A0A6A6K4Q8	A0A6A6K4Q8_HEVBR	GH714_014398	Helicase C-terminal domain-containing protein	1770.33	1849.66	1021.02	846.416	916.769	1348.84	1805.19	1176.09	2165.89	1970.94	1470.14	1693.22	849.293	1119.76	1071.64	1016.41			2324	2628.4	2648.51
A0A6A6K4S0	A0A6A6K4S0	A0A6A6K4S0_HEVBR	GH714_043409	Uncharacterized protein	790.114	820.199	955.54	973.203	947.694	951.754	622.834	493.62	471.433	641.485	751.942	596.139	1498.4	736.067	768.192	879.542		429.276	498.278	582.503	723.24
A0A6A6K4V6	A0A6A6K4V6	A0A6A6K4V6_HEVBR	GH714_043440	Uncharacterized protein	5683.58	6511.29	6617.17	5686.19	5958.68	6360.91	2201.53	2496.96	2603.71	10153.1	8912.73	10398.2	9708.28	8401.68	9410.05	8944.09	10778.9	10128.8	4086.53	4318.44	3717.29
A0A6A6K4V9	A0A6A6K4V9	A0A6A6K4V9_HEVBR	GH714_043556	AB hydrolase-1 domain-containing protein	6733.66	6608.87	5997.66	6293.36	7763.93	7333.62	3890.63	4264.71	4586.79	3585.29	3432.52	3249.71	4438.79	5353.38	4159.62	5465.33	5067.51	3554.85	4323.04	4123.76	3916.09
A0A6A6K4W9	A0A6A6K4W9	A0A6A6K4W9_HEVBR	GH714_043580	Uncharacterized protein	1472.34	1797.2	1599.57	512.372	972.414	1228.29	1363.41	1714.57	1583.63	1585.35	1369.55	1803.4	1537.55	1000.68	1884.34		811.954	841.751	1675.97	973.796	1310.87
A0A6A6K4Y7	A0A6A6K4Y7	A0A6A6K4Y7_HEVBR	GH714_010855	Prohibitin	443.082	530.642	886.932			819.937		822.977		443.342	540.14	561.284	743.304	1144.72		2110.6	799.719	2588.62	736.271	1075.46	960.009
A0A6A6K4Y9;A0A6A6K8T0	A0A6A6K4Y9;A0A6A6K8T0	A0A6A6K4Y9_HEVBR;A0A6A6K8T0_HEVBR	GH714_016524;GH714_016531	Serine hydroxymethyltransferase	503.683	862.982	570.542	840.904	802.076	1014.64	862.969	1756.16		887.97	652.105	598.841	1511.57	2060.94	1622.04	2934.49	2897.99	3256.67	544.693	685.242	612.493
A0A6A6K524	A0A6A6K524	A0A6A6K524_HEVBR	GH714_003556	LOV domain-containing protein	2594.9	3269.96	1985.67	2386.36	2995.64	3639.14												172.203	2603.04	2384.3	2272.26
A0A6A6K537	A0A6A6K537;A0A6A6K5E3	A0A6A6K537_HEVBR	GH714_017016	Kinesin motor domain-containing protein	1753.93	1181.41	1106.75	2286.49	2380.9	1733.88	3548.13	3308.77	3106.76	2103.04	1298.03	1337.02	1767.56	2151.08	1822.02	2261.86	2046.39	2050.89	2809.62	2602.53	2738.64
A0A6A6K549	A0A6A6K549	A0A6A6K549_HEVBR	GH714_017262	GRAM domain-containing protein	3970.58	4371.97	3564.54	3643.72	3660.54	3758.86	3173.93	2928.29	2990.52	2798.03	3590.87	3354.77	3198.61	3670.85	2645.63	1909.44	2448.79	2049.24	2522.57	2376.89	2679.76
A0A6A6K5A1	A0A6A6K2M2;A0A6A6K5A1;A0A6A6NK49;A0A6A6NK78;A0A6A6NK92;A0A6A6NKC3	A0A6A6K5A1_HEVBR	GH714_043678	Methylenetetrahydrofolate reductase	4471.57	4337.53	4658.96	2409.63	2444.88	3008.87	2787.8	3017.65	2826.38	3973.19	4358.21	4188.59	2416.15	1800.12	2924.36	2007.12	1533.72	2085.32	3372.83	3437.6	2939.7
A0A6A6K5A9	A0A6A6K5A9	A0A6A6K5A9_HEVBR	GH714_003662	Cation-transporting P-type ATPase N-terminal domain-containing protein	1327.95	1378.68	1583.41	2150.34	1618.36	1653.27	2221.34	1376.54	1567.85	3128.58	618.929	2020.3	1345.66	1382.18	1285.07	1867.68	1266.91	1515.47		574.638
A0A6A6K5B0	A0A6A6K3U0;A0A6A6K4M8;A0A6A6K5B0	A0A6A6K5B0_HEVBR	GH714_006426	mannan endo-1,4-beta-mannosidase	2308.62			2115.79		1724.68			2627.1	2293.21	2078.75								2522.33	3003.92	2436.96
A0A6A6K5C1	A0A6A6K5C1	A0A6A6K5C1_HEVBR	GH714_043208	Remorin C-terminal domain-containing protein	353.096	474.001	442.226		396.071		246.19				431.281	238.151	695.437	519.211	702.633	405.511	1128.7	597.237	189.921	103.795
A0A6A6K5C7	A0A6A6K5C7;A0A6A6KSH4;I3NMQ4;A0A6A6K2V6	A0A6A6K5C7_HEVBR	GH714_017553	40S ribosomal protein S6	10883	11418.1	12475.9	5745.65	6237.6	7793.72	5848.65	4514.2	2974.35	5691.38	5033.47	5710.82	4493.23	4395.95	5136.24	4168.72	3074.38	3010.99	3662.16	3983.8	3849.37
A0A6A6K5D2	A0A6A6L1R0;A0A6A6L573;A0A6A6K5D2	A0A6A6K5D2_HEVBR	GH714_014646	nicotinate phosphoribosyltransferase	2214.26	2265.62	1901.75	1310.27	1428.89	1070.89	2680.37	1423.66	2460.76	1640.08	1587.01	1633.48	1451.88	1314.11	2170.43	665.757	683.852	1271.64	994.516	465.57	639.595
A0A6A6K5F2;A0A6A6KIS1;A0A6A6L4T5;A0A6A6N1C1;A0A6A6N6C6;A0A6A6NBM6;I1SN83;I1SN84	A0A6A6K4E8;A0A6A6K5F2;A0A6A6KIS1;A0A6A6L4T5;A0A6A6N1C1;A0A6A6N6C6;A0A6A6NBM6;I1SN83;I1SN84	A0A6A6K5F2_HEVBR;A0A6A6KIS1_HEVBR;A0A6A6L4T5_HEVBR;A0A6A6N1C1_HEVBR;A0A6A6N6C6_HEVBR;A0A6A6NBM6_HEVBR;I1SN83_HEVBR;I1SN84_HEVBR	GH714_001952;GH714_004084;GH714_004211;GH714_007801;GH714_014475;GH714_032492;H2B1;H2B2	Histone H2A/H2B/H3 domain-containing protein	2062.58	2292.81	2718.75	3033.89	4142.7	3820.45	2509.98	2314.35	2665.09	1243.49	1130.5	1635.96	2521.67	1612.87	2156.1	2929.29	3623.44	3219.54	2577.77	2432.02	2643.12
A0A6A6K5H1;A0A6A6K5L2	A0A6A6K5H1;A0A6A6K5L2;A0A6A6KYJ4	A0A6A6K5H1_HEVBR;A0A6A6K5L2_HEVBR	GH714_018328;GH714_018430	USP domain-containing protein	4933.1	5477.03	4049.8	4531.77	4670.09	5160.43	3536.3	3244.6	3852.01	5874.84	5496.65	5387.47	3527.19	4410.53	3537.73	4413.53	3982.19	4115.96	8061.58	8162.74	7114.07
A0A6A6K5K4	A0A6A6K5K4	A0A6A6K5K4_HEVBR	GH714_008156	DUF3475 domain-containing protein	624.398	274.549	309.146	431.393	186.548	351.473	451.441			275.872	300.216	423.035	357.68	448.195	525.076	496.857	665.975		515.809	487.072	421.761
A0A6A6K5L3;A0A6A6L767;A0A6A6N223;A0A6A6N2E3	A0A6A6K5L3;A0A6A6KB94;A0A6A6L767;A0A6A6L9I9;A0A6A6LG80;A0A6A6LL96;A0A6A6N223;A0A6A6N2E3	A0A6A6K5L3_HEVBR;A0A6A6L767_HEVBR;A0A6A6N223_HEVBR;A0A6A6N2E3_HEVBR	GH714_003657;GH714_009447;GH714_009521;GH714_035041	Histone H4	4799.71	5069.88	5699.05	6595.35	5592.22	6147.69	3775.26	3802.58	4062.48	2623.08	2703.49	2398.99	3748.27	3476.05	2617.25	4936.69	4330.82	4775.77	5074.1	4855.65	5207.67
A0A6A6K5L5;A0A6A6MNZ4	A0A6A6K5L5;A0A6A6MNZ4	A0A6A6K5L5_HEVBR;A0A6A6MNZ4_HEVBR	GH714_039069;GH714_043789	Arginase	764.569	1103.29	865.246	779.521	761.688	403.111	1707.43	2004.11	1277.22	1311.56	1216.07	1444.69	1975.07	1943.18	1325.66	3978.37	4446.92	4757.71	987.881	1601.77	416.712
A0A6A6K5L7	A0A6A6K5L7	A0A6A6K5L7_HEVBR	GH714_011970	peptidyl-tRNA hydrolase	413.519	1596.11	1915.12	1706.93	1852.23	1422.71	1400.78	1777.48	1011.62	1433.22	1278.88	1379.52							1325.52	1170.17	799.214
A0A6A6K5P2	A0A6A6K5P2	A0A6A6K5P2_HEVBR	GH714_019136	Uncharacterized protein	2601.31	2552.1	2329.51	2313.7	1657.96	2079.55	4036.54	5570.63	4950.27	4217.11	4617.28	4505.09	4962.37	4709.03	4950.95	5345.45	4779.56	5147.21	2704.96	2395.32	2214.17
A0A6A6K5P4;A0A6A6KLL8	A0A6A6K5P4;A0A6A6KLL8	A0A6A6K5P4_HEVBR;A0A6A6KLL8_HEVBR	GH714_004004;GH714_038936	Uncharacterized protein	1039.75		1315.13				3312.12	3771.86	3250.91	1915.77		1610.5	2570.43	3455.11		1522.06	2114.33
A0A6A6K5R4	A0A6A6K5R4	A0A6A6K5R4_HEVBR	GH714_018869	Aminotransferase class I/classII domain-containing protein	1021.07	975.885	1016.52	1428.69		1088.01	1534.21	2330.31	2764.86	1757.71	1651.77	1693.34	1406.22	1786.93	1961.3	1982.77	1836.01	1646.39	792.485	1528.65	905.485
A0A6A6K5R7	A0A6A6K5R7;A0A6A6KIZ8;A0A6A6MTJ6	A0A6A6K5R7_HEVBR	GH714_019497	DUF3700 domain-containing protein	4052.8	3915.25	4280.6	4025.7	4005.55	4046.92	6102.42	5161.93	6712.67	3863.16	3962.2	4361.49	4370.56	4789.58	5022.67	3742.01	4080.05	4119.4	4567.84	4852.2	5383.16
A0A6A6K5S9	A0A6A6K5S9;A0A6A6NAZ5	A0A6A6K5S9_HEVBR	GH714_043158	Multifunctional fusion protein	17386.9	16412.3	18188.6	11267	11966	11554.9	11990.1	10504	11454.4	12643	13195.7	12965.2	12382.9	10728.5	13149.4	13360.3	9988.09	10643.7	6914.32	5470.85	5986.7
A0A6A6K5T4	A0A6A6K5T4	A0A6A6K5T4_HEVBR	GH714_018500	Nucleotide-sugar transporter family protein	7781.56	8901.87	7853.98		8285.83	7493.04	9541.93		8103.65	8161.09	11160.9	5419.42	6758.53	7049.71	7359.73	8923.51	8793.85		10488.4	9297.72	8634.08
A0A6A6K5X3	A0A6A6K5X3	A0A6A6K5X3_HEVBR	GH714_012062	Xaa-Pro aminopeptidase P	12195	11212.8	13691.7	11066.2	9168.79	10473.3	15373.2	14190.6	14079.2	14532	14159.5	15392.5	10375	11737.8	11934.4	8890.79	10636.9	6703.62	9321.4	11053.2	8803.84
A0A6A6K5X8	A0A6A6K5X8	A0A6A6K5X8_HEVBR	GH714_043090	SH3 domain-containing protein	3060.35	2240.58	1906.99	3214.95	3249.83	2867.64	2641.82	2498.58	2322.77	1386.99	1603.33	1534.81	2137.74	2422.8	2320.74	2113.82	1917.72	2110.86	1848.87	1827.75	1900.08
A0A6A6K618	A0A6A6K618	A0A6A6K618_HEVBR	GH714_019864	Uncharacterized protein	3078.61	2334.25	2496.66	3165.49	2308.13	2647.62	2610.6	2890.15	3005.39	4765.69	4660.87	4287.89	5428.48	6414.6	5668.9	6301.05	6269.1	3680.95	1845.66	1913.15	1752.77
A0A6A6K625	A0A6A6K625	A0A6A6K625_HEVBR	GH714_020077	Hcy-binding domain-containing protein	2486.18	2126.47	2332.74	1839.19	1540.4	1602.75	2659.89	3762.01	3630.64	4425.08	3526.21	4587.44	4020.83	3032.61	3324.44	2691.58	3077.79	3139.22	3441.24	3484.09	3540.11
A0A6A6K629;A0A6A6K6K2	A0A6A6K5A0;A0A6A6K5E9;A0A6A6K629;A0A6A6K6K2;A0A6A6K7A7;A0A6A6K7B7;A0A6A6K945;A0A6A6KX91	A0A6A6K629_HEVBR;A0A6A6K6K2_HEVBR	GH714_017693;GH714_021708	Aminotransferase class V domain-containing protein	11320.3	10785.1	10525.4	8531.59	8127.44	7686.06	11893.1	11890.8	9651.16	19562.4	18381.5	19988.2	11782.2	11776	10830.5	10861.1	11869.5	12154	11339.6	10438.9	10733.7
A0A6A6K653	A0A6A6K653;A0A6A6KXJ2;A0A6A6MQF4	A0A6A6K653_HEVBR	GH714_043363	Uncharacterized protein	2057.52	2022.61	2240.04	2325.03	2054.25	2090.06	2191.14	1665.6	2066.69	1518.79	1598.6	1789.36	2721.69	2354.91	2088.33	2429.72	2510.52	2088.25	2056.8	1110.49	1640.25
A0A6A6K659	A0A6A6K659	A0A6A6K659_HEVBR	GH714_020003	noroxomaritidine synthase	3276.34	3409.43	2993.21	1557.49	1491.13	1318.59	4690.97	4273.79	3976.27	3640.99	3662.98	4176.21	3164.87	3895.87	3694.99	5454.57	5010.75	5458.62	758.232	1039.21	880.335
A0A6A6K667	A0A6A6K497;A0A6A6K667	A0A6A6K667_HEVBR	GH714_012048	protein-serine/threonine phosphatase	18671.5	15981.5	18137.7	15899.2	16508.4	15481.7	15355.7	14635.5	15070	16276.7	15700.7	15387.7	17550.4	17744.5	17953.3	14496.1	12951.3	14803.4	15026.3	14597.9	13819.9
A0A6A6K686	A0A6A6K686;A0A6A6K7A8	A0A6A6K686_HEVBR	GH714_020124	Uncharacterized protein	11243.3	11291.2	10877.4	12190	12757.3	11254.5	12772.3	13454.7	12556.6	12508.9	10890.5	11566.3	8954.23	9390.15	9781.22	9475	10568.9	8902.94	18402.5	18765.1	18850.2
A0A6A6K690	A0A6A6K690;A0A6A6K6F8;A0A6A6KVC6	A0A6A6K690_HEVBR	GH714_020392	NADP-dependent oxidoreductase domain-containing protein	45642.9	45430.1	43955.1	46788.4	42901.8	44795.9	68936	64994	70818	48677.3	50882.5	52265.3	60259.5	59191.6	62295.8	55479.3	57770.3	54770.4	46221.6	46856.8	45573.6
A0A6A6K692	A0A6A6K692	A0A6A6K692_HEVBR	GH714_043236	BSD domain-containing protein	2387.47	2770.46	2413.58	3206.49	3288.8	2500.77	2404.13	2245.08	2046.18	2127.09	2195.39	2268.95	2755.81	3948.95	4066.79	2173.84	2871.92	3163.11	1883.11	1898.06	1786.84
A0A6A6K699;A0A6A6KSA3;A0A6A6KVZ3;A0A6A6L0B3;A0A6A6LAP3	A0A6A6K699;A0A6A6KSA3;A0A6A6KVZ3;A0A6A6LAP3;A0A6A6L0B3	A0A6A6K699_HEVBR;A0A6A6KSA3_HEVBR;A0A6A6KVZ3_HEVBR;A0A6A6L0B3_HEVBR;A0A6A6LAP3_HEVBR	GH714_020180;GH714_020447;GH714_025071;GH714_037849;GH714_037866	AP2/ERF domain-containing protein	1629.82	1855.25	1763.61	3503.96	2760.86	2898.15														536.887
A0A6A6K6A1	A0A6A6K6A1	A0A6A6K6A1_HEVBR	GH714_015092	FAD dependent oxidoreductase domain-containing protein	4790.37	5069.78	5584.53	4906.54	4554.72	4789.57	5968.84	5949.22	6542.82	6128.02	5511.96	5694.42	6393.79	6601.62	5735.74	7069.73	6977.67	6484.76	6255.2	6210.44	5893.16
A0A6A6K6A9;A0A6A6K6C1;A0A6A6KWY5	A0A6A6K6A9;A0A6A6K6C1;A0A6A6KWY5	A0A6A6K6A9_HEVBR;A0A6A6K6C1_HEVBR;A0A6A6KWY5_HEVBR	GH714_018632;GH714_018722;GH714_035928	PLAT domain-containing protein	2238.61	2450.24	2436.11	3826.38	2894.87	3008.03		1225.38	1362.78	2198.97	2557.83	2072.44			952.251		1204.56	1135.96	3476.13	3373.65	2157.88
A0A6A6K6F7	A0A6A6K6F7;A0A6A6MRE8;Q71EE1	A0A6A6K6F7_HEVBR	GH714_043051	Histidine kinase/HSP90-like ATPase domain-containing protein	40227.1	38467.8	40715.9	29564.7	27869.4	29632.8	27996	29391.2	28697.5	29384.8	28463.5	31717.8	25267.7	24025	24869.5	19327.3	21903.8	22606	24150.8	23432.2	21819.9
A0A6A6K6H4	A0A6A6K6H4;A0A6A6K898;O04008;O65811;O81984;Q706V4;Q9SEM0	A0A6A6K6H4_HEVBR	GH714_013898	Patatin	816874	816411	831134	705834	709075	706763	960170	1.00036e+06	1.0428e+06	708430	707705	717954	884646	857240	895155	881017	836405	873012	601743	583968	561843
A0A6A6K6H8	A0A6A6K6H8	A0A6A6K6H8_HEVBR	GH714_021573	ACT domain-containing protein	2345.67	2291.5	2538.26	2872.4	3188.01	3009.64	5401.95	5004.34	4840.04	3315.01	3164.96	3203.34	4860.58	4037.7	3947.83	5060.63	4855.69	4955.02	5482.7	5372.02	5518.5
A0A6A6K6J3	A0A6A6K6J3;A0A6A6LTN7	A0A6A6K6J3_HEVBR	GH714_043368	RNA-dependent RNA polymerase	2181.14	2230.1	2205.14	1455.22	1542.44	1548.17	938.631	1160.56	1090.98	1450.98	1675.47	1689.85	1362.14	1252.9	1183.3	1167.57	980.319	1663.31	912.427	695.216	921.125
A0A6A6K6K0	A0A6A6K6K0	A0A6A6K6K0_HEVBR	GH714_016455	RING-Gid-type domain-containing protein	1951.62	1730.72	1776.39	2126.45	2360.81	1771.01	2045.97	2070.51	2267.68	1839.59	2008.96	1782.6	2262.45	2049.69	1592.76	1161.93	1813.1	1796.65	1806.72	1726.84	2110.84
A0A6A6K6L4	A0A6A6K7B0;A0A6A6K865;A0A6A6K6L4	A0A6A6K6L4_HEVBR	GH714_021426	Dolichol-phosphate mannosyltransferase subunit 1	7138.36	7180.61	7640.41	6810.18	6211.88	7051.23	3591.09	4096.48	3597.12	5098	5820.31	5791.98	4734.63	5534.77	4322.74	3095.83	4104.52	4784.97	5200.86	4470.69	5062.85
A0A6A6K6M6	A0A6A6K6M6	A0A6A6K6M6_HEVBR	GH714_021888	Uncharacterized protein	23312.9	22892.4	26666.6	31630.2	30569.5	29649.7	14923.7	19576.5	18101.6	15123.5	15943.5	16326.4	23827.1	19278	26121.2	30853.2	25571.9	28543.3	28842.1	26411.9	26926.3
A0A6A6K6N0	A0A6A6K6N0	A0A6A6K6N0_HEVBR	GH714_016517	oligopeptidase A	380.885						361.267		1225.45		369.749	238.49	574.327		830.88	613.952	674.489			602.612	612.327
A0A6A6K6Q0	A0A6A6K6Q0	A0A6A6K6Q0_HEVBR	GH714_025557	Response regulatory domain-containing protein		558.002		633.121	990.634			756.16	1625.18	1149.23	1322.82	1399.87	1052.77				794.884	497.66	1171.26	597.192	918.137
A0A6A6K6Q2	A0A6A6K6Q2;A0A6A6NKP6	A0A6A6K6Q2_HEVBR	GH714_016668	Protein kinase domain-containing protein	5000.66	5077.54	5468.4	7944.71	7300.01	6784.49	7619.47	8242.01	8313.1	12686	12533.2	11550.1	7241.23	7105.68	7276.88	12993.5	11803	13310.9	7080.19	6326.65	6809.57
A0A6A6K6R0	A0A6A6K6R0;A0A6A6NH49	A0A6A6K6R0_HEVBR	GH714_015037	RING-type domain-containing protein	1516.96	2574.1	1627.52	2044.46	2156.38	2055.09	1768.28	1255.16	1967.21	1639.73	2097.78	2184.47		2099.73	1554.64		1377.85		2332.36	2287.31	2916.64
A0A6A6K6R9	A0A6A6K6R9;A0A6A6K6X8	A0A6A6K6R9_HEVBR	GH714_025865	Pantoate--beta-alanine ligase	4320.36	3756.9	3784.95	4576.95	3871.65	2844.8	2320.15	2633.05	2536.38	2812.41	2734.79	2809.63	3149.9	3269.12	2844.52	2244.73	3149.42	2593.78	2867.77	1717.71	1466.48
A0A6A6K6S0	A0A6A6K6S0	A0A6A6K6S0_HEVBR	GH714_043443	Uncharacterized protein	1368.08	1827.21	1787.86	1495.66	758.923	954.903			473.319	3811.41	3768.97	3824.78	1976.28	2059.11	2381.28	2271.27	2061.94	2190.51	1194.84	1539.84	1796.33
A0A6A6K6T3	A0A6A6K6T3	A0A6A6K6T3_HEVBR	GH714_025736	Alcohol dehydrogenase	1602.34	1454.46	800.258	2124.02	1603.78	1809.06	1894.16	1886.19	1866.59	1800.72	1635.9	1864.95	1916.74	1634.56	1358.71	1459.83	1796.84	2838.58	2316.57	2497.58	2609.56
A0A6A6K6U0	A0A6A6K1X6;A0A6A6K6U0;A0A6A6L8Y5	A0A6A6K6U0_HEVBR	GH714_024149	NAB domain-containing protein	5546.94	6117.71	5801.53	10800.3	11277.4	10360	13150.7	13153.7	13379.3	7064.98	7395.8	6931.61	12142.1	10290.8	10643.3	13868.9	14888.4	15061.1	18965	18794.9	18205
A0A6A6K6V1;A0A6A6MLU7	A0A6A6K6V1;A0A6A6MLU7	A0A6A6K6V1_HEVBR;A0A6A6MLU7_HEVBR	GH714_010215;GH714_043479	XS domain-containing protein	1107.48	1219.23	634.339	635.309		584.878	840.983	792.327			336.571	405.199	2013.04	1656.67	2471.04	952.975	1021.18	971.727	549.462	432.545	414.608
A0A6A6K6Z2	A0A6A6K6Z2;A0A6A6K8T4;A0A6A6NKM0	A0A6A6K6Z2_HEVBR	GH714_026084	40S ribosomal protein S7	12593.6	12589.6	12916.8	10093.1	10735.9	10558.1	13930.8	13977.6	15300.3	8318.78	8758.88	8262.79	7930.13	8987.94	7995.42	5741.51	6461.6	6058.1	8515.38	8587.92	8878.54
A0A6A6K708	A0A6A6K708	A0A6A6K708_HEVBR	GH714_043557	LanC-like protein GCL2	41207.1	39185.1	39712.4	45668.5	44367.8	43064.6	16060.5	18706.2	20705.6	29253.2	28239.6	30060	26918.6	27558.3	29852.9	28369.9	35908.1	32906.1	36639	35994.3	31860.6
A0A6A6K717	A0A6A6K717	A0A6A6K717_HEVBR	GH714_043581	DUF1421 domain-containing protein	5303.17	5014.26	5495.7	3972.06	3822.16	5131.31	4874.1	5217.83	4593.17	4528.16	5340.03	4977.7	5038.23	4993.73	5685.39	3546.59	3844.56	4490.62	4941.97	4922.5	4127.07
A0A6A6K723	A0A6A6K723	A0A6A6K723_HEVBR	GH714_017786	Uncharacterized protein	535.969	975.61	835.629	212.953	1082.09	905.875	899.266	488.142		345.346	543.838	637.579	712.131	177.772				560.505	1392.53	1168.77	1138.05
A0A6A6K742	A0A6A6K742	A0A6A6K742_HEVBR	GH714_019932	shikimate kinase	1074.41	1048.14		830.2	1467.39	1092.18	1791.35	2035.6	1581.83		1200.87	1330.55			1184.14	2234.97	1930.62	2291.62		1214.12
A0A6A6K750	A0A6A6K750	A0A6A6K750_HEVBR	GH714_018044	C-CAP/cofactor C-like domain-containing protein	1233.23	984.781	1860.94	802.276	1423.91	1013.83	1643.64	1551.42	1458.4	1986.74	1686.29	1763.38	1484.28	2080.99	1873.62	1043.82	1277.18	1316.74	1794.24	1654.31	1691.95
A0A6A6K753	A0A6A6K753;A0A6A6K757;A0A6A6KHI1	A0A6A6K753_HEVBR	GH714_028253	NADP-dependent oxidoreductase domain-containing protein	865.429	1022.87	716.692	1432.49	2706.26	533.372	1029.27	1417.06	1711.06	1241.96	1156.9	1335.09	1629.55	1547.38	1282.49	1346.58	626.186	1145.49	459.308	528.783	620.345
A0A6A6K786	A0A6A6K786;A0A6A6KYB4;A0A6A6L051	A0A6A6K786_HEVBR	GH714_018883	Uncharacterized protein	6262.68	5339.17	5007.17	6311.16	6125.85	6872.38	7121.84	7216.96	6858.19	7175.04	7604.13	7495.46	6500.48	6133.42	6054.08	5972.77	6160.5	6684.73	6429.21	6315.32	6794.74
A0A6A6K794;A0A6A6LJ71;A9ZN14	A0A6A6K794;A0A6A6LJ71;A0A6A6NB32;A9ZN14	A0A6A6K794_HEVBR;A0A6A6LJ71_HEVBR;A9ZN14_HEVBR	GH714_014321;GH714_028876;HbHDS	4-hydroxy-3-methylbut-2-en-1-yl diphosphate synthase	1844.67	1434.97	1797.77	1732.08	2152.69	1798.38	1577.05	2047.19	1989.06	1993.69	2049.85	1744.44	3488.72	3249.34	2665.58	2407.18	3391.17	2684.3	721.169	940.403	978.068
A0A6A6K7A8	A0A6A6K7A8;A0A6A6KQ82	A0A6A6K7A8_HEVBR	GH714_020185	Uncharacterized protein	5578.8	4996.78	5105.39	2671.56	2907.45	3380.87	4342.68	5701.57	5375.91	5749.9	4968.97	4823.08	5009.95	5500.7	5260.07	3478.9	3090.16	2983.07	9126.87	7630.34	6981.31
A0A6A6K7F2	A0A6A6K7F2	A0A6A6K7F2_HEVBR	GH714_019524	NEDD8-activating enzyme E1 catalytic subunit	6835.15	7637.97	7674.35	8370.22	8498.05	7991.03	8493.76	7889.09	7445.78	9170.02	9363.21	8317.95	7297.39	7444.19	7981.67	6087.39	6627.85	7423.4	10235.3	10128.1	9047.9
A0A6A6K7G1	A0A6A6K7G1	A0A6A6K7G1_HEVBR	GH714_019610	WPP domain-containing protein	839.606	673.919	1154.8	753.341	1001.14	953.941	2011.27	1885.72	1484.3	1550.99	1891.1	1885.82	1837.69	1347.54	1540.67	899.148	1464.4	1416.79	1982.59	1726.2	1364.57
A0A6A6K7G2	A0A6A6K7G2	A0A6A6K7G2_HEVBR	GH714_021904	3'(2'),5'-bisphosphate nucleotidase	10343	10396.4	9996.79	10524.3	9889.88	11938	9869.16	9723.27	10107.4	8825.48	10704.4	10276.4	11118.9	12335.4	10481.4	8783.51	10503.4	9721.65	9610.99	9585.19	10838.8
A0A6A6K7H1	A0A2I6SI35;A0A6A6K7H1	A0A6A6K7H1_HEVBR	GH714_021977	Serine aminopeptidase S33 domain-containing protein	5103.92	5122.7	6047.91	6044.65	6068.65	6438.45	8760.09	9838.95	10066.4	9895.44	10063.5	10473	8344.31	10011.9	7146.17	7085.45	6673.95	6591.43	8054.54	8909.86	8771.63
A0A6A6K7H6	A0A6A6K7H6;A9ZMZ4	A0A6A6K7H6_HEVBR	GH714_029882	acetyl-CoA C-acetyltransferase	120367	119121	122424	76335.4	75623.1	73551.2	144388	141128	159912	135623	132587	137121	156722	156617	152781	179078	175360	168332	39826.4	40785.6	41732.6
A0A6A6K7I3	A0A6A6K7I3	A0A6A6K7I3_HEVBR	GH714_018370	Uncharacterized protein	3007.84	3123.35	3001.01	3384.24	3353.85	3771.33	1850.71	2559.46	2210.67	1908.56	2469.52	2239.81	3038.89	3126.63	2914.09	2532	2954.56	3240.2	2673.1	2522.71	2839.57
A0A6A6K7J1	A0A6A6K7J1	A0A6A6K7J1_HEVBR	GH714_019625	BTB domain-containing protein	437.096	357.363		516.937					113.274	302.935	308.879	459.046			365.529				248.141	564.143	252.489
A0A6A6K7J8	A0A6A6K7J8	A0A6A6K7J8_HEVBR	GH714_004090	RRM domain-containing protein	1366.4		1107.33	1648.04	1845.34	1498.51				649.146	910.317	830.236		1104.73		901.896			1068.22		1050.75
A0A6A6K7K5	A0A6A6K7K5	A0A6A6K7K5_HEVBR	GH714_019865	Survival protein SurE-like phosphatase/nucleotidase domain-containing protein	2858.26	2461.25	1986.07	1503.79	1673.83	1880.74	3378.74	3791.6	3961.9	4209.96	4020.42	3984.71	2770.12	3013.36	2505.14	2772.03	3328.04	2818.67	1688.52	1913.08	1458.59
A0A6A6K7K6;A0A6A6KM62	A0A6A6K7K6;A0A6A6KM62	A0A6A6K7K6_HEVBR;A0A6A6KM62_HEVBR	GH714_024210;GH714_029457	GPN-loop GTPase 3	1877.66	1682.03	1471.62	1774.13	2158.94	1325.29	921.039	1303.15	1023.67	1564.91	1962.39	1965.2	1540.89	2068.64	1659.84	1538.96	1013.77	1238.98	825.708	935.637	1250.39
A0A6A6K7K9;A0A6A6NC46	A0A6A6K7K9;A0A6A6NC46	A0A6A6K7K9_HEVBR;A0A6A6NC46_HEVBR	GH714_004149;GH714_004287	UBC core domain-containing protein	2417.34	2096.69	2253.61	1630.95	1486.68	1939	1812.51	1374.36	1779.13	2164.38	1166.67	1229.27	1280.84	1667.89	1378.55	3066.98	810.523	387.205	824.618	781.635	894.731
A0A6A6K7L7	A0A6A6K7L7	A0A6A6K7L7_HEVBR	GH714_029514	Transmembrane 9 superfamily member	457.859	677.565	763.395	501.646	378.552	559.567	358.836	661.677	541.723	871.961	742.784	533.052	546.989	824.167	524.175	578.496		455.518	229.68	344.593	373.481
A0A6A6K7P1;A0A6A6K9G3;A0A6A6KX03;A0A6A6LGC9;A0A6A6LIK2;A0A6A6NCZ4	A0A6A6K7P1;A0A6A6K9G3;A0A6A6KX03;A0A6A6LGC9;A0A6A6LIK2;A0A6A6NCZ4	A0A6A6K7P1_HEVBR;A0A6A6K9G3_HEVBR;A0A6A6KX03_HEVBR;A0A6A6LGC9_HEVBR;A0A6A6LIK2_HEVBR;A0A6A6NCZ4_HEVBR	GH714_008056;GH714_008128;GH714_010511;GH714_018950;GH714_019132;GH714_036437	Ribosomal protein eL8/eL30/eS12/Gadd45 domain-containing protein	12025.6	14218.8	13777.2	9989.77	10765.2	7905.92	12320.5	11952.4	11406.5	8313.36	7487.51	7185.86	5494.39	5884.52	6239.92	5649.41	3949.94	5840.58	7459.24	8594.64	8162.03
A0A6A6K7Q2	A0A6A6K3N0;A0A6A6K5Z0;A0A6A6K7Q2	A0A6A6K7Q2_HEVBR	GH714_019070	26S proteasome non-ATPase regulatory subunit 2 homolog	29190	28572.4	28800.1	29674.5	28813.5	28725.9	23095.7	24112.1	23267.2	30383	29481.9	30061.9	28970	27952.8	28318.8	28480.1	29174	28075	25216.7	24976.2	25097.3
A0A6A6K7Q8;A0A6A6KV54;A0A6A6KWW0	A0A6A6K7Q8;A0A6A6KV54;A0A6A6KWW0	A0A6A6K7Q8_HEVBR;A0A6A6KV54_HEVBR;A0A6A6KWW0_HEVBR	GH714_022903;GH714_022996;GH714_030073	Transcription factor CBF/NF-Y/archaeal histone domain-containing protein	1865.17	1889.52	1944.74	1645.33	1905.17	1647.97	1818.63	1555.44	2335.95	1672.19	1709.61	1749.13	1870.46	1697.36	2373.73	1416.47	3042.53	2182.58	1187.73	1465.83	1442.19
A0A6A6K7R5	A0A6A6K7R5;A0A6A6K887;A0A6A6KC46;A0A6A6KU33;A0A6A6KWM1;A0A6A6LTI9;A0A6A6KJV0	A0A6A6K7R5_HEVBR	GH714_031063	Calponin-homology (CH) domain-containing protein	24409.4	22910.5	21947.9	15178.6	21523.7	22269.3	28203.5	31833.5	23858.8	40255.1	39317.4	37453.9	20185.9	17798.9	20385.1	15642.6	20343.8	22434	23690.1	27121.3	28302.7
A0A6A6K7S4	A0A6A6K7S4	A0A6A6K7S4_HEVBR	GH714_031244	Tyrosine-protein phosphatase domain-containing protein	5332.02	5460.53	6423.85	5898.53	5870.65	6152.07	7033.81	7209.35	6448.8	5710.48	5203.48	5967.73	8369.9	6567.63	7359.79	7133.08	7953.29	7260.62	5853.01	5328.73	6131.33
A0A6A6K7T8	A0A6A6K7T8	A0A6A6K7T8_HEVBR	GH714_031334	Thioredoxin domain-containing protein	3781.62	3620.66	4080.65	3073.55	3304.99	3116.56	3172.26	3018.91	3124.16	2263.14	1798.38	2137.11	2564.48	1939.94	2724.5	2252.46	2357.09	2448.86	2218.76	1826.27	2389.75
A0A6A6K7V0	A0A6A6K7V0	A0A6A6K7V0_HEVBR	GH714_021980	Methyltransferase type 11 domain-containing protein	8178.91	9435.63	8741.35	18682.1	16329.6	19533.1				1836.54	1411.24	1561.1	1867.48	1678.43	1844.3	2076.19	2277.99	2135.86	8874.89	6287.05	8025.71
A0A6A6K7V4	A0A6A6K7V4	A0A6A6K7V4_HEVBR	GH714_031065	BTB domain-containing protein	1650.68	1672.4	1571.36	1481.65	1107.71	1999.74			785.851	711.918	746.434	895.089	1983.57	1799.53	2196.79	1421.79	1988.5	1407.75	596.514		864.252
A0A6A6K7V8	A0A6A6K7V8	A0A6A6K7V8_HEVBR	GH714_011852	Proteasome endopeptidase complex	70178.2	73170.4	73049.5	80594	86518.9	79753.5	50028	43285	42011.5	31337.2	34159.8	35137.7	61585.9	61941.8	62489.9	66714.5	57476.7	60897.2	38962	39531.1	36806.6
A0A6A6K7W6	A0A6A6K7W6	A0A6A6K7W6_HEVBR	GH714_032002	shikimate dehydrogenase (NADP(+))	18402.9	18852.4	18418	16915.5	16970.2	16713.4	14780.5	15647.8	14066	13800.1	12883.8	14234	11498.9	13063.5	13169.2	13290.7	10924.9	13909.3	14202.1	14056.8	14698.3
A0A6A6K7X3;A0A6A6K810;A0A6A6KVP7;A0A6A6LXZ9	A0A6A6K7X3;A0A6A6K810;A0A6A6KVP7;A0A6A6LXZ9	A0A6A6K7X3_HEVBR;A0A6A6K810_HEVBR;A0A6A6KVP7_HEVBR;A0A6A6LXZ9_HEVBR	GH714_000438;GH714_018188;GH714_032234;GH714_032280	Protein kinase domain-containing protein	1414.5	1533.39	1595.85	1690.56	1969.21	1440.15	1210.95	1753.64	2212.25	1840.88	2086.13	1637.13	2115.71	2401.3	2605.35	2927.71	1802.47	1828.16	1862.32	1412.88	1236.81
A0A6A6K7X8;A0A6A6KA12	A0A6A6K7X8;A0A6A6KA12	A0A6A6K7X8_HEVBR;A0A6A6KA12_HEVBR	GH714_020250;GH714_020399	DUF3700 domain-containing protein	2468.55		1631.28	4323.94	4467.4	2863.83	3979.99	3366.34	3226.52	5780.68	4285.15	4440.2	4516.73	4671.72	3462.59	3073.18	3286.94	2951.14	3914.93	1785.29	3213.49
A0A6A6K7Z6;A0A6A6L7L9	A0A6A6K7Z6;A0A6A6L7L9	A0A6A6K7Z6_HEVBR;A0A6A6L7L9_HEVBR	GH714_025907;GH714_037974	Uncharacterized protein	2182.32	2258.33	1701.25	3417.18	2417.13	2076.52	4724.14	6853.91	7279.71	3816.81	3546.37	3434.15	6009.83	3647.68	4079.18	5810.29	4570.43	4864.93	6589.73	6148.45	5187.51
A0A6A6K803;A0A6A6K9Y8	A0A6A6K803;A0A6A6K9Y8	A0A6A6K803_HEVBR;A0A6A6K9Y8_HEVBR	GH714_032655;GH714_032694	Endoplasmic reticulum transmembrane protein	3222.33	4007.19	3827.65	4205.08	4581.96	5482.54	3431.22	2593.53	2953.41	2405.62	2135.96	2508.59	2560.9	3115.8	2171.69	4861.98	3519.17	3919.28	1600.57	2293.58	1755.76
A0A6A6K815;A0A6A6KWA9	A0A6A6K815;A0A6A6KWA9	A0A6A6K815_HEVBR;A0A6A6KWA9_HEVBR	GH714_019105;GH714_031942	AUGMIN subunit 2	2119.53	1860.98	2124.16	1695.95	1174.69	2218.96	1689.89	923.984	1138.84	1297.63	1301.87	1429.7	3341.75	2182.55	2959.83	2527.49	1917.17	2761.85	338.22	475.896
A0A6A6K818	A0A6A6K818;A0A6A6NB35	A0A6A6K818_HEVBR	GH714_028785	Uncharacterized protein	2912.15	3477.69	3239.48	2736.12	2225.2	2875.57	2434.43	2096.27	2264.73	3741.57	4271.3	3808.93	3133.11	3364.08	3320.36	3209.21	2120.93	3261.61	1946.9	1885.47	2108.38
A0A6A6K822	A0A6A6K822	A0A6A6K822_HEVBR	GH714_032153	Diacylglycerol glucosyltransferase N-terminal domain-containing protein	2221.92	2302.44	2625.36	3058.47	2691.54	2609.37	1192.35	1590.03	2048.14	1608.33	2120.8	2735.59	2174	2665.79	2269.07	2114.04	2121.79	2136.46	1496.44	2245.71	2380.7
A0A6A6K831	A0A6A6K831	A0A6A6K831_HEVBR	GH714_032345	Uncharacterized protein	43761.9	46086.2	43194.9	44249.4	45696.9	43111.1	81787.2	83517.2	80745.3	77430.1	81260.3	78722	70149.9	70273.4	68563.4	80053.7	78950	78003.4	70612.4	70130.7	70129.5
A0A6A6K848	A0A6A6K848	A0A6A6K848_HEVBR	GH714_032989	Uncharacterized protein	4335.84	4422.73	4554.13	3276.85	3195.03	3774.9	3643.81	4016.45	3364.93	4199.95	4662.44	4635.59	2706.02	3451.53	2989.81	2110.18	2636.18	2590.97	4717.21	5082.72	5135.37
A0A6A6K849	A0A6A6K849	A0A6A6K849_HEVBR	GH714_026944	peptidylprolyl isomerase	44677.6	45636.5	48224.9	39798.7	39346.1	38190	48242	49418.8	52433.4	56736.9	58459.6	59156.4	63173.9	63144.1	63633.1	55976.5	54077.6	51876.3	38056.1	38252.9	37622.2
A0A6A6K892	A0A6A6K892	A0A6A6K892_HEVBR	GH714_034519	non-specific serine/threonine protein kinase	1980.4	2219.48	1883.03	1630.01	1970.48	1772.66	2001.81	3069.01	2800.74	2692.85	2821.07	3273.33	2312.8	2162.28	2215.18	1399.31	1656.85	1793.24	2312.58	2229.1	2211.31
A0A6A6K898	A0A6A6K898;O81984	A0A6A6K898_HEVBR	GH714_013949	Patatin							3784.04	5007.51	4539.75	1855.53		2771.48	4293.32	3593.22	2631.15		1845.09	1348.18
A0A6A6K8B4;A0A6A6KP17;A0A6A6N153;I3NMJ0;I3NMJ2;I3NMJ4	A0A6A6K8B4;A0A6A6KP17;A0A6A6N153;I3NMJ0;I3NMJ2;I3NMJ3;I3NMJ4	A0A6A6K8B4_HEVBR;A0A6A6KP17_HEVBR;A0A6A6N153_HEVBR;I3NMJ0_HEVBR;I3NMJ2_HEVBR;I3NMJ4_HEVBR	GH714_002060;GH714_036832;GH714_037830;RPS17A;RPS17C;RPS17E	40S ribosomal protein S17	26443.1	24329.8	27573.8	20082.7	20988.2	23179.8	27939.8	29065.7	28895.9	16852.9	14592	16499.6	21003	21738.8	16811.3	14389.7	19720.9	19050.6	17160.7	14431.6	15107.5
A0A6A6K8C5	A0A6A6K8C5	A0A6A6K8C5_HEVBR	GH714_021076	Protein BOLA2	3815.09	3306.94	2825.32	2629.54	2438.59	2089.56	1907.89	1897.74	2325.21	2228.79	2002.91	2386.84	2887.61	1950.91	2691.81	1734.42	2224.47	2544.05	1800.72	1527.32	1364.62
A0A6A6K8D2	A0A6A6K8D2	A0A6A6K8D2_HEVBR	GH714_037827	FYVE-type domain-containing protein	888.428	781.405	914.76	796.899	1511.87	1172.11	1142.61	741.653	1159.37	544.898	821.303	686.639	959.64	1366.15	996.126	1181.55	291.08	654.612	1080.08	879.467	785.99
A0A6A6K8G0	A0A6A6K8G0	A0A6A6K8G0_HEVBR	GH714_037893	SEC7 domain-containing protein	354.821	334.825	445.91				677.65	562.669	736.516	795.241	664.074	632.141					190.332			278.011	340.338
A0A6A6K8G9	A0A6A6K8G9	A0A6A6K8G9_HEVBR	GH714_037842	SEC7 domain-containing protein	1856	1821.42	1435.97	1863.03	1373.66	1611.2	1765.86	1950.58	1469.87	2696.06	2717.21	2761.91	1870.28	1368.01	1598.1	1578.47	1211.88	905.413	1883.45	1554.22	1642.98
A0A6A6K8H8;A0A6A6KAF4;A0A6A6LUN9	A0A6A6KAF4;A0A6A6LUN9;A0A6A6K8H8	A0A6A6K8H8_HEVBR;A0A6A6KAF4_HEVBR;A0A6A6LUN9_HEVBR	GH714_028665;GH714_037937;GH714_037969	Conserved oligomeric Golgi complex subunit 3	4262.41	3642.6	4413.49	4065.05	4020.1	3333.98	3621.3	3540.11	3234.61	2956.37	2998.96	2665.53	4999.45	4337.86	4160.96	4655.22	4845.8	3639.86	2171.16	2183.84	2016.15
A0A6A6K8K1	A0A6A6K8K1	A0A6A6K8K1_HEVBR	GH714_038932	Uncharacterized protein	1981.43	1631.38	1798.47	1298.79	1488.13	1434.66	2124.04	2702.77	2804.97	3207.53	2531.96	3105.75	2526.42	2095.45	1869.96	2254.76	1736.75	1893.21	1897.09	1659.62	1977.21
A0A6A6K8M0;A0A6A6LRL6	A0A6A6K8M0;A0A6A6LRL6	A0A6A6K8M0_HEVBR;A0A6A6LRL6_HEVBR	GH714_001222;GH714_038814	Amine oxidase domain-containing protein	1594.82	1939.32	1779.16	1388		1655.69	759.219			865.721	725.28	693.418		907.752	390.73				546.467		783.704
A0A6A6K8P5	A0A6A6K751;A0A6A6K8P5	A0A6A6K8P5_HEVBR	GH714_026284	NTF2 domain-containing protein	9100.56	8877.84	8824.09	5683.6	5152.46	5926.65		4237.86	3970.66	3363.09	2957.89	3781.32	4151.74	3358.02	3367.05	1816.71	2598.67	2698.61	1231.65	1684.53	848.356
A0A6A6K8R8	O65812;A0A6A6K8R8	A0A6A6K8R8_HEVBR	GH714_038955	Profilin	427505	445530	487806	432073	458681	489848	412958	391276	382009	399303	376373	381886	554871	509741	530605	445944	479414	483879	438373	429394	414182
A0A6A6K8U7	A0A6A6K8U7	A0A6A6K8U7_HEVBR	GH714_022008	2-oxo-4-hydroxy-4-carboxy-5-ureidoimidazoline decarboxylase	4436.37	3786.44	3661.31	3412.74	2746.07	4748.3	5364.1	6835.66	4139.07	5159.01	5868.27	4328.04	6305.42	4717.47	6213.61	5782.63	5642.09	5920.91	4399.67	4223.33	4656.16
A0A6A6K8U8	A0A6A6K8U8	A0A6A6K8U8_HEVBR	GH714_039114	dolichyl-diphosphooligosaccharide--protein glycotransferase	888.611	606.226	797.232	1209.96	1215.47	1882.45	575.392	742.949		523.527	276.83	378.336		931.044		1086.14	1453.71	1204.41	347.011	195.272
A0A6A6K8X5	A0A6A6K7Z2;A0A6A6K8X5;A0A6A6K949;A0A6A6K957	A0A6A6K8X5_HEVBR	GH714_032595	Dienelactone hydrolase domain-containing protein	28954.5	27170.4	29690.5	30656.8	28527.8	29329.5	29057.9	27966.5	27663	21720	22003.1	22478.8	17743	18420.6	19164.6	12602.3	10864	13454.1	36493.8	35333	33723
A0A6A6K8Y0	A0A6A6K7R5;A0A6A6K8Y0	A0A6A6K8Y0_HEVBR	GH714_031165	Calponin-homology (CH) domain-containing protein	92071.9	90580.6	88597.6	78059.3	78046	77818.7	72061.1	73989.5	76121	121599	120124	121413	81917.7	79425.2	80376	78170.9	74338.4	75261.4	87218.9	84851.5	82116.6
A0A6A6K8Y9	A0A6A6K8Y9;A0A6A6KUG2	A0A6A6K8Y9_HEVBR	GH714_025528	AAA+ ATPase domain-containing protein	27976.7	26068.2	26263.7	25029	24494.4	25871.9	27719.4	27469	30598.1	25212	25441.9	26326.4	28832.8	29949.4	28881.5	25091.2	22730.5	23447.9	22381.7	24677.1	21983
A0A6A6K911	A0A6A6K911	A0A6A6K911_HEVBR	GH714_031736	Large ribosomal subunit protein uL2 C-terminal domain-containing protein	34375.8	34320.1	30826	20455.4	21874.5	21959.6	28222.2	26965.6	25818.5	17236.4	16544.6	17574.7	18217.7	13983.1	17701	14742.9	13869.9	11544.7	16600.5	16370.9	17187.5
A0A6A6K935	A0A6A6K935	A0A6A6K935_HEVBR	GH714_003270	F-box domain-containing protein	4242.43	4199.19	3785.01	3343.31	4541.97	2972.83	1799.78	1781.19	2304.08	3239.74	2421.16	3390.67	3179.39	2746.85	3609.32	3659.17	3953.83	3475.46	2967.89	2022.07	2099.39
A0A6A6K949	A0A6A6K949;A0A6A6K9W8;A0A6A6KBQ0	A0A6A6K949_HEVBR	GH714_032449	Dienelactone hydrolase domain-containing protein	3850.46	3533.59	3718.28	3853.74	3016.8	3852.86	5501.23	4484.35	4436.11	3582.9	3844.4	2738.44	2298.32	1680.11	1992.35	1225.12	1289.66	1263.79	8610.67	7743.47	8410.08
A0A6A6K951	A0A6A6K951	A0A6A6K951_HEVBR	GH714_003435	Imidazoleglycerol-phosphate dehydratase			820.785	1176.32		1755.43		2080.4			774.184	491.125	1945.03	1406.64	1727.01	1567.42		2089.84			440.786
A0A6A6K9D2	A0A6A6K9D2	A0A6A6K9D2_HEVBR	GH714_003619	RNA helicase	3737.16	3571.83	3561.36	2898.95	3356.58	3202.56	2484.3	2512.19	2460.39	3151.76	2741.15	3344.64	3895.22	4372.35	4120.55	2336.12	2288.69	3180.41	1438.4	1639.17	1517.92
A0A6A6K9I8	A0A6A6LQ25;A0A6A6K9I8	A0A6A6K9I8_HEVBR	GH714_004636	malate dehydrogenase	154005	164658	160187	149889	154256	148688	148368	164972	159191	150127	155178	152325	132123	133122	139199	123427	122624	130836	179167	176835	177221
A0A6A6K9P0	A0A6A6K9P0	A0A6A6K9P0_HEVBR	GH714_019852	Heat shock 70 kDa protein 8	23590.1	22746.1	22838.7	20815.9	19677.3	20737	40550.9	40444.9	42159.9	27405.6	29005.1	26741.6	24784.5	26057.3	25884.7	26792.8	26324.3	24925.4	35460.4	34146.3	35840.1
A0A6A6K9R3	A0A6A6K9R3;A0A6A6LNT4	A0A6A6K9R3_HEVBR	GH714_038777	Translation machinery-associated protein 22	34025.5	31248	27320.6	27438.9	26517.8	26045	39924.2	52940.4	40876.2	25964.1	23175.1	24670	26791	22769.1	30256.4	26471.4	26714.5	23861.3	27438.6	27066.8	27594.7
A0A6A6K9T3	A0A6A6K9T3;A0A6A6LU29	A0A6A6K9T3_HEVBR	GH714_038946	arginine--tRNA ligase	44295.7	45560.7	46305.5	43150.3	45780.3	43699.7	42153.6	40211.3	40770.7	43820.6	46833	46367.7	41043.8	41175.1	42731.1	43741.1	41825.9	43645.4	55376.9	52352.7	50086.4
A0A6A6K9U3	A0A068LJB7;A0A068LQG6;A0A6A6K9U3	A0A6A6K9U3_HEVBR	PFK	ATP-dependent 6-phosphofructokinase	1654.04	1799.81	1740.71	1392.4	1411.51	1413.44	4031.46	3164.44	3675.11	3538.11	3618.56	3200.73	2446.53	2343.87	2242.04	2554.95	3099.28	3166.3	1175.23	1607.75	1605.46
A0A6A6K9V8	A0A6A6K9V8	A0A6A6K9V8_HEVBR	GH714_020104	Small ribosomal subunit protein eS1	1684.49	2164.96	1957.48	1606.74	2179.02	1428.64	1682.08	1307.34	1758.19	1035.1	1208.57	1110.61	883.458	996.416	998.901		898.287	1379.22	643.937	824.461	893.894
A0A6A6K9W1	A0A6A6K9W1	A0A6A6K9W1_HEVBR	GH714_005645	hydroxyethylthiazole kinase	2086.5	1689.22	1967.84	2311.4	2232.06	2006.97	1912.88	2153.98	1915.15	1825.35	2226.09	1855.38	1436.93	1960.62	2135.87	2271.39	2019.19	2781.29	3208.8	3061.2	2985.36
A0A6A6K9Y3;A0A6A6KAN8	A0A6A6K9Y3;A0A6A6K9Z2;A0A6A6KAN8	A0A6A6K9Y3_HEVBR;A0A6A6KAN8_HEVBR	GH714_039011;GH714_039014	Uncharacterized protein							489.466			655.773	447.558	651.354		360.964	138.308	593.808		450.373	348.657	297.168	486.971
A0A6A6K9Y9	A0A6A6K9Y9	A0A6A6K9Y9_HEVBR	GH714_032992	THIF-type NAD/FAD binding fold domain-containing protein	8470.06	7949.94	8651.87	9494.19	8563.94	9185.84	6744.94	6225.93	7424.75	7753.33	7442.44	7479.81	8025.45	6301.85	7255.42	6876.65	5553.36	6937.61	6990.44	7325.38	6545.59
A0A6A6KA00	A0A6A6KA00	A0A6A6KA00_HEVBR	GH714_039049	Non-haem dioxygenase N-terminal domain-containing protein	7861.97	7417.54	8470.05	6127.22	6698.66	6737.58	17286.5	17963	17293.7	17547.5	15858	17260.2	13687.2	12447.4	11363.2	13724.9	14423.5	13928.5	8200.6	7786.97	8016.15
A0A6A6KA06;A0A6A6KA63	A0A6A6KA06;A0A6A6KA63	A0A6A6KA06_HEVBR;A0A6A6KA63_HEVBR	GH714_007111;GH714_007149	Uncharacterized protein	1979.49	1185.35	1782.77	2193.26	1543.86	2929.87	2090.81	3211.53	3384.92	3132.94	3182.69	2422.65	2264.05	1624.69	1385.24	2403.55	1376.18	1626.78	2094.99	2838.08	2680.05
A0A6A6KA31;A0A6A6MK84	A0A6A6MK84;A0A6A6KA31	A0A6A6KA31_HEVBR;A0A6A6MK84_HEVBR	GH714_007390;GH714_023809	Uncharacterized protein	1251.42	1110.71	1036.5	530.204	396.484	1105.41	358.296	317.119	734.068	971.479	1155.46	999.147	530.066	321.64		421.89	568.9		753.801	901.807	982.802
A0A6A6KA39	A0A6A6KA39	A0A6A6KA39_HEVBR	GH714_034521	non-specific serine/threonine protein kinase	1140.01	1294.08	976.683	866.803	832.479	1303.29	1595.3	1377.89	1247.61	1685	2218.12	2044.37	993.954	832.143	977.591	1372.96	1347.97	1039.42	1320.11	1854.9	1353.01
A0A6A6KA41	A0A6A6KA41	A0A6A6KA41_HEVBR	GH714_020438	S-acyltransferase	1397.19	1222.09	1451.09	1060.23	905.685	1907.21	1057.18	1973.98	917.136	2684.85	1959.46	2603.48	1276.1	444.911	1547.55	858.196	1437.88	1602.99	1640.98	1574.43	1784.03
A0A6A6KA54	A0A6A6KA54	A0A6A6KA54_HEVBR	GH714_007658	Ubiquitin thioesterase OTU	1175.1	1490.2	1642.73	2532.53	2615.5	2543.04	2459.01	2191.9	3206.65	1140.56	1287.1	1984.3	2487.32	2060.78	2097.27	3419.68	2580.43	2699.32	3445.78	3001.43	2977.7
A0A6A6KA73	A0A6A6KA73	A0A6A6KA73_HEVBR	GH714_036848	Enhancer of polycomb-like protein				1937.76	2659.44		1015.1	1902.29		1155.85	1545.96	1475.57					2212.49				709.386
A0A6A6KA78;G0XNX8	A0A6A6KA78;A0A6A6KMN8;F8S0G7;G0XNX8	A0A6A6KA78_HEVBR;G0XNX8_HEVBR	ACTIN1;GH714_021090	Actin	393270	394137	389733	314325	334583	332282	519535	507633	525942	421385	429064	440220	411284	408773	419922	370245	366158	356357	425180	409230	403847
A0A6A6KA79;A0A6A6KAA3	A0A6A6KA79;A0A6A6KAA3	A0A6A6KA79_HEVBR;A0A6A6KAA3_HEVBR	GH714_007732;GH714_007796	RRM domain-containing protein	4507.97	5185.72	5046.73	4372.01	4422.48	4485.13	2608.11	2711.97	2304.43	3643.51	3541.6	3942.77	4074.69	4647.96	3845.75	3910.62	2368.34	4726.54	2197.71	2727.32	2111.97
A0A6A6KA82	A0A6A6KA82	A0A6A6KA82_HEVBR	GH714_007306	Uncharacterized protein	3242.32	3497.11	3846.28	3257.35	3600.43	3906.26	3394.66	3142.44	2951.13	2583.4	2828.22	2921.15	3834.68	3406.02	4793.09	3413.76	3669.45	4050.93	2749.95	3374.98	2706.87
A0A6A6KA91	A0A6A6KA91	A0A6A6KA91_HEVBR	GH714_007364	THIF-type NAD/FAD binding fold domain-containing protein	2893.51	2679.7	2785.99	2861.18	3233.15	2412.18	1454.17	1663.66	1503.33	1817.31	1579.78	1488.38	3154.66	2923.64	2288.42	1358.72	2276.95	1963.95	1364.42	1117.16	1079.85
A0A6A6KAG9	A0A6A6KAG9	A0A6A6KAG9_HEVBR	GH714_022012	Hydroxyisourate hydrolase	7321.34	6970.49	6943.15	6693.76	7479.77	7406.23	7355.78	8021.26	8278.66	8443.19	7747.3	8264.84	7486.88	7170.64	7547.68	7312.21	7234.56	7400.07	7393	7361.22	8037.15
A0A6A6KAK8	A0A6A6KAK8	A0A6A6KAK8_HEVBR	GH714_025853	DNA/RNA-binding protein Alba-like domain-containing protein	874.248	379.273	469.963	724.218	739.154	451.124	533.082	1044.55	1087.68	446.917	982.574	841.734	586.704		611.557	474.031	698.462	492.083	730.829	575.78	616.182
A0A6A6KAL7	A0A6A6KAL7	A0A6A6KAL7_HEVBR	GH714_025927	GTD-binding domain-containing protein	207.958	834.149	566.336	986.34	1240.13	742.927	2895.18	2466.85	2881.48	1143.44	914.371	679.3	1425.1	1302.67	1615.71	3449.08	2560.19	3133.92	1068.5	923.453	1254.81
A0A6A6KAP6	A0A6A6KAP6	A0A6A6KAP6_HEVBR	GH714_009209	3'(2'),5'-bisphosphate nucleotidase	2332.21	2255.6	2309.51	2262.82	2622.45	2688.44	2630.96	2048.87	2034.16	2738.94	2280.43	2874.2	2030.31	2273.45	2113.69	2473.79	1612.46	2094.58	1476.54	1876.96	2215.06
A0A6A6KAQ9	A0A6A6KAQ9	A0A6A6KAQ9_HEVBR	GH714_037813	Uncharacterized protein	1328.06	1172.49	1319.62	2573.71	2558.26	2297.43	1910.63	2115.08	2313.62	610.898	1235.01	1200.27	1960.07	1246.96	1376.89	2507.34	2434.7	2853.26	4191.57	3924.53	2636.03
A0A6A6KAR7	A0A6A6KAR7;A0A6A6MJS1	A0A6A6KAR7_HEVBR	GH714_004758	Methyltransferase	1697.73	1418.67	994.528	1358.82	1151.86	1208.88	1270.61	1325.61	840.826	947.48	1225.3	1138.61	1206.34	1046.56	1779.88	1232.52	938.154	1484.15	686.704	563.104	430.651
A0A6A6KAT2	A0A0F6MTZ6;A0A6A6KAT2	A0A6A6KAT2_HEVBR	GH714_008959	mevalonate kinase	2917.33	3081.81	2853.99	916.215	790.56	363.823	1088.76	764.531	900.604	4365.15	3466.86	4470.61	2323.36	2306.41	2423.05	1933.31	952.045	1428.96	833.318	745.789	740.033
A0A6A6KAT7	A0A6A6KAT7	A0A6A6KAT7_HEVBR	GH714_039121	VOC domain-containing protein	5900.09	7081.28	5103.38	8561	7691.79	10625.1	12773.9	16311.8	17073.5	6286.63	6198.85	5920.46	11763.9	10691.1	11739.4	10962.7	12698	16047.2	13578.8	11628.7	11592.5
A0A6A6KAT8	A0A6A6KAT8;A0A6A6LTP6;A0A6A6LUK7;A0A6A6LZJ1	A0A6A6KAT8_HEVBR	GH714_009117	Arf-GAP domain-containing protein	3770.31	4047.46	4382.29	3259.19	3416.2	3384.62	1758.18	1742.03	2057.77	4085.74	3716.42	4361.87	2022.11	1958.11	2638.17				1778.07	1772.94	1921.63
A0A6A6KAU0	A0A6A6KAU0	A0A6A6KAU0_HEVBR	GH714_039051	Malic enzyme	63236.4	63626.2	62350.7	66236	64326.4	65437.3	45669.9	43975.7	46866.4	41072.1	42505.7	41640	39820.8	40886.4	38586.6	30606.3	30479.6	32549.3	96306	94091.6	101461
A0A6A6KAU1	A0A6A6KAU1	A0A6A6KAU1_HEVBR	GH714_008999	Ubiquitin carboxyl-terminal hydrolase	22510.9	22259.4	21819.4	18055.3	18739.5	18196.4	24394.3	24212	23901.1	26508	24272.6	24840.1	24627.1	26641.7	25039.3	23393.4	23100.5	22563	16628.1	16241.7	17096.9
A0A6A6KAV7;A0A6A6KBK8;A0A6A6MJT0	A0A6A6KAV7;A0A6A6KBK8;A0A6A6MJT0	A0A6A6KAV7_HEVBR;A0A6A6KBK8_HEVBR;A0A6A6MJT0_HEVBR	GH714_005144;GH714_005203;GH714_021410	PPM-type phosphatase domain-containing protein	3591.56	3325.58	3007.56	2224.81	2464.81	1995.52	4127.7	4416.86	4514.96	2603.85	2968.19	2875.74	2024.81	1958.7	2116.82	1252.72	1753.65	1548	2817.12	3409.77	2853.06
A0A6A6KAY1	A0A6A6KAY1	A0A6A6KAY1_HEVBR	GH714_038921	asparagine--tRNA ligase	25817.2	26170.6	26082.6	18737.6	19311	18529.7	16169.8	14233.1	14825.7	23926.9	24595.4	24447.1	19197.4	18652.5	18533.9	17306.7	15882.7	15993.8	14140.1	13744	14044.9
A0A6A6KAY5	A0A6A6KAY5;A0A6A6KCH2;A0A6A6MR05	A0A6A6KAY5_HEVBR	GH714_009943	PPM-type phosphatase domain-containing protein	4961.25	4984.02	4486.61	5122.09	4959.5	5046.03	4839.84	5008.07	4864.76	4704.7	5043.39	4691.12	5775.96	5244.77	5272.28	5099.52	5442.8	5151.73	4421.98	4117.13	4288.6
A0A6A6KB17;A0A6A6MM60	A0A6A6KB17;A0A6A6MM60	A0A6A6KB17_HEVBR;A0A6A6MM60_HEVBR	GH714_005639;GH714_022197	Uncharacterized protein	4423.33	4079.76	3966.97	3084.99	3564.09	4060.52	8595.85	7122.9	7743.58	3082.42	3643.48	3826.08	4020.95	3533.58	3759.44	5715.09	7990.62	6709.74	5222.4	5240.5	5037.53
A0A6A6KB19	A0A6A6KB19	A0A6A6KB19_HEVBR	GH714_005600	C2 domain-containing protein	1522.46	1257.39		1804.63	2311.2	1735.59	3965.21	2660.01	2840.47	1302.11	1427.36	1230.56	2335.34	2675.99	1726.04	2466.88	2319.25	2909	2537.35	2658.17	2929.26
A0A6A6KB22	A0A6A6KB22	A0A6A6KB22_HEVBR	GH714_009579	LanC-like protein GCR2	38444	38341.8	36064.2	44620.6	46918.8	46020.5	67545.3	64874.6	63604.6	55445.6	53880.9	55621.7	51839.3	52475.3	50559.1	64320.4	60253	56324.8	62176.7	64838.7	64768.2
A0A6A6KB30;A0A6A6KB78;A0A6A6KIU5	A0A6A6KB30;A0A6A6KB78;A0A6A6KIU5	A0A6A6KB30_HEVBR;A0A6A6KB78_HEVBR;A0A6A6KIU5_HEVBR	GH714_010283;GH714_010347;GH714_039600	Malate dehydrogenase	2667.95	2786.4	2570.49	3193.14	2171.76	3359.54	4571.03	4918.77	4572.75	2503.42	2407	2857.82	4703.65	4175.64	2821.15	6585.63	6188.83	6575.39	4751.55	5179.02	5181.07
A0A6A6KB61	A0A6A6KB61	A0A6A6KB61_HEVBR	GH714_009845	Uncharacterized protein	686.768		505.507		1035.92	547.688	1249.1	1167.9	1258.45			765.361	1655.38	2360.94	1545.92	1158.2	1398.49	994.319
A0A6A6KB63	A0A6A6KB63	A0A6A6KB63_HEVBR	GH714_010445	14-3-3 domain-containing protein	6336.24	5879.1	6951.06	3984.92	3571.8	4041.27	8485.83	10178.3	9651.22	7929.96	7085.25	7560.85	6703.01	7810.44	7177.79	4060.08	5250.54	3929.62	7584.75	7480.88	7719.55
A0A6A6KB75	D5LPR3;A0A6A6KB75	A0A6A6KB75_HEVBR	GH714_006164	Glutathione-disulfide reductase	12493.1	13167.4	13213.7	11170.2	11803.3	11472.5	15867.1	14973.3	15191.1	11484.4	11963.8	11473.9	14803.7	14297.1	14257.3	12766.9	13107.9	12779.8	10165.5	11150.5	11275.3
A0A6A6KB83	A0A6A6K9E7;A0A6A6KB83	A0A6A6KB83_HEVBR	GH714_029767	Uncharacterized protein	5515.87	5294.6	5997.62	5539.58	5507.4	6129.55	5035.97	6189.3	5858.23	5659.33	5029.27	5676.08	5762.12	5611.86	5947.4	6087.99	5024.57	6110.43	5475.6	5066.32	5834.28
A0A6A6KB93	A0A6A6K8B9;A0A6A6KB93	A0A6A6KB93_HEVBR	GH714_029859	indole-3-glycerol-phosphate synthase	3927.51	4017.39	4342.38	3868.95	4119.25	4299.86	5854.56	5217.42	6075.84	4342.15	4742.87	4372.76	6123.38	6673.3	5976.11	5159.65	5720.46	6474.36	4327.44	4900.24	4137.97
A0A6A6KBA0	A0A6A6KBA0	A0A6A6KBA0_HEVBR	GH714_006259	26S proteasome non-ATPase regulatory subunit 1 homolog	7397.66	7455.18	7359.28	5532.46	5765.04	6509.27	5172.1	5219.91	7080.82	8452.57	8376.27	8131.94	5228.12	5342.16	4611.39	4657.64	7395.43	6297.17	6822.49	7832.34	7642.14
A0A6A6KBA5	A0A6A6KBA5	A0A6A6KBA5_HEVBR	GH714_003470	Prefoldin subunit 2	64193.3	62473.5	63221.5	59176.4	54292.6	58091.2	41247.9	49559.8	45526.9	46239.6	43821.3	53146.7	44893.9	47916.5	46728.4	39236.7	40247.9	38457.5	64397.3	64668	66673.2
A0A6A6KBC0	A0A6A6KBC0;A0A6A6ML60	A0A6A6KBC0_HEVBR	GH714_011653	RRM domain-containing protein	3565.06	4276.66	4388.55	4286.42	2571.17	3493.84								2771.55
A0A6A6KBE6	A0A6A6KBE6;A0A6A6KMV6;A0A6A6MPK5;A0A6A6LIQ5;A0A6A6LL59;A0A6A6LL69	A0A6A6KBE6_HEVBR	GH714_011519	Glutathione S-transferase	46108.8	46370.3	48580.5	41445.8	45923.7	40936.7	59873.8	59983.9	59235.1	34955.6	35754.3	33964.1	43125.4	39736.7	43924.6	46080.5	40219.9	44879.7	42904.9	46278.6	46753.3
A0A6A6KBE7	A0A6A6KBE7	A0A6A6KBE7_HEVBR	GH714_012066	NB-ARC domain-containing protein	983.932	1061.09	696.733	1471.02	1560.39	1664.47	2656.32	2926.19	2280.04	2649.77	2622.54	2728.07	2005.12	1712.47	1848.75	2167.71	2158.1	1948.09	1899	2055.01	1991.92
A0A6A6KBF0	A0A0S2A6K8;A0A6A6KBF0	A0A6A6KBF0_HEVBR	GH714_011266	alpha,alpha-trehalose-phosphate synthase (UDP-forming)	8172.16	8740.22	8335.46	9396.63	9335.84	8566.47	6751.44	5929.39	6777.18	8311.06	7707.8	7877.85	10529.8	9151.81	10390	8482.96	7986.68	8811.2	4397.68	3702.52	4274.26
A0A6A6KBH1	A0A6A6KBH1;A0A6A6LQ25	A0A6A6KBH1_HEVBR	GH714_004723	Malate dehydrogenase	25661.2	33372.3	29065.7	20421.8	23051.3	25672.6	41111.4	39035	38455.8	29607.4	30414	30447	30028.3	21840.5	32588.9	21736.2	20615.2	18099	46056.4	54519.9	45272.3
A0A6A6KBI6;A0A6A6LUX5	A0A6A6KBI6;A0A6A6LUX5	A0A6A6KBI6_HEVBR;A0A6A6LUX5_HEVBR	GH714_007354;GH714_023719	Small ubiquitin-related modifier	21184.3	21276.5	20749.1	18071.9	19688.8	19408.7	16129.8	12485.6	16108.1	16769	14059.5	18348.6	12333.5	9984.17	12524.2	20570.8	22953.6	19617.4	15209.2	11399.7	10248.4
A0A6A6KBJ4	A0A6A6KBJ4	A0A6A6KBJ4_HEVBR	GH714_004748	RING-type domain-containing protein	4370.65	4093.37	3705.4	4837.22	5161.5	5813.58	3681.97	4153.85	3871.9	6004.65	6543.12	6672.67	4067.24	4145.25	4726.78	3509.78	4363.48	3754.22	9872.02	8268.24	7748.69
A0A6A6KBJ8	A0A6A6KBJ8	A0A6A6KBJ8_HEVBR	GH714_007442	Peptidase A1 domain-containing protein	35517.7	36849.6	35640.6	37158.8	35292.1	38150	72910.5	76218.3	70542.5	56306.4	56859.3	56206.2	47285.8	48101	48427.7	54794.4	50723.2	51522	50966	53946.6	53141.4
A0A6A6KBK1	A0A6A6KBK1	A0A6A6KBK1_HEVBR	GH714_012140	DUF577 domain-containing protein					1583.78					1825.14	1979.36	2113.39	1233.76						1897.67
A0A6A6KBK4	A0A6A6KBK4	A0A6A6KBK4_HEVBR	GH714_013596	NB-ARC domain-containing protein	2817.73	2397.74	3232.42	4380.87	3692.4	4139.45	2986.95	3439.94	3851.11	5395.51	6060.02	6006.2	4709.63	4633.64	4551.98	5586.6	6559.18	6170.15	4670.79	4100.56	4666.15
A0A6A6KBL7	A0A6A6KBL7	A0A6A6KBL7_HEVBR	GH714_005215	CRIB domain-containing protein	5283.64	4724.88	5014.54	5916.79	5527.32	6070.68	4362.35	4200.01	4207.49	4138.93	4655.35	4590.88	4686.45	5839.24	4349.74	5982.61	5733.71	5478.02	5495.5	5420.29	5675.42
A0A6A6KBN1;A0A6A6MRI4	A0A6A6KBN1;A0A6A6MQ25;A0A6A6MRI4;A0A6A6MUC6;A0A6A6MDQ1;A0A6A6MGT2	A0A6A6KBN1_HEVBR;A0A6A6MRI4_HEVBR	GH714_012605;GH714_027370	Serine/threonine-protein phosphatase	17056.3	19312.9	21726	16036.2	12517.8	7096.43	12699.9	18134.3	13045.3	17703.8	21366	21348.8	16992.4	17979.2	12495.8	4955.17	13058.5	12928.1	26096.3	32997.3	29753.5
A0A6A6KBN9	A0A6A6KBN9	A0A6A6KBN9_HEVBR	GH714_003598	PHP	2544.82	3151.69	2915.1	2677.87	1702.87	1411.75	1819.95	1755.34	1552.34	1508.82	827.704	1107.14	1609.22	1610.42	1663.76	1977	1826.65	1091.12	1235.34	1545.89	939.648
A0A6A6KBP0	A0A6A6KBP0	A0A6A6KBP0_HEVBR	GH714_032377	Uncharacterized protein	89145.9	94469.1	89337.9	94499.9	89184.1	95915.8	163907	163551	176517	198812	203143	198627	127413	131132	131528	128545	134768	147578	170561	173564	168268
A0A6A6KBP2	A0A6A6KBP2	A0A6A6KBP2_HEVBR	GH714_011732	Amine oxidase domain-containing protein	4003.39	4793.83	4451.8	4079.86	3670.66	4485.68	4240.84	4653.67	4229.01	5075.41	4721.19	5054.42	5466.45	4981.03	4326.69	4354.17	3999.89	4855.75	4033.62	3734.56	3948.82
A0A6A6KBP6	A0A6A6KBP6	A0A6A6KBP6_HEVBR	THI1	Thiamine thiazole synthase, chloroplastic	1321.63	1699.05	1628.77	2013.91	2469.36	2463.63	11893.7	11475.9	13021.3	3228.77	3540.39	3663.16	3216.74	4405.06	4365.26	6737.22	6804.79	6105.97	13344.3	12928.7	12055.4
A0A6A6KBP7;A0A6A6ML85	A0A6A6KBP7;A0A6A6ML85	A0A6A6KBP7_HEVBR;A0A6A6ML85_HEVBR	GH714_013139;GH714_027163	formate--tetrahydrofolate ligase	7184.73	6904.31	7435.12	8502.98	6852.34	7950.56	10820.5	10163.3	9957.27	7786.49	7008.45	7956.67	7096.83	7086.76	7863.57	5152.39	4063	5996.06	6846.1	7600.29	6866.88
A0A6A6KBP9	A0A6A6KBP9	A0A6A6KBP9_HEVBR	GH714_011806	Enoyl-ACP reductase	1744.66	1327.49	1020.95	2458.66	1300.58	2164.5	2811.36	2304.63	3346.34	2072.16	2264.55	1244.68	2829.91	2314.88	3031.06	2845.79	2692.57	2924.25	2453.46	2903.99	3010.58
A0A6A6KBQ6	A0A6A6KAV4;A0A6A6KBQ6	A0A6A6KBQ6_HEVBR	GH714_005346	Amine oxidase domain-containing protein	1226.39	1835.86	1361.31	1632.25	1590.43	1438.4	4318.95	3381.17	4152.64	4016.53	5037.23	4452.58	3735.62	3073.49	4045.4	4623.49	5759.24	5705.42	1298.68		1187.81
A0A6A6KBQ8	A0A6A6KBQ8	A0A6A6KBQ8_HEVBR	GH714_005445	Aconitase/3-isopropylmalate dehydratase large subunit alpha/beta/alpha domain-containing protein	974.358	1313.97	1459.26	1155.83	1155.16	1070.02	4637.33	5330.33	5365.96	2059.62	2411.59	2041.52	2026.49	2228.45	3031.67	2651.22	2792.97	2408.84	2267.43	2567.32	2659.84
A0A6A6KBR9	A0A6A6KBR9;A0A6A6MLH6	A0A6A6KBR9_HEVBR	GH714_015640	Damage-control phosphatase ARMT1-like metal-binding domain-containing protein	2367.59	2638.13	2650.04	2877.56	2939.01	2836.56	3209.32	2832.29	3855.98	3711.65	3726.37	3646.16	2644.84	2783.81	2856.15	2946.18	2409.26	2959.93	3775.64	3573.86	3574.66
A0A6A6KBT2	A0A6A6KBT2;A0A6A6MKF8	A0A6A6KBT2_HEVBR	GH714_008236	tryptophan synthase	2153.77	2712.01	2070.65	1797.49	1994.33	1791.72	2257.72	2107.87	2338.46	1816.02	1831.96	1799.42	1957.11	2355.68	2121.58	2974.38	2078.71	1852.99	1680.04	2076.44	1642.06
A0A6A6KBU1	A0A6A6KBU1;A0A6A6LU41;A0A6A6MKG7;F8RW95;F8RW96	A0A6A6KBU1_HEVBR	GH714_008270	SUI1 domain-containing protein	12617.5	13838.3	13354.2	7144.48	6047.01	7095.44	9079.77	8941.44	8152.4	11408.4	11799.8	11053.8	7700.98	8701.17	9444.83	6815.96	6485.5	5842.04	6212.57	7412.08	7089.06
A0A6A6KBW9	A0A6A6KBW9	A0A6A6KBW9_HEVBR	GH714_016826	glutamine--fructose-6-phosphate transaminase (isomerizing)	548.202	637.399	364.82	365.278	205.081	246.069	1027.73	793.713	565.749	1014.99	943.066	789.116	616.908	600.588		291.518		496.051		453.257	408.339
A0A6A6KC00;A0A6A6MK49	A0A6A6MK49;A0A6A6KC00	A0A6A6KC00_HEVBR;A0A6A6MK49_HEVBR	GH714_006150;GH714_022414	V-SNARE coiled-coil homology domain-containing protein	8803.54	9852.78	8309.13	8287.15	8938.75	8383.76	6020.78	5479.04	5856.58	11396.7	10212.9	10871.7	6011.58	6628.55	7775.42	5216.75	5802.19	5170.26	4849.46	5773.75	5146.74
A0A6A6KC08	A0A6A6KC08	A0A6A6KC08_HEVBR	GH714_034691	tryptophan--tRNA ligase	30993.7	29224.2	31078.5	29233.7	28541.5	28129.7	24073.6	24898.2	25701.5	30942.2	30141.3	31181.7	32166.7	34116.6	33612.1	29406.3	31150.6	28775.2	24011	21793.3	22916.7
A0A6A6KC13	A0A6A6KC13;A0A6A6KC43;A0A6A6KE46;A0A6A6KDL6	A0A6A6KC13_HEVBR	GH714_016737	Gamma-tubulin complex component	1593.35	1751.91	1771.32	1887.99	1645.6	1410.36	879.848		522.981	960.539	1508.89	1112	1506.4	1555.63	1911.35	1534.07	1322.58	1490.7	1595.7	1238.9	966.719
A0A6A6KC25	A0A6A6KC25;A0A6A6KEJ0;A0A6A6MLG3	A0A6A6KC25_HEVBR	GH714_014783	40S ribosomal protein S4	7124.65	7836.33	6215.38	5968.41	5075.9	5499.36	9948.21	9109.87	8905.04	7990.33	6961.6	7683.49	5262.07	4004.12	4165.55	3534.39	2130.07	1495.16	5481.66	6617.32	6112.11
A0A6A6KC40	A0A6A6KC40	A0A6A6KC40_HEVBR	GH714_009233	Trafficking protein particle complex subunit 11 domain-containing protein	6891.7	6488.53	6933.52	7070.54	6542.6	5835.25	7123.65	7134.47	7198.45	9561.95	8889.27	8328.05	7154.76	7692.64	7323.68	7137.25	6864.42	6703.54	6335.93	6076.97	6612.45
A0A6A6KC46;A0A6A6KJV0	A0A6A6KC46;A0A6A6KJV0	A0A6A6KC46_HEVBR;A0A6A6KJV0_HEVBR	GH714_007203;GH714_007245	Calponin-homology (CH) domain-containing protein	8418.14	5075.45	6462.2	9545.82	6926.61	7237.63	8201.5	9002.7	10142.5	5247.6	6962.11	6648	12079.7	11554.5	7518.66	11364.1	9240.58	10497.7	5067.82	3978.91	5315.19
A0A6A6KC53	A0A6A6KC53	A0A6A6KC53_HEVBR	GH714_015803	FAD-binding PCMH-type domain-containing protein	3882.94	4765.47	4572.2	3815.78	3849.44	4283.81	8924.19	9167.87	8574.23	6952.58	7739.55	7901.93	7533.51	7388.26	6739.13	9764.5	9938.4	8698.58	3833.23	3947.42	4102.04
A0A6A6KC54	A0A6A6KC54	A0A6A6KC54_HEVBR	GH714_007171	40S ribosomal protein S8	15942	17792.9	17007	11892.4	10703	9695.14	12762.3	13351.5	13408.6	7329.38	7497.99	7737.49	9059.83	9228.99	8988.16	9117.37	8977.13	7806.53	7490.42	7358.63	7093.43
A0A6A6KC97	A0A6A6KC97	A0A6A6KC97_HEVBR	GH714_007561	DUF4094 domain-containing protein	18137.8	20619.1	16819.4	16017.2	14519	15659.3	9896.63	10447.3	7093.33	12395.6	13602.2	13532.1	12471.2	9834.53	10088.7	13170.6	11040.4	11299.8	6032.26	8630.89	7736.82
A0A6A6KCB3	A0A6A6KCB3	A0A6A6KCB3_HEVBR	GH714_007715	Vacuolar protein sorting-associated protein	1027.39	1056.76	1124.28	1053.03	939.326	1059.73	873.279	1109.26	821.229	855.461	691.639	831.726	1274.76	1057.3	1589.93	1571.73	1215.76	1046.02	556.938	654.682	810.074
A0A6A6KCB5	A0A6A6KCB5	A0A6A6KCB5_HEVBR	GH714_005700	Inosine triphosphate pyrophosphatase	15973.1	16101.7	17665.5	11247.7	8469.67	7746.82	12527.2	10480.6	10389.6	10451.9	8827.42	9434	9180.28	11192.5	10042.6	14416.2	10064.1	12234.9	5168.86	6323.41	6220.88
A0A6A6KCD7	A0A6A6KCD7	A0A6A6KCD7_HEVBR	GH714_017461	Proteasome subunit beta	443735	431290	444832	359173	365746	379340	248024	226296	257724	335919	326052	360570	223375	234435	261175	213247	235337	232472	360941	371827	376658
A0A6A6KCE1	A0A6A6KCE1;A0A6A6KXW0	A0A6A6KCE1_HEVBR	GH714_017543	3-oxoacyl-[acyl-carrier-protein] reductase	7738.47	6784.54	7960.66	9823.63	11137.7	11471.6	23165.1	22779.3	25003.4	12770.3	8935.44	10101.3	18427.1	16835.6	17734.1	29384	22219	27288.2	16936.9	15170.3	14507.6
A0A6A6KCG9	A0A139ZGA9;A0A6A6KCG9	A0A6A6KCG9_HEVBR	GH714_010473	phosphoenolpyruvate carboxylase	101370	98086.1	100056	109399	109436	105921	75585	77996.9	78649.5	95247.3	97800.7	97072.7	87247.7	86913.6	86855.1	80835.6	78713.3	74485.7	121951	117743	120740
A0A6A6KCH0;A0A6A6LQY5	A0A6A6KCH0;A0A6A6LQY5	A0A6A6KCH0_HEVBR;A0A6A6LQY5_HEVBR	GH714_011129;GH714_017226	O-fucosyltransferase family protein	2812.59	1866.68	1929.57	1748.82	1735.22	891.25	1414.03	1834.22	1604.82	2808.14	2803.92	3055.17	2052.49	2061.44	1192.64	1232.33	1292.34		801.561		1045.8
A0A6A6KCH4	A0A6A6KCH4	A0A6A6KCH4_HEVBR	GH714_008279	Trafficking protein particle complex subunit	21514.2	20285.2	21047.9	22924.8	23024.9	23143.1	17436.6	15015.8	17187.9	20908.5	22339.5	22617.2	23971	24283.9	23580	24025.2	24252.5	22782.5	21334.1	21703.3	20879.1
A0A6A6KCH5	A0A6A6K9Y3;A0A6A6K9Z2;A0A6A6KAN8;A0A6A6KCH5	A0A6A6KCH5_HEVBR	GH714_039005	6-phosphogluconate dehydrogenase NADP-binding domain-containing protein	20153.2	19635.6	20124.7	17182.7	19614.5	18342.5	22116.1	23459.8	21323.7	29160.3	29915.1	29891.3	25121.5	25667.1	24659.8	27020.1	26053.7	25916.6	17593.5	16739.3	15706.5
A0A6A6KCI4	A0A6A6KCI4	A0A6A6KCI4_HEVBR	GH714_007061	Protein transport protein Sec24-like At3g07100	3898.76	4632.83	4906.27	5335.59	4796.36	5638.5	2461.85	2658.54	2756.56	4626.99	4950.55	4694.15	4642.22	3415.02	4766.98	3160.96	3663.14	3702.8	3401.7	2819.55	3257.55
A0A6A6KCI6	A0A6A6KCI6	A0A6A6KCI6_HEVBR	GH714_008303	Chorein N-terminal domain-containing protein	51144.3	50238.9	52601.5	41336.6	39617.3	42257.1	21182.4	21160.9	20805.8	53135.3	49972.1	55354.8	43063.5	40411.1	43593.5	28689.1	29866.3	30417.3	29512.8	29454.7	30054.9
A0A6A6KCJ4	A0A6A6KCJ4	A0A6A6KCJ4_HEVBR	GH714_039038	Phosphotransferase		359.388	230.1		327.96	133.852		617.127	523.149		244.342	207.592	273.808	280.083	431.785	326.087		465.816	458.153	177.208	392.513
A0A6A6KCM0	A0A6A6KCM0	A0A6A6KCM0_HEVBR	GH714_023195	MPN domain-containing protein	1594.27	1808.05	1545.35	3481.63	2402.01	3022.84	2523.37	2483.12	2251.76	1861.28	1344.16	1805.75	2211.3	2458.24	2323.16	3190.91	2555.97	2524.61	2481.31	2940.1	2350.15
A0A6A6KCM3;A0A6A6KGX1	A0A6A6KGX1;A0A6A6KCM3	A0A6A6KCM3_HEVBR;A0A6A6KGX1_HEVBR	GH714_002186;GH714_011319	Uncharacterized protein	935.415	679.377	1290.32	564.104	538.614	937.67	649.03	519.012	866.231	1128.15	1137.47	830.541	773.896	994.223	843.809	910.242	1029.74	1037.18	888.443	497.22	475.628
A0A6A6KCM9	A0A6A6KCM9;A0A6A6KD16	A0A6A6KCM9_HEVBR	GH714_023440	protein-disulfide reductase	258770	259781	254971	289981	289156	284606	289409	290627	287207	256253	256509	252227	250203	244524	253373	283810	274767	268605	308730	312862	303751
A0A6A6KCR4	A0A6A6KCR4;A0A6A6KE37	A0A6A6KCR4_HEVBR	GH714_023715	ATP citrate synthase	38193.4	37493.9	35689.8	21367.3	21680	20991.2	69313.1	69879.6	72176.4	79256.5	74410.3	76523.6	63631.3	66193.3	63607.9	68742.4	70607.5	71115.5	20387.7	20466.9	18423.8
A0A6A6KCS1	A0A6A6KCS1	A0A6A6KCS1_HEVBR	GH714_008998	Ubiquitinyl hydrolase variant UBP zinc finger domain-containing protein	2176.99	2497.29	2463.66	2533.7	2226.99	1839.61	2559.55	2456.89	2239.92	3341.95	3381.7	3074.74	2172.45	3825.39	2180.24	3056.81	3091.98	3141.76	1947.85	1970.83	1858.13
A0A6A6KCT0	A0A6A6KCT0	A0A6A6KCT0_HEVBR	GH714_023449	Pantothenate kinase	899.588	512.539							638.851	723.952	641.203	812.904		677.373	776.142		707.889
A0A6A6KCU6	A0A6A6KCU6	A0A6A6KCU6_HEVBR	GH714_042361	Enoyl reductase (ER) domain-containing protein	34674.5	35461	33756.5	17303.9	15981.1	18019.1	35216.2	34709.6	34458.8	31990.1	36037.5	33615.2	39690.7	40691.3	40595.7	41937.9	43372.7	44405.6	9062.15	9653.88	8294.18
A0A6A6KCU7	A0A6A6KBL8;A0A6A6KCU7	A0A6A6KCU7_HEVBR	GH714_012668	RNA helicase	1564.92	1512.47	1418.79	1894.91	1733.5	1827.04	3025.14	2870.74	3546.83	1848.43	1779.94	2062.82	3184.65	2903.28	2940.21	2732.44	2526.6	2717.82	2173.55	2023.59	2163.1
A0A6A6KCU8;A0A6A6KCU9	A0A6A6KCU8;A0A6A6KCU9;W5RRG1	A0A6A6KCU8_HEVBR;A0A6A6KCU9_HEVBR	GH714_023537;GH714_023641	Ubiquitin-like domain-containing protein	4817.73	5819.69	5665.1	4240.25	4642.94	4999.87	7881.39	6268.38	6711.75	1783.03	1365.53	1476.71	2580.43	3108.01	2942.95	2065.47	1593.72	2169.97	2987.01	3006.77	2788.58
A0A6A6KCV2;A0A6A6KE86;A0A6A6KF09	A0A6A6KCV2;A0A6A6KF09;A0A6A6KE86	A0A6A6KCV2_HEVBR;A0A6A6KE86_HEVBR;A0A6A6KF09_HEVBR	GH714_026566;GH714_026588;GH714_026635	Cytochrome P450		888.811			1168.99	1149.12
A0A6A6KCW1	A0A6A6KCW1	A0A6A6KCW1_HEVBR	GH714_026789	G domain-containing protein	864.675	864.401		1693.78	1108.95	1160.01	903.623	1425.71	1217.97	922.914	992.832	1069.54	732.798	830.686	942.252		1643.78	1165.36	1622.47	1406.84	1101.29
A0A6A6KCW2;A0A6A6M038	A0A6A6KCW2;A0A6A6M038	A0A6A6KCW2_HEVBR;A0A6A6M038_HEVBR	GH714_023872;GH714_024331	MHD domain-containing protein	1981.61	1476.66	1885.38	1434.85					1017.06	3185.78	3355.44	2877.57	1394.95			2148.6		1419.59	819.815	1071.33	982.005
A0A6A6KCW9	A0A6A6KCW9	A0A6A6KCW9_HEVBR	GH714_013031	Ferrochelatase	1037.86	1126.96	845.662	875.302	1089.63	698.058	678.4	803.721	1122.82	857.426	477.156	617.372	1515.54	1295.52	806.827	869.221	1177.03	1018.45	919.927	834.243	806.079
A0A6A6KD12;L7XDM4	A0A6A6MLH0;L7XDM4;A0A1C9EJ23;A0A6A6KD12;A0A6A6KHF4;A0A6A6L0E5;A0A6A6L242;A0A6A6M315;A0A6A6N5R7;A0A6A6NFH9;A0A6A6NGB7	A0A6A6KD12_HEVBR;L7XDM4_HEVBR	GH714_012153;TUA1	Tubulin alpha chain	10055.7	11333.6	10848.2	15562	18801.9	16658.5	23109.1	25417.5	24279.5	21464.6	22308.4	22178.2	17450.4	20316.4	18680.5	18537	19291.8	18896.6	27228.2	28288.9	30056
A0A6A6KD16	A0A6A6KD16	A0A6A6KD16_HEVBR	GH714_023391	protein-disulfide reductase	13526.3	14338.3	16080.8	12080.4	13023.6	10455.5				5807.42	5295.07	6949.49	2552.66	3441.81	3653.33	2927.49	2457.94	3527.77
A0A6A6KD19	A0A6A6KD19	A0A6A6KD19_HEVBR	GH714_003507	VOC domain-containing protein	5903.34	7377.84	6227.77	3749.03	4756.05	5860.82	6862.12	6286.28	6050.56	7030.12	6957.49	7757.41	5157.96	7034.9	5519.19	6163.55	5837.36	5070.26	5956.6	4942.18	5730.62
A0A6A6KD26;A0A6A6KES0;I1SSJ5	A0A6A6KD26;A0A6A6KES0;I1SSJ5	A0A6A6KD26_HEVBR;A0A6A6KES0_HEVBR;I1SSJ5_HEVBR	GH714_009745;GH714_009761;TrxM	Thioredoxin domain-containing protein	730.093	728.94	912.546	1670.21	1143.98	1142.53	4039.86	3180.45	3624.79	1193.73	989.364	1283.69	2046.11	1735.22	2343.57	2217.14	2129.43	1473.16	2243.05	1934.21	2003.44
A0A6A6KD69	A0A6A6K7Q5;A0A6A6KD69;A0A6A6KEJ5;A0A6A6MQ99	A0A6A6KD69_HEVBR	GH714_010115	aminodeoxychorismate lyase	1345.02	916.137	1360.68		1187.16					1030.74	1017.35	1509.63	473.91	1027.24	1232.31	979.111	1061.56	903.021	285.062
A0A6A6KD86	A0A6A6KD86	A0A6A6KD86_HEVBR	GH714_010220	EF-hand domain-containing protein	1602.49	1345.46	884.039	1396.28	753.291	881.531	1323.67	1677.44	1752.93	1823.51	1342.69	2155.42	866.805	1457.03	1551.95	1130.21	1077.54		1676.17	1889.43	2009.58
A0A6A6KD88	A0A6A6MMT2;A0A6A6KD88	A0A6A6KD88_HEVBR	GH714_013753	RuBisCO large subunit-binding protein subunit beta, chloroplastic	13082.3	12561	12830.1	12032.3	11650.7	12477.2	22436.9	25527.1	25934.1	12509.8	11738.2	11971.3	16642	18325	17665.4	17563.2	17024	17121.5	16021.7	16068.8	15909.3
A0A6A6KDA8	A0A6A6K132;A0A6A6KAQ2;A0A6A6KDA8;A0A6A6KEE7;A0A6A6KHD5;A0A6A6KPW9;A0A6A6KUN1;A0A6A6L8C1;A0A6A6LLB5;A0A6A6LLD3;A0A6A6LNN8;A0A6A6LV39;A0A6A6MAI3;A0A6A6MPQ2;A0A6A6N079	A0A6A6KDA8_HEVBR	GH714_010531	ALOG domain-containing protein	66738	67929	66840.4	59895.2	70017.4	56738.8	105260	110690	107312	77893.3	74535.4	74480.8	89640	85249.8	90928	67812.1	61692.8	58138.1	63118.7	63611.3	68839.1
A0A6A6KDC6	A0A6A6KDC6	A0A6A6KDC6_HEVBR	GH714_010630	Alpha-1,3/1,6-mannosyltransferase ALG2	1220.51	976.39	1070.72	1401.71	1171.63	1186.76	1460.15	1536.74	1444.36	2371.31	2023.53	2612.85	1915.84	1515.93	1533.51	1532.19	1561.7	1596.23	2010.2	1747.43	1383.62
A0A6A6KDE1	A0A6A6KDE1	A0A6A6KDE1_HEVBR	GH714_035179	CCDC93 coiled-coil domain-containing protein	413.643	694.413	597.287	736.475			319.661	845.928	557.073	890.299	717.703	638.88							675.938	791.386	564.75
A0A6A6KDE8	A0A6A6KDE8	A0A6A6KDE8_HEVBR	GH714_015738	Major facilitator superfamily (MFS) profile domain-containing protein	1622.65	1448.1	2329	1861.75	1337.57	2256.77	1617.14	1948.44		1538.4	1010.21	675.187	1928.45	1727.31	2304.56	1780.54	1495.05	2366.21	1320.54	867.013	963.819
A0A6A6KDE9	A0A6A6KDE9	A0A6A6KDE9_HEVBR	GH714_034429	3-hydroxyisobutyryl-CoA hydrolase	7802.9	7764.94	7958.5	7774.42	7071.78	7035.93	6679.55	7172.08	6979.73	6369.82	6617.42	7179.54	5398.49	5754.59	5873.23	3477.47	4051.63	4347.87	10775.3	11714	10817.7
A0A6A6KDF2	A0A6A6KDF2	A0A6A6KDF2_HEVBR	GH714_035282	CUE domain-containing protein	1518.16	1349.73	1376.5	1313.51	1553.07	1482.83	1026.05	529.837	1130.72	1121.83	1071.05	903.495	1997.48	1450.53	1042.42	1152.59	1106.65	1482.66	1114.33	827.276	1007.68
A0A6A6KDF6	A0A6A6KDF6	A0A6A6KDF6_HEVBR	GH714_016628	beta-N-acetylhexosaminidase	6509.61	6192.78	6773.8	8582.77	10073	10058.8	4846.79	6206.97	7483.53	7227.27	7169.44	7765.82	4213.9	4763.14	4432.12	6670.55	6356.8	8050.48	9179.58
A0A6A6KDH9	A0A6A6KDH9;A0A6A6MQA7	A0A6A6KDH9_HEVBR	GH714_011280	NAD(P)-binding domain-containing protein	62725.3	65241	66367.6	41537.8	41935.7	39222.9	28886.4	27055.3	28433.1	81056.7	81637	85305	63316.8	63885.2	67303.5	57320.9	59655.7	58262.8	24529.7	21881.4	20457.8
A0A6A6KDI4	A0A6A6KDI4	A0A6A6KDI4_HEVBR	GH714_011724	Amine oxidase domain-containing protein	1375.22	931.806	1429.69	1189.95	1156.31	758.56		679.307		1175.66	1016.37	1335.1	959.104	1150.45	1294.79	855.846	1544.62	995.126	856.233	1016.64	1077.42
A0A6A6KDI6	A0A6A6KDI6	A0A6A6KDI6_HEVBR	GH714_031392	Vacuolar protein sorting-associated protein 54 C-terminal domain-containing protein	766.04	1043.77	1177.53	1053.88	801.179	1076.9	480.252	515.075	933.876	1255.58	1246.04	1241.03	910	1672.35	1126.5	1278.2	1008.9	1037.52	1197.38	1187.94	875.485
A0A6A6KDJ6	A0A6A6KDJ6	A0A6A6KDJ6_HEVBR	GH714_036292	VHS domain-containing protein	2298.8	2317.76	2328.68	2309.05	2902.43	2527.76	2848.69	3035.31	3257.47	3006.42	3063.02	2169.4	3056.01	2759.96	3293.01	3581.17	3044.89	2884.69	2514.34	2302.8	2256.58
A0A6A6KDL7	A0A6A6LSQ9;A0A6A6KDL7	A0A6A6KDL7_HEVBR	GH714_036156	NFACT RNA-binding domain-containing protein	1611.31	1402.73	1592.68	871.895	630.371	875.719	563.864	669.78	660.829	1029.18	882.345	983.238	1147.92	738.439	557.272	387.798	943.191	571.779	620.878	734.1	561.13
A0A6A6KDM5	A0A6A6KDM5	A0A6A6KDM5_HEVBR	GH714_036786	Uncharacterized protein	3943.1	3271.57	3519.29	2846.27	2912.06	2635.59	1181.42	762.081	1199.14	3507.94	4161.08	3511.26	2476.9	2764.24	2846.67	1559.86	2165.31	1545.2		1169.79	1294.35
A0A6A6KDM8	A0A6A6KDM8	A0A6A6KDM8_HEVBR	GH714_036287	Uncharacterized protein	1081.91	955.078	1103.93	1373.39	1060.48	1407.02	1607.79	2146.09	1906.73	1018.55	1053.75	1372.73	1996.94	2098.07	1634.92	3249.61	2507.03	2232.26	1583.68	1457.17	1235.62
A0A6A6KDN0	A0A6A6KDN0	A0A6A6KDN0_HEVBR	GH714_017511	cyclin-dependent kinase		1350.97	1553.75	2250.58	2187.27	2427.21				1489.97	1108.81	1052.93	1604.07	1768.88	2007		1953.36	1944.49	1025.39	1014.11	628.65
A0A6A6KDP0	A0A6A6KDP0	A0A6A6KDP0_HEVBR	GH714_016900	Biotin carboxyl carrier protein of acetyl-CoA carboxylase	965.578	836.659	664.632	1206.14	828.237	1064.78	2975.36	3261.71	3006.99	1335.52	1806.49	1500.54	2642.84	3211.33	2351.85	2927.32	3086.33	2595.13	1532.76	1704.93	1942.68
A0A6A6KDP9	A0A6A6K2T2;A0A6A6KDP9	A0A6A6KDP9_HEVBR	GH714_016977	4-hydroxy-4-methyl-2-oxoglutarate aldolase	192226	184013	194294	190356	190089	193262	185692	185556	169837	130079	130009	141446	198496	194942	205214	190860	180556	181792	119945	129582	117799
A0A6A6KDQ2	A0A0U3C0Z7;A0A6A6KDQ2	A0A6A6KDQ2_HEVBR	GH714_012141	TOG domain-containing protein	4391.4	4290.42	4663.6	4874.42	4174.47	5729.12	2712.9	2259.83	3288.43	3354.8	3607.44	4295.58	3778.45	3181.06	3621.98	1418.62	3827.46	2523.3	6042.96	6538.36	5905.41
A0A6A6KDQ3	A0A6A6KDQ3	A0A6A6KDQ3_HEVBR	GH714_036785	ENTH domain-containing protein	7724.19	7569.08	8223.75	6898.33	7033.93	6741.05	3554.9	3114.39	4465.32	6569.7	7069.97	6635.11	6653.37	6656.33	7457.13	5403.72	5698.21	5734.87	3055.07	3757.22	3502.12
A0A6A6KDT6	A0A6A6KDT6	A0A6A6KDT6_HEVBR	GH714_018749	UDP-N-acetylglucosamine diphosphorylase	16008.7	16467.3	16528.8	14062.5	14583.8	15019.9	9584.55	9738.52	8977.25	11097.4	10971.8	11550.7	13861.6	16118.4	14264.9	11007.4	10943.9	11253.6	7199.69	7758.47	8017.23
A0A6A6KDU4	A0A6A6KDU4	A0A6A6KDU4_HEVBR	GH714_013775	RING-type E3 ubiquitin transferase	2998.14	2524.1	2536.8	1924.57	2190.3	2441.33	1802.86	2527.2	2387.68	2697.86	2837.75	2620.21	3398.4	3791.46	3686.22	1418.93	1919.75	2378.31	806.127	1042.77	873.778
A0A6A6KDU7	A0A6A6KDU7	A0A6A6KDU7_HEVBR	GH714_021832	Molybdenum cofactor sulfurase middle domain-containing protein	4116.75	3170.86	2632.2	1520.05	1068.04	1485.61	741.895	728.01	934.858	1666.99	1101.24	1388.03	1110.58	1372.62	991.539	812.241	631.885	537.729	427.364	391.521
A0A6A6KDV6	A0A6A6KBF5;A0A6A6KDV6	A0A6A6KDV6_HEVBR	GH714_007147	RRM domain-containing protein	3018.03	2560.51	3305.25	2297.37	2306.48	2662.71	1455.3	1736.97	2096.47	2881.57	2109.64	2299.75	2502.76	2423.2	2463.82	1970.77	2109.2	2156.87	1283.65	941.34	991.988
A0A6A6KDV7	A0A6A6KBP7;A0A6A6ML85;A0A6A6KDV7	A0A6A6KDV7_HEVBR	GH714_013169	formate--tetrahydrofolate ligase	9348.12	8703.36	9687.56	11646.5	12410.4	11432.4	12827.2	12490.7	11945.7	8493.28	9670.65	9178.75	10955.4	11242.9	11003.9	10301.1	11559	11939.1	9321.22	8938.9	9552.94
A0A6A6KDV8	A0A6A6KDV8;A0A6A6KDY3;A0A6A6LS71;A0A6A6LV11	A0A6A6KDV8_HEVBR	GH714_037350	KH type-2 domain-containing protein	2827.8	2871.59	2239.7	2652.93	1814.47	2306.59	2483.65	2570.72	2478.08	1653.81	1697.29	1531.08	2190.82	1457.76	1425.61	1059.09	1832.29	1183.71	2366.15	1908.56	2044.23
A0A6A6KDV9	A0A6A6KDV9	A0A6A6KDV9_HEVBR	GH714_017429	Nucleoporin Nup54 alpha-helical domain-containing protein	702.808			573.607			556.697		687.477					473.811	689.8
A0A6A6KDW1	A0A6A6KDW1;A0A6A6KE47	A0A6A6KDW1_HEVBR	GH714_038323	Tubulin--tyrosine ligase-like protein 12	9432.44	8836.67	9602.16	9691.08	9114.89	9869.38	5460.63	6263.37	5781.88	7843.65	8484.35	7078.42	9524.05	9426.58	8687.31	6542.61	7749.87	6661.19	8000.93	8324.15	8133.48
A0A6A6KDW4	A0A6A6KDW4	A0A6A6KDW4_HEVBR	GH714_037198	Aminopeptidase	32461.2	32224.3	30539.8	34966.6	38124.9	38132.5	24985.1	24548.2	26333.2	42509.6	41208.7	42282.2	33801.1	32912.9	32539.6	30361.6	30610.4	32199.7	42794.8	41028.8	40193.4
A0A6A6KDW9	A0A6A6KDW9	A0A6A6KDW9_HEVBR	GH714_010574	Rab3-GAP regulatory subunit N-terminal domain-containing protein	4064.16	4049.5	3930.53	5370.65	5226.55	5644.91	4613.33	4435.22	4807.81	3281.3	3282.79	3112	3544.28	4430.51	3256.16	3322.87	3778.33	3439.09	4335.35	3747.71	4129.32
A0A6A6KDX0;A0A6A6KHW5	A0A6A6KDX0;A0A6A6KHW5	A0A6A6KDX0_HEVBR;A0A6A6KHW5_HEVBR	GH714_038318;GH714_038363	Uncharacterized protein	1837.63	1838.31	2229.18	1747.66	1927.21	1587.34	2275.78	2452.91	2385.59	2149.7	1808.91	2036.92	1997.15	1716.2	1757.13	1720.18	1536.06	1665.19	3223.9	2598.29	2797.26
A0A6A6KDX1	A0A6A6KDX1;A0A6A6KX34	A0A6A6KDX1_HEVBR	GH714_022900	spermidine synthase	30013.1	28019	29462.8	20543.5	18176.1	19696.6	22372.4	22788.9	23614.6	28265.7	26822.8	28263.2	26006.9	25112.9	24381.4	20808.8	21152.3	18703	15337	13519	14481
A0A6A6KDZ4	A0A023HKA4;A0A023HKA5;A0A6A6KDZ4;A0A6A6LT54;S5G6Y3	A0A6A6KDZ4_HEVBR	GH714_038056	Sucrose synthase	73494.9	71521.2	71793.2	41869	43116.6	43392.2	48543.6	47639.1	45436.8	71358.2	72101.7	69598.1	54357.1	54740.4	57285.2	48346.5	50234	49817.5	20776.4	20907.5	19810.3
A0A6A6KDZ5	A0A6A6KDZ5;A0A6A6KE27	A0A6A6KDZ5_HEVBR	GH714_015261	AP complex subunit sigma	4976.18	5182.67	5575.62	6105.56	6100.92	5823.46	3396.28	3315.11	3629.09	5899.71	7070.47	5623.76	7444.09	7203.66	4947.17	7028.94	6636.94	6881.29	2628.98	3043.23	2125.7
A0A6A6KE01	A0A6A6KE01	A0A6A6KE01_HEVBR	GH714_038586	Uncharacterized protein	11613.5	10633.2	10773.1	12251.8	9893.07	12136.8	11724.6	10982.7	9590.1	10124.9	10673.3	10767.7	12010.8	12481.9	12868.8	9618.19	8007.59	9889.12	11233.7	11086.7	10351.1
A0A6A6KE02	A0A6A6KE02	A0A6A6KE02_HEVBR	GH714_038346	Proteasome subunit alpha type	31825.1	29635.4	33638.3	26045.3	31647.7	31314.3	26447.1	40358.1	39906.9	14543.6	14581.9	17722.1	22942.9	20856.7	21726.9	25154.2	21953.5	17024.1	17679	13416	14352.4
A0A6A6KE05	A0A6A6KE05	A0A6A6KE05_HEVBR	GH714_015522	N-acyl-aliphatic-L-amino acid amidohydrolase	2395.41	2129.37	2010.23	2683.39	2628.14	2646.63	2450.17	2568.07	2612.44	1123.54	1307.02	1271.68	2072.71	2065.92	1939.07	1889.58	2890.53	2786.55	2200.56	2438.46	2397.64
A0A6A6KE09	A0A6A6KE09	A0A6A6KE09_HEVBR	GH714_017599	Signal recognition particle subunit SRP72	5472.39	5009.56	5464.57	4195.32	5955.51	5183.37	4589.87	5035.11	5119.67	4341.36	3693.6	4874.54	4172.67	4231.88	4652.52	4354.72	3658.5	3181.8	4742.76	4974.23	4953.18
A0A6A6KE12	A0A6A6KE12;A0A6A6LRJ7;A0A6A6LVA2	A0A6A6KE12_HEVBR	GH714_038622	C2 NT-type domain-containing protein	3024.23	2831.93	3174.13	2487.09	3153.45	2543.92	1503.26	841.366	1251.81	2202.01	2468.26	2376.72	3173.52	2742.01	2825.92	1695.51	1869.21	1815.35	1763.4	1783.27	1927.59
A0A6A6KE15	A0A6A6KE15	A0A6A6KE15_HEVBR	GH714_014751	Uncharacterized protein	4541.34	4471.17	4408.2	3553.12	3323.54	3314.17	5106.46	4211.71	5340.33	5740.69	5476.13	6317.04	3039.58	3969.27	4687.21	3988.27	3926.03	3848.11	4894.17	5132.57	5110.94
A0A6A6KE30	A0A6A6KDV8;A0A6A6KDY3;A0A6A6KE30;A0A6A6LTD0;A0A6A6LV11	A0A6A6KE30_HEVBR	GH714_038456	KH type-2 domain-containing protein	10967.4	10544	11361.3	8197.63	8373.82	8371.07	11503.6	11439.4	11562.9	8071.23	8115.53	7975.17	7716.34	7892.68	7166.53	5838.85	5918.36	6148.65	7681.78	7750.23	7349.54
A0A6A6KE50;A0A6A6KFI5	A0A6A6KE50;A0A6A6KFI5	A0A6A6KE50_HEVBR;A0A6A6KFI5_HEVBR	GH714_037302;GH714_037317	PHD finger protein ALFIN-LIKE	1260.37	1250.07	1728.96	1461.91		1631.54	648.942		1202.21	687.047	763.481	1303.6		1427.27	1448.85	960.813	959.065		970.599	680.012	983.49
A0A6A6KE69;A0A6A6KFD4	A0A6A6KE69;A0A6A6KFD4	A0A6A6KE69_HEVBR;A0A6A6KFD4_HEVBR	GH714_038412;GH714_038447	Stress-response A/B barrel domain-containing protein	3591.14	4303.42	4072.79	2689.43	3113.34	1807.76	6295.6	4601.27	4008.38	4011.42	3353.35	4743.12	3222.47	4020.09	2529.23	1764.77	560.576	2390.9	4641.02	4107.62	4401.27
A0A6A6KE75	A0A6A6KBW9;A0A6A6KE75	A0A6A6KE75_HEVBR	GH714_016906	glutamine--fructose-6-phosphate transaminase (isomerizing)	5729.22	5914.91	5845.93	5177.46	5949.67	5454.35	8644.97	8416.65	8191.02	7297.29	7437.24	7291.13	7278.91	6977.25	6908.49	6908.49	6524.4	7291.32	4158.25	4427.42	3889.57
A0A6A6KE87	A0A6A6KE87	A0A6A6KE87_HEVBR	GH714_012228	argininosuccinate synthase	927.432	851.979	1121.77		620.698	741.793	2623.33	1540.35	2193.64	941.551	1224.14	933.683	1245.21	796.724	643.788	1192.49	990.241		1208.77	1034.49	1249.03
A0A6A6KEA8	A0A6A6KEA8	A0A6A6KEA8_HEVBR	GH714_039376	RNA helicase	30810	29122.9	32741.6	30462.7	30622.6	29107.4	13611	16982	13079.9	18712.3	21425.7	17793.4	18261.8	19232.1	18482.8	14889.2	14641.7	20137.3	12729.3	13152.4	13556.3
A0A6A6KEB9	A0A6A6KEB9	A0A6A6KEB9_HEVBR	GH714_012999	Legumain prodomain domain-containing protein	2250.67	1992.32	1795.87	1944.85	2414.65	2087.05	1719.67	1971.68	2300.09	7777.57	4561.39	6250.78	3171.58	2198.51	1708.22	1996.94	1592.31	2184.82	791.401		495.23
A0A6A6KED4	A0A6A6KE29;A0A6A6KED4;A0A6A6M3Z2;A0A6A6M4M5;A0A6A6NJK1;F2VXU4	A0A6A6KED4_HEVBR	GH714_023353	phosphatidylinositol 3-kinase	8633.43	8522.8	8115.16	11847.1	10730.1	11815.9	5571.5	5453.9	5471.17	3998.56	4545.94	3959.32	6613.25	6073.85	5534.32	7369.45	6505.79	6594.62	9839.28	11181.1	10638
A0A6A6KED6;A0A6A6KEE3	A0A6A6KED6;A0A6A6KEE3	A0A6A6KED6_HEVBR;A0A6A6KEE3_HEVBR	GH714_039448;GH714_039574	40S ribosomal protein S11 N-terminal domain-containing protein	2278.08	2553.06	2480.36	1994.93	2068.98	2917.98	2097.62	1333.43	1373.06	1722.82	2132.66	1640.9	2439.89	1951.83	3467.92	3422.11	2278.9	2351.84	1321.97	967.158	1449.5
A0A6A6KED8	A0A6A6KED8	A0A6A6KED8_HEVBR	GH714_017343	HORMA domain-containing protein	1376.06	1173.71	1069.15	1433.19	1847.22	1490.68	2072.98	1573.33	1904.61	1778.09	1679.5	1721.31	1327.77	1344.3	1579.47	1264.5	1217.8	1590.98	2045.16	2156.92	2195.34
A0A6A6KEF4;A0A6A6LAR5	A0A6A6KEF4;A0A6A6LAR5;A0A6A6LWN5	A0A6A6KEF4_HEVBR;A0A6A6LAR5_HEVBR	GH714_038616;GH714_038665	PHD finger protein ALFIN-LIKE	2145.04	1989.99	1329.24	2535.62	1596.45	2027.03	1398.79	1850.35	1371.8	596.625	1708.74	1217.05	1881.37	2246.03	2078.4	2770.16	2422.86	1954.57	1363.67	1224.18	1161.69
A0A6A6KEG4	A0A6A6KEG4;A0A6A6KVQ8	A0A6A6KEG4_HEVBR	GH714_030537	VHS domain-containing protein	2793.46	2760.35	2584.3	3169.48	3373.64	3365.64	3952	3418.59	3418.97	3025.82	3097.27	2594.93	3803.6	2631.11	3719.99	2317.51	2777.95	2828.89	3638.87	3858.65	3541.84
A0A6A6KEH8	A0A6A6KEH8;A0A6A6KZG6	A0A6A6KEH8_HEVBR	GH714_017565	Glyceraldehyde-3-phosphate dehydrogenase	680905	670988	667011	615169	588762	619295	465359	440932	450157	539520	539730	549495	562500	553953	561099	549751	526257	544288	548480	540854	549282
A0A6A6KEL6	A0A6A6KEL6;A0A6A6KSL1;A0A6A6MH09	A0A6A6KEL6_HEVBR	GH714_039577	Small ribosomal subunit protein uS17 N-terminal domain-containing protein	1586.51	1394.16	1215.9	1289.46	1146.75	1102.38	1348.58	2027.88	1736.17	1167.96	1305.84	937.114	1228.63	830.526	949.496	598.755	895.931	712.579	1051.2	929.22	910.874
A0A6A6KEL7;I3NMN8	A0A6A6KEL7;I3NMN8	A0A6A6KEL7_HEVBR;I3NMN8_HEVBR	GH714_017415;RPL17B	60S ribosomal protein L17A	4854.28	4749.42	5166.57	2916.65	4244.98	4021.67	9335.31	9080.61	8729.61	5740.16	6493.8	5585.26	3040.75	2618.01	3449.6	1272.95	1217.45	842.224	7970.22	9055.79	7529.92
A0A6A6KEM2	A0A6A6KEM2;A0A6A6LXQ2;A0A6A6LY55	A0A6A6KEM2_HEVBR	GH714_039627	14-3-3 domain-containing protein	11109	12460.7	13278.7	14221.7	14993.5	16005.1	15731.5	13416.9	17264.4	14515	16142.9	15730.2	15699.8	22566.1	19917.8	18939.4	13752.3	14525.6	12002.4	11290.1	13081.8
A0A6A6KEN5	A0A6A6KEN5	A0A6A6KEN5_HEVBR	GH714_039624	Phosphoenolpyruvate carboxylase	546.663	735.323	561.776	470.154	543.011	553.096	921.401	862.699	1005.02	647.758	914.438	333.361	664.333		846.586	910.205	473.121	546.947	761.354	814.474	1097.97
A0A6A6KEP7	A0A6A6KEP7	A0A6A6KEP7_HEVBR	GH714_039651	DJ-1/PfpI domain-containing protein	51520.5	52652.2	53133.8	43901.6	51207.5	47064.5	42861.9	45579.5	45784.8	40349.8	41082.3	42977.4	36779	32243.6	31131.5	22873.2	22203.8	24715.4	75833.2	79273.1	71154.1
A0A6A6KEQ6	A0A6A6KEQ6;A0A6A6MKT0	A0A6A6KEQ6_HEVBR	GH714_039743	26S proteasome non-ATPase regulatory subunit 5	23043.2	24320.8	21627.5	23714.6	21155	21820.5	17848.8	14641.7	16028.4	20676.2	20008.9	20144.9	24702.8	22630.3	21730.7	18509.1	17599	20566.5	24271.9	25640.2	24620.2
A0A6A6KET3	A0A6A6KET3	A0A6A6KET3_HEVBR	GH714_018498	Succinate-semialdehyde dehydrogenase, mitochondrial	2799.05	3064.98	3678.24	2934.47	3111.02	3194.58	4996.04	4914.54	4619.05	2017.03	1891.48	1672.96	3050.78	3957.58	3706.82	6035.3	4725.9	4870.35	4822.64	5156.5	4958.27
A0A6A6KEX0	A0A6A6KEX0	A0A6A6KEX0_HEVBR	GH714_036789	3'-5' exonuclease domain-containing protein	31205	29739.4	31721.5	34058.5	40625.3	41094.9	31663	34350.5	31790.3	33304.2	35109.3	32288.6	42464.3	36427.3	40732.3	47914.3	49762.6	45578.7	36994.6	37361.4	38800.4
A0A6A6KEZ0;A0A6A6M417	A0A6A6KEZ0;A0A6A6M417	A0A6A6KEZ0_HEVBR;A0A6A6M417_HEVBR	GH714_023896;GH714_024356	Phosphoribosyltransferase domain-containing protein	1829.11	1926.84	1739.12	1889.94	1791.55	1312.21	2543.98	1930.91	2331.58	2084.61	3087.77	2789.18	1258.92	1663.99	1700.63	1901.48	980.731	1164.5	2420.95	2178.91	2503.41
A0A6A6KEZ5	A0A6A6KEZ5	A0A6A6KEZ5_HEVBR	GH714_017228	CG-1 domain-containing protein	1370.78	1696.46	1069.97	1716.9	1816.9	1616.74	1701.65	1854.56	1348.64	1849.46	1793.87	1956.31	2559.57	2556.39	2299.09	2487.74	1953.91	1852.73	1420.11	1031.4	1153.68
A0A6A6KF02	A0A6A6KF02;A0A6A6KW07	A0A6A6KF02_HEVBR	GH714_023240	protein-disulfide reductase	33572.8	30747.5	39019.1	30940.3	30604.9	31592.2	61746.2	61248	57550.8	39497.1	45168.7	40284.3	31916.3	36377.6	35853.9	50491.8	49346.3	47217.4	54937.5	47530.7	51953.6
A0A6A6KF21	A0A6A6KF21	A0A6A6KF21_HEVBR	GH714_039799	S5 DRBM domain-containing protein	41553.4	38894.3	38437.6	32275.6	35257.1	35178.9	46650	46747.6	46681.3	29922.5	29810.7	29023.9	36599.7	37498	35914.9	26215.1	23392.3	25441.7	27095.3	27509.5	27713.1
A0A6A6KF38	A0A6A6KF38	A0A6A6KF38_HEVBR	GH714_001217	Multifunctional fusion protein	7701.15	7893.87	7657.53	8003.85	9383.88	7284.85	9328.04	8617.3	9712.8	8064.94	7304.91	7585.8	8400.26	8107.25	8029.91	7029.23	7665.54	7072.44	8306.07	7786.38	7429.31
A0A6A6KF73	A0A6A6KF73	A0A6A6KF73_HEVBR	GH714_017613	Serine/threonine protein phosphatase 2A regulatory subunit	4808.53	5022.06	4464.88	5957.86	5576.58	5967.9	4576.48	5478.61	5230.91	5397.46	4898.41	5087.99	4517.7	3646.1	4512.18	4673.74	3865.82	4211.51	5661.14	5320.52	5828.06
A0A6A6KF89	A0A6A6K2E2;A0A6A6KF89	A0A6A6KF89_HEVBR	GH714_036363	FAD-binding PCMH-type domain-containing protein	3830.92	4107.4	4944.23	2807.82	4839.58	4321.66	7915.58	5708.4	8933.99	8444.88	9622.37	9389.69	7153.24	6256.56	7381.76	6353.4	6169.43	6703.82	5988.19	6306.31	7188.58
A0A6A6KFA6	A0A6A6KFA6	A0A6A6KFA6_HEVBR	GH714_031384	Vacuolar protein sorting-associated protein 54 N-terminal domain-containing protein	1087.35	1258.1	1320.56	1146.6	1044.77	1631.86	1135.28	999.951	1106.77	1139.35	1237.85	1551.45	1560.4	1062.04	1947.86	1572.75	1509.26	1400.53	1121.89	1303.14	1597.91
A0A6A6KFE7	A0A6A6KFE7	A0A6A6KFE7_HEVBR	GH714_001490	Aromatic amino acid beta-eliminating lyase/threonine aldolase domain-containing protein	37675.2	36317.2	39325.7	28954.1	28415.9	26512	63142.9	61018.7	59059.7	46874.6	47563.1	45382.1	47823.6	53064.9	46794.8	40719	48165.7	49354.5	24572.2	26645.2	26215.7
A0A6A6KFF0	A0A6A6KFF0	A0A6A6KFF0_HEVBR	GH714_030437	SIS domain-containing protein	1997.44	2526.94	1586.6	2473.08	1768.22	2628.93				1793.66	1925.71	1906.61						2291.99	1323.77		1318.44
A0A6A6KFF3	A0A6A6KFF3	A0A6A6KFF3_HEVBR	GH714_034758	Cell wall hydroxyproline-rich glycoprotein	6999.5	6807.3	5710.84	12913.4	12618.4	13307.7	8552.71	8579.92	8401.22	6172.94	6178.27	5450.74	5443.94	5275.14	4813.6	6520.39	6326.16	6905.09	15098.8	13548.8	13893.7
A0A6A6KFH7	A0A6A6KFH7	A0A6A6KFH7_HEVBR	GH714_001994	Senescence domain-containing protein	70698.2	65025.9	74130	75815.3	66121.3	70765.6	147051	155395	144387	100503	114758	103653	105229	90433.6	102712	97463.4	97442.1	88832.3	57019.7	90594.8	78366.8
A0A6A6KFI2	A0A6A6KF02;A0A6A6KFI2	A0A6A6KFI2_HEVBR	GH714_023413	protein-disulfide reductase	50987.9	46384.7	49252.1	64720.6	73057.9	65634.6	52910.4	56356.2	52709.3	51142.7	48672	54009.4	44578.2	44269.5	43529.8	47815.2	46139.6	44829.9	85516.6	83903.4	84145.9
A0A6A6KFJ3	A0A6A6KFJ3	A0A6A6KFJ3_HEVBR	GH714_023508	Pyrrolidone-carboxylate peptidase	2762.31	3440.6	3396.08	2244.79	2086.08	2204.74	1748.31	1327.52	1372.29	3555.02	3371.38	2772.99	3417.74	2771.84	3071.44	3794.2	4240.75	3573.91		1030.18	758.39
A0A6A6KFK1	A0A6A6KFK1	A0A6A6KFK1_HEVBR	GH714_023611	Pectate lyase superfamily protein domain-containing protein	1922.73	2905.18	2147.03		1398.29		1768	1278.29	1553.03	2547.49	2021.54	1537.29	2203.54	1593.61	2009.41		1778.49	1776.88
A0A6A6KFK5	A0A6A6KFK5	A0A6A6KFK5_HEVBR	GH714_038065	Uncharacterized protein	1549.37	1704.83	1631.96	1538.53	1559.21	1874.18	2138.65	2597.1	2155.35	930.736	1658.61	1032.63	2584.24	1492.77	1965.39	2431.91	2598.01	2410.34	1687.41	1726.81	1466.4
A0A6A6KFL1;A0A6A6KFM7	A0A6A6KFM7;A0A6A6KFL1	A0A6A6KFL1_HEVBR;A0A6A6KFM7_HEVBR	GH714_002375;GH714_002413	Acyl carrier protein	525.88	432.174	862.854	817.838	242.681	527.307	1178.2	991.933	901.477	312.012	594.242	615.159	1050.44	1298.89	1130.16	1939.49	1933.88	1401.84	571.572	649.081	453.747
A0A6A6KFL8	A0A6A6KFL8	A0A6A6KFL8_HEVBR	GH714_002379	Uncharacterized protein	4218.22	4899.14	5657.07	4694.59	3910.67	5228.93	6758.88	6540.65	6780.99	4774.15	4299.96	4812.62	5045.48	6086.62	5933.14	5927.35	5565.05	5400.54	4134.43	4210.52	4602.11
A0A6A6KFM4	A0A6A6KFM4	A0A6A6KFM4_HEVBR	GH714_036199	Aspartate aminotransferase	4908.63	5268.11	5423.11	3732.08	3747.38	3960.58	3840.34	4183.52	3519.85	5158.05	4968.82	5281.49	4016.37	4057.58	4571.37	4002.1	4249.32	3970.69	3037.51	3029.47	3297.03
A0A6A6KFM8	A0A6A6KFM8	A0A6A6KFM8_HEVBR	GH714_002441	Shikimate dehydrogenase substrate binding N-terminal domain-containing protein	2311.54	1558.2	3195.48	1532.71	1126.84	1510.01	1528.81	1720.44	1452.89	2265.44	2065.85	1925.27	1545.03	1575.49	1411.22				2258.76	2139.91	2096.21
A0A6A6KFR8;A0A6A6KHE3;A0A6A6KI63;A0A6A6KK83	A0A6A6KI63;A0A6A6KFR8;A0A6A6KHE3;A0A6A6KK83;O49860;Q6JYQ7;Q6JYQ8	A0A6A6KFR8_HEVBR;A0A6A6KHE3_HEVBR;A0A6A6KI63_HEVBR;A0A6A6KK83_HEVBR	GH714_002457;GH714_002482;GH714_002572;GH714_002868	Uncharacterized protein	394.372														3211.44
A0A6A6KFS1;A0A6A6KFT2;A0A6A6MFM3	A0A6A6MFM3;A0A6A6KFS1;A0A6A6KFT2	A0A6A6KFS1_HEVBR;A0A6A6KFT2_HEVBR;A0A6A6MFM3_HEVBR	GH714_002612;GH714_002654;GH714_019206	tRNA/rRNA methyltransferase SpoU type domain-containing protein	937.766	1598.62	1600.04	1425.07	1266.22	1061.86			689.658	1669.71	1078.87	1329.31	1312.18	1594.41	1004.18	1208.23	1261.12	1256.45	1268.26	1787.57	1018.54
A0A6A6KFS5	A0A6A6KFS5;A0A6A6MM06	A0A6A6KFS5_HEVBR	GH714_039536	Transmembrane 9 superfamily member	2111.84	1985	1712.61	1154.4	1548.54	1704.66	793.635	1274.09	768.997	1728.87	2084.7	1852.29	1644.09	1752.53	1541.31	1545.11	1791.92	1418.5	948.261	806.696	1022.37
A0A6A6KFS6	A0A6A6KFS6	A0A6A6KFS6_HEVBR	GH714_035517	Zinc finger FYVE domain-containing protein 26	1686.03	1362.75	1343.31	1485.02	2131.12	1556.73	1791.38	1800.04	1293.91	1433.56	1372.81	1567.81	1847.52	2044.23	1846.99	2118.83	2014.78	1670.15	1222.78	1351.3	1514.85
A0A6A6KFT6	A0A6A6KY58;A0A6A6KFT6	A0A6A6KFT6_HEVBR	GH714_039562	Eukaryotic translation initiation factor 3 subunit B	8372.49	8035.03	8767.36	8161.49	8755.69	8440.2	7112.1	8244.93	8483.81	6841.78	8384.57	7057.47	8177.57	7829.14	7725.49	8305.98	8889.57	8763.24	4427.92	5047.35	4293.76
A0A6A6KFW4	A0A6A6KFW4	A0A6A6KFW4_HEVBR	GH714_002706	non-reducing end alpha-L-arabinofuranosidase	28446.5	28540.9	27032.9	28843.5	28720.3	29870.1	24550.3	23706.1	23450.8	20411.6	22167.4	22813	19299.4	18492.9	19784.4	22548.8	23572.4	21953.2	21740.6	20574.8	21117.8
A0A6A6KFX7;A0A6A6KGI2	A0A6A6KFX7;A0A6A6KGI2	A0A6A6KFX7_HEVBR;A0A6A6KGI2_HEVBR	GH714_002798;GH714_003098	Cupin 2 conserved barrel domain-containing protein	20272.6	19540.1	20766.9	19950	19701.4	21112.4	17984.6	18514.8	17284.4	15062.1	17157.9	15499.7	15145	14501.2	11941.9	12755.9	11651	12384.8	18681.1	18962	20733.9
A0A6A6KFY7	A0A6A6KFY7	A0A6A6KFY7_HEVBR	GH714_002828	Protein kinase domain-containing protein		1197.87	835.148	1165	903.872	641.586				531.089	691.374	750.046	636.107			503.668			4558.69	4148.2	3917.53
A0A6A6KFY9;A0A6A6KIC8	A0A6A6KFY9;A0A6A6KIC8	A0A6A6KFY9_HEVBR;A0A6A6KIC8_HEVBR	GH714_002770;GH714_003122	Uncharacterized protein	1329.31	1180.14	863.404	764.261	1253.58	724.359	966.438	1157.52	914.855	2266.3	2240.53	2423.73	979.36	1004.26	1121.96	1305.49	788.294	799.998	1396.18	1374.97	1307.2
A0A6A6KFZ5	A0A6A6KFZ5	A0A6A6KFZ5_HEVBR	GH714_031481	CTP synthase	1220.51	1279.5	1200.71	956.722	1042.86	609.317	1023.67		1111.61	1382.29	1357.39	1276.56	1749.53	1644.15	1635.67	653.507	422.432	1194.28	880.735	717.948	883.993
A0A6A6KG08	A0A6A6KG08	A0A6A6KG08_HEVBR	GH714_002928	Uncharacterized protein	1230.82	898.721	1000.4	1014.99	994.988	638.929				945.262	910.08	516.569	354.252	741.633	291.271	518.831		170.234
A0A6A6KG16;A0A6A6LUI6	A0A6A6KG16;A0A6A6LUI6	A0A6A6KG16_HEVBR;A0A6A6LUI6_HEVBR	GH714_028186;GH714_038203	beta-ketoacyl-[acyl-carrier-protein] synthase I	1742.7	1590.89	1672.7	2092.47	1566.09	1693.49	3365.97	3541.77	3670.17	2142.42	1492.52	2383.76	2654.44	3311.48	2987.61	3846.91	3171.95	3697.93	1889.71	2264.84	1842.11
A0A6A6KG20	A0A6A6KG20	A0A6A6KG20_HEVBR	GH714_002972	HPt domain-containing protein	4743.21	4626.47	4927.97	5884.36	5808.57	5920.98	4625.54	4295.99	4376.02	3060.03	3158.02	3399.98	3770.77	3409.53	3542.9	4000.34	4734.98	4032.15	4468.51	4538.28	4581.56
A0A6A6KG24	A0A6A6KG24;A0A6A6KIN9;A0A6A6LAM3;A0A6A6LED0	A0A6A6KG24_HEVBR	GH714_002976	NAD-dependent epimerase/dehydratase domain-containing protein	45183.6	42339.8	43483	25439.5	25961.8	25605.4	21137.2	22898.6	20643.2	37893.1	37251.3	38136.3	34664.7	36831.9	35701.6	27673.7	26926.3	27365.4	14479.3	13558	14354.6
A0A6A6KG28	A0A6A6KG28;A0A6A6LQP6;A0A6A6MLE9	A0A6A6KG28_HEVBR	GH714_039454	Trafficking protein particle complex subunit 11 domain-containing protein	2498.52	2485.73	2207.31	2912.63	2886.51	2406.82	2678.97	3107.16	2405.68	2755.57	3476.15	3119.56	3918.12	3655.55	4245.07	3122.92	3478.5	3580.65	1852.96	2072.97	1944.62
A0A6A6KG35	A0A6A6KG35	A0A6A6KG35_HEVBR	GH714_017238	NTF2 domain-containing protein	21041.7	20865.9	22795.2	25233.5	23933.4	26685.7	10893.9	10819.3	12263.9	17346.3	18440.9	18411.3	26393.8	29074.4	28551.5	26064.6	22137.8	28255.3	19958	19377.7	18769
A0A6A6KG57;A0A6A6M9F5	A0A6A6KG57;A0A6A6M9F5	A0A6A6KG57_HEVBR;A0A6A6M9F5_HEVBR	GH714_003104;GH714_003223	ATP-dependent (S)-NAD(P)H-hydrate dehydratase	4131.7	3730.34	4118.39	4667.65	4808.53	4191.38	3717.05	4349.43	3781.83	3213.69	3811.66	3312.63	4188.57	3415.69	4437.01	4151.49	4879.82	4393.08	3363.61	4126.52	4253.94
A0A6A6KG94	A0A6A6KG94	A0A6A6KG94_HEVBR	GH714_003298	superoxide dismutase	423.821	397.294	595.079	256.075			3360.35	3337.31	2814.54	1325.62	1584.87	1156.91	928.601	480.005	913.254	794.865	1061.57	1248.97	653.217	452.869	874.965
A0A6A6KGA9	A0A6A6KGA9	A0A6A6KGA9_HEVBR	GH714_036230	PCI domain-containing protein	7274.83	6649.96	7658.47	7899.58	7306.7	6748.98	3206.55	3418.63	3515.86	7731.06	6636.68	6446.52	5456.27	4327.02	5345.59	4032.89	4056.76	4932.63	3820.78	3526.14	3650.6
A0A6A6KGB3	A0A6A6KGB3;A0A6A6M3Q0	A0A6A6KGB3_HEVBR	GH714_003391	Histidine-containing phosphotransfer protein	2218.56	1843.79	2069.22	1437.18	2763.48	2199.73	1171.34	1316.91	1797.97	2607.81	2281.2	2819.92	2435.79	4050.52	2938.36	2338.68	3855.79	2848.88	2624.94	2269.78	3596.93
A0A6A6KGB4;A0A6A6M0A8	A0A6A6KGB4;A0A6A6M0A8	A0A6A6KGB4_HEVBR;A0A6A6M0A8_HEVBR	GH714_017654;GH714_024947	SHSP domain-containing protein	807.642	544.499	697.801	1134.97	653.287	534.265	3052.01	3880.6	3261.47	967.312	1064.44	980.606	1003.08	1049.39	1515.46	1559.94	1070.06	955.423	2659.26	2868.46	2709.18
A0A6A6KGC5	A0A6A6KGC5	A0A6A6KGC5_HEVBR	GH714_039366	DNA/RNA-binding protein Alba-like domain-containing protein	4404.87	3550.23	3300.97	3510.44	3080.41	2292.89	1156.56	820.426	736.607	963.155	1092.68	861.02	1777.84	1176.73	1584.31	955.986			612.78	762.157	723.478
A0A6A6KGC8	A0A6A6KGC8	A0A6A6KGC8_HEVBR	GH714_003390	Uncharacterized protein	32454.5	30345.8	32699.7	30749.6	29206.4	27815.2	36013.6	38272.2	39113	30831.8	29707.5	29454.6	35116.1	34880.4	32341.1	39664.2	39539.4	39620.8	21086	20548.5	20951.8
A0A6A6KGF0	A0A6A6KGF0;A0A6A6MFC0	A0A6A6KGF0_HEVBR	GH714_002990	Uncharacterized protein	93276.7	91130.6	96375.2	123508	116696	117365	87769.8	82500.8	87306	73249.8	70821.6	68167.7	79822.9	80246	95275.9	96379.8	78608.4	71901.5	89338.2	89444	87562.6
A0A6A6KGF1	A0A6A6KGF1	A0A6A6KGF1_HEVBR	GH714_003771	mannan endo-1,4-beta-mannosidase	5182.43	5050.03	4576.84	5678.72	6297.24	5520.24				3449.99	4463.77	4065.56	3658.35	3038.99	3679.96	3842.87	2913.95	3133.74	6221.38	6611.82	4356.48
A0A6A6KGF5	A0A0N6W2Q4;A0A6A6KGF5;A0A6A6MI28	A0A6A6KGF5_HEVBR	GH714_039796	assimilatory sulfite reductase (ferredoxin)	2034	1601.08	1757.57	2792.34	3051.91	3040.2	2567.51	2656.87	2383.51	2836.77	2143.81	2056.44	3164.22	2375.22	2493.85	2256.36	3285.47	3097.15	4927.29	4998.53	4639.93
A0A6A6KGF7	A0A6A6KGF7	A0A6A6KGF7_HEVBR	GH714_038458	Replication protein A subunit	1600.67	1498.23	1491.34	1556.54	865.251	1258.61	837.334		999.191	1091.87	1787.45	1359.62	1461.15	1149.68	1457.84	1383.99	1433.23	810.414	777.533	1105.54	673.277
A0A6A6KGG0	A0A6A6KGG0	A0A6A6KGG0_HEVBR	GH714_039456	Aberrant root formation protein 4	2109.49	2104.56	2475.49	1935.43	2027.32	2067.76	1573.34	1696.26	1572.15	2751.46	2512.46	2704.57	2186.36	2236.8	2640.04	2614.35	3336.34	3034.71	1576.84	1386.8	1725.23
A0A6A6KGG3	A0A6A6KGG3	A0A6A6KGG3_HEVBR	GH714_003033	PITH domain-containing protein	7223.85	6710.31	7359.77	4060.44	5247.84	4599.56	6219.16	7461.48	6638.56	4738.29	4317.91	4131.98	4852.18	5680.86	5813.97	4431.23	4948.38	4606.73	5455.67	5938.83	6079.87
A0A6A6KGH6	A0A6A6KE03;A0A6A6KGH6	A0A6A6KGH6_HEVBR	GH714_037066	NAD-dependent epimerase/dehydratase domain-containing protein	998.969	1060.72	863.789	2088.57	1935.72	1914.73	3274.41	3328.87	2859.21	1118.29	1340.31	1286.8	1518.73	2141.6	1317.02	1392.31	1309.42	1102.36	2434.93	2739.72	2946.29
A0A6A6KGH9	A0A6A6KGH9	A0A6A6KGH9_HEVBR	GH714_003834	K Homology domain-containing protein	4064.69	4197.56	4478.43	3320.44	2960.92	2707.5	3882.22	3840.98	4358.19	3257.78	3494.22	3244.69	3818.96	3182.41	3518.37	3544.49	3261.98	3575.42	3276.9	2631.38	2746.48
A0A6A6KGI8	A0A6A6KGI8	A0A6A6KGI8_HEVBR	GH714_003833	Uncharacterized protein	890.827	963.661	1187.05	1257.55	1617.14	1373.64	1473.08	1752.78	2449.68	1110.73	770.678	1003.36	1369.64	1548.43	1646.24	2807.54	2103.41	1282.98	1589.01	1678.92	1620.16
A0A6A6KGJ4	A0A6A6KGJ4;A0A6A6LM73;A0A6A6MIB3	A0A6A6KGJ4_HEVBR	GH714_039539	protein-serine/threonine phosphatase	14361.6	13828.4	13654.4	18682.1	19742	19440.1	17898.5	17308.6	17105.8	16651.8	16878.2	16957.6	19133.5	16776.3	17493.9	18579.4	16879.4	17289.2	25595.5	24793.5	25959.6
A0A6A6KGM3	A0A6A6KGM3	A0A6A6KGM3_HEVBR	GH714_004052	Importin N-terminal domain-containing protein	16111.1	14973.4	16501.1	18122.6	16380.9	18185.9	11698.6	12948.7	12858.5	17992.4	18349.1	18840.5	13772.6	13118	12996.2	14766.7	13280.3	14245.9	19626.8	18529.2	18396.9
A0A6A6KGM4	A0A6A6KGM4;A0A6A6KJJ3	A0A6A6KGM4_HEVBR	GH714_001320	EF-hand domain-containing protein	12132.2	11339.7	13416.8	13580.3	14366.9	13264.9	7580.29	7592.67	7695.16	14317.3	13423.2	14778.5	8332.05	8827.76	8225.36	11567.6	10095.9	9099.1	14213.9	14815.2	14528.6
A0A6A6KGM6	A0A6A6KGM6	A0A6A6KGM6_HEVBR	GH714_004111	3'-5' exonuclease domain-containing protein	4528.15	4511.69	4190.26	1659.93	1275.21	3247.25	1141.21	1315.44	984.887	4167.21	3859.35	4007.76	4089.03	3844.24	3636.71	1173.03	1758.07	1188.86	743.553	544.931	850.023
A0A6A6KGS4	A0A6A6KGS4	A0A6A6KGS4_HEVBR	GH714_004398	Uncharacterized protein	5788.08	4734	5349.91	4451.68	4440.05	5640.92	4550.74	3230.5	4699.44	5703.03	5546.37	5171.18	4367.86	4208.73	3199.55	3858.91	4054.59	3030.26	8458.74	7834.28	8107.98
A0A6A6KGS6	A0A6A6KGS6	A0A6A6KGS6_HEVBR	GH714_039780	Uncharacterized protein	1482.97	1638.68	988.369	998.453	987.237	812.263	1520.41	1900.24	1140.96	1487.91	929.394	1354.33	1306.51	1926.2	1953.31	1235.99	1613.69	1167.94	1401.02	1141.41	1311.91
A0A6A6KGT6	A0A6A6KGT6	A0A6A6KGT6_HEVBR	GH714_038314	Cysteine proteinase	823.598	913.061	1072.06	593.432	651.361	347.022	680.042	1092.28	528.45	593.101	659.789	808.372	781.17	631.779	511.157	463.415	125.188			84.4618
A0A6A6KGU0	A0A6A6KGU0	A0A6A6KGU0_HEVBR	GH714_004584	5-methyltetrahydropteroyltriglutamate--homocysteine S-methyltransferase	26994.4	25068.2	25439.8	18800.8	18165.7	17402.5	15375.4	18619.1	18606.8	24662.2	25324.9	23095.3	18972.6	18917.8	22328.4	22712.7	21887.7	21483.2	10960.4	12173.2	11385.6
A0A6A6KGU5	A0A6A6KGU5;A0A6A6KGX1;A0A6A6KCM3	A0A6A6KGU5_HEVBR	GH714_002020	S1 motif domain-containing protein	9771.36	9945.63	10026.3	10482.3	10749.7	9695.37	8197.4	7334.35	8350.47	8988.23	8823.77	8395.3	11617.6	10664.3	11402.6	11375	12249.6	11633.9	6017.73	5884.05	6262.62
A0A6A6KH00	A0A6A6KH00	A0A6A6KH00_HEVBR	GH714_002352	NAD-dependent epimerase/dehydratase domain-containing protein	1972.58	1349	1829.35	1866.67	1498.34	1059.31	2962.06	2663.71	2102.05	2660.95	2669.11	2855.46	1429.34	1436.66	1493.59	2051.36	2078.98	1654.03	2376.4	2566.84	2225.6
A0A6A6KH13	A0A6A6LZM3;A0A6A6KH13	A0A6A6KH13_HEVBR	GH714_004851	mRNA cap-binding protein	6815.88	7182.22	7178.18	8660.66	9455.17	8991.5	5048.89	4840.05	4420.17	3964.8	4253.27	4922.87	8609.47	8805.2	9561.51	7492.04	9369.9	8718.29	3208.87	3435.21	3606.74
A0A6A6KH39	A0A6A6KH39	A0A6A6KH39_HEVBR	GH714_005187	TOG domain-containing protein	789.632	467.157	635.506	544.956	367.258	714.649														134.072
A0A6A6KH79	A0A6A6KH79	A0A6A6KH79_HEVBR	GH714_001139	Thiaminase-2/PQQC domain-containing protein	4381.32	4594.23	4181.18	2959.87	2762.49	3627.52	2747.13	3354.45	2992.44	4106.97	3943.57	3822.17	2440.63	2892.72	2924.97				5244.76	4509.71	5202.72
A0A6A6KH81;A0A6A6M627	A0A6A6M627;A0A6A6KH81	A0A6A6KH81_HEVBR;A0A6A6M627_HEVBR	GH714_039882;GH714_039904	USP domain-containing protein	1440.75	1673.13	1843.11	1198.19	1587.89	1460.16	1006	458.228	528.307	1038.12	1097.73	1173.07	1228.56	939.302	1458	706.457	659.14	768.33	663.886	762.559	303.383
A0A6A6KH82;I1SN87;I1SN88;I1SN89;I1SN90	A0A6A6KH82;I1SN87;I1SN88;I1SN89;I1SN90	A0A6A6KH82_HEVBR;I1SN87_HEVBR;I1SN88_HEVBR;I1SN89_HEVBR;I1SN90_HEVBR	GH714_005686;HR1;HR2;HR3;HR4	Uncharacterized protein	691.856	808.159	481.906	560.395	557.088	362.276				78.7556	255.526	340.19		465.444	178.327	579.445	501.217		500.021	708.699	323.354
A0A6A6KHA7	A0A6A6KHA7	A0A6A6KHA7_HEVBR	GH714_005878	PCI domain-containing protein	3723.13	3131.02	3183.38	2845.94	3149.15	2820.14	3014.67	3647.32	2797.51	2412.88	2602.73	2515.39	3196.09	2743.65	3690.92	2941.92	3038.08	3111.54	2450.81	2490.06	2215.56
A0A6A6KHB6	A0A6A6KHB6;A0A6A6LWY2;A0A6A6LXI7;A0A6A6NIR8	A0A6A6KHB6_HEVBR	GH714_005930	Importin subunit alpha	34934.9	35341.7	32037	26300	27464	26944.5	24172	24371	27236.7	24776.8	25912.2	27797.6	27139.1	27914.5	25595.3	22423.8	21661.1	21722	30151.9	31258.9	30273.4
A0A6A6KHD6	A0A6A6KHD6	A0A6A6KHD6_HEVBR	GH714_006127	Single-stranded DNA binding protein Ssb-like OB fold domain-containing protein	29574.2	29484.6	32641.7	14267.7	14878.8	14378.9	12843.4	12855.6	14212.2	16941.9	17619.2	16529.2	13899.2	12638.5	17616	7747.33	6506.49	9796.88	12030.1	12800.7	15907.5
A0A6A6KHG2	A0A6A6KHG2	A0A6A6KHG2_HEVBR	GH714_039699	EF-hand domain-containing protein	4102.38	4689.4	4518.53	5011.62	5730.22	5290.16	7401.81	7122.31	5655.59	4346.06	5629.23	5400.75	5517.22	5271.63	5102.12	4817.78	4610.04	7098.64	7379.42	5767.27	6247.36
A0A6A6KHH2	A0A6A6KHH2	A0A6A6KHH2_HEVBR	GH714_002984	EF-hand domain-containing protein	1529.12	1658.51	1687.19	2061.52	2202.23	2787.61	2157.81	2919.87	2955.19	1430.36	2091.62	1987.69	2828.39	2022.13	1975.23	2882.04	2957.86	1796.16	1999.39	1720.52	1694.27
A0A6A6KHI7	A0A6A6KHI7;A0A6A6N1T5	A0A6A6KHI7_HEVBR	GH714_007185	Pyruvate kinase	59127.7	57061.1	58863.2	67751.6	66828.5	65837.2	58743	56522.1	55430.5	78650.1	80203.1	77890.8	69791.5	69527	71139.8	69114.9	65948.3	64040	72478.8	70366.2	69567.7
A0A6A6KHM5;A0A6A6LB91	A0A6A6KHM5;A0A6A6LB91	A0A6A6KHM5_HEVBR;A0A6A6LB91_HEVBR	GH714_005342;GH714_025433	inositol-1,3,4-trisphosphate 5/6-kinase	1415.02	1422.14	1255.17	819.171	761.963	733.186	599.528	583.69	462.362	1480.6	1050	1313.52	1132.14	879.007	784.261	1057.14	1127.24	1069.5	596.959	655.388	742.395
A0A6A6KHM6	A0A6A6KHM6	A0A6A6KHM6_HEVBR	GH714_039839	Sucrose-phosphatase	4631.11	5425.73	5428.83	4672.26	4773.67	5073.29	5303.56	4681.68	4214.67	5478.46	6235.91	5435.87	4918.98	6660.08	5007.85	3617.71	3569.86	4028.77	4349.27	4176.97	4812.77
A0A6A6KHN4	A0A6A6KHN4	A0A6A6KHN4_HEVBR	GH714_005720	Serine/threonine-protein phosphatase	1611.75	1042.43	1330.4	1731.35	2272.78	1876.28	2992.57	2719.32	2119.74	1735.48	1597.15	1736.56		471.353		1860.83			2392.99	2425.79	2013.15
A0A6A6KHQ1	A0A6A6KHQ1	A0A6A6KHQ1_HEVBR	GH714_007508	RNA helicase	855.344	960.668	605.888	938.064	1120.56	1332.92	695.326	601.748	725.316	456.714	660.546	570.985	1018.69	621.246	928.721	669.598	929.491	571.066	653.809	1068.98	534.525
A0A6A6KHQ3	A0A6A6KHQ3;A0A6A6KHR0	A0A6A6KHQ3_HEVBR	GH714_007515	DUF1350 domain-containing protein	718.167			779.704	911.186	626.026	887.685	1635.04	1307.47	705.148		548.96	863.868	974.22	699.543	1464.99	1333.2	1209.57	1405.69	1519.66	1264.62
A0A6A6KHQ4	A0A6A6KHQ4	A0A6A6KHQ4_HEVBR	GH714_037269	PMI1/PMIR1-2 C-terminal domain-containing protein	1775.04	2155.62	2542.59	2402.97	1588.41	2324.13	1123.96	2106.32		2760.9	2511	3080.11	2406.3	2022.47	1780.99	1280.92			1873.5	2093.91	2007.34
A0A6A6KHR1;A0A6A6KK66	A0A6A6KC25;A0A6A6KEJ0;A0A6A6KHR1;A0A6A6KHS4;A0A6A6KK66;A0A6A6MLG3	A0A6A6KHR1_HEVBR;A0A6A6KK66_HEVBR	GH714_007518;GH714_007575	Uncharacterized protein	25673.2	25050.1	24950.6	20773.2	20330.5	21095	25917.6	25718	24582.7	20933.7	21134.7	20057.7	15204	15504.8	13816.6	12892.1	13745.7	13306.4	17810.6	17790.1	18992.9
A0A6A6KHT0	A0A6A6KHT0	A0A6A6KHT0_HEVBR	GH714_003020	Transglutaminase-like domain-containing protein	4286.68	5201.19	4533.69	4949.25	4659.65	4170.57	13997.6	11892.5	13516.2	8013.76	7748.19	8361.5	14073.6	13841.8	13964.2	15330.4	12610.1	13441.2	3024.5	3245.88	3122.77
A0A6A6KHT6	A0A6A6KHT6	A0A6A6KHT6_HEVBR	GH714_007673	Macrophage migration inhibitory factor family protein	20305.6	21391.2	18852	21453.5	21022.6	23076	21545.1	21703.7	19491.8	18246.5	18965.8	21522.2	20018.3	19539.8	17162.9	13289.2	18479.5	15743.3	19680.2	18871.8	18628.8
A0A6A6KHU5;A0A6A6NFU3	A0A6A6KHU5;A0A6A6NFU3	A0A6A6KHU5_HEVBR;A0A6A6NFU3_HEVBR	GH714_006039;GH714_006175	Uncharacterized protein	1301.39	1098.13	817.947	1236.69	1248.55	1093.32	1717.84	1516.01	1466.19	980.597	1302.95	864.221	1007.84	1885.36	1253.35	1183.14	2468.33	1548.12	449.081
A0A6A6KHW9	A0A1C9HJ78;A0A6A6KHW9;A0A6A6LY85;A0A6A6LZF7	A0A6A6KHW9_HEVBR	GH714_008064	Peptidase M24 domain-containing protein	15673.7	15765.7	16693.2	14741.2	14582.7	15507.1	12400.2	12220.2	12838.8	11293.2	12391.4	11438.2	11130.5	11664.9	11293.6	11490.3	10346.2	10083.8	12090.5	11341.9	11990.3
A0A6A6KHX0	A0A6A6KHX0	A0A6A6KHX0_HEVBR	GH714_003884	Metalloenzyme domain-containing protein	9344.46	7951.7	9024.14	4222.63	3770.8	4077.28	5199.79	6812.56	6454.93	4607.45	5796.32	6487.74	7613.97	8032.82	7442.41	8031.57	8147.5	6238.5	4637.46	3959.6	3651.37
A0A6A6KHY3	A0A6A6KHY3	A0A6A6KHY3_HEVBR	GH714_001033	S1 motif domain-containing protein	3692.66	3176.76	2884.57	2144.35	2157.84	3244.58	1944.81	2350.48	1687.48	2133.26	1886.76	2239.92	2246.47	2722.17	2430.53	2569.37	2023.3	2572.58	1322.74	1884.55	1855.16
A0A6A6KHY5	A0A6A6KHY5	A0A6A6KHY5_HEVBR	GH714_003184	Protein kinase domain-containing protein			283.574					285.502		388.141	455.052	357.715			505.006				465.127	566.63	492.392
A0A6A6KHZ0	Q39963;A0A6A6KHZ0;A0A6A6M180;A0A6A6LIJ4;A0A6A6NE35	A0A6A6KHZ0_HEVBR	GH714_008221	pyridoxal 5'-phosphate synthase (glutamine hydrolyzing)	78549.1	74942.1	79133.1	56223	56197.2	59482.7	14857.8	19031.5	16639.4	64813.3	60869.6	64239.7	57945.3	54595.1	52817.8	30695.9	32413.3	29735	35350.6	37986.7	37621.9
A0A6A6KHZ6	A0A6A6KHZ6	A0A6A6KHZ6_HEVBR	GH714_003265	Cation/H+ exchanger domain-containing protein	1135.04	1500.89	1472.13	1696	1057.25	829.681	1388.07	1569.4	1531.85	1108.34	1196.41	1126.8	895.712	969.109	1491.51	937.158	1070.09	903.901	1215.9	1113.13	1206.72
A0A6A6KI02	A0A6A6KI02	A0A6A6KI02_HEVBR	GH714_004122	Low-density receptor-like protein	1699.39	1523.68	1389.83	1309.96	1000.9	1252.47	2694.9	3207.75	3288.94	1844.99	2274.41	2061.97	1814.26	2556.01	1984.47	2157.72	2076.5	1478.54	2571.46	2264.72	1930.43
A0A6A6KI05	A0A6A6KI05	A0A6A6KI05_HEVBR	GH714_002380	Uncharacterized protein	4257.63	4997.88	5135.61	4642.77	5722.57	5217.27	4844.16	4185.38	5867.95	3351.66	4455.07	4183.19	4902.5	5245.15	4147.6	4032.7	2638.73	3052.71	3993.72	2875.85	3153.49
A0A6A6KI50	A0A6A6KI50	A0A6A6KI50_HEVBR	GH714_004421	Tubulin-specific chaperone A	5497.9	5040.79	5299.34	4276.51	4757.88	3442.97	3174.59	2400.26	3157.46	4318.17	3842.7	4055.11	4582.09	3558.82	4259.2	2358.16	2104.1	2945.2	4319.63	4724.56	4604.55
A0A6A6KI52	A0A6A6KI52	A0A6A6KI52_HEVBR	GH714_003728	EGF-like calcium-binding domain-containing protein	7780.35	7861.79	7189.42	6194.13	6368.92	6489.85	7436.26	6806.35	7577.92	8584.46	8731.1	8941.82	7494.03	7706.87	7377.44	7004.75	6541.66	6102.35	8309.36	7635.53	7519.49
A0A6A6KI57;A0A6A6KRF9	A0A6A6KI57;A0A6A6KRF9	A0A6A6KI57_HEVBR;A0A6A6KRF9_HEVBR	GH714_008790;GH714_042390	NADP-dependent oxidoreductase domain-containing protein	1830.43	1648.33	1856.48	1525.86	1997.38	2084.75												781.616	371.276	311.351	252.244
A0A6A6KI79	A0A6A6KI79	A0A6A6KI79_HEVBR	GH714_003885	phosphoglycerate mutase (2,3-diphosphoglycerate-independent)	32584.6	30791.7	31122.3	21703.3	20242.7	22393.7	21451.4	20806	22725.1	21701	24380.8	25297.9	23199.4	22661.5	23026.6	21537.2	21028.6	24590.7	18006.7	15371.6	15234.8
A0A6A6KI95	A0A6A6KI95	A0A6A6KI95_HEVBR	GH714_039441	PB1 domain-containing protein	14024	14322.7	14763.4	15030.9	13179.7	12191.3	15279.5	17288.7	16637.5	13940.2	13070.9	14620.4	13885.7	15204.6	14249.3	13438.1	11797.5	10439.1	13639.9	14176.5	15590.4
A0A6A6KIB7	A0A6A6KIB7	A0A6A6KIB7_HEVBR	GH714_003097	Cupin type-2 domain-containing protein	30287.2	33319.9	37918.4	39375.4	42793.3	43958.5	34958.1	33286.5	36811.3	23773.3	23437.1	21985.9	31393.1	39327.4	29641.7	31727.6	38085.2	31444	28771.4	26159.1	26961.4
A0A6A6KIC0	A0A6A6KIC0	A0A6A6KIC0_HEVBR	GH714_002154	ASCH domain-containing protein	9868.17	10758	8161.16	8713.94	10509.4	9721.88	10744.2	9806.69	9805.03	12158.1	11138.2	12487.1	10319.9	13260.4	12366.7	12913.6	14258.8	14717.9	8243.63	8325.37	7581.59
A0A6A6KIE4	A0A6A6KIE4	A0A6A6KIE4_HEVBR	GH714_004323	NPH3 domain-containing protein	2222.61	2029.87	2146.49	2602.26	2488.7	2806	3494.57	3025.97	3455.21	2968.32	3675	2495.49	3112.19	2965.97	2610.43	3498.29	3566.35	3056.32	3621.59	3306.85	3069.85
A0A6A6KIE9	A0A6A6KIE9	A0A6A6KIE9_HEVBR	GH714_003199	Uncharacterized protein	1865.4	1923.43	1443.53	3063.82	2123.26	2796.47	2131.42		2716.14	1096.55	1478.05	1551.17	1243.47	2326.82	2553.81	1645.72	2021.21	2633.12	2389.89	2320.54	2260.51
A0A6A6KIF7	A0A6A6KIF7	A0A6A6KIF7_HEVBR	GH714_008198	PHD finger protein ALFIN-LIKE	2243.06	2506.16	3320.85	2541.41	2538.98	2360.29	2440.74	1906.91	3052.2	2821.44	1880.01	2377.49	3370.2	3577.03	2931.7	3549.6	2098.48	2658.48	1417.81	1777.15	1208.69
A0A6A6KIH3	A0A6A6KIH3	A0A6A6KIH3_HEVBR	GH714_005196	Uncharacterized protein	248.977	641.574	584.839	633.789	655.83	608.481	1437.92	1175.28	1258.88	870.705	552.146	669.756	1005.54	1126.16	883.839	1219.87	924.857	1054.55	949.398	689.199	787.552
A0A6A6KIH7;D9I9X9	A0A6A6KIH7;D9I9X9	A0A6A6KIH7_HEVBR;D9I9X9_HEVBR	ADF;GH714_011504	ADF-H domain-containing protein	151982	144329	143849	127920	123419	127321	218968	206088	224668	120493	108976	122752	228771	234880	232380	171491	187904	205363	97601.7	101704	110848
A0A6A6KIJ5;A0A6A6KJ07;A0A6A6M3A1	A0A6A6KIJ5;A0A6A6KJ07;A0A6A6M3A1	A0A6A6KIJ5_HEVBR;A0A6A6KJ07_HEVBR;A0A6A6M3A1_HEVBR	GH714_004569;GH714_004605;GH714_021724	GrpE protein homolog	322.179	481.336	725.276			824.581	401.176		679.552		682.756	549.356	693.191		605.552			1043.27	578.788	662.065	772.406
A0A6A6KIK0	A0A6A6KIK0	A0A6A6KIK0_HEVBR	GH714_012234	Purple acid phosphatase	1873.12	1867.26	1790.06	1609.99	1744.45	1056.23				1280.87	1344.06	1158.45	1393.79	1317.49	1154.37		809.477		357.066	478.303	421.737
A0A6A6KIL3	A0A6A6KA79;A0A6A6KAA3;A0A6A6KIL3	A0A6A6KIL3_HEVBR	GH714_012238	RRM domain-containing protein	13631.7	13439.3	13464.9	10005.4	9077.6	11542.9	7140.49	7875.2	8408.44	10287.7	11093.4	11636.8	11271.1	8900.36	9614.67	7189	7659.1	7684.64	7668.24	7464.3	7746.5
A0A6A6KIM0	A0A6A6KIM0	A0A6A6KIM0_HEVBR	GH714_012298	Ubiquitin thioesterase OTU	22729.8	20126.1	21438.1	17761.9	17664.6	20947.5	17358.6	17787.9	17744.9	20606.5	22088.9	21624.1	21557.1	19403.2	22582	14873.2	16159.4	14586	18957.7	18950.1	18721.9
A0A6A6KIN8;A0A6A6LKG1	A0A6A6KIN8;A0A6A6LKG1	A0A6A6KIN8_HEVBR;A0A6A6LKG1_HEVBR	GH714_014225;GH714_014254	glutaminase	5019.28	5055.77	5559.88	3393	3258.97	2302.61	3562.94	4795.48	4087.64	4427.52	4997.15	4423.15	3066.92	3130.91	3948.57	2335.12	1872.08	1714.76	4138.23	3313.15	3515.75
A0A6A6KIP0;A0A6A6LHW5	A0A6A6KIP0;A0A6A6LHW5	A0A6A6KIP0_HEVBR;A0A6A6LHW5_HEVBR	GH714_014233;GH714_014262	Protein kinase domain-containing protein	1579.11	1598.53	1474.54	1140.71	798.784	902.977				1057.78	1206.44	862.87	613.494	826.833	588.492				557.704	318.822	401.091
A0A6A6KIS3	A0A6A6KIS3	A0A6A6KIS3_HEVBR	GH714_004076	Major facilitator superfamily (MFS) profile domain-containing protein	1377	1577.15	1614.71	2022.58	2254.36	1742.57	1557.15	1994.62	1660.26	2489.95	2473.76	2218.05	1497.07	1275.98	1503.29	1715.79	1748.35	2039.28	3006.24	2603.98	2845.5
A0A6A6KIS6	A0A6A6KIS6	A0A6A6KIS6_HEVBR	GH714_006910	C3H1-type domain-containing protein	1542.29	1859.9	1173.33	1085.48	673.938	1364.42	1482.11	1576.4	2185.23	1717.02	1861.52	2439.39	1615.99	1517.91	1704.25	1026.03	1973.76	1340.83	1510.81	1091.87	1356.84
A0A6A6KIT0	A0A6A6LZN5;A0A6A6LZV8;A0A6A6KIT0	A0A6A6KIT0_HEVBR	GH714_005172	CCT-theta	5488.27	6184.16	5391	4745.89	5629.21	4918.79	3977.65	3962.14	3889.1	4357.81	5315.74	4863.76	4982.35	4238.23	4406.89	4078.45	4489.85	3202.27	5178.67	5283.95	4936.59
A0A6A6KIT7	A0A6A6KBH9;A0A6A6KIT7;A0A6A6M067	A0A6A6KIT7_HEVBR	GH714_018085	Rho GDP-dissociation inhibitor	2142.96	1760.68	1393.27	1391.58	1401.61	1197.94	1372.45	1128.45	1689.4	2839.32	2640.64	2728.56	1683.67	1392.25	1666.29	1605.6	1540.3	1137.15	1456.07	1141.81	1376.55
A0A6A6KIV0;A0A6A6KLE8	A0A6A6KIV0;A0A6A6KLE8	A0A6A6KIV0_HEVBR;A0A6A6KLE8_HEVBR	GH714_016756;GH714_016781	RRM domain-containing protein	1705.01	1966.97	1845.87	1430.9	2112.25	2790.61				1286.14	1350.27	778.555	1648.69	1514.08	1818.68	994.067					892.573
A0A6A6KIV3	A0A6A6KIV3	A0A6A6KIV3_HEVBR	GH714_005316	RING-type E3 ubiquitin transferase	286.302		593.941	520.821	211.974	506.49		601.583		108.813			658.692	760.259	995.362	856.396	681.907	672.01
A0A6A6KIV6	A0A6A6KIV6	A0A6A6KIV6_HEVBR	GH714_022387	HIT domain-containing protein	29051.3	31201.9	31592.2	24643.8	24288.5	22632.5	36732.6	37167.3	34257	45599	42746.1	50970.5	22554.5	23392	21446.5	23026	24823	25398.7	44008.7	47105.5	46223.1
A0A6A6KIV8	A0A6A6KIV8;A0A6A6L3U0;A0A6A6L3X5;A0A6A6LJF4;A0A6A6LLA6;A0A6A6MXT1;A0A6A6N039;A0A6A6N046;A0A6A6N3L0	A0A6A6KIV8_HEVBR	GH714_011067	Uncharacterized protein	43837.1	44722.4	45759.8	29593.8	28396.2	30971.5	30970.5	30166.9	31450.2	33491.2	33261.9	33948.2	33446.6	35115.3	35460.3	23291.6	24394.7	23618.1	20540.3	21712.8	22363.5
A0A6A6KIW4	A0A6A6KIW4	A0A6A6KIW4_HEVBR	GH714_004325	Uncharacterized protein	35764.6	34798.7	34040.5	37465.6	38020.3	39016.7	46317.9	44853.7	46799.6	35694.6	37302.8	39396.7	37071	39082.5	41817	44378.9	42446.8	46229.9	30552.8	31792.3	33041.9
A0A6A6KIX5	A0A6A6KB32;A0A6A6KD44;A0A6A6KIX5	A0A6A6KIX5_HEVBR	GH714_039759	Protein kinase domain-containing protein	600.814	641.141	394.498	175.207		195.256	326.219	449.35	378.057	785.61	432.245	707.692							822.409	500.543	483.259
A0A6A6KIX6	A0A6A6KIX6	A0A6A6KIX6_HEVBR	GH714_022599	Tr-type G domain-containing protein	351343	359349	347212	320301	301951	310755	271679	245017	265897	269719	293764	265190	290942	298208	285329	292904	279869	263960	270185	263077	253719
A0A6A6KIX7	A0A6A6K3X0;A0A6A6L5W0;A0A6A6L6T6;A0A6A6MZZ9;F2VXU2;F2VXU5;G0WJW7;A0A6A6KIX7;A0A6A6LXE2	A0A6A6KIX7_HEVBR	GH714_011745	Uncharacterized protein	8465.65	10876.1	9544.46	8020.53	8174.23	9670.23	14705.3	11800.3	10006.1	7638.47	7540.73	7964.76	10934.3	11489.3	12241.7	8220.1	10605.7	9001.61	9235.83	9360.86	9763.87
A0A6A6KIX8	A0A6A6KIX8	A0A6A6KIX8_HEVBR	GH714_022602	Elongation factor 1-alpha	61250.2	61074.6	64768.6	46348.1	49129.2	46090	54551.9	47794.1	55137.8	48842.5	52202.6	58851.8	64114.6	62092.7	58413.5	38127.9	44143.2	32881.8	66389.4	59712.3	57543.9
A0A6A6KIY3	A0A6A6KIY3	A0A6A6KIY3_HEVBR	GH714_005811	PCI domain-containing protein	1213.81	1036.54	1806.72	1092.55	1285.25	1749	627.663	1447.35	984.252	1114.88	768.425	707.31	1516.63	1503.83	2103.72	1175.64	1565.47	1333.37	443.362	682.344	691.492
A0A6A6KIY4	A0A6A6KIY4	A0A6A6KIY4_HEVBR	GH714_022646	methionine--tRNA ligase	13183.3	13668.9	13798.7	9368.92	9761.68	9294.01	5975.68	6488.78	5618.99	11494.7	10849.3	11205.6	8471.23	8812.87	9093.13	6746.22	7287.18	7425.58	7495.04	7543.34	7683.28
A0A6A6KIY5	A0A6A6KIY5;A0A6A6KJW7	A0A6A6KIY5_HEVBR	GH714_011902	diaminopimelate epimerase	2047.74	1660.33	2554.54	2802.17	1754.6	1098.7	3841.61	2500.05	2529.73	2353.51	2578.46	1979.73	2239.5	2019.43	2676.04	3323.63	2582.79	1696.38	2323.49	2324.27	2730.2
A0A6A6KIZ8	A0A6A6KIZ8;A0A6A6MC05	A0A6A6KIZ8_HEVBR	GH714_003099	DUF3700 domain-containing protein	1179.01	1495.12	1303.04	2997.03	1177.92	2674.86	5767.41	4702.67	6573.16	2198.29	2416.42	2686.26	4458.59	2599.86	3840.66	3128.68	3387.57	2637.02	4286.28	4465.58	5151.01
A0A6A6KIZ9;A0A6A6LET3;V5IV14	A0A6A6KIZ9;A0A6A6LET3;V5IV14	A0A6A6KIZ9_HEVBR;A0A6A6LET3_HEVBR;V5IV14_HEVBR	EF1A1;GH714_006384;GH714_022615	Tr-type G domain-containing protein	25877.6	23822.8	23361.2	31504.2	27893.8	29504.6	32149	30098	35451.5	35862.9	44603.9	26443.9	36797	27867.5	32005.1	27315.6	20856.6	23806.2	29895.9	29046.7	27170.7
A0A6A6KJ03	A0A6A6KCD9;A0A6A6KCU5;A0A6A6KJ03	A0A6A6KJ03_HEVBR	GH714_012262	Uncharacterized protein	3006.61	2610.24	2431.17	3661.23	4156.64	3700.34	1395	1765.38	1984.02	1589.48	1416.23	1624.49	2755.2	2568.5	2215.9	2718.7	2947.53	3731.54	1632.38	1555.4	1756.39
A0A6A6KJ04;A0A6A6KJ77	A0A6A6KJ04;A0A6A6KJ77	A0A6A6KJ04_HEVBR;A0A6A6KJ77_HEVBR	GH714_022802;GH714_023236	Adenosylhomocysteinase	16062.1	15390.5	17061.9	11203.1	10129.4	12374.2	13794.6	11878.3	13346.7	18364	17750.9	17185.8	12334.1	10240.4	13191.6	13368.5	11360.3	12076.3	17995.2	16167.4	17018.5
A0A6A6KJ17;A0A6A6LIT0	A0A6A6KJ17;A0A6A6LIT0;A0A6A6NFD2	A0A6A6KJ17_HEVBR;A0A6A6LIT0_HEVBR	GH714_006571;GH714_022868	RRM domain-containing protein	3399.48	2967.77	3292.43	3027.63	2630.47	3834.15	2767.87	2168.56	2912.49	2009.61	2368.77	1745.41	3514.66	2843.73	3454.07	3393.17	3058.59	3837.6	1988.6	2044.07	1702.53
A0A6A6KJ18	A0A6A6KJ18;A0A6A6KG75	A0A6A6KJ18_HEVBR	GH714_003152	Cysteine synthase	4802.67	5449.72	5259	4736.43	5578.36	4246.73	4511.85	4736.6	4354.3	4928.35	4061	4299.57	4291.53	4194.64	3930.74	4231.57	3647.6	2563.27	6999.01	7212.92	7410.57
A0A6A6KJ25	A0A6A6KJ25;A0A6A6LJY5;A0A6A6MF63;A0A6A6LQ06;A0A6A6NCB0	A0A6A6KJ25_HEVBR	GH714_007464	eRF1 domain-containing protein	42876.5	38895.7	45075.8	40967.2	36784.2	36101	21178.9	18625.2	19384.5	27402.3	29859.4	32537	34898.1	35571.4	35639.4	30972.8	30363.7	26767.8	17751.4	18573.9	20055.3
A0A6A6KJ27	A0A6A6KJ27	A0A6A6KJ27_HEVBR	GH714_003214	Uncharacterized protein	8137.93	8797.91	8391.25	7392.22	5644.03	6612.12	4581.7	4976.32	4963.89	6331.35	6604.64	7185.02	5074.48	5625.1	6055.75	6230.27	8692.2	5690.82	8635.98	8019.44	8570.82
A0A6A6KJ35	A0A6A6KJ35	A0A6A6KJ35_HEVBR	GH714_007526	GRAM domain-containing protein	42601.8	40748.9	39550.8	50799.4	43861.9	45492.8	32552.7	32807.7	32608.3	35584.3	37497.3	35286.5	38960.3	42161.1	43067.4	38957.3	34141.2	37741.1	56340.5	59443.9	54286.1
A0A6A6KJ79	A0A6A6KJ79	A0A6A6KJ79_HEVBR	GH714_017038	MO25-like protein At5g47540	10292.7	12780.3	11811.7	18419.4	18097.5	18865.6	8029.22	8221.75	9983.68	13608.5	12882	13328.2	12126.6	11949.7	11887.2	14460.5	17499	16063	16667.8	17966.7	15730.9
A0A6A6KJ98	A0A6A6KA02;A0A6A6KJ98	A0A6A6KJ98_HEVBR	GH714_007228	Serine/threonine-protein phosphatase	7645.57	7731.54	7700.09	5582.29	4214.55	4790.2	4588.3	4452.2	5349	6913.54	7372.1	6866.02	5642	5185.54	5796.05	3894.55	4870.61	5356.23	4877.04	4134.46	4834.07
A0A6A6KJD4	A0A6A6LZN5;A0A6A6LZV8;A0A6A6KJD4	A0A6A6KJD4_HEVBR	GH714_005175	CCT-theta	8016.17	10106.3	8717.83	9423.87	8794.4	8229.1	5495.95	4374.35	4701.61	12212.9	12979.5	14206.5	7030.28	6739.48	5185.07	4435.07	6270.89	6271.97	12140.1	11646.5	13053.1
A0A6A6KJD5	A0A6A6KJD5	A0A6A6KJD5_HEVBR	GH714_008330	Clathrin light chain	9232.94	9094.41	9287.61	8544.3	8621.56	8992.96	10472	10624.6	11222.7	8351.5	8415.53	8272.79	9631.67	9901	10071.2	9722.73	8458.29	9600.53	8831.34	8104.46	8713.72
A0A6A6KJE1	A0A6A6KJE1	A0A6A6KJE1_HEVBR	GH714_025549	Nascent polypeptide-associated complex subunit alpha-like UBA domain-containing protein	6739.17	7454.34	6983.71	5601.31	5818.06	5781.56	7428.71	6342.36	6633.75	4884.17	4498.64	5311.8	4113.79	4574.07	3997.98	2684.51	2587.54	2934.69	4780.52	5321.36	5845.35
A0A6A6KJE2;A0A6A6KKJ8;A0A6A6KKK7	A0A6A6KJE2;A0A6A6KKJ8;A0A6A6KKK7	A0A6A6KJE2_HEVBR;A0A6A6KKJ8_HEVBR;A0A6A6KKK7_HEVBR	GH714_007466;GH714_007488;GH714_007553	U2A'/phosphoprotein 32 family A C-terminal domain-containing protein	1864.04	1450.89	1175.05	872.327	1137.07	1268.24		752.723	360.07	489.194	627.723	643.745	699.034	1309.45	723.025	994.466	876.163	1249.11	248.864
A0A6A6KJF6	A0A6A6KJF6	A0A6A6KJF6_HEVBR	GH714_025645	glucan endo-1,3-beta-D-glucosidase	8715.69	9792.22	7278.48	9270.73	9886.07	9282.34	11048.4	9595.65	8868.26			8058.81	2049.08	2605.62	2117.44	2358.61	1724.17	2974.44	7991.92	7516.57	7055.57
A0A6A6KJG2	A0A6A6KJG2	A0A6A6KJG2_HEVBR	GH714_028863	Nicotianamine synthase	12623.7	13672.1	13343	21607	7988.72	21316	25762	27204.9	32249.5	6878.32	7377.48	9735.27	19186.1	18053.2	15568.5	19223.6	20570.3	19050.9	26371.3	23818.7	22809.5
A0A6A6KJH1	A0A6A6KJH1	A0A6A6KJH1_HEVBR	GH714_022901	WEB family protein	550.624	803.943	621.805	555.937	303.767	1149.3	1384.28	808.546	362.969	606.191	528.921	609.675	810.118	1069.29	491.69	178.56	401.355	668.459	567.954	665.758	767.78
A0A6A6KJH6	A0A6A6KJH6	A0A6A6KJH6_HEVBR	GH714_004163	Uncharacterized protein	3381.48	4253.63	3882.45	3836.79	4102.19	3406.37	778.607	1440.8		1922.15	1270.39	1865.34	2481.98	1960.19	2252.37	2066.46	2464.51	2033.07	1457.52	1879.59	1804.47
A0A6A6KJH9	A0A6A6KJH9	A0A6A6KJH9_HEVBR	GH714_007817	GYF domain-containing protein	594.812		953.873	1071.26	1078.97	762.654	1606.55	1419.88		542.632	440.301	360.028	1399.84	946.79	1169.49	1580.39	1310.25	1560.03	1414.38	1457.85	2489.06
A0A6A6KJJ0	A0A6A6KJJ0	A0A6A6KJJ0_HEVBR	GH714_028973	MPN domain-containing protein	1503.05	1454.24	1295.25	1569.61	1309.55	1379.67	1514.63	1980.64	1920.13	1592.26	1571.75	1504.41	1376.37	1578.19	1858.7	1810.31	1701.88	1724.42	1118.84	1550.36	1420
A0A6A6KJK1	A0A6A6KHV6;A0A6A6KJK1;A0A6A6M1P2	A0A6A6KJK1_HEVBR	GH714_007914	Importin N-terminal domain-containing protein	1232.82	1555.6	1605.73	1219.76	1058.3	1294.72	518.784	377.848	583.993	1108.04	1092.93	1408.78	849.976	741.841	608.636	1101.06	654.363	1112.42	1372.78	1563.06	1775.15
A0A6A6KJL1	A0A6A6KJL1	A0A6A6KJL1_HEVBR	GH714_004331	Nodulin-like domain-containing protein	1300.11	2520.59	2247.15	2120.43	1557.88	2888.33	1724.79	1396.01	1333.42	894.932	951.684	997.584	1976.87	1579.08		1977.57	1509.44	1070.9	1338.01	1218.74	1050.31
A0A6A6KJL2;A0A6A6KKL7	A0A6A6KJL2;A0A6A6KKL7	A0A6A6KJL2_HEVBR;A0A6A6KKL7_HEVBR	GH714_009524;GH714_009543	Protein kinase domain-containing protein	2947.6	3310.5	3310.6	4491.32	3589.26	3569.6	1949.87	1484.8	1605.6	1764.71	2115.91	1794.93	3133.95	2644.93	2567.66	3005.67	2440.37	2664.21	1886.3	2606.18	1743.47
A0A6A6KJL5	A0A6A6KJL5	A0A6A6KJL5_HEVBR	GH714_029047	Uncharacterized protein	1678.64	1165.45	1900.29	2030.96	2573.31	2638.67	5910.26	5310.6	6535.03	3176.51	2828.42	2981.81	4659.05	4366.08	4299.19	7396.38	7327.32	7181.31	1660.2	1826.87	1902.48
A0A6A6KJM5	A0A6A6KJM5	A0A6A6KJM5_HEVBR	GH714_008103	V-SNARE coiled-coil homology domain-containing protein	783.759	1076	737.515	928.866	714.571	648.513	684.632	1513.32	1015.98	1229.82	1310.51	919.05	1052.12	1534.04	1138.55	1504.86	1477.62		556.745	687.018	735.63
A0A6A6KJN7	A0A6A6KJN7	A0A6A6KJN7_HEVBR	GH714_029132	AB hydrolase-1 domain-containing protein	7202.79	6251.04	8993.74	7586.45	8236.6	8101.34	8563.37	8255.99	7785.41	6227.55	6526.97	6236.91	7183.41	8162.47	7650.23	7089.97	6323.38	6207.84	8846.94	9516.17	9235.47
A0A6A6KJN9	A0A6A6KJN9;A0A6A6LP08	A0A6A6KJN9_HEVBR	GH714_009994	TOG domain-containing protein	31333.1	31843.2	31650	21902.3	19761.4	19092.8	27410.9	26960.6	29886.1	24925.9	26247.1	24405.4	25173.9	25495.8	26030	16883.9	16260.3	18033	22584.1	23488.4	24815.7
A0A6A6KJP4	A0A6A6KJA3;A0A6A6KJP4	A0A6A6KJP4_HEVBR	GH714_024085	J domain-containing protein	816.894	1318.25	684.642	814.45	1194.04	962.831	732.777	718.093		954.993	770.536	927.292	658.119	655.263				570.126	539.988	615.555	733.443
A0A6A6KJQ1	A0A6A6KJQ1	A0A6A6KJQ1_HEVBR	GH714_004579	Potassium channel tetramerisation-type BTB domain-containing protein	6213.73	6764.71	6045.76	5114.99	4593.31	4054.04	4226.91	4019.24	3524.4	9077.21	8726.69	9189.47	6196.73	5654.8	7507.9	4343	4456.76	3915.64	5798.16	5181.41	4981.53
A0A6A6KJQ2	A0A6A6KJQ2	A0A6A6KJQ2_HEVBR	GH714_029250	Uncharacterized protein	7968.66	9028.32	9323.03	8907.22	8307.29	8902.71	6624.34	5847.74	5873.4	6432.56	6393.31	6355.73	7300.87	8724.2	7626.6	7031.22	7411.9	7165.19	6277.17	6214.34	6397.29
A0A6A6KJT7	A0A6A6KJT7	A0A6A6KJT7_HEVBR	GH714_025525	ATP citrate synthase	23088.9	23588.3	22602.8	13385.6	12469	14271.4	27693.6	31699.6	23967.5	16930.6	16569.1	15125.5	21579.6	21394.9	22699.1	19646.6	22891.9	20421.6	14554.3	15361.9	13682.6
A0A6A6KJU3	A0A6A6KJU3	A0A6A6KJU3_HEVBR	GH714_029379	CBS domain-containing protein	2133.8	2448.52	2395.07	3038.57	2655.29	3476.05	1870.94	2347.93	2426.21	1991.4	2129.78	2229.22	2718.31	2955.92	3746.9	3712.85	4153.73	4421.87	1755.38	1771.17	1932.15
A0A6A6KJV9	A0A6A6KJV9;A0A6A6M127;A0A6A6M271;A0A6A6M529	A0A6A6KJV9_HEVBR	GH714_006891	CBS domain-containing protein	1176.48	1707.37	887.321	966.137	853.752	911.909	1439.55	1500.68	1375.29	1574.8	1423.42	1763.97	1067.27	1310.71	1218.49	1446.26	1579.6	1715.4	1285.87	1135.03	1046.96
A0A6A6KJW9	A0A6A6KJW9	A0A6A6KJW9_HEVBR	GH714_006972	GRAM domain-containing protein	17088.9	17803.7	16109	23242.3	22808.6	19950.5	19320.6	21508.1	21157.9	20949.7	17546.5	20771.3	21423.5	19053.3	19175.2	22286.8	21271.5	22813.7	43305.6	44185.4	44649.5
A0A6A6KJX4	A0A6A6NHU6;A0A0R4U3J4;A0A6A6KJX4;A0A6A6KUV9;A0A6A6LCK3;A0A6A6MBU8;A0A6A6MCA3;A0A6A6MDU9;A0A6A6ME36;A0A6A6MFS7;A0A6A6MJ30;A0A6A6MST1;A0A6A6MY06;A0A6A6MZ78;A0A6A6N769	A0A6A6KJX4_HEVBR	GH714_031043	Tubulin beta chain	22871.7	23108.5	22835.9	34792.1	31922.1	32193.5	48085.3	46552	47179.5	32788.6	34411.6	34369.4	41687.2	41335.1	41593.8	35450.2	39764.9	38005.3	34826.2	35480.2	37156.3
A0A6A6KJY9	A0A6A6KI41;A0A6A6KJY9	A0A6A6KJY9_HEVBR	GH714_007165	glycine--tRNA ligase	12192.4	11778.1	11404.5	12420.3	12112.6	11063.8	7083.05	8788.56	7652.29	7480.91	7436.02	7331.54	11339.5	12376.1	10780.8	9905.08	11008.5	11239.9	10174.8	11128.1	11421.9
A0A6A6KK41	A0A6A6KK41	A0A6A6KK41_HEVBR	GH714_034751	Calmodulin-binding domain-containing protein	1060.85	1385.71	1029.46			987.9		1191.43	944.894	1268.2	1456.67	1398.33	2630.18	1856.47	2367.39	1247.08	1083.45	1015.73	619.693	329.192	552.562
A0A6A6KK57	A0A6A6KK57	A0A6A6KK57_HEVBR	GH714_034950	PCI domain-containing protein	3335.98	2912.97	3221.62	3061.76	1707.35	2307.59	2529.76	3454.69	4050.3	2844.9	4091.88	3210.18	3071.45	2980.15	3479.26	2059.68	2033.27	2029.67	2568.3	3364.1	3372.95
A0A6A6KK62	A0A6A6KK62	A0A6A6KK62_HEVBR	GH714_016807	Uncharacterized protein	7431.06		7696.65	13014.2	17042.4	17638.5								7424.12		14689.6	12895.5
A0A6A6KK85	A0A6A6KK85	A0A6A6KK85_HEVBR	GH714_008109	Large ribosomal subunit protein uL15/eL18 domain-containing protein	855.517	761.675		720.6	796.216					280.976	534.166								775.631	698.608	685.942
A0A6A6KK89	A0A6A6KK89	A0A6A6KK89_HEVBR	GH714_022515	26S proteasome non-ATPase regulatory subunit 1 homolog	33720	33915.2	34069.7	33590.4	36198.9	34844.5	24850.8	23542.4	23846.7	36004.8	38039.4	38860.8	33572.1	34995.5	34705.2	37504.3	36465.8	37587.7	29159.8	28213.8	27417.1
A0A6A6KKC8;A0A6A6LFV9	A0A6A6LFV9;A0A6A6K696;A0A6A6KHM9;A0A6A6KKC8	A0A6A6KKC8_HEVBR;A0A6A6LFV9_HEVBR	GH714_003074;GH714_023771	Small ribosomal subunit protein eS1	29964.7	32041.2	34250.6	33656.2	37460.6	34986.7	36849.8	35126.3	37942.1	22462.4	20935	23754.2	24746.4	25125.8	22679.6	21721	20899.1	18383.8	19044.5	20369.1	19085.7
A0A6A6KKD1	A0A6A6KKD1	A0A6A6KKD1_HEVBR	GH714_036057	guanylate kinase	335.899	474.921	423.466	744.265	1020.83	728.485													359.546	343.012	219.707
A0A6A6KKD8	A0A6A6KKD8	A0A6A6KKD8_HEVBR	GH714_035768	HP domain-containing protein	20211.1	21626.7	19859	20395.8	20148.5	23842.1	19772.2	18531.8	19638.9	19514.6	20424.7	21416	16899.1	17683.9	17952.1	14898.8	16728.4	15471.5	26578	25220.8	25396.2
A0A6A6KKE2;A0A6A6L882;A0A6A6MQL5	A0A6A6KKE2;A0A6A6L882;A0A6A6MQL5	A0A6A6KKE2_HEVBR;A0A6A6L882_HEVBR;A0A6A6MQL5_HEVBR	GH714_000909;GH714_012312;GH714_024027	SUI1 domain-containing protein	276.07	686.667	796.598		642.63			697.737		481.627	519.529	625.394	1048.71	505.948	712.752	962.812	837.779	1041.93	778.939		743.563
A0A6A6KKE4	A0A6A6KKE4	A0A6A6KKE4_HEVBR	GH714_007180	Uncharacterized protein	1204.28	936.472	955.736	861.31	555.377	603.183	1813.55	2390.21	2321.69	1343.99	1262.86	939.775	1288.04	1186.22	996.555	1163.11	730.021	698.7	956.237	894.087	766.991
A0A6A6KKF9	A0A6A6KKF9	A0A6A6KKF9_HEVBR	GH714_036305	TBCC domain-containing protein 1	18294.8	16491	17532.5	14263.1	14821.6	16989.4	16184.3	12949.6	14151.8	17761.5	16172.9	16988.9	12644.1	13742.9	13943.4	11417.1	9452.08	10769.7	22508.2	24118.3	22118.9
A0A6A6KKH5;A0A6A6LAZ0;A0A6A6M1G7	A0A6A6KKH5;A0A6A6K5Q3;A0A6A6K6G6;A0A6A6KBS5;A0A6A6LAZ0;A0A6A6LB19;A0A6A6LW53;A0A6A6M0N1;A0A6A6M1G7;A0A6A6MBR1;A0A6A6MSS4;A0A6A6N6T0;A0A6A6N6U9;A0A6A6N8B1	A0A6A6KKH5_HEVBR;A0A6A6LAZ0_HEVBR;A0A6A6M1G7_HEVBR	GH714_003379;GH714_024317;GH714_024961	S-acyltransferase	3231.09			3175.8		3787.62	1331.99		1839.33	2099.92								5085.25
A0A6A6KKJ4	A0A6A6KKJ4;A0A6A6KV45;A0A6A6LGQ4;A0A6A6LX71;A0A6A6ND25	A0A6A6KKJ4_HEVBR	GH714_015961	Association with the SNF1 complex (ASC) domain-containing protein	6289.05	4812.19	5847.11	5181.46	6340.61	7171.71	8273.27	6756.44	8207.36	5946.97	6018.79	6433.12	8313.45	9245.75	5015.37	9112.79	8137.25	7917.73	3967.02	3549.64	3599.28
A0A6A6KKJ9	A0A6A6KKJ9;A0A6A6KLV5;A0A6A6LK10	A0A6A6KKJ9_HEVBR	GH714_023248	Serine hydroxymethyltransferase	37683.6	36676	38247.7	30326.8	31688.1	30177.9	30504.2	30100.5	30348.2	33726.9	32174.6	32688.7	27110.7	27625.5	27631.5	26283.2	26986	29685	25056.3	22950.7	25231.5
A0A6A6KKK9	A0A6A6KKK9	A0A6A6KKK9_HEVBR	GH714_036431	Enoyl-ACP reductase	4839.93	5166.34	5396.78	7484.22	7011.55	7733.21	25806.5	24633.5	27171.9	11292.2	12089.6	12495	20377.7	19194.3	18647.4	27179.4	27905.2	27182.5	8265.64	8234.05	7977.05
A0A6A6KKN0	A0A6A6KKN0;A0A6A6KHV0;A0A6A6M253	A0A6A6KKN0_HEVBR	GH714_007827	E1 ubiquitin-activating enzyme	59876.1	56346.3	57203.7	54976.7	53611.8	55789.2	32374.9	35357.4	34155.3	43818.4	45116.9	46608.9	41972.7	40078.2	40250.4	35209.1	38225.5	36231.2	44566	44070.8	43943.6
A0A6A6KKQ0	A0A6A6KJP8;A0A6A6KKQ0;A0A6A6LQ41	A0A6A6KKQ0_HEVBR	GH714_010187	NAD(P)-binding domain-containing protein	8429.31	7401.59	7190	9499.78	8843.07	7789.25	10533.5	9826.47	10125.4	5222.36	4732.69	4879.8	6550.35	6792.95	7125.19	6115.58	6644.22	7921.91	15646.1	15396.2	14639.4
A0A6A6KKQ6	A0A6A6KKQ6	A0A6A6KKQ6_HEVBR	GH714_035475	Uncharacterized protein	1392.29	1845.61	1669.33	1763.55	1855.97	1823.05	1236.69	928.875	1081.55	1046.2	1428.51	1461.36	2688.2	2669.15	1629.55	1750.2	2149.17	2088.39	831.489	809.707	842.035
A0A6A6KKR5	A0A6A6KKR5	A0A6A6KKR5_HEVBR	GH714_037148	Homogentisate phytyltransferase	602.237	761.902	710	1173.83	465.845	1586.82	1394.78	1528.21	1728.08	639.99	637.768	611.483	2140.89	1977.43	1834.59	3005.81	2197.25	2438.75	481.217	324.387	543.011
A0A6A6KKT0	A0A6A6KKT0	A0A6A6KKT0_HEVBR	GH714_004042	Cytochrome P450	12576.9	11857	12721.2	13686.2	13019.3	13631.7	19045.6	19969.9	16804.1	16941.3	16254.1	17756.6	22005.3	20943.7	21282.7	26112.4	25983.7	29479.1	7780.34	7873.07	7937.09
A0A6A6KKU2	A0A6A6KKU2	A0A6A6KKU2_HEVBR	GH714_004091	4-alpha-glucanotransferase	13953	13373.9	14769.2	17827.5	15472.7	16107.2	13623.8	12944.6	14145.9	14112.5	14341.8	13975.3	17298.6	16291.9	14657	16016	18512.6	16349	12427.9	14037.6	12108.6
A0A6A6KKU4;A0A6A6KM12	A0A6A6KKU4;A0A6A6KM12	A0A6A6KKU4_HEVBR;A0A6A6KM12_HEVBR	GH714_022846;GH714_023212	Transmembrane protein 245	770.444	697.917	967.088	472.969	1364.75	1027.32			652.414	353.557	198.278		835.746	945.776			1316.11	382.196	539.162	692.565
A0A6A6KKU8;A0A6A6KPR9	A0A6A6KKU8;A0A6A6KPR9	A0A6A6KKU8_HEVBR;A0A6A6KPR9_HEVBR	GH714_036127;GH714_036191	Uncharacterized protein	5596.81	5639.52	6337.01	9648.48	6542.65	7895.47	6321.46	5092.26	5638.11	4054.57	3852.76	2981.68	5479.7	4914.29	4403.21	5542.46	7921.04	8016.16	3528.16	4822.14	5199.74
A0A6A6KKV3;I3NML7	A0A6A6KKV3;I3NML7	A0A6A6KKV3_HEVBR;I3NML7_HEVBR	GH714_037161;RPS28B	40S ribosomal protein S28	15565.7	15415.1	15108.7	11164.3	11734.4	12023.4	14537.8	15537.7	14711.6	9236.63	9833.27	10151.8	7681.61	9198.7	8629.92	3449.77	4881.3	4796.22	8287.38	8917.55	7999.56
A0A6A6KKW6	A0A6A6KKW6	A0A6A6KKW6_HEVBR	GH714_004255	Cytochrome P450	16336.1	14438.3	15276.2	16935.8	18157.5	20205	26817.6	25947.5	23369.2	14163.3	10667.3	14143.1	31111.1	29255.5	29036.4	35497	34827.7	34206.1	14471.9	16040.4	17061.2
A0A6A6KKZ3	A0A6A6KKZ3	A0A6A6KKZ3_HEVBR	GH714_011309	Arf-GAP domain-containing protein	1493.34	1779	1860.1	1351	1137.25	1252.92	936.736	963.992	817.67	1686.56	1743.32	1619.7	1396.7	934.447	1213.55	879.207	585.075	928.149	1008.91	1103.89	999.87
A0A6A6KKZ4	A0A6A6KKZ4	A0A6A6KKZ4_HEVBR	GH714_036336	RRM domain-containing protein	1671.71	1415.14	1347.05	1344.88	1006.33	1130.03	943.268	1087.71		1305.14	1487.6	1602.62	1274.17		900.99	1119.27		905.047	985.286	816.794	1158.64
A0A6A6KL04;A0A6A6MJB5;A0A6A6MNH8	A0A6A6KL04;A0A6A6MJB5;A0A6A6MNH8	A0A6A6KL04_HEVBR;A0A6A6MJB5_HEVBR;A0A6A6MNH8_HEVBR	GH714_018231;GH714_018483;GH714_029088	Uncharacterized protein	4795.79	4460.39	4523.04	4129.06	2949.65	3760.8	2519.64	3202.49	2853	4937.51	3995.96	4187.72	3517.25	3083.13	4051.48	3081.42	2995.49	2902.59	2502.39	2885.69	2967.95
A0A6A6KL07	A0A6A6KL07;A0A6A6M0K1	A0A6A6KL07_HEVBR	GH714_004510	ELMO domain-containing protein	1291.95	1532.85	1631.48	1827.3	1109.46	1483.19	590.124	632.82		974.342	1581.06	1376.31	819.293	819.564	1050.08	1151.94	1196.35	1396.55	1339.19	1325.53	929.768
A0A6A6KL12	A0A6A6K3M1;A0A6A6KL12	A0A6A6KL12_HEVBR	GH714_013320	Large ribosomal subunit protein uL23 N-terminal domain-containing protein	46299.9	45910.8	46649.1	34460	28296.4	34952.4	59006.5	57768.7	48800	27870	26022	25461.9	31794.5	30440.9	32696.7	25018.2	26959.4	27866.8	29155.9	27988.4	26497.6
A0A6A6KL14	A0A6A6KL14	A0A6A6KL14_HEVBR	GH714_036539	PPM-type phosphatase domain-containing protein	2143.82	2001.94	2116	1786.68	2378.95	1532.25	2194.9	1897.49	2951.38	1806.82	1882.81	1802.48	1567.23	2017.57	1704.77	1033.7	1960.47	1153.39	3181.95	3128.07	3466.34
A0A6A6KL34	A0A6A6KL34;A0A6A6L9Y5	A0A6A6KL34_HEVBR	GH714_037706	Exocyst subunit Exo70 family protein	2323.11	1517.11	2050.19	1580.24	2293.33	2051.84	1576.24	1614.92	2101.78	1589.59	1817.99	2006.76	2046.58	2109.61	3033.83	2549.43	2540.64	1741.21	2791.62	2139	2367.86
A0A6A6KL44	A0A6A6KL44	A0A6A6KL44_HEVBR	GH714_012300	Uncharacterized protein	21653.2	17608	16149.2	15646.7	21999.7	21088.2	34301.1	35609.9	42442.3	23215.5	19879.4	22672.9	25360.1	18691.2	24497.7	20620.4	25705.5	19906.7	40688.3	43701.2	40536.1
A0A6A6KL67	A0A6A6KL67	A0A6A6KL67_HEVBR	GH714_037871	Uncharacterized protein		963.518	679.617		501.316	421.079	2893.48	2749.75	2789.69	767.355	298.263		1541.79	2029.38	1856.7	2440.35	2782.15	2377.28
A0A6A6KL73	A0A6A6KL73	A0A6A6KL73_HEVBR	GH714_037956	RRM domain-containing protein	37925.9	39455.8	42620.5	36758.4	37934.4	35676.9	32575.2	30920.7	36083.6	46448.6	50062.1	46087.8	28216	29949.6	29124.4	27870.4	26890.8	25874.9	45808.3	48865.6	45274.2
A0A6A6KL86	A0A6A6KJU5;A0A6A6KL86	A0A6A6KL86_HEVBR	GH714_004942	Importin N-terminal domain-containing protein	1066.81	1303.86	1246.44	1374.24	1124.97	1425.69		828.841	1097.9	994.563	805.082	581.181	1147.87	1540.76	920.86	1070.28	1394.96	1010.44	1018.99	1177.18	930.636
A0A6A6KL90	A0A6A6KL90	A0A6A6KL90_HEVBR	GH714_010354	E3 ubiquitin-protein ligase	784.096	857.473	552.963	655.429	841.782	1093.8	688.437	456.125		1256.54	915.336	1103.18	886.156	631.363	379.854			1378.15	1121.52	969.832	785.396
A0A6A6KLA0	A0A6A6KLA0;A0A6A6L7B0	A0A6A6KLA0_HEVBR	GH714_038418	Calmodulin-binding family protein	3065.79	3151.93	3263	3769.74	3031.7	3269.97	1355.15	811.597	1200.28	2657.12	2779.7	2156.96	2240.26	1913.45	1693.59	2354.37	2294.56	2834.01	1162.68	1655.02
A0A6A6KLA6;A0A6A6M5U7	A0A6A6KLA6;A0A6A6M5U7	A0A6A6KLA6_HEVBR;A0A6A6M5U7_HEVBR	GH714_031230;GH714_037133	TRAF-type domain-containing protein	6558.86	6559.27	4894.53	3290.67	7049.26		12028.9	10675.1		3881.38	3207.04	4600.83	4031.32		11888.9	12396.9		2207.63	5919.36	3317	5676.12
A0A6A6KLB2	A0A6A6KLB2	A0A6A6KLB2_HEVBR	GH714_028937	CG-1 domain-containing protein	1999.28	1982.72	2018.63	1608.5	2220.75	2324.96	2480.11	1750.25	1933.18	2065.55	2249.24	2194.8	1833.88	1591.68	1765.52	1231.29	1467.01	1566.48	2725.61	2473.59	3123.46
A0A6A6KLB8	A0A6A6KLB8	A0A6A6KLB8_HEVBR	GH714_037181	UBA domain-containing protein	918.893	667.346	834.115	822.911	797.19	769.681	621.426	361.9	565.019	748.513	326.979	679.374	644.948	816.255	831.503	852.709	655.185	894.15	583.618	608.857	539.328
A0A6A6KLD7	A0A6A6MLH8;A0A6A6MLJ4;A0A6A6KLD7	A0A6A6KLD7_HEVBR	GH714_029052	Uncharacterized protein	1283.07	1490.25	1344.48	1548.86	1778.08	1744.98	1552.27	1344.04	1189.61	1564.52	1419	1350.18	577.964	946.828	1214.02	914.326	637.363	834.146	1276.14	1264.17	1448.43
A0A6A6KLF1	A0A6A6KLF1	A0A6A6KLF1_HEVBR	GH714_037384	MD-2-related lipid-recognition domain-containing protein	63599.4	62710.8	61025.1	64463.7	69647.4	73505.5	103240	98780.9	99262.9	45797.2	57687.8	51840.7	82165.3	78183.3	81024.1	77131.6	89720.1	77261.5	69827.6	71524.5	65470.4
A0A6A6KLF9	Q39967;A0A6A6KLF9	A0A6A6KLF9_HEVBR	GH714_018288	Uncharacterized protein	545.827	739.06	815.728	461.198	983.799	485.86	891.396	571.871		661.931	1048.45	536.338	568.607	686.094	426.51	1039.72	700.941	574.997	193.613	145.394	150.892
A0A6A6KLG3	A0A6A6KLG3	A0A6A6KLG3_HEVBR	GH714_037427	Trafficking protein particle complex subunit 11 domain-containing protein	7254.86	7590.11	7219.58	8445.68	8055.34	7636.06	7355.52	8625.26	7928.64	9683.43	9399.68	10048.9	7791.33	7774.14	8400.39	8722.41	8212.21	8078.92	8057.6	7182.33	7925.9
A0A6A6KLI3	A0A6A6KLI3	A0A6A6KLI3_HEVBR	GH714_038715	Threonine dehydratase	1477.79	1525.22	1813.49	2574.61	2575.09	2357.78	1782.54	1778.55	1549.79	1078.64	975.205	1151.96	2467.17	2360.49	2237.15	2585.63	3433.8	3107.64	2797.32	3185.78	2866.46
A0A6A6KLI8	A0A6A6KLI8	A0A6A6KLI8_HEVBR	GH714_029281	Uso1/p115-like vesicle tethering protein C-terminal domain-containing protein	667.367	1124.65	1151.56	1226.05	1160.23	1516.15	843.994	1734.43	837.406	1229.68	951.979	989.734	997.505	1337.03	1089.3	1138.87		588.832	1158.72	1112.98	1328.03
A0A6A6KLK8	A0A6A6KLK8	A0A6A6KLK8_HEVBR	GH714_038918	Matrin-type domain-containing protein	2279.29	1751.03	2159.35	588.959		1103.73	2500.26	2665.55	4442	496.687	1389.59	646.041	880.348	1463.39	1260.26	785.606		905.792	2552.48	2981.23	3078.48
A0A6A6KLL2	A0A6A6KLL2	A0A6A6KLL2_HEVBR	GH714_029549	RING-type E3 ubiquitin transferase	6697.09	5640.14	5092.97	6049.58	5379.93	5726.72	2430.26	3194.3	3314.34	4203.87	4332.61	4179.95	5248.74	5059.02	5556.9	5502.02	4686.5	5235.19	3157.21	2683.55	2852.83
A0A6A6KLL9	A0A6A6KLL9	A0A6A6KLL9_HEVBR	GH714_037824	TLDc domain-containing protein	3679.42	4429.49	4336	4887.78	4910.27	5145.49	4294.83	4880.63	5020.11	4384.36	4603.33	4260.16	5065.45	4968.89	4213.17	5155.86	4496.45	4585.89	5628.79	6406.97	6482.11
A0A6A6KLN3	A0A6A6KLN3	A0A6A6KLN3_HEVBR	GH714_038879	RNA helicase	7495.97	7540.12	7482.56	4090.28	5157.88	4306.44	4406.73	5893.57	5328.82	6989.08	6142.49	6402.52	4237.64	4036.48	5523.58	3789.81	4592.64	4127.72	6965.55	5875.42	7334.94
A0A6A6KLP0;A0A6A6M5A9	A0A6A6L288;A0A6A6KLP0;A0A6A6M5A9;A0A6A6MYB1	A0A6A6KLP0_HEVBR;A0A6A6M5A9_HEVBR	GH714_028927;GH714_038919	Uncharacterized protein	3370.66	2903.87	3110.96	3282.8	3675.91	2955.79	2316.58	2618.7	2799.28	2383.94	3150.88	2421.05	8772.31	4332.3	4487.85	3257.39	4514.3	3156.86	2693.85	3018.63	3353.67
A0A6A6KLP7	A0A0A7A593;A0A6A6KLP7;A0A6A6KT36;A0A6A6MIC5;A0A6A6NB22;A0A6A6K4F1;A0A6A6LGR5	A0A6A6KLP7_HEVBR	GH714_039035	AAA+ ATPase domain-containing protein	165261	168068	176497	134979	137228	137286	113941	112184	107167	151713	151879	155216	151074	150768	154798	104587	109784	107427	84542.7	86888.1	90204.4
A0A6A6KLS2	A0A6A6KLS2	A0A6A6KLS2_HEVBR	GH714_007184	Glycosyltransferase 61 catalytic domain-containing protein	2178.58	2130.68	2453.74	1881.29	1508.18	1684.63	1267.56	1255.12	997.572	1782.35	1767.52	1469.65	2188.87	2058.31	2670.63	1493.89	1729.68	1264.35			521.946
A0A6A6KLT0	A0A6A6KLT0;A0A6A6M4U8;A0A6A6KB23	A0A6A6KLT0_HEVBR	GH714_036113	1-acylglycerol-3-phosphate O-acyltransferase	2456.95	2422.94	2920.32	1663.9	2136.89	2178.44	3540.49	3190.88	3734.42	2761.66	2853.02	3073	3223.92	3208.18	2693.96	2713.26	4178.93	3494.18	1238.85	1238.6	1099.7
A0A6A6KLT9;A0A6A6MEA1;A0A6A6MEE3;I3NMM8	A0A6A6MEA1;A0A6A6K782;A0A6A6KLT9;A0A6A6MEE3;A0A6A6NB90;I3NMM8	A0A6A6KLT9_HEVBR;A0A6A6MEA1_HEVBR;A0A6A6MEE3_HEVBR;I3NMM8_HEVBR	GH714_027947;GH714_028056;GH714_039215;RPL12A	60S ribosomal protein L12	39951.6	37030.4	39187.5	26249.3	29546.5	28413.6	48340.9	46645.4	43824.7	17464.9	20011.6	19150.4	26322.8	23367.8	22063.4	25015.5	25334.6	21915.7	22909.1	22106.5	25314.2
A0A6A6KLV0;A0A6A6M4R2;A0A6A6M5K3	A0A6A6KLV0;A0A6A6M4R2;A0A6A6M5K3	A0A6A6KLV0_HEVBR;A0A6A6M4R2_HEVBR;A0A6A6M5K3_HEVBR	GH714_032023;GH714_032072;GH714_036215	Uncharacterized protein									393.24			193.045							459.456
A0A6A6KLV5	A0A6A6KLV5	A0A6A6KLV5_HEVBR	GH714_022787	Serine hydroxymethyltransferase	16551.5	20775.3	13785.6	12017.3	11190	12829	15053.8	13104.1	15643.4	15513.9	9982.7	15728	13692.5	11703.8	11905.7	8751.17	10599.1	8117.14	16011.7	16512.1	10585.1
A0A6A6KLV9	A0A6A6KLV9	A0A6A6KLV9_HEVBR	GH714_007320	40S ribosomal protein S27	9394.87	9835.25	9931.76	7718.67	6971.41	7090.86	7352.78	7464.06	8388.78	7250.28	6941.26	8099.37	4396.89	3825.73	3426.06	1707.28	2038.84	1805.98	6671.53	7382.94	7262.29
A0A6A6KLW8	A0A6A6KLW8	A0A6A6KLW8_HEVBR	GH714_022856	CCDC22 coiled-coil domain-containing protein	2631.07	913.566	910.416				808.156			808.576	674.631	424.485	593.143	561.195	287.006		92.1756		585.745	471.004	531.548
A0A6A6KLY2	A0A6A6KLY2	A0A6A6KLY2_HEVBR	GH714_039370	Importin subunit alpha	9667.1	8427.27	10215.3	7758.14	8626.94	8424.23	6495.93	5301.87	6706.1	11898.7	10872.4	12985.2	6201.44	6652.3	6669.02	6861.29	6575.78	7384.95	8485	8269.5	8098.69
A0A6A6KM21	A0A6A6KM21	A0A6A6KM21_HEVBR	GH714_038840	VPS37 C-terminal domain-containing protein	3411.15	3144.54	3811.22	4473.08	4236.16	5399.64	3676.54	4192.68	3901.65	2913.45	3147.98	3314.67	4064.83	3288.04	4073.26	2253.05	2378.09	2371.62	4320.63	4264.55	4111.59
A0A6A6KM25;A0A6A6MW82	A0A6A6KM25;A0A6A6MW82	A0A6A6KM25_HEVBR;A0A6A6MW82_HEVBR	GH714_040157;GH714_041907	Uncharacterized protein	2391.99	2357.47	2062.91	2234.51	2180.21	2240.02	1798.48	2017.84	2672.12		1396.39	1537.82	1595.36		1299.98	1291.65	1662.79	2259.28	1053.11	845.315	874.217
A0A6A6KM44	A0A6A6KM44	A0A6A6KM44_HEVBR	GH714_029157	Dynein light chain	2860.15	2590.75	3116.26	1657.12	1217.96	1476.86	2416.52	1836.36	2207.27	1648.66	1662.04	2119	1389.19	1316.14	1798.24	2124.64	1521.8	2578.09	1944.44	2067.88	1840.36
A0A6A6KM52	A0A6A6KM52;A0A6A6M355	A0A6A6KM52_HEVBR	GH714_027618	Inositol-tetrakisphosphate 1-kinase	3471.82	3238.81	3527.19	3019.42	3397.5	3722.87	3005.83	2924.17	2762	2829.56	2907.78	3040.57	3407.75	3349.42	2924.29	2372.68	2506.8	2371.53	2875.54	2682.58	2730.09
A0A6A6KM54	A0A6A6KM54	A0A6A6KM54_HEVBR	GH714_008060	RanBD1 domain-containing protein	12239.6	11645.4	12462.6	8227.77	8478.38	8745.53	8266.58	8580.57	9509.48	10744.1	10459.3	11169.7	6071.24	6243.68	5899.75	6212.6	5374.56	4559.83	14007	14065.4	13371.7
A0A6A6KM56	A0A6A6KM56;A0A6A6M532	A0A6A6KM56_HEVBR	GH714_037061	poly(A)-specific ribonuclease	3731.89	3786.24	3818.3	4246.31	4148.43	4141.02	3021.42	3371.32	3366.97	3832.99	3339.09	3799.98	4036.35	3767.36	3672.99	3502.95	3730.07	3374.15	3676.37	3947.26	4191.45
A0A6A6KM71	A0A6A6KM71	A0A6A6KM71_HEVBR	GH714_028922	Dihydrolipoyl dehydrogenase	35953.9	34513.4	35132.7	61876.7	58865.6	56457.4	46169.5	42231	53946.7	22903.3	21669.4	22259.3	57878.3	54301	59320.1	61076.5	54292.1	56153.9	15286.4	14766.4	17652.7
A0A6A6KM74	A0A6A6KKQ3;A0A6A6KM74	A0A6A6KM74_HEVBR	GH714_037164	Protein-lysine N-methyltransferase GH714_037164	2564.28	2585.63	2760.48	1861.18	1859	2294.91	1369.19	1735.12	1722.84	2281.71	2639.03	2439.86	2577.21	2269.36	2751.73	2422.39	2232.16	2176.79	1768.53	1564.52	1649.32
A0A6A6KM84	A0A6A6KM84	A0A6A6KM84_HEVBR	GH714_025485	UspA domain-containing protein	2858.13	2464.1	2167.69	3071.73	2695.21	3206.14		1341	1324.71	2135.67	1841.55	2557.54	3756.9	3390.93	3137.24	1472.13	2668.02	1972.66	1296.54	1074.26	1212.29
A0A6A6KM88	A0A6A6KM88	A0A6A6KM88_HEVBR	GH714_002062	NmrA-like domain-containing protein	9114.49	9187.64	9293.81	6216.83	6221.9	5683.48	15930.4	13120.5	13110.3	9869.13	9965.83	10547.2	9831.26	9697.49	9969.75	9764.39	9658.05	9889.92	4784.29	4830.62	4359.31
A0A6A6KM89	A0A6A6KM89;A0A6A6KT03	A0A6A6KM89_HEVBR	GH714_001615	Proteasome subunit alpha type	86340.8	91005.1	93453	96840.1	99725.2	97761.5	54471.3	57418	57148.4	63870.8	64650.2	66630.6	69566.6	74110.2	72478.8	65731.4	73517.3	72942.5	76244.9	77254.3	72027.7
A0A6A6KM93	A0A6A6KM93	A0A6A6KM93_HEVBR	GH714_025533	Phytochrome	3904.24	3833.87	3425.16	4556.49	4209.79	3971.43	3928.29	3696.76	4153.08	4309.15	3920.62	3994.24	4380.09	4495.3	4101.78	4664.89	4111.25	3793.92	5260.31	4576.38	5091.9
A0A6A6KM95;A0A6A6MFG9	A0A6A6MFG9;A0A6A6KM95;A0A6A6MG60	A0A6A6KM95_HEVBR;A0A6A6MFG9_HEVBR	GH714_018876;GH714_029403	Cullin family profile domain-containing protein	8353.12	7499.78	7710.75	7858.32	7834.61	7702.88	8224.83	8234.99	8109.86	11223.7	11327.2	10598.9	8965.64	8506.04	8228.83	9619.34	9073.56	8834.09	10820.5	10882.6	10811.4
A0A6A6KMB8	A0A6A6KMB8	A0A6A6KMB8_HEVBR	GH714_029134	Fumarylacetoacetase-like C-terminal domain-containing protein	25591.4	23677	26795.8	21165.1	23987.5	23619.6	32432.6	32138.7	33209.9	23624.4	25745.6	26888.3	35044.4	38234.1	36634.1	34031.5	32166	33341.2	23804.2	22505.8	21959.2
A0A6A6KME5	A0A6A6KME5	A0A6A6KME5_HEVBR	GH714_028997	Importin subunit alpha	3633.34	2738.76	3721.46	5221.56	4236.57	4045.27	3834.66	3752.56	3675.55	3109.29	3489.88	3147.7	4866.26	4370.73	5322.31	5019.85	5341.37	5091	3587.21	3799.81	3732.89
A0A6A6KME9	A0A6A6KME9	A0A6A6KME9_HEVBR	GH714_039169	Isopropylmalate dehydrogenase-like domain-containing protein	512.443	391.693	825.968	452.719	694.77	354.897	995.893	1612.99		661.516	204.649	596.838	734.396	700.469	694.274	1361.01	1760.52	1136.66	1223.32	388.18	1052.15
A0A6A6KMF4	A0A6A6KMF4	A0A6A6KMF4_HEVBR	GH714_003776	Biotin carboxylase	4095.86	4238.85	4578.6	3182.71	3770.88	3591.73	18315.2	18437.4	18557.2	9881.97	8686.04	9509.2	11716.2	10834.5	11493	12649.4	13773	13703.8	8898.39	9227.92	8915.67
A0A6A6KMF6	A0A6A6KMF6	A0A6A6KMF6_HEVBR	GH714_036517	Plastid lipid-associated protein/fibrillin conserved domain-containing protein	6715.96	7196.53	7110.52	11489.9	12188.2	12668	23483.6	22309.1	23210.7	9727.62	9418.1	9746.96	13545.9	13726.2	14420.3	18447.4	17076.1	18266.5	19647.3	19412.6	20774.2
A0A6A6KMG3	A0A6A6KMG3	A0A6A6KMG3_HEVBR	GH714_003331	Terpene cyclase/mutase family member	9868.08	9764.42	10235.9	13763.2	13341.5	13401.1	10138.9	10521.9	11754.7	11896.4	13462.2	13555	14595.8	15395.3	14991.1	13662.1	13803.1	13627.9	16886.1	16165.1	15926.2
A0A6A6KMH4	A0A6A6KMH4;A0A6A6M3C5;A0A6A6M726	A0A6A6KMH4_HEVBR	GH714_034122	Pyruvate kinase	20560.1	20843.6	19819.8	14861.1	12934.3	14126.1	29013.3	24659.8	26149.2	38518.4	38123.1	41566	31057	32679.2	32945.1	36588.1	33963.6	35328.2	11040.7	10968.2	11506.7
A0A6A6KMI0	A0A6A6KMI0	A0A6A6KMI0_HEVBR	GH714_029166	Uncharacterized protein			357.582				1677.36	1203.86	1738.14	452.957	655.75	557.072	717.397	780.065	1322.97	1788.01	2150.26	2498.1	387.809
A0A6A6KML6	A0A6A6KML6	A0A6A6KML6_HEVBR	GH714_034884	GPN-loop GTPase	1282.1	1123.33	1350.37	1146.27	1389.11	1307.19	645.916	1055.63	1089.64	1584.83	1637.3	1631.74	1478.99	1515.38	1235.53	2075.59	1560.72	1315.21	1252.54	1819.79	1666.39
A0A6A6KMQ4	A0A6A6KMQ4;A0A6A6KQ87	A0A6A6KMQ4_HEVBR	GH714_005350	HSF-type DNA-binding domain-containing protein	1153.58	1325.55	1117.89	1390.37	918.798	1302.3	1159.96	1030.14	1037.07	612.119	870.364	939.694	1295.09	1533.61	1442.01	646.418	1218.46	771.93	287.619	497.815	740.303
A0A6A6KMS3	A0A6A6KMS3	A0A6A6KMS3_HEVBR	GH714_032101	SCP domain-containing protein	2040.84	1603.92	1896.48	655.489	693.775	708.392				520.582
A0A6A6KMT2	A0A6A6KMT2	A0A6A6KMT2_HEVBR	GH714_006936	Phagocyte signaling-impaired protein	3592.62	3741.69	3243.68	4427.07	4029.13	4306.11	2475.69	1737.19	1827.66	2932.29	3129.02	3211.41	2719.69	2808.98	3040.94	2628.16	2905.88	3271.84	2890.68	3112.95	2990.47
A0A6A6KMT6	A0A6A6KMT6	A0A6A6KMT6_HEVBR	GH714_037372	7,8-dihydroneopterin aldolase	3294.04	2982.79	3018.82	3544.62	2508.63	3348.22		2698.24	2692.47	1822.2	1781.05	2266.03	5239.63	4969.51	5016.58	4135.87	5604.18	4901.95
A0A6A6KMV7	A0A6A6KMV7;E8Z9H3	A0A6A6KMV7_HEVBR	GH714_001713	Cysteine proteinase inhibitor	127650	128514	127531	110376	109011	105535	64003.9	66681.5	56911.7	141187	147306	136487	118965	109212	121255	116230	114330	106637	58364.3	57426.2	61359.9
A0A6A6KMX8	A0A6A6KLX4;A0A6A6KMX8	A0A6A6KMX8_HEVBR	GH714_013462	Exocyst complex component	845.907	796.709	530.844	764.495		1244.55		204.693		372.902	450.398	644.403	473.436		643.255				415.397	376.32	541.355
A0A6A6KMY4	A0A6A6KMY4	A0A6A6KMY4_HEVBR	GH714_038922	Uncharacterized protein	10570.2	10591.4	11512.1	9587.91	9998.94	9701.47	4185.18	3781.44	5129.42	8570.68	7797.67	9210.88	12198.2	12484.4	13258.7	9809.33	8214.93	9059.26	6158.56	6494.52	6431.33
A0A6A6KMZ9	A0A6A6KMZ9	A0A6A6KMZ9_HEVBR	GH714_035782	Peptidase M16 middle/third domain-containing protein	10228.8	10192.7	9373.9	9878.59	9108.78	9928.99	8129.4	7652.05	8103.27	9303.26	8922.75	9031.3	7155.7	8129.47	7403.02	5909.68	7999.11	6647.39	5810.14	6401.94	5782.09
A0A6A6KN03	A0A6A6KN03	A0A6A6KN03_HEVBR	GH714_011605	CBS domain-containing protein	613.588	658.227	454.955	963.706		2924.82	1169.01	1354.61	1202.92		757.44		566.982	3467.75	625.913		436.056	955.502	1141.08	1805.89	1479.89
A0A6A6KN21;A0A6A6LCI5	A0A6A6KN21;A0A6A6LCI5	A0A6A6KN21_HEVBR;A0A6A6LCI5_HEVBR	GH714_002693;GH714_030850	Vesicle transport v-SNARE N-terminal domain-containing protein	1519.6	1792.5	1119.46	1349.19			2701.41	1781.84	2639.73	2398.78	1581.35	1842.13	1610.21	2303.54	2040.21		1674.34	1290.48	1089.36	1587.77	1268.12
A0A6A6KN50	A0A6A6KN50;A0A6A6M4K3	A0A6A6KN50_HEVBR	GH714_036781	Activator of Hsp90 ATPase AHSA1-like N-terminal domain-containing protein	27971.7	28930.9	25288.8	22219.2	23545.9	24853.7	22054.3	23574.7	23152.7	22002.9	22279.6	23654.6	31448.8	30231	29635.9	24321.3	23396.8	22289.1	16719.5	15206.6	16113.9
A0A6A6KN82;A0A6A6KNN2	A0A6A6KL88;A0A6A6KN82;A0A6A6KNN2	A0A6A6KN82_HEVBR;A0A6A6KNN2_HEVBR	GH714_036948;GH714_036985	Uncharacterized protein	18387.8	17847.5	20382.4	17668	15181.5	17754.6	41607.6	32750.8	34534.3	14472.1	15146	17053.3	13264.4	14898.3	13204.4	8397.07	9039.86	6471.39	15751.9	15675	12986.3
A0A6A6KN84	A0A6A6KN84	A0A6A6KN84_HEVBR	GH714_038355	Tubulin/FtsZ GTPase domain-containing protein	2918.9	2753.67	2772.03	3779.52	3679.19	3479.27	7318.92	6425.6	7948.97	3669.67	4113.64	3811.68	5491.57	5911.78	6476.85	6203.21	6454.33	6285.44	6935.87	6969.8	7192.33
A0A6A6KN96;A0A6A6LK10	A0A6A6KN96;A0A6A6LK10	A0A6A6KN96_HEVBR;A0A6A6LK10_HEVBR	GH714_006535;GH714_022796	Serine hydroxymethyltransferase	1058.94	611.676	529.557	582.97	531.027	712.557	410.315	217.186	707.68	1073.02	788.477	797.256	637.116	610.387	775.69	784.072	916.465	752.357	667.096	698.726	681.362
A0A6A6KND4	A0A6A6KND4;A0A6A6KQZ1	A0A6A6KND4_HEVBR	GH714_013408	ACT domain-containing protein	949.311	1330.59	825.336	1105.05	1662.14	1128.75	924.058	1106.31	1920.85	1457.28	1667.14	1384.03	1946.05	1844.75	1469.94	2071.82	1851.56	2121.31	1129.88	1298.98	1307.45
A0A6A6KNE5	A0A6A6KNE5	A0A6A6KNE5_HEVBR	GH714_037425	Syntaxin N-terminal domain-containing protein	4755.73	4888.43	5399.9	4790	4954.66	5320.34	3771.33	3371.61	3930.52	3056.46	3246.79	3508.18	4971.2	4858.43	4637.56	4387.99	4373.01	5340.48	3320.46	4056.53	3272.63
A0A6A6KNF9	A0A6A6KNF9;A0A6A6MS69	A0A6A6KNF9_HEVBR	GH714_014195	Isopropylmalate dehydrogenase-like domain-containing protein	239434	237716	240765	226065	234991	227254	233933	237327	231641	218379	221124	223668	200334	194474	198614	204306	200928	201446	266678	260823	275701
A0A6A6KNH2	A0A6A6KLN3;A0A6A6KNH2	A0A6A6KNH2_HEVBR	GH714_038836	RNA helicase	40814.3	38615.8	38377.6	30671.1	30710.8	31748.1	29479.7	30956.3	30439.3	37766.9	39859.7	37580.3	36217.4	34720	33604.7	33038.7	32862.3	34356	31928.3	31981.8	30754.5
A0A6A6KNH7	A0A6A6KNH7	A0A6A6KNH7_HEVBR	GH714_014191	glutamate decarboxylase	4963.23	4970.44	4536.31	3710.42	3235.32	3476.05	1887.9	1025.09	1078.37	3999.93	4874.14	5292.29	1525.17	1345.27	1750.35	2126.54		1601.95	3240.36	2329.2	2862.81
A0A6A6KNI4	A0A6A6KNI4	A0A6A6KNI4_HEVBR	GH714_014189	UspA domain-containing protein	2570.98	3007.01	3234.68	3438.71	4048.82	4215.24	3056.64	3248.21	3202.36	3701.85	3986	3826.87	4111.69	3341.04	4622.03	3429.23	3887.95	4456.87	7385.91	6137.37	6068.96
A0A6A6KNJ3	A0A6A6KLL3;A0A6A6KNJ3	A0A6A6KNJ3_HEVBR	GH714_038884	Condensin complex subunit 1 C-terminal domain-containing protein	1600.74	1631.01	1913.29	2233.16	2557.38	2171.02	2173.86	1668.01	1871.61	1449.41	1322.76	1291.67	1923.9	2039.05	1379.12	1525.5	1762.53	1781.25	2176.92	2528.22	2262.43
A0A6A6KNJ5	A0A6A6KNJ5	A0A6A6KNJ5_HEVBR	GH714_024124	6-phosphogluconate dehydrogenase NADP-binding domain-containing protein	3097.43	2771.7	2842.92	3383.86	4877.42	3686.55	3936.73	3001.91	2800.55	3470.33	2926.66	2909.38	3031.21	2772.51	2630.04	2939.35	3139.77	2910.69	2580.17	2417.27	2373.04
A0A6A6KNK6	A0A6A6KNK6	A0A6A6KNK6_HEVBR	GH714_014399	LRAT domain-containing protein	2474.16	3109.49	3430.09	2069.02	1491.27	2271.79	1396.03	1774.39		3139.78	2750.07	3334.86	1596.32	1819.12	2296.45			1080.72	2786.17	2504.92	2786.35
A0A6A6KNL4	A0A6A6KNL4	A0A6A6KNL4_HEVBR	GH714_037744	thioredoxin-dependent peroxiredoxin	3686.33	3588.95	4160.25	7083.14	5478.38	7131.42	9401.12	10027.5	8727.93	4971.65	5538.1	4071.29	8321.05	8332.62	8484.92	8133.96	7408.87	5923.58	7163.06	7433.86	6757.41
A0A6A6KNM7	A0A6A6KNM7	A0A6A6KNM7_HEVBR	GH714_002667	GOLD domain-containing protein			211.357	382.461		559.891	410.886			179		556.939			379.213	580.958	608.248	654.729
A0A6A6KNQ5	A0A6A6KNQ5	A0A6A6KNQ5_HEVBR	GH714_003707	Protein kinase domain-containing protein	571.144	767.531	514.84		850.358	996.829		802.302		1007.69	1521.31	1400.97	1203.25	1149.59	1124.31	870.166	885.495	1580.46	423.45	510.959
A0A6A6KNQ9	A0A6A6KLS4;A0A6A6KNQ9	A0A6A6KNQ9_HEVBR	GH714_038101	Condensation domain-containing protein	7799.38	7666.95	8689.84	5671.37	7200.73	6501.06	9966.6	10252.5	11403.6	10729.3	10213.1	11777.5	9487.39	9438.96	8560.28	7985.85	9290.34	10470.4	4326.16	2653.95	3713.58
A0A6A6KNR6	A0A6A6KNR6	A0A6A6KNR6_HEVBR	GH714_014695	Uncharacterized protein	9132.86	8324.12	8373.21	3313.45	4502.67	4731.29	4712.81	4027.67	4417.43	7805.67	7908.14	4916.03	4541.75	6324.17	4382.67	2922.2	4125.93	4725.64	6234.68	7395.43	6811.24
A0A6A6KNR8	A0A6A6KLR4;A0A6A6KNR8	A0A6A6KNR8_HEVBR	GH714_038182	Uncharacterized protein	12845.9	12032.8	12418.1	14140.3	13910.7	13398.7	7782.85	7316.61	8695.45	9846.96	10702.1	10400.1	12711.8	12176.6	12942.7	10302.6	11190.3	12219.1	12968.2	14315.7	13714.8
A0A6A6KNS4	A0A6A6KNS4	A0A6A6KNS4_HEVBR	GH714_028909	Uncharacterized protein	12221	16027.4	11105.2	21447.1	28939.9	28969.3	45395.6	37771.9	32970	19368	22871.8	22829.7	19166.6	25500.7	23044.7	34870.4	29046.6	39815	54323	61030.5	67187.9
A0A6A6KNS9	A0A6A6KNS9	A0A6A6KNS9_HEVBR	GH714_003804	Probable inactive acireductone dioxygenase	7946.8	7847.07	8921.26	6967.02	7041.61	7171.35	6316.74	5787.67	6247.46	6735.74	5131.35	5513.6	6675.33	6579.6	6837.1	7768.68	8391.38	7281.12	3701.49	4155.55	3943.15
A0A6A6KNU3	A0A6A6KNU3	A0A6A6KNU3_HEVBR	GH714_037971	Probable UDP-N-acetylglucosamine--peptide N-acetylglucosaminyltransferase SPINDLY	8921.99	9640.35	9792.37	6731.27	6521.88	6781	3857.71	3987.74	3678.75	7855.52	8282.15	8300.36	7298.19	7483.31	6895.47	4849.47	5727.09	5848.67	3692.8	3661.07	3823.3
A0A6A6KNU6	A0A6A6KNU6	A0A6A6KNU6_HEVBR	GH714_038449	Alpha-amylase/branching enzyme C-terminal all beta domain-containing protein	631.709	574.767	522.969				1091.61	1105.45	1411.02	692.457	343.195	497.548	679.746	517.804	510.994	362.415	1177.8		663.08	490.485	839.633
A0A6A6KNV0	A0A6A6KNV0	A0A6A6KNV0_HEVBR	GH714_003934	Pyruvate kinase	2999.13	2530.57	2800.36	3654.82	3273.19	2937.16	6141.27	5857.25	6716.11	4299.1	4832.49	4307.53	4497.73	4692.63	4083.77	4866.67	5441.86	4468.12	4142.41	3627.9	4040.02
A0A6A6KNX2	A0A6A6KNX2	A0A6A6KNX2_HEVBR	GH714_014986	CTLH domain-containing protein	14558	14330.8	16025.5	15698.1	16002.7	17117.4	10658.1	11157.9	9100.17	19585.2	20429	20263.2	13509.3	12930.6	12618.9	12553.5	15066.9	15259.7	14558.7	17173.3	15141
A0A6A6KNY1	A0A6A6KNY1	A0A6A6KNY1_HEVBR	GH714_012773	C3H1-type domain-containing protein	4867.96	6099.74	6078.55	5100.46	6189.94	5899.52	6557.36	6634.9	5392.1	3612.42	4379.89	4106.55	4817.3	4516.23	3322.45	4265.82	4594.75	4093.38	5503.02	4415.91	5441.65
A0A6A6KNY4	A0A6A6KNY4;A0A6A6L9H8;A0A6A6KR27	A0A6A6KNY4_HEVBR	GH714_014982	aspartate--tRNA ligase	7893.62	8062.47	8066.35	7441.46	8192.65	8324.48	9128.24	8154.31	9562.46	8513.15	8259.26	8742.77	7030.7	7917.39	8162.46	8196.68	7504.48	8542.52	7745.68	7998.02	7754.23
A0A6A6KNY9	A0A6A6KNY9	A0A6A6KNY9_HEVBR	GH714_015072	Transcription initiation factor TFIID subunit 13	581.123	684.717	882.135		927.933	769.671				926.437	506.029	314.638	1054.99	1286.53	720.496	707.757	548.704
A0A6A6KNZ2	A0A6A6KNZ2;A0A6A6L650	A0A6A6KNZ2_HEVBR	GH714_038424	monodehydroascorbate reductase (NADH)	41174.7	43727.4	45505.4	40771.7	42831.4	41003.6	19369.1	21395.1	22575.1	29906.2	30124.8	34300.5	32089.3	36300.2	34905.8	27049.2	28633.4	27216.5	37831.2	39114.5	39918.9
A0A6A6KP00;A0A6C0THM7;B6DRF6;F8SKC4	A0A6A6KP00;A0A6C0THM7;B6DRF6;F8SKC4	A0A6A6KP00_HEVBR;A0A6C0THM7_HEVBR;B6DRF6_HEVBR;F8SKC4_HEVBR	GH714_029214;TCTP	TCTP domain-containing protein	13147.4	14538.9	12722.3	9655.07	11125.6	10831.9	4290.77	5189.87	4528.12	11699.9	11032.5	11091	8519.09	6375.51	6397.49	9068.88	9252.68	8266.85	5653.46	5382.64	5195.71
A0A6A6KP16	A0A6A6KP16;A0A6A6LLD4;A0A6A6LPU6	A0A6A6KP16_HEVBR	GH714_015117	14-3-3 domain-containing protein	95622.1	90117.2	95831.3	97969.3	91836.9	100977	110393	107859	105905	102960	107006	105939	89226.5	92034.8	82115.6	79297.6	88296.9	89527.6	102585	106176	103427
A0A6A6KP28	A0A6A6KP28;A0A6A6KTD6	A0A6A6KP28_HEVBR	GH714_015273	dynamin GTPase	5349.31	5260.28	5602.28	5384.26	5000.25	5421.69	3918.79	2603.12	3563.22	3371.92	3485.95	4061.19	4248.14	3866.45	3988.49	2684.33	2808.44	3341.53	2119.32	2612.36	2081.4
A0A6A6KP65	A0A6A6KP65	A0A6A6KP65_HEVBR	GH714_038197	Small nuclear ribonucleoprotein G	1283.81	1412.81	1215.71	377.449	520.406	558.721	299.834		585.884	538.623	739.222	697.701		437.11	705.398				751.899	677.98	511.766
A0A6A6KP80	A0A6A6KP80	A0A6A6KP80_HEVBR	GH714_032114	Nascent polypeptide-associated complex subunit beta	14592	14921.8	14122.1	11494.5	11657.8	11532	15423.6	16423.8	14885.2	10006.4	9110.6	9694.97	13646.8	13356.2	13680	9462.65	9654.62	7596.35	13893.6	12123.8	14024.1
A0A6A6KP99	A0A6A6KP99;A0A6A6LJM4;A0A6A6LKX4;A0A6A6M1R9;A0A6A6N8L5	A0A6A6KP99_HEVBR	GH714_038495	Fructose-bisphosphate aldolase	350045	351324	351722	337055	320783	323975	324076	330506	338081	316525	327917	330115	354100	365828	368741	334842	327602	332992	291373	294890	308541
A0A6A6KPB1	A0A6A6KPB1;A0A6A6MQB1	A0A6A6KPB1_HEVBR	GH714_014222	Coatomer subunit delta	34901.6	35843.4	42250.6	36508.7	35233.6	36520.8	25560.3	27889.2	29351.4	41699.3	45362	47351.8	38058.9	34921.7	35413.1	34803.4	33090.4	37589.3	33091	33875.8	30083.7
A0A6A6KPB2	A0A6A6KPB2	A0A6A6KPB2_HEVBR	GH714_015757	Peptidyl-prolyl cis-trans isomerase	36958.1	35314.3	37752.7	26586.4	29895.5	27919.2	35109.9	32776.2	32910.9	33409.4	34649.7	34619.7	32609.6	34497.3	37044.5	22863.2	23905.2	23439.6	25718.5	24761.6	25914.3
A0A6A6KPB8	A0A6A6KPB8	A0A6A6KPB8_HEVBR	GH714_002672	Protein kinase domain-containing protein	6015.4	6978.96	6339.99	6875.46	6850.07	6745.38	5689.19	6024.94	5585.09	5845.27	5577.23	6056.11	5525.42	5933.7	6079.3	5846.73	6480.96	6055.67	4873.81	4845.35	5645.47
A0A6A6KPH6	A0A6A6KPH6	A0A6A6KPH6_HEVBR	GH714_038869	O-methyltransferase domain-containing protein	2151.23	1634.86	2808.88	1690.25	1751.54	1145.28	1613.31	1272.03	1754.66	1949.59	1845.5	1537.83		1648.12	1328.1	1317.95			1924.78	1205.69
A0A6A6KPI5	A0A6A6KPI5	A0A6A6KPI5_HEVBR	GH714_038901	Uncharacterized protein	7671.64	7828.26	8263.75	10376.8	10988.4	11479	10301.4	9084.02	10776.2	8114.47	10893.1	8531.94	8171.21	8625.84	7778.25	8388.51	9476.84	6836.72	14262.6	16970.1	15695.3
A0A6A6KPL2	A0A6A6KPL2;A0A6A6ME01	A0A6A6KPL2_HEVBR	GH714_039416	Large ribosomal subunit protein uL4 C-terminal domain-containing protein	17288.6	17402.3	17806.7	19050.2	18315.6	18116.1	24318.7	19978.5	18759	10274	11705.1	10975.9	14268.6	13913.7	13148.7	12361.4	12388.8	12482.3	8426.07	8177.01	8817.71
A0A6A6KPL3	A0A6A6KPL3	A0A6A6KPL3_HEVBR	GH714_035529	S-formylglutathione hydrolase	55775	55582.5	60015.5	50309.5	47535.2	48511.3	63391.9	59344.3	53040.9	59619.5	55313.8	59605.2	56551	45970.6	50657.4	46026	37029.7	45296.5	57859.1	61862.1	60528
A0A6A6KPL7	A0A6A6KPL7	A0A6A6KPL7_HEVBR	GH714_016264	non-specific serine/threonine protein kinase	2946.38	3033.43	3293.22	4085.86	5642.65	4983.9	1050.88	644.125	761.22	1920.94	2492.5	2790.34	1828.89	2610.68	1633.02	1947.92	2271.47	1781.14	2361.84	2912.34	2972.99
A0A6A6KPP5;A0A977TNC7	A0A6A6KPP5;A0A6A6KPQ6;A0A977TNC7	A0A6A6KPP5_HEVBR;A0A977TNC7_HEVBR	CDPK3;GH714_017804	Calcium-dependent protein kinase	1240.16	1227.59	1377.34	2026.01	1924.29	1826.49	1677.34	1772.55	1757.17	1667.57	1644.99	1413.18	2215.04	2151.81	1650.93	2226.56	1842.3	846.752	1203.81	1240.5	1468.05
A0A6A6KPP7	A0A6A6KPP7	A0A6A6KPP7_HEVBR	GH714_001602	MBD domain-containing protein	236078	234033	227584	233675	232343	217168	155742	156517	160684	148433	154224	150229	181658	179773	178207	172602	181614	178702	203768	196621	189656
A0A6A6KPT0	A0A6A6KPT0	A0A6A6KPT0_HEVBR	GH714_018469	AAA+ ATPase domain-containing protein	4224.32	4122.56	4341.99	3607.82	4761.67	4234.53	5781.01	5925.17	4334.57	2327.4	2143.76	2543.61	1978.16	1711.48				1568.98		2636.43	2804.6
A0A6A6KPU1	A0A6A6KPU1	A0A6A6KPU1_HEVBR	GH714_017389	Thioredoxin domain-containing protein	2759.52	2214.94	2488.95	1817.22	2074.97	2640.2	2280.28	2243.68	1744.75	1177.92	904.167	1008.87	2642.56	2035.1	3547.91	3354.32	3336.05	3652.41	661.91	632.183	652.198
A0A6A6KPV7	A0A6A6KPV7	A0A6A6KPV7_HEVBR	GH714_015052	Protein kinase domain-containing protein	2244.69	2936.88	3237.62	2761.1	2193.09	2812.17	2973.04	1879.56	1377.21	2815.78	2431.67	2632.79	2434.87	2882.57	2724.83	3108.55	2853.71	2409.99	1258.08	1113.44	1635.74
A0A6A6KPX2	A0A6A6KPX2	A0A6A6KPX2_HEVBR	GH714_017953	Inhibitor I9 domain-containing protein	12178.9	12675.4	15492.5	11283.6	11864.9	12035.4	16701.3	17338.1	21166.1	17435.1	18849.6	17357.5	29980	28770	32170	17938.7	26533.8	19639	6688.21	5252.58	7179.05
A0A6A6KQ00	A0A6A6KQ00	A0A6A6KQ00_HEVBR	GH714_014703	Uncharacterized protein	1339.8	1642.5	1439.16	1306.45	1611.5	1423.86	3362.03	3578.31	3582.63	2903.41	3208.87	3394.43	2239.68	1864.79	1630.32	1784.29	1759.8	2744.38	2504.19	2345.82	2699.05
A0A6A6KQ08	A0A6A6KQ08;A0A6A6KQ13;A0A6A6NIW2;A0A6A6KQ71;A0A6A6KSS8;A0A6A6MR01;I3NMP4;I3NMP5	A0A6A6KQ08_HEVBR	GH714_019929	40S ribosomal protein S18	61162.3	60080	58213.6	61175	68325.5	65349.3	73636.3	76169.7	79870.5	42787.1	43338.7	48047.9	57578.2	57978.7	60585.9	52705.1	49753.5	57014.5	38257	39712.2	39457.8
A0A6A6KQ16	A0A6A6KQ16	A0A6A6KQ16_HEVBR	GH714_040105	J domain-containing protein	1618.65	2442.99	2218.51	1695.13	2335.29	1248.02	1539.39	2065.24	1719.84	1886.4	1928.1	1789.23	2603.13	3310.62	2952.75	1719.21	2123.09	1317.54	1406.12	1795.15	1643.69
A0A6A6KQ17;A0A6A6KR44	A0A6A6KQ17;A0A6A6KR44;A0A6A6L7U0	A0A6A6KQ17_HEVBR;A0A6A6KR44_HEVBR	GH714_020095;GH714_020136	Peroxidase	409.707	434.641	744.156	588.387						1259.03	1139.75	786.797	1046.27	600.589		1562.81				592.434	676.171
A0A6A6KQ30;A0A6A6KSC0	A0A6A6KQ30;A0A6A6KSC0	A0A6A6KQ30_HEVBR;A0A6A6KSC0_HEVBR	GH714_020235;GH714_020311	Uncharacterized protein	32051.1	36474.4	37673.3	42114	35377.1	36720.1	94914.8	95017	97562.1	23221.9	23827.2	22151.9	32422.8	34064.6	33286.9	26178.8	27373	25703.3	29065.8	28376.1	27789.1
A0A6A6KQ36	A0A6A6KQ36	A0A6A6KQ36_HEVBR	GH714_042389	RRM domain-containing protein	3186.43	4344.09	3812.29	2949.76	3427.36	3464.24	3442.87	3852.25	4165.15	2681.99	3596.13	3752.69	2378.29	2622.15	3104.66	1222.07	1007.82	1762.48	3150.97	2774.79	2958.94
A0A6A6KQ37	A0A6A6KQ37	A0A6A6KQ37_HEVBR	GH714_010791	Agglutinin domain-containing protein	15525.2	14631.6	14767	16770.4	18286.4	16305.3	15952.8	17260.2	16666	12667.7	12019.1	13727.5	17453.9	18501.8	17012.5	19423.8	18412.6	19776.7	18248.4	19702.6	17908.8
A0A6A6KQ48	A0A6A6KQ48	A0A6A6KQ48_HEVBR	GH714_015458	Uncharacterized protein	8863.07	8934.59	7937.5	9114.04	9461.68	8385.58	9095.04	9343.66	9720.69	8196.61	7532.56	7649.09	10293.9	9075.41	9500.8	10299	11030.9	10661.6	8052.84	9176.32	7870.05
A0A6A6KQ50	A0A6A6KQ50;A0A6A6MKU6	A0A6A6KQ50_HEVBR	GH714_003930	ADP-ribosylation factor	8342.21	7624.49	8269.68	9301.91	9073.87	10124.8	3715.22	3592.84	3641.87	5583.52	5270.46	5754.98	7348.89	6874.95	7489.58	6751.76	7203.47	7698.5	7253.79	7488.45	6832.06
A0A6A6KQ56	A0A6A6KQ56;A0A6A6KRA7	A0A6A6KQ56_HEVBR	GH714_020383	R3H domain-containing protein	1315.78	1310.35	1832.93	1611.04	1130.62	1423.3	799.052	1009.24	1267.3	1154.91	1043.38	1118.05	1574.49	1820.55	1768.53	1584.13	1500.93	2124.45	1162.85	1341	850.587
A0A6A6KQ59	A0A6A6KQ59	A0A6A6KQ59_HEVBR	GH714_001664	Translation elongation factor EF1B beta/delta subunit guanine nucleotide exchange domain-containing protein	2490.61	1953.05	2218.92	3270.58	3458.27	3913.38				1755.71	1642.9	1122.08	2438.81	2477.38	2138.49	3291.52	2878.52	2572.84	1090.93	1068.63	1138.74
A0A6A6KQ60	A0A6A6KQ60;A0A6A6L851;A0A6A6LIE1;A0A6A6M4F9	A0A6A6KQ60_HEVBR	GH714_037204	ubiquitinyl hydrolase 1	30201.6	27765.3	28502.3	23175.3	22764.9	24962.2	23322.9	21846.8	22962.2	27233.6	27183.5	27156.4	22320.2	21454.9	21598.5	20523.3	19777.1	20791.7	22245.5	21673.8	20425.6
A0A6A6KQ62	A0A6A6KQ62	A0A6A6KQ62_HEVBR	GH714_004115	TPX2 C-terminal domain-containing protein	946.267	651.135	612.919	1210.04	1244.6	1510.09	666.741	938.012	1112.92				826.904	1121.25	698.419	907.744	934.601	869.486	1252.13	1345.75	1219.04
A0A6A6KQ63	A0A6A6KQ63	A0A6A6KQ63_HEVBR	GH714_004002	CASTOR/POLLUX/SYM8 ion channel conserved domain-containing protein	2942.8	2027.79	2584.21	4834.11	4678.65	3794.49	7404.54	7795.43	7619.21	3401.87	4039.66	3970.23	6200.61	7773.74	6010.81	7600.94	9730.46	10271.2	7131.37	7707.3	6686.72
A0A6A6KQ65;A0A6A6MF94	A0A6A6KQ65;A0A6A6MF94	A0A6A6KQ65_HEVBR;A0A6A6MF94_HEVBR	GH714_015564;GH714_034330	ADP-ribosylation factor	1832.23	1443.64	1834.19	1330.58	1055.42	1298.75	1532.15	1857.72	2356.29	2341.23	2094.22	2261.43		1611.68	1021.24	1100.86	2109.73	865.729	1433.07	1380.24	1239.23
A0A6A6KQ77	A0A6A6KQ77	A0A6A6KQ77_HEVBR	GH714_012308	TPX2 C-terminal domain-containing protein	1092.08	990.783	822.648			691.436	1286.28	1401.26	1325.6	2020.91	2060.1	2072.23	1739.79	1316.19	1038.66	682.912		774.499	1105.89	909.722	949.4
A0A6A6KQ82	A0A6A6KQ82	A0A6A6KQ82_HEVBR	GH714_004089	Uncharacterized protein	347.323	515.706	511.831	281.637		720.547	415.857	727.156	728.77	1186.19	922.64	1070.15	384.365	461.26	371.652	382.766	315.063	473.619	1439	1358.68	1126.02
A0A6A6KQ92	A0A6A6KQ92	A0A6A6KQ92_HEVBR	GH714_015747	GDP-mannose 4,6-dehydratase	6036.47	6024.14	5910.47	4768.02	4107.95	4345.42	2186.24	3487.88	2806.26	4687.61	5114.44	4722.31	5100.52	5213.89	5642.27	4602.37	4445.1	4927.73	3802.24	3233.9	3405.99
A0A6A6KQA0	A0A6A6KQA0	A0A6A6KQA0_HEVBR	GH714_015799	WEB family protein	3191.04	2375.34	2455.5	2652.41	2011.93	2131.82	6308.58	4982.67	5542.98	3841.27	3617.91	3695.48	4521.59	5602.78	6196.24	4078.26	4867.86	4509.23	1995	2034.43	1774.48
A0A6A6KQB2	A0A6A6KQB2	A0A6A6KQB2_HEVBR	GH714_006823	PX domain-containing protein	3812.91	3193.93	3928.5	3337.95	3108.32	3023.17	3910.9	3238.57	3067.68	3381.28	3317.42	3230.11	3831.21	3499.01	3273.47	2699.13	4192.22	2778.34	2629.35	2710	2474.2
A0A6A6KQC0	A0A6A6KQC0	A0A6A6KQC0_HEVBR	GH714_020685	Uncharacterized protein	1932.79	1578.42	1657.67	1763.21	1789.1	1560.13	1804.13	676.56	1672.52	1430.72	1262.72	1243.07	2364.41	2249.4	1755.2	1505.41	1620.48	2349.41	1932.54	1430.81	1231.92
A0A6A6KQC2;A0A6A6KRI8	A0A6A6KQC2;A0A6A6KRI8	A0A6A6KQC2_HEVBR;A0A6A6KRI8_HEVBR	GH714_020341;GH714_020429	Glycosyltransferase family 28 N-terminal domain-containing protein		1451.41	1002.67					1136.11		1272.29	588.184			1108.9					1227.14	1392.43	1592.84
A0A6A6KQC3;A0A6A6L8P7;I3NML1;I3NML3	A0A6A6KQC3;A0A6A6L6U6;A0A6A6L8P7;I3NML1;I3NML3	A0A6A6KQC3_HEVBR;A0A6A6L8P7_HEVBR;I3NML1_HEVBR;I3NML3_HEVBR	GH714_003112;GH714_035616;RPS15A;RPS15C	30S ribosomal protein S8, chloroplastic	17328.1	16511.5	18080.4	16807.4	17723.1	16131.8	26877.5	24692.3	24255.2	10877.8	10517.9	12399.4	16344.5	17230.3	14937.9	13671	14600	14154	11209.5	12302.8	11661.7
A0A6A6KQD2	A0A6A6KQD2	A0A6A6KQD2_HEVBR	GH714_003648	Uncharacterized protein	4100.19	3567.9	3869.09	2929.11	2912.07	3164.73	2062.93	2256.23	1765.15	2113.32	2161.84	2290.27	2051.51	2807.24	2867.86	3202.33	1753.96	2413.88	1429.83	1269.96	1365.38
A0A6A6KQE3	A0A6A6KQE3	A0A6A6KQE3_HEVBR	GH714_020552	Water stress and hypersensitive response domain-containing protein	20277	18133.2	17791.1	27007.1	26908.4	25830.5	47247.7	51005	52412.5	75681.7	71726.4	69309.2	36687.8	30902	37743.8	48276.6	48263.9	45606.5	38738.5	36646.2	37686.1
A0A6A6KQE8	A0A6A6KQE8	A0A6A6KQE8_HEVBR	GH714_016235	Uncharacterized protein	874.176	631.61	758.682	974.675	1142.92	818.532	2686.03	2170.28	3015.37	518.171	737.61	997.336	980.972	1529.71	1185.63	770.141	1540.59	1141.51	1905.18	1845	1860.91
A0A6A6KQF4	A0A6A6KQF4	A0A6A6KQF4_HEVBR	GH714_037833	Secoisolariciresinol dehydrogenase-like	1383.52	1169.48	1315	828.151	770.196	656.912	2106.32	2217.36	1956.07	2907.93	2618.66	2629.06	2726.75	2289.14	2089.71	2294.51	2352.22	2419.46	409.824	537.935	434.972
A0A6A6KQF7;A0A6A6LLL6;A0A6A6LQA0;S4SPV0	A0A291NMR5;A0A6A6KQF7;A0A6A6LLL6;A0A6A6LQA0;S4SPV0	A0A6A6KQF7_HEVBR;A0A6A6LLL6_HEVBR;A0A6A6LQA0_HEVBR;S4SPV0_HEVBR	GH714_015320;GH714_034036;GH714_034096;SIP2	inorganic diphosphatase	1220.24	1182.24	1147.71	404.537	640.658	542.319	1509.08	974.363	1092.52	1703.69	1269.32	1601.75	682.685	848.945	487.355	389.736		707.008	762.046	666.109	618.962
A0A6A6KQH6	A0A6A6KQH6	A0A6A6KQH6_HEVBR	GH714_022022	VHS domain-containing protein	9689.61	11406	9556.08	8497.27	6540.77	8934.88	14400.8	12779	11783.6	16078.5	15911.8	16095.2	12768.2	9980.97	11037.6	11120.1	10090.3	10863.9	11381	11132.1	10719
A0A6A6KQH9	A0A6A6KQC8;A0A6A6KQH9	A0A6A6KQH9_HEVBR	GH714_020683	Uncharacterized protein	6672.91	6007.15	6334	11377.5	11754.9	11872	2087.96	2564.82	2167.34	2434.15	2478.07	2012.02	2660.98	2838.01	2749.37	1818.52	2569.4	2048.91	3743.27	3801.58	3923.35
A0A6A6KQI3	A0A6A6KPL4;A0A6A6KQI3;A0A6A6L9B5	A0A6A6KQI3_HEVBR	GH714_013542	histidine--tRNA ligase	23424.3	22357.5	22868.2	24140	22633.1	22497.1	15912.1	15530.5	15105.3	19297.7	19984.6	19701.2	18815.9	18219	17986.6	16993.2	16483.9	16100.6	20480.1	20722.8	19239.1
A0A6A6KQJ8	A0A6A6KQ37;A0A6A6KQJ8	A0A6A6KQJ8_HEVBR	GH714_010667	Agglutinin domain-containing protein	41833.9	39991.3	40924.4	44314.9	46960.7	48908.6	48690.1	48727.4	47282.9	44681.6	48611.3	50998.6	38075.1	34360.1	37253.6	46326.4	46891.5	53087	67197	66389.7	67706.4
A0A6A6KQM6	A0A6A6KQM6	A0A6A6KQM6_HEVBR	GH714_015587	FG-GAP repeat-containing protein	1269.7	1107.51	1178.34	998.861	1294.74	2217.24	1879.54	1965.66	2285.04	1023.64	1212.26	1081	1154.92	1086.3	2039.74	1712.04	1872.35	1539.24	773.75	814.684	811.307
A0A6A6KQQ3	Q9LEI9;A0A6A6KQQ3	A0A6A6KQQ3_HEVBR	GH714_038548	phosphopyruvate hydratase	93730.3	94808.5	98030.1	90300.8	86233.9	86073.9	117770	112828	119471	81367.1	76444.1	82215.1	90325.4	89443.9	91691.7	81051.4	82349.2	82325.4	95840.2	90442.4	98751.4
A0A6A6KQQ4	A0A6A6KQQ4;A0A6A6MIG0	A0A6A6KQQ4_HEVBR	GH714_005674	NAC domain-containing protein	592.771	768.058	722.63	1095.75	1296.74	936.394	1742.97	2066.12	2108.09	791.551	558.55	862.807	1623.17	1273.21	1425.76				1200.57		426.271
A0A6A6KQQ9	A0A6A6KPW1;A0A6A6KQQ9	A0A6A6KQQ9_HEVBR	GH714_014387	LRAT domain-containing protein	2250.14	2209.25	2524.2	1255.99	1757.84	1706.48	2304.75	1991.75	1736.04	2692.08	3126.3	2935.8	2443.94	2539.77	2671.19	2634.07	3359.07	2809.38	1304.65	1327.88	1365.09
A0A6A6KQS5	A0A6A6KPX9;A0A6A6LCS3;A0A6A6KQS5	A0A6A6KQS5_HEVBR	GH714_018266	Peripheral subunit-binding (PSBD) domain-containing protein	2161.94	2587.71	3072.06	2215.18	2471.53	2250.85	9552.76	7650.62	7280.42	4211.89	4037.3	3848.66	4973.16	5077.66	4464.44	5545.84	6882.19	6597.1	4512.8	3896.17	3326.7
A0A6A6KQT5;V5IV06	A0A6A6KQT5;V5IV06	A0A6A6KQT5_HEVBR;V5IV06_HEVBR	GH714_023327;PBC1	RING-type domain-containing protein				1071.28	1183.47	2815.6	2485.03	882.516	1136.62	1333.2		5453.59			670.75			1110.08		1708.18	1386.86
A0A6A6KQT6	A0A6A6KQT6;A0A6A6M3U6	A0A6A6KQT6_HEVBR	GH714_038679	Pyruvate kinase	175548	172160	176546	176872	176252	178958	127354	133138	138815	170695	164801	175141	152374	156413	156245	144833	137309	139805	178767	174573	181216
A0A6A6KQT7	A0A6A6KQT7	A0A6A6KQT7_HEVBR	GH714_014541	Cleavage and polyadenylation specificity factor subunit 2	1273.92	1223.34	889.041	1109.18			443.155	691.244	712.325	666.347	416.629	623.876	655.784	949.67	841.253	532.156			294.203		327.129
A0A6A6KQW8;A0A6A6KQY5;A0A6A6KSK5;A0A6A6KSM4	A0A6A6KQW8;A0A6A6KQY5;A0A6A6KSK5;A0A6A6KSM4	A0A6A6KQW8_HEVBR;A0A6A6KQY5_HEVBR;A0A6A6KSK5_HEVBR;A0A6A6KSM4_HEVBR	GH714_019341;GH714_019344;GH714_019523;GH714_019527	NAC domain-containing protein	2689.96	2903.76	3212.79	2592.45	2246.55	2504.4	1578.92	1487.77	1373.13	1597.58	996.402	1143.29	3087.37	3958.26	2963.67	3093.25	2745.59	4066.3	391.7
A0A6A6KQX8	A0A6A6KQX8;A0A6A6LCD5	A0A6A6KQX8_HEVBR	GH714_011246	Uncharacterized protein	5622.19	5148.8	6320.99	6354.05	7090.59	5900.04	7674.97	7881.27	7312.78	5902.32	6730.93	6823.59	7458.78	7790.45	6916.21	9758.53	10122.8	11078.1	5523	4949.89	6731.77
A0A6A6KQY1	A0A6A6KQY1	A0A6A6KQY1_HEVBR	GH714_016805	Uncharacterized protein	494.082	709.95	938.436	500.409	466.386		1836.38	1361.75	1612.62	718.986	820.523	842.662	386.69	794.423	980.393	492.102	773.133	578.793	1787.95	1756.63	1771.17
A0A6A6KQZ3	A0A6A6KQZ3	A0A6A6KQZ3_HEVBR	GH714_019644	Ubiquitin-like domain-containing protein	1351.52	1303.4	1278.59	731.245	942.137	509.097	968.17	1295.48	1457.01	593.174	591.122	829.716	1621.66	1091.23	1814.14	1187.19	783.589	994.976	435.704	367.392	408.137
A0A6A6KQZ6	A0A6A6KQZ6	A0A6A6KQZ6_HEVBR	GH714_024194	BPL/LPL catalytic domain-containing protein	4405.68	3946.94	3453.03	4129.28	3700.54	4457.7	4489.43	4299.94	4734.92	3897.16	3696.09	4041.49	6477.47	6219.62	6552.29	8204.43	7335.8	8879.9	1861.31	1448.75	1158.39
A0A6A6KR17	A0A6A6KR17;B7X935	A0A6A6KR17_HEVBR	GH714_014958	4-hydroxyphenylpyruvate dioxygenase	5324.7	5529.27	5558.35	4198.81	3797.86	4197.02	2709.54	2635.41	2492.93	4873.64	5087.77	5124.7	5063.52	5121.85	5878.41	3387.52	4181.33	3781.16	4079.04	2383.77	2689.48
A0A6A6KR28	A0A6A6KR28;A0A6A6L923;W5RRP1	A0A6A6KR28_HEVBR	GH714_024328	W2 domain-containing protein	3580.52	3680.06	3552.26	2503.23	2619.36	2500.72	1655.39	1635.56	2017.26	2579.68	3284.63	2918.32	2215.16	2100.54	2344.91	2777.57	2122.28	1934.07	1726.23	1801.27	1505.37
A0A6A6KR36	A0A6A6KR36	A0A6A6KR36_HEVBR	GH714_024447	VPS9 domain-containing protein	1300.83	1168.7	1550.97	1423.7	1359.49	912.529	2192	1281.57	1175.86	1068.62	1138.39	452.448	1614.19	2388.53	1925.62	1407.39	1899.46	1723.8	1050.01	1243.02	963.483
A0A6A6KR43	A0A6A6KR43	A0A6A6KR43_HEVBR	GH714_023921	BTB domain-containing protein	1850	1982.58	1517.42	2114.31	1880.57	1517.26				2461.14	2047.64	1918.07	1673.87	1481.67	1676.84	2196.34	1766.14	2693.51	4140.28	2825.81	3121.37
A0A6A6KR80	A0A6A6KR80;A0A6A6MEE6;A0A6A6MJ02	A0A6A6KR80_HEVBR	GH714_039273	Uncharacterized protein	1026.69	1187.96	871.175	1217.32	1299.96	1580.4	943.708	1050.24	1427.89	827.402	762.959	793.98	1307.31	894.159	1084.33	1266.71	1119.12	1359.43	1031.35	690.067	1020.38
A0A6A6KR89	A0A6A6KR89;A0A6A6NHR1	A0A6A6KR89_HEVBR	GH714_014624	AAA+ ATPase domain-containing protein	30210.8	29050.8	28092.8	23130.7	23927.4	25131.2	30385.9	30267.2	30109	31527.2	31815.2	31995.5	30881.7	30908.7	32454.5	23225.2	24681.2	26920	27202.3	25251.2	27485.4
A0A6A6KR92	A0A6A6KR92	A0A6A6KR92_HEVBR	GH714_019209	Uncharacterized protein	777.473	940.877	697.192	681.827	745.355	604.106	813.451	884.083	540.713	1095.88	802.023	763.325	821.498		756.717	239.325		564.484	1032.1	1106.49	1006
A0A6A6KRD9	A0A6A6KRD9	A0A6A6KRD9_HEVBR	GH714_025627	14-3-3 domain-containing protein	45310.1	43101.7	40490.9	51058	46959.2	54447.7	37440	39218.4	35291.8	33496.5	34126	34823.9	62814.3	61169.1	59622.1	73274.2	65842	75856.6	37493.8	38451.3	41400.9
A0A6A6KRE9	A0A6A6KRE9	A0A6A6KRE9_HEVBR	GH714_020658	Sm domain-containing protein	33277.3	33610.8	33679.9	34070.7	31964	33388.7	29923.5	30369.4	32205.3	28631.7	30628.1	30839.5	43791.1	45431.6	44381.2	38180.5	42403.1	39130.5	23738.4	22980.6	24423.4
A0A6A6KRF1	A0A6A6KNM2;A0A6A6KR73;A0A6A6KRF1	A0A6A6KRF1_HEVBR	GH714_014802	Protein kinase domain-containing protein	2743.09	2141.85	2307.56	2086.97	2253.57	2441.56	2274.82	2245.36	2440.26	2498.64	2566.63	2566.1	2669.76	2611.16	3006.54	2573.29	2848.77	3152.88	2134.55	1679.32	1497.03
A0A6A6KRH3	A0A6A6KRH3	A0A6A6KRH3_HEVBR	GH714_001200	Uncharacterized protein	2630.99	2140.34	2250.78	2883.3	2800.4	2143.36	2370.13	2106.32	1712.99	1887.91	1835.96	1677.02	3080.04	2608.53	2404.67	2355.78	3024.86	2596.74	1876.63	1506.44	1360.8
A0A6A6KRH5	A0A6A6KRH5	A0A6A6KRH5_HEVBR	GH714_015740	6,7-dimethyl-8-ribityllumazine synthase	3771.83	2940.13	3419.58	3296.83	3551.1	4067.77	5719.65	4796.77	5004.6	2783.2	2928.74	2981.61	4581.78	4020.73	4055.05	4656.1	4625.92	4142.22	4670.8	4518.1	4379.92
A0A6A6KRI2	A0A6A6KRI2	A0A6A6KRI2_HEVBR	GH714_015004	Uncharacterized protein	8974.75	8594	8179.83	7618.95	6980.29	6299.09	4447.87	4996.19	4691.5	5534.56	6213.04	3698.19	8476.32	9648.43	9416.7	6480.26	4804.62	6329.04	6523.08	5826.62	5545.01
A0A6A6KRJ4	A0A6A6KRJ4	A0A6A6KRJ4_HEVBR	GH714_015040	N-acetyl-D-glucosamine kinase	4694.18	4428.57	4775.51	3150	3016.81	2844.03	3950.81	4641.97	4414.42	5164.8	4806.5	5444.47	4236.49	4389.06	4520.37	4936.26	4864.98	5140.69	2479.71	2180.92	2126.77
A0A6A6KRL5	A0A6A6KRL5	A0A6A6KRL5_HEVBR	GH714_001798	Anaphase-promoting complex subunit 2	1685.15	984.992	1076.89	1324.74	1790.04	1475.23	1330.68	1541.17	2024.57	566.683	960.272	728.731	1899.32	1660.55	1588.05	1273.03	915.53	2128.31	1084.13	853.016	1270.88
A0A6A6KRN1	A0A6A6KRN1	A0A6A6KRN1_HEVBR	GH714_014687	Ribose-phosphate pyrophosphokinase N-terminal domain-containing protein	25402.7	23803.3	25529.5	21977.4	23142.8	22623.1	18343.3	17731.5	19317.9	17625.4	19407.7	19100.4	19032.7	17576.2	19661.5	16037.7	17149.3	13351.1	17603.4	18194.2	17581.6
A0A6A6KRN5	A0A6A6KRN5	A0A6A6KRN5_HEVBR	GH714_028034	WD repeat-containing protein 55	2345.97	2908.87	2569.17	1295.22	1547.13	1888.87	418.977	730.376	540.149	907.325	919.731	705.566	1173.58	959.646	1364.97	1149.7	1328.29	876.902	678.517	641.784	741.926
A0A6A6KRN9	A0A6A6KRN9	A0A6A6KRN9_HEVBR	GH714_014714	Ribose-phosphate pyrophosphokinase N-terminal domain-containing protein	11373.3	10618	11513.4	9028.25	7466.28	7566.2	9747.99	9537.71	11186.2	8013.98	8146.84	7357.8	6403.97	6641.04	5452.92	2259.37	2501.41	3177.97	9233.02	9615.76	9621.07
A0A6A6KRP2	A0A6A6KRP2	A0A6A6KRP2_HEVBR	GH714_015133	Thioredoxin domain-containing protein	581.614	1253.56	1211.65			638.954				551.487	563.957	757.271							521.921	545.399
A0A6A6KRQ0;A0A6A6MJC9;A0A6A6MK29	A0A6A6KRQ0;A0A6A6MJC9;A0A6A6MK29	A0A6A6KRQ0_HEVBR;A0A6A6MJC9_HEVBR;A0A6A6MK29_HEVBR	GH714_028200;GH714_034878;GH714_034887	4-hydroxy-tetrahydrodipicolinate synthase	595.573	772.028	834.368	927.64	725.415	819.586	1111.54	971.596	1952.19	717.765	738.046	753.344	1131.46	751.034	1464.52	1058.79	1100.03	854.184
A0A6A6KRR3	A0A6A6KRR3	A0A6A6KRR3_HEVBR	GH714_014821	protein-serine/threonine phosphatase	24269.2	22133.1	23374.5	22993.6	21543.7	21206.6	23314	23887.8	24193.2	22498	22444.3	22451.4	25877	24217.9	28304.2	21906.1	25880.6	25624.7	19750.5	20101.4	19992.5
A0A6A6KRT7	A0A6A6KRT7	A0A6A6KRT7_HEVBR	GH714_014930	Protein VACUOLELESS1	3197.1	3095.69	3034.35	3745.98	3286.52	4017.01	2969.28	2726.5	3271.01	2835.51	2477.25	2763	2784.99	3247.44	3424.98	3370.8	2745.63	2803.89	3244.16	3180.38	2851.05
A0A6A6KRU6	A0A6A6KRU6	A0A6A6KRU6_HEVBR	GH714_003828	GOLD domain-containing protein	160060	154862	161184	162273	178578	168257	215513	197953	203759	180621	188250	189139	160968	160116	158587	159936	166243	159736	196905	204725	200630
A0A6A6KRU7	A0A6A6KRU7;A0A6A6MDQ8;A0A6A6MID2	A0A6A6KRU7_HEVBR	GH714_035406	AAA+ ATPase domain-containing protein	28931.2	29705.9	29389.4	10677.8	12789.2	11813.1	8032.92	2888.05	3989.35	20231.6	21221.9	21637.1	16040.1	13687.5	15440.4	6692.48	6004.24	7930.78	1553.29	2078.26	1452.59
A0A6A6KRX6	A0A6A6KRX6	A0A6A6KRX6_HEVBR	GH714_015743	Uncharacterized protein	1773.27	2033.28	2089.12	2046.86	1563.46	2125.74	2539.9	2127.36	2391.87	2663.15	2264.96	2853.68	3026.76	2966.86	2067.37	2528.08	2287.5	2736.53	1855.06	2134.43	2586.35
A0A6A6KRX8	A0A6A6KRX8	A0A6A6KRX8_HEVBR	GH714_035486	MBD domain-containing protein	39411.1	38040.3	41089.3	44155.9	42639.6	41744.7	18936.9	18267.3	17686.7	19251.7	19903.2	19887.4	30198.6	30317.6	31997.1	31232.5	32260.1	33286.6	25654.3	27121.3	27263.7
A0A6A6KRY7	A0A6A6KRY7;A0A6A6KSD9	A0A6A6KRY7_HEVBR	GH714_018089	histidinol-phosphate transaminase	1672.97	1614.35	1608.77	916.746	1300.43	1530.07	1679.81	1813.52	1877.8	1696.78	1745.27	1715.27	1953.91	2224.23	1650.72	1590.12	2263.18	2398.27	1393.27	1270.24	1752.91
A0A6A6KS01	A0A6A6KS01	A0A6A6KS01_HEVBR	GH714_023631	Uncharacterized protein	6094.68	5693.33	6299.28	3741.57	4422.26	5416.27	6707.26	6034.54	7624.73	6214.06	6763.59	6654.18	6365.65	6997.92	6062.05	6275.46	5180.14	3770.6	6453.85	6923.94	6573.1
A0A6A6KS07;A0A6A6MIU2	A0A6A6KS07;A0A6A6MIU2	A0A6A6KS07_HEVBR;A0A6A6MIU2_HEVBR	GH714_012794;GH714_018325	DSBA-like thioredoxin domain-containing protein	574.708		490.229				2487.15	3146.26	2559.46	933.647	1287.8	1533.04	1032.54	1464.55	1549.15	1129.72	1970.79	1061.48			424.001
A0A6A6KS12	A0A6A6KS12	A0A6A6KS12_HEVBR	GH714_035438	Oxysterol-binding protein	3665.65	3695.87	3612.05	3385.74	3577.36	3831.47	3350.32	3245.37	3123.05	3741.59	3238.4	3548.47	3352.08	3727.19	3625.49	2907.97	2977.35	3200.07	2887.82	2640.8	3220.74
A0A6A6KS15	A0A6A6KS15	A0A6A6KS15_HEVBR	GH714_004435	Uncharacterized protein	25689	25098.7	24512.5	22769.7	22196.6	22568.5	31610.2	32121.3	33182.5	32833	31045	32948.3	29524.1	28328.2	31463	28579.3	30351.7	30550.4	17313.3	16867.5	16140.3
A0A6A6KS16	A0A6A6KS16;A0A6A6KTL7;A0A6A6L7Z4	A0A6A6KS16_HEVBR	GH714_023870	Delta-aminolevulinic acid dehydratase	4816.95	5364.53	4576.23	6506.08	7635.21	7799.39	7708.49	7579.61	6820.9	5328.21	5450.76	5669.85	5705.1	6364.31	6331.89	7388.87	6705.62	6493.28	11958.3	13620.4	13582.1
A0A6A6KS35	A0A6A6KS35	A0A6A6KS35_HEVBR	GH714_035736	Translation initiation factor IF2/IF5 domain-containing protein	4331.85	4534.38	4318.99	3779.91	3828	4753.11	6666.26	4828.51	6111.63	4203.01	4940.14	4354.26	3436.07	4353.7	3998.65	3356.58	3941.08	3607.05	4136.4	4283	4200.57
A0A6A6KS54	A0A6A6KPI3;A0A6A6KS54	A0A6A6KS54_HEVBR	GH714_016473	Prefoldin subunit 1	51501.3	49519.7	53243.4	53558.9	51172.5	54579.8	28787.6	30349.8	33908.8	41296.2	45273.7	42402.8	47764.8	47548.3	42124.5	45323.9	43245.9	48856.2	47160.8	46428.4	45815.4
A0A6A6KS59	A0A6A6KS59	A0A6A6KS59_HEVBR	GH714_015461	TIM-barrel domain-containing protein	5319.55	5115.19	5578.24	5426.74	5606.55	4659.68	4187.72	4821.13	4933.82	6332.9	6813.58	5588.68	6537.71	6647.44	6582.61	5377.5	5517.1	5354.35	7383.87	6981.77	7126.23
A0A6A6KS66	A0A6A6KS66	A0A6A6KS66_HEVBR	GH714_023388	Peptidase A1 domain-containing protein	757.951		253.74	759.372	924.706	703.851	600.462		573.66	410.919	438.624	408.842	540.22	291.276	481.38	327.958	525.853	440.453	383.895	1013.89	778.196
A0A6A6KS70	A0A6A6KS70	A0A6A6KS70_HEVBR	GH714_019783	Choline kinase N-terminal domain-containing protein	2706.75	2374.79	2106.36	3425.88	2381.94	3089.38	1321.26	1889.93	1966.03	1409.6	1912.16	1543.62	1266.17	1219.02	1125.75	621.712	2051.08	1304.43	1339.38	1558.45	1667.03
A0A6A6KS79	A0A6A6KS79	A0A6A6KS79_HEVBR	GH714_035699	Beta-adaptin-like protein	2390.99	2471.42	2342.19	1821.6	907.101	1031.29	859.401	1602.16	1383.32	1761.99	1904.26	2481.41	1962.2	1392.46	2431.97	1736.7	1223.47	1150.36	973.58	1028.12	851.171
A0A6A6KS84	A0A6A6KS84	A0A6A6KS84_HEVBR	GH714_008466	Guanosine nucleotide diphosphate dissociation inhibitor	74642.3	72813.6	77202.9	92614.8	94709.4	88383.6	89734.1	87676.9	87979.9	80177.9	85326.5	83057	88120.2	87038.1	88348.9	81701.2	83361.6	78509.7	91012	92267.2	94422.8
A0A6A6KS89	A0A6A6KS89;A0A6A6KTS5;A0A6A6N959	A0A6A6KS89_HEVBR	GH714_035738	26S proteasome regulatory subunit RPN10	74514	72669.7	71444.4	58835.3	60711.5	64935	57050.2	59482	56805.9	64735.5	68083.7	69641.8	75037.2	76813.7	76816.6	68082.4	74624.2	70371	47810.3	48156.6	52006.1
A0A6A6KSE0	A0A6A6KSE0;A0A6A6KPH3	A0A6A6KSE0_HEVBR	GH714_015999	adenylate kinase	45199.3	43802.6	43563.6	19560.4	17659.2	21283.6	25363.3	21106.3	23131.1	47657.1	46299.7	46687.2	48104.1	54041.1	49179.8	27651.6	23831.8	23920.5	8187.57	9121.83	9703.58
A0A6A6KSE2	A0A6A6KSE2	A0A6A6KSE2_HEVBR	GH714_036112	Protein HGH1 homolog	3695.34	3685.75	3287.92	3360.29	3059.34	3312.15				1344.91	2185.51	1344.05	2761.25	2254.38	1801.23	1734.15	1271.8	1899.51	2363.4	1751.95	2319.38
A0A6A6KSE3;A0A6A6L6E5;A0A6A6L8N9;A0A6A6LBG1	A0A6A6KSE3;A0A6A6L6E5;A0A6A6L8N9;A0A6A6LBG1	A0A6A6KSE3_HEVBR;A0A6A6L6E5_HEVBR;A0A6A6L8N9_HEVBR;A0A6A6LBG1_HEVBR	GH714_011839;GH714_013500;GH714_013509;GH714_013587	Uncharacterized protein		841.731			1243.63		3492.21	3833.72	3917.72	3542.2	2535.11	3739.61	3245.01	3091.88	2887.6	2306.11	3012.58	2943.52
A0A6A6KSE9	A0A6A6KPN5;A0A6A6KQM9;A0A6A6KSE9	A0A6A6KSE9_HEVBR	GH714_017688	Terpene synthase metal-binding domain-containing protein	2684.13	2639.36	3107.97	1985.46	1846.6	1799.44			492.79	8037.23	8310.98	8101.32	5593.94	5317.54	4935.93	3901.81	4267.39	4819.52	752.401	1214.26	1314.51
A0A6A6KSF3	A0A6A6KSF3	A0A6A6KSF3_HEVBR	GH714_016239	D-isomer specific 2-hydroxyacid dehydrogenase NAD-binding domain-containing protein	1981.09	2416.17	2105.53	1551.38	1051.44	1360.47	876.373	969.782		1857.82	1991.24	1736.26	1334.4	1738.53	1618.41	2011.37	1812.15	1483.14	701.95	732.465	929.586
A0A6A6KSH8	A0A6A6KSH8	A0A6A6KSH8_HEVBR	GH714_042302	C2 domain-containing protein	2366.22	2549.46	2347.46	1734.3	1800.06	1355.85	3226.06	3437.09	4159.41	3403.89	4260.33	3873.9	2971.21	2525.72	3330.63	2899.62	2624.62	3375.74	2614.44	2841.24	2819.06
A0A6A6KSI0	A0A6A6KSI0	A0A6A6KSI0_HEVBR	GH714_038426	VHS domain-containing protein	631.816	608.566	767.859	533.089	207.415	392.052			558.176	585.028	454.936	410.077	507.821		328.353		378.17		373.821	423.616	599.897
A0A6A6KSJ3	A0A6A6KSJ3	A0A6A6KSJ3_HEVBR	GH714_019217	IST1-like protein	9779.64	10013	9917.88	8130.9	9113.44	8481.95	8671.22	8617.67	9055.03	9601.03	9333.45	9579.32	10155.1	9790.55	9637.4	7983.03	8196.47	9199.27	7517.25	7160.78	7196.19
A0A6A6KSJ6	A0A6A6KSJ6	A0A6A6KSJ6_HEVBR	GH714_000020	UMP-CMP kinase	52202.6	45526.3	41664.8	39559.6	37711.2	34271.3	47682.3	31686	27279.8	34594.3	45056.9	45039.1	43664.2	43209.1	38825.1	36020.3	38637.1	34126.4	43689.9	39981	38538.9
A0A6A6KSL8	A0A6A6KSL8	A0A6A6KSL8_HEVBR	GH714_019302	Gfo/Idh/MocA-like oxidoreductase N-terminal domain-containing protein	13848	14370.5	14419.1	13379.1	12923.3	12598.7	10829.3	9423.76	9525.34	11608.8	12537.1	11915.6	8913.68	8372.95	9147.77	8983.06	9535.23	9238.89	14109.5	14554.5	13505.4
A0A6A6KSM2	A0A6A6KSM2	A0A6A6KSM2_HEVBR	GH714_027712	ubiquitinyl hydrolase 1	447.874	679.469	523.476	1221.81	1407.36	1765.08	1548.81	1639.65	1431.62	743.399	682.893	547.479	1524.45	2134.59	1203.36	997.307	906.829	1537.62	1082.61	1022.43	1225.77
A0A6A6KSM5	A0A6A6KSM5;A0A6A6LE07	A0A6A6KSM5_HEVBR	GH714_025258	DUF4057 domain-containing protein	5282.17	4560.36	5516.67	3948.88	3325.53	3823.23	3994.76	3920.82	3419.18	5177.2	4941.99	4763.63	4580.03	4627.25	4487.19	4181.5	3640.94	3926.4	6693.99	6336.85	6190.41
A0A6A6KSN2;A0A6A6KTZ3	A0A6A6KSN2;A0A6A6KTZ3	A0A6A6KSN2_HEVBR;A0A6A6KTZ3_HEVBR	GH714_025168;GH714_025399	AP2/ERF domain-containing protein		472.221									218.088					602.543			167.907	293.089	317.984
A0A6A6KST4	A0A6A6KST4;A0A6A6MKE9	A0A6A6KST4_HEVBR	GH714_028246	Ubiquitin-like domain-containing protein	14654.3	13693.8	15251.5	10617	10512.4	11474.1	11609.7	12625.7	12559.9	11961.2	11176.1	11738.6	12861.4	10299.1	11594.7	8677.2	8847.89	8644.65	14098.1	13666.9	12910.2
A0A6A6KSV1;A0A6A6MHN2	A0A6A6KSV1;A0A6A6MHN2	A0A6A6KSV1_HEVBR;A0A6A6MHN2_HEVBR	GH714_027300;GH714_035329	DNA-directed RNA polymerase subunit	2549.58	2880.84	2046.73	1678.1	2213.36	2268.8			3381.93	2862.15	3083.18	2729.83		3502.03	2809.65	3875.53	3087.78	2125.69
A0A6A6KSV2	A0A6A6KSV2	A0A6A6KSV2_HEVBR	GH714_026178	Glucose-6-phosphate isomerase	3624.68	3626.65	3363.11	4125.94	3923.96	5108.91	11487.2	10860.4	9657.44	4099.64	4703.15	4570.5	6958.63	6936.73	7455.11	10237.8	9791.4	8762.95	4966.31	5136.43	5267.61
A0A6A6KSV9	A0A6A6KSV9	A0A6A6KSV9_HEVBR	GH714_009897	MACPF domain-containing protein	2306.38	2462.47	2110.87	3432.13	3852.1	3349.02	2130.03	2258.92	2522.69	1482.33	2126.47	1816.81	2172.61	1861.67	2026.44	1927.67	1627.95	1846.33	3268.12	3017.63	3241.78
A0A6A6KSX8	A0A6A6KNL1;A0A6A6KSX8;A0A6A6M0N8;A0A6A6MQD0;A0A6A6NFN7	A0A6A6KSX8_HEVBR	GH714_014317	Auxin response factor	1980.69	1324.75	1579.37	1945.37	1611.39	1416.97	1594.88	2098.58	1952.88	1665.7	1075.17	1435.63	1913.27	2070.23	2074.23	1961.4	1744.39	1986.28	1474.4	1302.76	1335.9
A0A6A6KSY4	A0A6A6KSY4	A0A6A6KSY4_HEVBR	GH714_027798	CS domain-containing protein	3599.07	3732.98	3293	2962.19	2848.69	2762.59	3247.48	3776.36	3575.99	2533.97	2465.96	2683.97	2430.87	2693	2664.12	1748.38	1722.1	1489.98	2948.26	3145.08	3219.01
A0A6A6KSZ5	A0A6A6KSZ5;A0A6A6KV50	A0A6A6KSZ5_HEVBR	GH714_022899	UTP-monosaccharide-1-phosphate uridylyltransferase	15913	15715.8	14868	15360.8	14761.2	15598	8151.72	9046.97	8884.49	12324.6	13359.8	13203.2	9173.67	10512.5	11076.8	8737.06	9410.21	8410.38	15508	16206.9	15300.2
A0A6A6KT02	A0A6A6KT02	A0A6A6KT02_HEVBR	GH714_019653	Polyadenylate-binding protein	855.319	1267.4	995.681	325.365	1052.67	941.747		490.798	1060.67	797.826	1112.74	967.69	1233.7	1933.78	817.981	996.821	819.979	1372.71	313.236	472.363	469.514
A0A6A6KT03	A0A6A6KT03	A0A6A6KT03_HEVBR	GH714_035522	Lunapark domain-containing protein	12100.7	12108.4	10620.2	8464.08	6404.22	6356.62	10413.7	10333.6	12227.8	9556.46	10933.2	11118.5	7490.97	9273.41	6897.47	5160.96	3432.06	5512.68	13162.7	10879.4	12862.4
A0A6A6KT19	A0A6A6KT19	A0A6A6KT19_HEVBR	GH714_020699	Eukaryotic translation initiation factor 5B	3083.47	2937.65	3584.36	2427.03	2329.46	2895.96	917.868	1694.51		1687.36	1947.54	1530.1	2158.06	1394.33	2412.6	1256.21	1186.05	1639.44	840.16	409.31	971.849
A0A6A6KT33	A0A6A6KT33	A0A6A6KT33_HEVBR	GH714_020105	Peroxidase	2846.53	3152.83	3373.65	2484.63	2266.19	2450.01	1298.2	1036.08	2096.44	1435.97	1807.73	1682.53	1645.42	1954.67	1791.71	2676.69	3602.27	2355.22	723.497	723.896	698.095
A0A6A6KT36	A0A6A6KT36;A0A6A6LGR5	A0A6A6KT36_HEVBR	GH714_014766	Cell division cycle protein 48	17580.8	19529.8	19515.2	12856.5	12988.3	14693.4	9403.77	9945.97	10442.6	15917.9	17488.5	16531.3	13993.1	14563.7	11375.4	6746.59	8941.42	7002.43	11364.2	9938.06	11361.8
A0A6A6KT49	A0A6A6KT49	A0A6A6KT49_HEVBR	GH714_020688	ubiquitinyl hydrolase 1	705.123	559.331	746.298	450.672	420.05	497.055	540.305	323.123	393.235	629.489	615.264	780.828	665.011	701.594	439.454	669.181	490.243	288.777	865.026	913.502	662.963
A0A6A6KT56;A0A6A6LLR0;A0A6A6MAZ5;A0A6A6MJ07;A0A6A6MK38;A0A6A6NBK8;A0A6A6NHM5	A0A6A6KQY6;A0A6A6KT56;A0A6A6LLR0;A0A6A6MAZ5;A0A6A6MJ07;A0A6A6MK38;A0A6A6NBK8;A0A6A6NHM5	A0A6A6KT56_HEVBR;A0A6A6LLR0_HEVBR;A0A6A6MAZ5_HEVBR;A0A6A6MJ07_HEVBR;A0A6A6MK38_HEVBR;A0A6A6NBK8_HEVBR;A0A6A6NHM5_HEVBR	GH714_006365;GH714_015941;GH714_023505;GH714_030630;GH714_031013;GH714_034443;GH714_034445	V-type proton ATPase proteolipid subunit	28106.5	31279.6	32846.5	25585	22277.1	21938.8	24129.1	19438.6	20478.7	28102.9	31186.4	28672	43779	31725.4	40813.1	33994.4	41715.7	36871.7	23436.4	31769.6	20594.6
A0A6A6KT70	A0A6A6KT70	A0A6A6KT70_HEVBR	GH714_014770	OBG-type G domain-containing protein	1466.03	1342.22	1261.92	1264.97	1883.89	1137.22	1152.55	672.338	1669.43	1087.38	1064.45	700.913	1345.04	1096.36	1458.67	1111.66	1483.24	1755.34	1576.66	1623.94	932.216
A0A6A6KT86	A0A6A6KT86	A0A6A6KT86_HEVBR	GH714_017159	Enoyl reductase (ER) domain-containing protein	73817.1	72845.5	77212.2	78462.4	76540.8	69567.1	120634	121835	113471	104501	105168	97176.3	117081	119377	117046	89316.6	94086.8	90971.1	69106.7	63319.7	66641.6
A0A6A6KT93	A0A6A6K7Z2;A0A6A6K8X5;A0A6A6K949;A0A6A6K957;A0A6A6K9W8;A0A6A6KT93	A0A6A6KT93_HEVBR	GH714_017818	Dienelactone hydrolase domain-containing protein	84720.7	78724.7	84829.2	87943.5	89652.9	89739.8	75445.3	77490.5	77283.1	66532.1	73770.1	61288.3	75820	70380.2	76345.1	68530.7	65616.7	65054.2	85363.4	81903.6	83255.3
A0A6A6KT96	A0A6A6KT96	A0A6A6KT96_HEVBR	GH714_017774	Peptidase A1 domain-containing protein	35100.4	31125.3	37466.8	20426.1	28024.1	23183.1	147632	129402	145101	94216.1	87105.1	100585	36808.8	48160.4	40713.1	41439.1	46430.5	44302.1	72234.3	72497.4	66893.2
A0A6A6KTA0;A0A6A6KTF9	A0A6A6KTA0;A0A6A6KTF9	A0A6A6KTA0_HEVBR;A0A6A6KTF9_HEVBR	GH714_035747;GH714_035965	Uncharacterized protein	34768.4	33541.9	33959.8	41064.2	42130.5	42921.6	45534.7	45382.3	44278.5	27353.2	26823.2	24888.3	58615.6	55218.6	52583.8	52370.3	49593.2	47338.9	24494.9	24713.7	27305.6
A0A6A6KTA3	A0A6A6KTA3	A0A6A6KTA3_HEVBR	GH714_020535	AB hydrolase-1 domain-containing protein	5196.97	5366.67	5374.72	5031.08	4375.52	3992.69	7241.88	6504.82	7362.62	5616.3	5144.37	5072.62	4657.62	5232.93	4160.62	3245.87	5643.89	5028.09	3863.22	4519.19	5034.63
A0A6A6KTA9	A0A345AM04;A0A345AM05;A0A6A6KTA9	A0A6A6KTA9_HEVBR	GH714_035547	galactinol--sucrose galactosyltransferase	1902.78	1867.1	2006.72	2183.71	1787.18	2051.65		721.741			670.168			1336.48		650.215	377.886	922.419		687.204	967.914
A0A6A6KTB6	A0A6A6KTB6	A0A6A6KTB6_HEVBR	GH714_014974	Metallo-beta-lactamase domain-containing protein	9939.85	10821.6	10150.2	11766.6	12201.8	12043.3	20234.6	19020	19338.3	9980.34	8819.4	9770.44	16497.5	15388.5	14874	17476.1	17458.9	16271.1	10094.2	9790.5	10699.9
A0A6A6KTB8;A0A6A6KVN7	A0A6A6KTB8;A0A6A6KVN7	A0A6A6KTB8_HEVBR;A0A6A6KVN7_HEVBR	GH714_018003;GH714_018100	Uncharacterized protein	1815.33	1477.71	1974.92	1805.83	1828.84	2220.98	2100.94	2494.08	1611.15	2137.89	2071.86	2096.14	2258.84	2057.05	2238.35	1800.64	2671.81	2106.83	2373.05	2263.57	2301.94
A0A6A6KTC3	A0A6A6KTC3	A0A6A6KTC3_HEVBR	GH714_022283	EGF-like domain-containing protein	436.109	452.354	813.473	442.807	642.81	576.023				834.8	1017.39	867.768	771.313	848.163	570.125	726.001	1320.94	713.893	644.233	832.211	812.495
A0A6A6KTC6	A0A6A6KTC6	A0A6A6KTC6_HEVBR	GH714_022441	BTB domain-containing protein	819.917	802.741	685.209	1391.74	1191.9		982.017	905.576		829.629	820.979	847.209	776.558		643.699	649.535		622.609	812.983	563.574	447.804
A0A6A6KTD2	A0A6A6KQC9;A0A6A6KTD2;A0A6A6MRM0	A0A6A6KTD2_HEVBR	GH714_020662	Tubulin gamma chain	4192.59	4148.93	4285.44	4606.31	3913.23	5895.44	4574.03	3456.23	3777.92	4108.69	4416.61	3978.02	3952.42	3828.27	5092.73	4367.98	4176.53	5451.96	4954.64	4561.23	5192.49
A0A6A6KTD6	A0A6A6KTD6	A0A6A6KTD6_HEVBR	GH714_015063	Dynamin GTPase	615.721	411.512	698.968	224.727	519.406	266.327				401.092	657.739	473.567	791.893	412.69	616.966	349.678	512.707	349.393
A0A6A6KTE3	A0A6A6KTE3;A0A6A6LEC5	A0A6A6KTE3_HEVBR	GH714_036100	Methyltransferase	623.854	1051.8	732.637	475.93	475.998	307.216	256.596		573.425	490.713	654.086	838.11	578.11	555.96	849.385	581.99	475.287	593.663			283.022
A0A6A6KTF5	A0A6A6KTF5	A0A6A6KTF5_HEVBR	GH714_024381	DNA/pantothenate metabolism flavoprotein C-terminal domain-containing protein	1270.53	928.943	863.52	571.887	1180.53	1092.31	988.555	984.354	1181.52	851.942	1014.84	714.773	891.951	1007.57	969.112	1557.03	1095.6	1309.22	847.719	1098.94	928
A0A6A6KTF8	A0A6A6KTF8	A0A6A6KTF8_HEVBR	GH714_015160	Cyclin-like domain-containing protein	607.516	729.513	688.948	746.81	975.825	994.318	662.233	809.925	624.855	669.682	404.001	509.825	587.235	914.694	923.684		322.74		323.908	759.038	575.078
A0A6A6KTG8	A0A6A6KTG8;Q6J6I5	A0A6A6KTG8_HEVBR	GH714_015205	CRAL-TRIO domain-containing protein	20001.2	21804	22103.6	14496.1	13969.9	13967.6	15157.3	14105.6	16509	32882.5	31934.1	34179.8	23392.6	20829.9	22013.7	16776.8	14434.5	12283.5	9925.61	10701	10611.6
A0A6A6KTI7	A0A6A6KTI7	A0A6A6KTI7_HEVBR	GH714_035858	Uncharacterized protein	2937.85	2263.68	2927.03	3989.49	3409.4	3419.77	3438.73	2690.23	3056.98	3246.44	3285.82	3741.32	5527.4	5969.18	5787.08	6338.75	6958.56	6888.98	5358.29	5076.79	5986.64
A0A6A6KTL1	A0A6A6KTL1	A0A6A6KTL1_HEVBR	GH714_023624	AMP-dependent synthetase/ligase domain-containing protein	1275.6	1181.66	901.383	1012.47	1118.52	1002.72	1680.35	1030.5	1286.25	1611.5	1662.95	1667.79	1312.15	1495.01	816.079	989.621	1018.25	1128.92	944.681	1224.5	1283.27
A0A6A6KTL2	A0A6A6KTL2;F8RW94	A0A6A6KTL2_HEVBR	GH714_020450	Eukaryotic translation initiation factor 4C	9233.22	9306.17	9289.1	6436.3	6027.42	6041.76	5073.26	4363.42	4583.68	6197.85	6526.89	6035.08	5203.14	5337.31	4884.1	4286.38	4339.43	4691.94	3365.2	2885.08	3142.4
A0A6A6KTM6	Q7Y1X1;A0A6A6KQU3;A0A6A6KTM6;A0A6A6KVG2	A0A6A6KTM6_HEVBR	GH714_023587	Uncharacterized protein	73922.8	77706.5	84131.9	132337	129953	138083	29620.8	36477.7	29909.4	47809.9	52778.5	51965.7	36590	39011.3	37340	38301.1	44337.4	42936.8	125356	105042	110811
A0A6A6KTN3	A0A6A6KTN3;A0A6A6L9M1	A0A6A6KTN3_HEVBR	GH714_023695	RRP15-like protein	1393.83	1542.85	1287.48	1278.05	1028.56	796.404	1383.59	991.293	1663.79	1416.71	1237.34	1231.92	1368.47	1301.78	1507.54	1208.39	669.288	1216.32	1354.97	1254.18	1391.12
A0A6A6KTP3	A0A6A6KTP3	A0A6A6KTP3_HEVBR	GH714_023790	Aminotransferase class I/classII domain-containing protein	7448.09	7330.12	6856.44	6353.6	6250.79	6530.49	2831.85	3014.3	3006.93	4506.1	5229.46	4418.84	3879	3809.52	4081.59	3981.88	3643.13	4400.98	3752.59	4254.68	4008.97
A0A6A6KTQ2	Q7Y073;A0A6A6KTQ2	A0A6A6KTQ2_HEVBR	GH714_000227	Beta-glucosidase	7678.69	8711.24	9186.97	7769.62	7901.5	7372.59	2110.64	3163.99	3265.61	6230.28	6318.48	5693.76	5277.12	4920	4741.38	4664.45	4290.84	5973.02	4060.03	4184.95	5043.35
A0A6A6KTR1	A0A6A6KTR1	A0A6A6KTR1_HEVBR	GH714_021923	Vacuolar protein sorting-associated protein 11 homolog	2083.14	1955.72	2252.85	2091.3	2476.77	2189.39	1745.33	1364.44	1765.87	1787.14	2121.36	2030.83	1866.09	2565.34	2023.22	2120.4	2225.02	2171.12	1871.44	1925.77	2068.39
A0A6A6KTS5	A0A6A6KTS5	A0A6A6KTS5_HEVBR	GH714_042286	alpha-mannosidase	5938.63	6322.46	5762.86	5194.72	5008.01	4208.5	7450.92	7786.89	6133.97	7472.53	6794.11	7260.78	9685.77	8581.85	8371.16	6981.7	7486.01	8817.45	5674.49	5499.96	4720.82
A0A6A6KTV1	A0A6A6K6J3;A0A6A6KTV1;A0A6A6LTN7	A0A6A6KTV1_HEVBR	GH714_022824	RNA-dependent RNA polymerase	2917.5	2815.72	2639.33	2320.94	1917.26	1970.4	2207.85	2912.03	2113.1	2819.33	3297.37	2941.99	2749.61	2438.46	2853.88	2391.18	2152.05	2623.23	1592.36	1705.87	1908.38
A0A6A6KTV8	A0A6A6KTV8	A0A6A6KTV8_HEVBR	GH714_026087	GRAM domain-containing protein	11392.9	13183	11567	11630.6	14606.2	12693.3	16284.6	13845.4	14175.1	12077	11964.6	12888.3	11790.6	12940.7	14972.3	16025.1	14414.8	12726.1	19598	19649.8	20197
A0A6A6KTW7	A0A6A6KTW7;A0A6A6MUL7;A0A6A6MJE6	A0A6A6KTW7_HEVBR	GH714_000071	MI domain-containing protein	4680.95	4415.47	4112.78	3667.79	4100.49	3420.26	3602.24	3234.12	3046.97	2825.37	3615.66	3118.71	3756.35	4162.58	3499.59	3486.41	3636.93	3322.62	2362.18	2283.85	2280.16
A0A6A6KTX2	A0A6A6KTX2	A0A6A6KTX2_HEVBR	GH714_023743	Peptidase M20 dimerisation domain-containing protein	2592.64	2550.73	2774.61	3255.78	4270.2	4001.48	4080.22	4144.75	3804.4	1021.45	1600.09	1474.74	3506.08	3378.66	2841.01	4427.86	3493.83	4592.06	2774.15	2559.49	2637.01
A0A6A6KTY8	A0A6A6KTY8	A0A6A6KTY8_HEVBR	GH714_027754	PH domain-containing protein	6463.56	5966.65	6395.29	5087.51	5281.6	4340.26	5196.45	4481.78	4428.58	5805.8	5272.94	5465.15	5589.17	5791.29	4735.46	2640.74	3342.02	2835.86	4140.44	3433.94	4272.78
A0A6A6KU00	A0A6A6KU00	A0A6A6KU00_HEVBR	GH714_027802	Peptidyl-prolyl cis-trans isomerase	17441.2	18042.1	18495.1	19129.4	21076.8	18019.9	30579.7	32440.1	28305.5	14049.9	13858.7	15021.9	29079.9	24545.2	25129.7	38354	42155.8	43156.5	9011.02	9466.92	8884.71
A0A6A6KU18	A0A6A6KU18	A0A6A6KU18_HEVBR	GH714_016964	SAC domain-containing protein	2062.27	2392.47	2076.68	1607.76	2392.31	2606.41	1881.63	2264.21	1836.32	2940.51	3256.05	2430.56	3656.18	1382.35	2422.04	1705.63	3761.41	1839.32	3495.82	2845.77	2106.38
A0A6A6KU55	A0A6A6KU55	A0A6A6KU55_HEVBR	GH714_025465	Alcohol dehydrogenase-like N-terminal domain-containing protein	107234	106480	112603	145141	141224	140987	113261	107345	108549	89843.6	91113.7	90729.4	125682	124308	127527	98414.2	98220.4	100289	184267	175682	187016
A0A6A6KU63	A0A6A6K9A9;A0A6A6KD76;A0A6A6KU63;A0A6A6L441;A0A6A6L472;A0A6A6L796;A0A6A6N0Q5;A0A6A6LZZ6	A0A6A6KU63_HEVBR	GH714_035323	Serine/threonine-protein phosphatase	16230.8	15905.5	15533.9	21322.7	21101.2	22481	11143.5	11525.4	11372.6	14425.2	15450.1	14784.6	12091.8	11052.6	12076.9	15721.2	21541	17805.6	15772.3	16188.4	16715.9
A0A6A6KU85;I3NMP3	A0A6A6KU85;A0A6A6K781;I3NMP3	A0A6A6KU85_HEVBR;I3NMP3_HEVBR	GH714_025377;RPL32B	E3 ubiquitin-protein ligase CHIP	23674	26881.5	25934.9	33254.4	29951.6	34398.6	33465.9	31949.9	30812.8	10859.7	13567.6	10334.2	33076.4	29678.9	30787.1	27332.3	28177.5	28642.4	11064.3	11867	10686.9
A0A6A6KU86	A0A6A6KU86	A0A6A6KU86_HEVBR	GH714_013307	UspA domain-containing protein	81845.2	81290.1	81663.1	110825	109838	105106	53965.6	63754.2	61289	67996.1	70849.3	69096	144295	136135	132924	129005	131583	138892	46024.7	47614.6	46479.9
A0A6A6KU88	A0A6A6KU88	A0A6A6KU88_HEVBR	GH714_026070	NAD(P)H-hydrate epimerase	8926.8	7823.48	7876.54	7290.17	8604.29	8036.5	12997	12291.9	12243.3	9532.32	9780.38	9969.6	13174.6	11564.4	12627.8	13323.5	11392.2	11858.9	8646.92	9905.85	8761.25
A0A6A6KUC4;A0A6A6LTM8	A0A6A6KUC4;A0A6A6LTM8	A0A6A6KUC4_HEVBR;A0A6A6LTM8_HEVBR	GH714_023725;GH714_026069	Small ubiquitin-related modifier	23576.2	24484.5	26305.4	16779.9	17243.5	16461.8	19656.7	19116.3	21170	21582.6	20800.3	24632.3	17393.1	18533	15104.9	15137.9	18918.7	16541.2	15738.3	13824.7	16212.2
A0A6A6KUE5	A0A6A6KAK8;A0A6A6KUE5	A0A6A6KUE5_HEVBR	GH714_026223	DNA/RNA-binding protein Alba-like domain-containing protein	12528.2	12852.7	10991.3	7881.36	9925.52	10068.6	14651.1	14161.7	12589.8	11039.6	11517.6	11328	8630.75	8002.29	8909.75	6094.28	6405.01	6511.47	8545.2	7746.72	8870.96
A0A6A6KUG2	A0A6A6K7X9;A0A6A6KUG2	A0A6A6KUG2_HEVBR	GH714_026396	AAA+ ATPase domain-containing protein	26818	24801.3	27373.9	28213.7	31174.1	27435.1	22407.5	27104.9	21153.3	22567.5	19826.5	20892.4	36130.6	37350.2	36166.4	35680.3	38212.8	41015.7	17121.9	15702.7	16611.9
A0A6A6KUH3	A0A6A6KUH3	A0A6A6KUH3_HEVBR	GH714_016980	PRA1 family protein	1953.56	1810.47	1891.87	2428.43	1948.88	1963.28	1728.35	1655.27	1523.18	2285.59	2135.86	2242.97	2593.62	2728.34	2939.64	2114.88	2164.11	2323.57	1697.68	1565.94	1284.53
A0A6A6KUH7	A0A6A6KUH7	A0A6A6KUH7_HEVBR	GH714_025944	PPPDE domain-containing protein	3199.5	2778.35	3330.33	1471.34	1186.3	1225.71	2374.02	2632.58	2447.11	4341.14	3929.62	4139.25	3758.83	3606.63	3764.43	3154.51	2925.77	3087.84	913.21	835.801	1075.71
A0A6A6KUI0	A0A6A6KUI0	A0A6A6KUI0_HEVBR	GH714_028202	Dirigent protein	432.117	135.807	446.464	457.983	486.965	299.341	508.632	719.169	677.435		322.509	364.862	132.792				597.494		622.807	483.079	510.97
A0A6A6KUI2	A0A6A6LD26;A0A6A6KUI2	A0A6A6KUI2_HEVBR	GH714_020221	RRM domain-containing protein	2098.87	2102.36	2209.13	1733.58	1592.91	1889.38	1318.5	1539.71	1522.66	2263.58	2289.81	1921.07	1922.37	1448.29	1913.78	1484.84	1320.33	1282.93	1588.33	1680.49	1614.03
A0A6A6KUI8	A0A6A6KUI8	A0A6A6KUI8_HEVBR	GH714_026675	Thiaminase-2/PQQC domain-containing protein	5158.72	5772.41	4972.59	6809.3	6189.18	5909.73	4978.45	4087.77	3588.73	4368.53	4475.35	4177.34	5215.88	4829.43	5484.84	4192.6	4357.96	3931.71	4835.68	7120.81	6251.15
A0A6A6KUK6	A0A6A6KUK6;A0A6A6MDR2;A0A6A6N380	A0A6A6KUK6_HEVBR	GH714_035318	Uncharacterized protein	8001.57	8230.29	8461.11	10553.8	10773.3	10865.1	6324.1	5595.8	6357.97	4783.15	4688.47	4650.89	8515.18	8269.23	8643.29	10845	11282.9	11777.8	11402.3	11181.6	10242.4
A0A6A6KUL6	A0A6A6KUL6	A0A6A6KUL6_HEVBR	GH714_035338	Uncharacterized protein	1281.07	770.611	1171.46	310.525	661.069	606.74					391.64	393.996	555.353		537.549
A0A6A6KUM2	A0A6A6KUM2	A0A6A6KUM2_HEVBR	GH714_035373	Bacterial surface antigen (D15) domain-containing protein	3418.68	3131.88	2967.51	3878.97	3933.72	3829.35	5803.23	6919.16	7471.52	3594.8	3738.87	3785.06	4894.98	6535.95	5943.16	5450.34	6467.19	6811.67	5183.5	5786.79	5425.65
A0A6A6KUM9	A0A6A6KUM9	A0A6A6KUM9_HEVBR	GH714_018311	glucose-6-phosphate 1-epimerase	2674.16	2877.52	3056.1	2850.98	2682.32	2673.65	4441.07	4582.89	4298.04	3279.6	3472.34	3292.34	3610.8	3384.85	3781.35	3197.42	3873.54	3390.38	3270.65	3877.72	3491.36
A0A6A6KUN5	A0A6A6KUN5	A0A6A6KUN5_HEVBR	GH714_035410	Ubiquitin fusion degradation protein	4982.65	4598.33	4485.93	2760.67	3076.67	2876.17	2416.28	2684.59	2416.78	4029.33	4165.5	4907.48	4212.42	3857.92	2897.41	2054.24	3266.84	2238.47	3046.69	3655.71	2735.85
A0A6A6KUN7	A0A6A6KUN7	A0A6A6KUN7_HEVBR	GH714_027935	Protein transport protein SEC23	2967.38	2925.87	3457.52	2594.35	2453.87	1980.69	2274.27	3061.55	3123.35	1920.91	2529.08	2207.55	1773.34	1493.63	2596.58	2998.89	2547.54	2367.65	2670.23	2672.97	3362.89
A0A6A6KUP9	A0A6A6KUP9	A0A6A6KUP9_HEVBR	GH714_018672	Serine/threonine protein phosphatase 2A regulatory subunit	1689.2	1294.76	1443.76	1784.73	1905.94	1820.47	1148.3	2307.7	1400.88	1651.35	1514.42	1549.41		1342.78	1885.77	1443.82	2875.71		1149.92	1338.6	1496.99
A0A6A6KUQ6	A0A6A6KUQ6	A0A6A6KUQ6_HEVBR	GH714_027809	Single-stranded DNA binding protein Ssb-like OB fold domain-containing protein	3249.82	2826.09	3026.72	1284.6	1057.84	949.171	2843.85	3315.38	2233.98	4009.12	3098.83	3649.72	3638.12	3534.59	3107.96	1651.61	2142.2	2899.87	1886.3	1123.29	2394.09
A0A6A6KUR3	A0A6A6MY80;A0A6A6KUR3;A0A6A6L664;A0A6A6MUE1	A0A6A6KUR3_HEVBR	GH714_021705	Uncharacterized protein	8646.49	7756.68	8305.39	7098	8588.71	7687.15	8758.96	8258.71	8860.63	4576.6	4661.51	4851.15	5600.55	5490.64	5920.9	4659.59	3735.7	4309.31	4549.01	4618.13	4641.42
A0A6A6KUS1;A0A6A6KV56	A0A6A6KUS1;A0A6A6KV56	A0A6A6KUS1_HEVBR;A0A6A6KV56_HEVBR	GH714_042267;GH714_042268	Cysteine proteinase inhibitor	1471.31	1562.44	1780.29	1918.37	1553.79	1647.75	1056.24	886.825	842.969	746.51	1366.29	895.019	778.416	958.464	539.695	569.406		574.313	1881.14	1616.42	1336.96
A0A6A6KUT0	A0A6A6KUT0	A0A6A6KUT0_HEVBR	GH714_042277	Beta-adaptin-like protein	18505.8	19088.8	19152	17937.4	18028.1	17366.5	12213.1	11332.5	12289.7	19028.1	19950.6	20356	18698	17046.7	16857	18868.9	17779.8	18725.6	13906.4	12977.1	12651.2
A0A6A6KUT5	A0A6A6KUT5;A0A6A6KVV4	A0A6A6KUT5_HEVBR	GH714_028091	ATP citrate synthase	5825.84	5249.51	4359.67	4229.61	4102.39	4985.7	5041.73	5600.68	4502	4610.77	4685.41	4568.6	4231.66	4343.69	4277.04	4684.67	3114.48	2993.52	3539.88	3241.99	4076.66
A0A6A6KUU1	A0A6A6KUU1	A0A6A6KUU1_HEVBR	GH714_035683	Translation initiation factor eIF2B subunit gamma	15206	16336.7	16046.5	21829.5	19574.8	19714.7	17523.7	18138.5	16771	19979.3	17991.6	19884.9	17663.5	17429.2	17330.6	16668.6	16695.3	16242.8	23233	21512.9	22866.5
A0A6A6KUU8	A0A6A6KUU8	A0A6A6KUU8_HEVBR	GH714_029082	Sieve element occlusion N-terminal domain-containing protein	4974.8	4441.81	5177.08	5035.08	5317.48	6316.81	13776.1	13261.5	13617.4	12794.4	14670.1	15280.8	7983.5	8488.1	9711.12	12223.7	12745.4	12996.8	17353.3	16213.1	14604.2
A0A6A6KUX0	A0A6A6KUX0	A0A6A6KUX0_HEVBR	GH714_042459	PPM-type phosphatase domain-containing protein				978.49		749.963	840.659	1222.74	1197.73	566.942	1579.3	928.161	1861.12	2067.36	1345.09	1690.22	1378.12	1418.31	2620.63	1186.02	1023.36
A0A6A6KUX7	A0A6A6KUX7	A0A6A6KUX7_HEVBR	GH714_029150	T-complex protein 1 subunit epsilon	29290.5	22016.7	26218.7	31509	35337.2	31696.5	18528.4	13741.5	16374.8	17316.5	17004.6	21399.6	30865.2	26674.8	28691.9	33679.3	29094	26529.8	19219.8	18887.1	20793.8
A0A6A6KUY4	A0A6A6KUY4	A0A6A6KUY4_HEVBR	GH714_021685	Cytochrome b561 and DOMON domain-containing protein	4987.1	5092.14	5664.91	7206.29	7560.66	7858.19	4786.89	2530.34	4204.88	4630.16	3899.09	4253.88	2774.36	2767.51	2669.55	2253.21	2681.14	1861.74	7237.52	7776.42	7540.05
A0A6A6KUZ8	A0A6A6KUZ8	A0A6A6KUZ8_HEVBR	GH714_029092	Sieve element occlusion N-terminal domain-containing protein	73841.3	72845.7	68381.4	67612.2	72419.6	67057.2	218549	196753	207299	190638	192874	202097	171773	180070	184951	237951	233392	221789	228358	226046	230649
A0A6A6KV01	A0A6A6KV01	A0A6A6KV01_HEVBR	GH714_029305	Serine/threonine protein phosphatase 2A regulatory subunit			391.145	131.198	473.542	537.86		886.161	207.219	421.764	475.256	606.615	426.092	411.192	634.987	487.716			472.941	360.248	568.22
A0A6A6KV03;A0A6A6KX27;A0A6A6MBM6;A0A6A6MFS6	A0A6A6KV03;A0A6A6KX27;A0A6A6MBM6;A0A6A6MFS6	A0A6A6KV03_HEVBR;A0A6A6KX27_HEVBR;A0A6A6MBM6_HEVBR;A0A6A6MFS6_HEVBR	GH714_000128;GH714_000141;GH714_019324;GH714_019385	Hyaluronan/mRNA-binding protein domain-containing protein	5857.76	5061.16	5264.8	2857.42	3065.01	2628.6	3874.68	2487.96	4608.45	3964.8	3786.7	3479.91	2840.9	2353.53	2506.22		1688.39	4365.25	2386.07	2883	2990.32
A0A6A6KV23	A0A6A6KV23	A0A6A6KV23_HEVBR	GH714_035689	Molybdopterin synthase catalytic subunit	2466.73	2507.67	2616.2	2536.22	2789.48	2265.6	2363.2	2064.96	2306.51	2812.8	2762.56	2406.98	2624.7	2574.14	1527.81	2044.53	2155.49	1613.88	2323.21	2275.99	2177.89
A0A6A6KV73	A0A6A6KV73	A0A6A6KV73_HEVBR	GH714_042288	Protein kinase domain-containing protein	2150.45	2719.41	2973.89	2844.66	1915.48	2220.33	1716.81	1743.84	1778.37	1841.89	2010.23	2240.77	3206.01	4063.66	4023.42	2670.17	3118.44	2400.25	1076.54	924.041	954.863
A0A6A6KVB4	A0A6A6KVB4;W8FRU7	A0A6A6KVB4_HEVBR	GH714_023417	L-ascorbate peroxidase	395.391	506.466	632.446	820.659	609.758	538.071	1080.32	1292.47	1107.89	487.611	622.586	566.343	1216.58	475.143	847.646		582.398		764.969	985.766	621.854
A0A6A6KVB8	A0A6A6KZH7;A0A6A6KVB8	A0A6A6KVB8_HEVBR	GH714_025629	Urease	33601.9	32216.5	32934.4	31245.6	29139.4	29544.2	24748.4	25246.7	25386	27107.9	24406.9	27295.5	24465.4	24953.5	22826.6	25195.8	27576.8	25593.8	28547.3	27451.6	26313.4
A0A6A6KVB9	A0A6A6MFW0;A0A6A6MJ19;A0A6A6KVB9	A0A6A6KVB9_HEVBR	GH714_000028	Dynamin-related protein 1E	11460.8	11378.1	11131.6	8675.3	8049.34	8216.59	7341.57	6991.71	7463.31	10057.8	10817.9	11425.3	9384.33	8237.61	8321.42	7947.99	7133.98	8082.78	4780.7	5609.83	5609.23
A0A6A6KVC1	A0A6A6KVC1	A0A6A6KVC1_HEVBR	GH714_034307	GRAM domain-containing protein	3010	3785.23	2855.13	3165.21	2558.98	2703.19	4058.68	2174.74	2210.52	3956.32	3586.7	2717.84	3116.4	3507.02	2956.56	3223.09	3367.19	2812.17	2756.88	3050.35	2916.98
A0A6A6KVC6	A0A6A6KVC6	A0A6A6KVC6_HEVBR	GH714_013847	NADP-dependent oxidoreductase domain-containing protein	13663.2	14093.4	13613.5	13171	13479.3	13165.3	16010.6	16313.8	16207	12982.2	13993.8	11957.3	14760.7	14225.4	13909.3	15004	14328.7	15230.1	11584	11656.7	10542.9
A0A6A6KVD1	A0A6A6KVD1;A0A6A6KVH9	A0A6A6KVD1_HEVBR	GH714_034425	LanC-like protein GCL1	525.852	383.464	563.418					325.763	341.981	1481.5	1270.81	1206.98	767.154	666.153	546.945	641.074	371.955	943.709			386.774
A0A6A6KVE0	A0A6A6KVE0	A0A6A6KVE0_HEVBR	GH714_000113	nucleoside-diphosphate kinase	5930.14	5508.04	6183.5	4162.68	4486.74	5027.88	5808.43	5367.87	6158.59	3719.99	3506.02	3478.3	4948.2	4306.58	4781.03	4012.29	4186.18	3962.23	5482.33	5854.5	6336.13
A0A6A6KVE2	A0A6A6KVE2	A0A6A6KVE2_HEVBR	GH714_023750	YbaK/aminoacyl-tRNA synthetase-associated domain-containing protein	9764.56	9748.09	9165.9	10526.5	7897.8	10960.5	12180	11142.5	11733.9	10908.9	11050.6	10585.6	12630.8	10508.3	11792.2	11235.2	10420.8	10212.8	10057.9	9797.63	9450.62
A0A6A6KVF9	A0A6A6KVF9	A0A6A6KVF9_HEVBR	GH714_000203	stearoyl-[acyl-carrier-protein] 9-desaturase	1655.17	2088.05	1571.13	1998.48	1865.29	1563.29	1780.83	2576.79	2488.2	1933.29	1678.62	1506.31	2049.4	2319.26	2263.76	2270.79	2819.83	3196.77	2415.56	2246.02	2067.89
A0A6A6KVG4	A0A6A6KVG4	A0A6A6KVG4_HEVBR	GH714_042290	Uncharacterized protein	2389.71	2823.6	2461.72	3219.53	2806.45	2229.98	1745.6	1770.32	1533.6	2957.06	3825.56	3840.55	2675.49	2739.99	2541.23	3141.66	2116.89	2589.05	2331.49	2507.41	2221.4
A0A6A6KVH5	A0A6A6KE26;A0A6A6KVH5	A0A6A6KVH5_HEVBR	GH714_000300	Inositol polyphosphate-related phosphatase domain-containing protein	3221.33	2793.92	2782.22	2663.02	3129.77	2946.01	1548.4	1398.27	1794.87	1891.88	2180.27	2049.91	2873.14	2180.34	2572.48	2328.97	3196.08	2515.84	1913.09	1625.35	1637.57
A0A6A6KVK7	A0A6A6KVK7	A0A6A6KVK7_HEVBR	GH714_000047	Uncharacterized protein	11376.4	9576.81	10471.6	9243.99	10356.4	9768.66	20878.5	22378.4	19433.5	9267.17	9692.91	9661.9	21106.1	19654.7	17754.4	14076.4	20664.3	19946.8	10708.4	11579.9	12694.8
A0A6A6KVL0;A0A6A6KVR8	A0A6A6KVL0;A0A6A6KVR8	A0A6A6KVL0_HEVBR;A0A6A6KVR8_HEVBR	GH714_036032;GH714_036051	Phosphoglycerate mutase	715.406	778.536	370.649	642.095	1131.17	1188.92	2379.89	2170.87	2323.09	332.339	1006.48	1263.1	1195.51	1220.38	886.215	1992.27	2042.27	1764.17	920.523	1119.6	889.748
A0A6A6KVL8;A0A6A6MK96;A0A6A6MNU8	A0A6A6KVL8;A0A6A6MK96;A0A6A6MNU8;A0A6A6KAA1	A0A6A6KVL8_HEVBR;A0A6A6MK96_HEVBR;A0A6A6MNU8_HEVBR	GH714_017501;GH714_023911;GH714_024058	Dihydrolipoamide acetyltransferase component of pyruvate dehydrogenase complex	661.032					758.083	1559.33	1724.04	1264.1	665.459	696.896	591.322	1343	1709.29	1253.16	2547.53	3743.43	2180.5
A0A6A6KVP8	A0A6A6KVP8	A0A6A6KVP8_HEVBR	GH714_012245	CRAL-TRIO domain-containing protein	18524.7	14875.1	15333.2	31505.8	30852.1	31168.1	70103.2	67413.8	68001.1	14512.8	12113.6	14011.2	25860.8	24436.1	21293.7	39808.7	34167.5	34954.9	42167.4	43707.8	41904.1
A0A6A6KVQ6	A0A6A6KVQ6;Q7Y073;A0A6A6KTQ2	A0A6A6KVQ6_HEVBR	GH714_000282	Beta-glucosidase	98437.6	92472.7	95832.3	91072.1	92903.4	90684.5	90688.1	96620.3	100988	138399	132450	140335	91971.6	95936.7	101381	112437	109284	106326	91355.3	86873.6	89781.8
A0A6A6KVR6	A0A6A6KVR6;A0A6A6NF94	A0A6A6KVR6_HEVBR	GH714_037212	OBG-type G domain-containing protein	10703.6	10314.2	10550	8128.36	10120.4	8456.66	7954.9	9570.16	9005.63	11497.3	11457.6	10869	11065.7	11344.4	9513.32	8998.37	9917.17	7660.83	10776.1	10520.8	10419.9
A0A6A6KVT2	A0A6A6KVT2	A0A6A6KVT2_HEVBR	GH714_018453	Copine C-terminal domain-containing protein	633.119	653.481		959.309	1391.74	862.425		610.17	558.879		811.699	692.753		464.685	1131.13						1204.75
A0A6A6KVT8	A0A6A6KVT8;A0A6A6KYT7	A0A6A6KVT8_HEVBR	GH714_037860	PCI domain-containing protein	56719.1	56648.1	61499.6	61142.3	58391.5	66792.6	41312.6	40504.2	38708	78899.2	76718.1	78329.4	60879.7	56802.3	63404.7	65601.9	70167.2	67998.1	56059.8	52530.5	58009.6
A0A6A6KVU8	A0A6A6KVU8;A0A6A6KWY1;A0A6A6K6A0	A0A6A6KVU8_HEVBR	GH714_037900	Ribonucleoside-diphosphate reductase	1379.07	414.436	769.528		770.589					953.036	1198.04	1358.11	632.218	790.242	740.542					756.473	1181.19
A0A6A6KVW7	A0A6A6KVW7	A0A6A6KVW7_HEVBR	GH714_027238	RING-type domain-containing protein	1070.1	960.26	1062.33	1347.65	1128.46	1530.3	757.398	1090.08	1508.7	1791.73	1346.81	1226.2	1278.84	1669.69	1255.33	1380.19	1182.54	1474.42	1091.71	1065.62	1104.65
A0A6A6KVY3;A0A6A6NCJ3	A0A6A6KVY3;A0A6A6NCJ3	A0A6A6KVY3_HEVBR;A0A6A6NCJ3_HEVBR	GH714_034239;GH714_038769	MPN domain-containing protein	1768.1	1486.14	1412.94	489.416	1071.27	1098.81		415.403	568.633	768.953		318.92	953.549	390.166	592.688	671.359	575.73	567.502	524.268	752.191	308.069
A0A6A6KVY6	A0A6A6KVY6	A0A6A6KVY6_HEVBR	GH714_026133	Anaphase-promoting complex subunit 4 WD40 domain-containing protein	1822.23	1588.41	829.197		1268.41	945.646	771.294			1234.53	1194.48	1174.9			1803.54			1370.76	1190.43	1005.86
A0A6A6KW15	A0A6A6KW15	A0A6A6KW15_HEVBR	GH714_027765	HP domain-containing protein	3437.34	3010.42	3412.24	2913.36	2748.23	2696.09	1526.82	2113.04	1817.41	2469.79	3168.25	2991.81	2735.39	2729.38	2975.89	2584.92	2418.65	2145.62	3069.68	3091.66	3174.77
A0A6A6KW29	A0A6A6KW29	A0A6A6KW29_HEVBR	GH714_014735	RuBisCO large subunit-binding protein subunit alpha	3684.05	4202.77	3646.86	3901.15	4462.88	4720.19	8122.79	8859.29	7542.12	3734.67	3569.67	3754.51	7038.85	5960.3	5842.83	5951.91	6910.31	6905.12	5036.92	5045.66	4956.03
A0A6A6KW44	A0A6A6KW44	A0A6A6KW44_HEVBR	GH714_028028	Trafficking protein particle complex subunit 11 domain-containing protein	18945.9	17778.4	17806.7	22016	20880.1	18417.7	19464.4	19050.6	17854.6	21384	22360.8	20058.5	21444.8	22866.7	22963.6	22326.1	23751.5	23155.9	17112.3	17743.9	18269.9
A0A6A6KW70	A0A6A6KW70;A0A6A6MPD2	A0A6A6KW70_HEVBR	GH714_040562	PCI domain-containing protein	9166.88	9083.08	9572.22	7066.19	7534.64	7368.93	6252.24	6658	7548.32	10326	10996.1	10115.9	8070.88	7005.95	7996.28	5118.73	6473.21	7836.8	7595.05	7022.84	6952.92
A0A6A6KW73	A0A6A6KW73	A0A6A6KW73_HEVBR	GH714_040640	ZZ-type domain-containing protein	26585.6	26318.3	27068.3	30164	31512.3	32295.7	49151.3	52206.6	46058.9	39954.4	40405.6	39816.4	34435.3	31983.3	33407.5	40161.1	40684.2	41147.9	51131.1	51473.3	47158.1
A0A6A6KWA4	A0A6A6KWA4	A0A6A6KWA4_HEVBR	GH714_035354	Uncharacterized protein	613.182	662.268	544.98	621.395	531.941	864.96				305.726	292.163	429.869	770.724	692.66	1027.1	1303.31	403.901	1792.52	406.006	381.859	557.415
A0A6A6KWB8	A0A6A6KWB8;A0A6A6MHH1	A0A6A6KWB8_HEVBR	GH714_040643	Uncharacterized protein	9178.25	7769.48	8388.18	10876.4	10279.8	10339.9	9599.46	10026.5	9903.44	6043.66	6740.63	7340.1	8102.82	8161.67	8906.93	8695.19	6699.68	8250.96	13029.7	12280.7	13324.4
A0A6A6KWE1	A0A6A6KWE1	A0A6A6KWE1_HEVBR	GH714_018396	Golgin candidate 6	1954.47	1977.91	1731.11	2364.88	3006.99	2403.52	2319.44	2190.1	1716.75	2114.5	2533.19	2164.4	2339.67	3007.64	3858.07	3351.16	3065.6	3119.51	2264.94	2068.12	2123.11
A0A6A6KWE6	A0A6A6KA07;A0A6A6KTM7;A0A6A6KWE6	A0A6A6KWE6_HEVBR	GH714_020679	Uncharacterized protein	1178.03	825.762	965.151	1151.1	876.423	890.926	3854.67	4873.46	4092.16	2860.35	2465.35	2392.63	2506.39	2777.4	2166.97	4429.06	5037.62	6114.28	451.042	431.899	464.831
A0A6A6KWE8	A0A6A6KWE8	A0A6A6KWE8_HEVBR	GH714_020409	Tyrosine specific protein phosphatases domain-containing protein	13993.6	12988.8	11259	13792	16653.6	15663.7	20158	12846.9	18794.1	11264.9	13404.1	12194.7	14212.1	18717.3	9617.92	20014.9	15938.1	11805	10588.3	9965.99	11760.7
A0A6A6KWG2	A0A6A6KWG2	A0A6A6KWG2_HEVBR	GH714_029723	CG-1 domain-containing protein	2726.36	2420.38	2922.1	3615.88	2452.23	3145.92	2532.25	3147.92	2953.4	2697.24	3125.1	2871.65	3911.33	3436.12	3214.02	4017.8	4827.47	4145.55	2355.95	2506.45	2602.59
A0A6A6KWK7;A0A6A6KXZ6	A0A6A6KWK7;A0A6A6KXZ6	A0A6A6KWK7_HEVBR;A0A6A6KXZ6_HEVBR	GH714_001475;GH714_001493	AAA+ ATPase domain-containing protein	1818.33	1348.28	1844.29	1029.08						1263.56	1350.74	1686.45	1064.6				1444.11		843.442	775.308	731.192
A0A6A6KWL0;A0A6A6N209	A0A6A6KWL0;A0A6A6N209	A0A6A6KWL0_HEVBR;A0A6A6N209_HEVBR	GH714_001045;GH714_001153	Uncharacterized protein	2065.38	1575.79	1469.53	1568.12	1796.84	1451.11	2319.21			935.257	1569.09	1336.6					1421.08	1197.08	1070.85		734.016
A0A6A6KWM3;A0A6A6KWS3	A0A6A6K3T1;A0A6A6KWL9;A0A6A6KWM3;A0A6A6KWN4;A0A6A6KWP6;A0A6A6KWS3;A0A6A6KXQ7;A0A6A6KZ85;A0A6A6KZA7;A0A6A6KZK5;A0A6A6L132;A0A6A6L151	A0A6A6KWM3_HEVBR;A0A6A6KWS3_HEVBR	GH714_001689;GH714_001836	NLE domain-containing protein	10125	10796.6	9656.66	8835.4	8674.67	9348.18	8020.5	7880.93	8843.53	8216.96	7076.05	6453.08	10898.3	11718.1	10419.5	10411.2	12140	11068	7470.79	6912.58	6867.7
A0A6A6KWP0	A0A6A6KWP0	A0A6A6KWP0_HEVBR	GH714_022949	Nitrile-specifier protein 5		349.127		297.519	256.546	109.636				210.195	96.5678				294.8
A0A6A6KWQ0	A0A6A6KWQ0	A0A6A6KWQ0_HEVBR	GH714_023087	indole-3-glycerol-phosphate synthase	1150.11	1407.75	1468.68	1519.27	1378.09	1530.58	2827.39	2150.1	2130.59	1313.11	928.862	912.741	1625.43	1685.82	1455.61	1905.66	1899.57	1982.13	1388.36	1543.91	1536.89
A0A6A6KWT2	A0A6A6KGT7;A0A6A6L1W3;A0A6A6KWT2	A0A6A6KWT2_HEVBR	GH714_002103	Dynamin-type G domain-containing protein	940.891	1059.81	1038.58	1279.47	1233.04	1141.19	1065.33	662.419	2617.42	933.43	832.266	841.901	1520	896.004	615.29	996.599	1153.55	1047.58	877.908	948.645	1152.61
A0A6A6KWT7	A0A6A6KWS8;A0A6A6KWT7	A0A6A6KWT7_HEVBR	GH714_023253	AMP-dependent synthetase/ligase domain-containing protein	9424.47	8716.74	8136.11	11214.4	12858.7	12065.4	7314.05	6408.1	7709.83	6581.22	5396.58	5068.16	5847.86	6171.79	6188.13	8700.15	7109.51	7711.75	9208.12	6929.52	7337.56
A0A6A6KWU7	A0A6A6KWU7	A0A6A6KWU7_HEVBR	GH714_042271	Aminotransferase class V domain-containing protein	302.876	240.764	162.689	419.467		405.852	895.196		786.882	307.05	231.497	631.07	561.351		978.893	1146.91	925.608	432.857	540.317	540.983	557.431
A0A6A6KWY9	A0A6A6KWY9;A0A6A6M096	A0A6A6KWY9_HEVBR	GH714_026691	G3BP-like protein	7919.74	6053.66	6484.06	7522.23	7507.48	6731.56	6962.81	6767.79	6450.11	4379.81	4479.67	4869.01	6009	7983.79	6518.6	4706.17	6185.96	5265.2	4414.61	5375.15	5303.32
A0A6A6KWZ8	A0A6A6KWZ8	A0A6A6KWZ8_HEVBR	GH714_025436	40S ribosomal protein S8	17739	16735.9	16822.3	13773.7	13911.2	14231.3	12257.3	11613.9	10225.6	7910.05	7822.82	7799.27	11706.7	12877.9	11774.1	10255.9	9772.26	10029.1	7307.38	5955.62	5753.22
A0A6A6KX07	A0A6A6KX07	A0A6A6KX07_HEVBR	GH714_025699	NTF2 domain-containing protein		8623.11										3047.31	2792.99		3980.78				1817.22		1630
A0A6A6KX29	A0A6A6KX29	A0A6A6KX29_HEVBR	GH714_037045	Alcohol dehydrogenase-like C-terminal domain-containing protein	75752	73284.5	76351.4	82375.4	78626.7	91229.8	88279.2	86555.5	90342.4	64766.3	63067.2	64791.5	84218.8	84273.1	90062.7	68398.9	75539.3	76454.3	78028.4	77119.3	73372.4
A0A6A6KX30	A0A6A6KX30	A0A6A6KX30_HEVBR	GH714_025837	methionine--tRNA ligase	1582.59	1675.61	2345.21	2473.54	2389.56	2053.85	2284.78	1591.55	2440.73	2150.84	2639.98	1938.49	1556.45	2561.21	2358.73	2581.81	2206.29	1976.96	2639.4	2381.16	2899.64
A0A6A6KX40	A0A6A6N4R0;A0A6A6KX40;A0A6A6KZP3	A0A6A6KX40_HEVBR	GH714_002987	DNA topoisomerase 2	2591.37	1670.29	1756.89	2005.56	2769.95	2708.9	4598.67	4564.31	4660.44	4804.74	3818.33	4160.33	2967.53	3305.47	2057.23	4987.26	5297.15	4547	2804.25	2286.21	3131.11
A0A6A6KX47	A0A6A6KX47	A0A6A6KX47_HEVBR	GH714_039274	Serpin domain-containing protein	141809	142451	146373	147356	155153	154726	112809	110798	108428	130809	133502	134388	104142	108401	106122	108667	107246	109011	174107	170051	176422
A0A6A6KX48	A0A6A6KX48;A0A6A6K8K5;A0A6A6KXE2	A0A6A6KX48_HEVBR	GH714_026019	Vesicle-associated membrane protein	25897.7	26991.1	29433.1	20836.7	19165.3	20903.8	15621.5	13218.7	16764.4	28856.2	28997.4	29823.7	21240.6	22191.1	22876	18133.5	18658.5	16537.5	21320.7	19386.9	19606.7
A0A6A6KX50	A0A6A6KSS6;A0A6A6KX50	A0A6A6KX50_HEVBR	GH714_000243	Enoyl reductase (ER) domain-containing protein	2146.89	1931.72	1970.74	1620.02	1375.49	1339.76	2205.75	1629.73	2074.36	2342.61	3007.7	2550.16	1743.41	2094.95	2294.71	2445.12	1956.38	2007.1	902.592	967.009	1219.83
A0A6A6KX68	A0A6A6KA34;A0A6A6L615;A0A6A6KJB0;A0A6A6KX68;A0A6A6NA17;I3NMM6	A0A6A6KX68_HEVBR	GH714_026095	60S ribosomal protein	21229.9	17540.9	21934.2	20207	19687.9	17686.3	34390.6	32044.7	33613.8	10617.6	10714.5	11195.7	12973.5	13982.3	15844.5	11186.3	12913.7	11817	10933	11983.7	10614
A0A6A6KX78	A0A6A6KX78	A0A6A6KX78_HEVBR	GH714_003433	Uncharacterized protein	25639	27095.3	24796.6	34486.9	34198.4	31055.9	18272.4	20998.5	18317.7	15221.9	16046.5	15801	29255.9	35453.5	31963.6	33931.2	33880.3	34633.6	28533.7	29296.2	30021.2
A0A6A6KX82	A0A6A6KX82	A0A6A6KX82_HEVBR	GH714_040593	UfSP1/2/DUB catalytic domain-containing protein	2996.14	3302.7	2869.92	4006.2	4317.69	3750.77	1914.21	1102.74	842.893	2052.15	2289.6	1486.24	3952.55	4800.66	4341.41	3239.27	3573.92	5511.41	1652.77	1339.5	1679.18
A0A6A6KX84;A0A6A6N4B6	A0A6A6KX84;A0A6A6N4B6	A0A6A6KX84_HEVBR;A0A6A6N4B6_HEVBR	GH714_003364;GH714_015632	Sm domain-containing protein	4489.77	5307.84	4163.07	3824.55	3900.32	3129.25	3383.42	2364.81	2646.74	2989.29	2419.05	3687.46	4147.23	3486.95	4664.24	4626.39	4569.49	4258	2551.23	2134.99	2209.12
A0A6A6KXC2;A0A6A6L439	A0A6A6KXC2;A0A6A6L439	A0A6A6KXC2_HEVBR;A0A6A6L439_HEVBR	GH714_026761;GH714_026883	RRM domain-containing protein	2538.41	2124.58	2036.06	2323.87	3201.56	2363.6	2072.46	1624.49	1830.65	1352.38	2074.88	2045.64	2286.83	1809.6	2459.47	1986.69	1892.63	1597.29	2021.52	1626.1	1836.3
A0A6A6KXD2	A0A6A6KXD2	A0A6A6KXD2_HEVBR	GH714_027180	NECAP PHear domain-containing protein	4236.92	2988.93	4670.52	2913.14	2539.43	2339.38	3508.84	3831.91	3439.82	4466.88	4901.7	4645.99	3617.09	3874.68	2876.24	2934.84			2689.79	3215.97	2586.13
A0A6A6KXF3	A0A6A6KXF3	A0A6A6KXF3_HEVBR	GH714_027616	Potassium transporter	1361.73	1235.51	873.564	626.538	1038.45			851.308	2484.86		1262.23	608.231	1950.35	2398.6	2406.23	3882.04	3476.97	2790.15
A0A6A6KXH2	A0A6A6KXH2	A0A6A6KXH2_HEVBR	GH714_040589	MI domain-containing protein	13141.4	14139.1	13082.2	15835.5	14212.4	15052.4	11333.9	11350.1	10624	14787.5	15618.2	14342.9	15286.3	15310.5	14725	14468.9	13072	13373	13858.2	13769.7	15391.3
A0A6A6KXH5	A0A6A6KXH5	A0A6A6KXH5_HEVBR	GH714_027872	Pantothenate kinase	2500.03	2479.8	2929.96	2857.54	2027.86	2174.7	3253.18	2808.27	3715.5	3056.02	3191.27	3940.61	3620.64	2894.92	3183.34	2758.76	3053.55	2787.83	2403.04	2411.49	2114.96
A0A6A6KXI2	A0A6A6KXI2	A0A6A6KXI2_HEVBR	GH714_026574	Alcohol dehydrogenase class-3	39117.2	33926.6	37937.6	30356.5	35915.2	34050.9	32508.9	30180.5	33011.9	48202	47626	44022.1	30708.2	31339.2	30531.1	34304.8	35368.8	35658.9	41449.2	42831.8	42196.2
A0A6A6KXK8	A0A6A6KXK8	A0A6A6KXK8_HEVBR	GH714_040633	Elongation factor Tu	4999.98	3945.72	4042.46	6107.23	5055.7	5980.81	9041.95	10394.3	9550.62	4241.81	3530.43	4216.53	6545.97	6243.66	7470.63	9510.39	7533.76	6984.76	12797.2	11569.6	11541.3
A0A6A6KXM2	A0A6A6KXM2	A0A6A6KXM2_HEVBR	GH714_029600	REF/SRPP-like protein	9603.84	9513.08	8471.1	10098.5	9067.09	9745.58	17239.7	16581	15932.4	15205.8	14826.5	14802.6	12346.5	12173.8	11122.3	12107.2	12586.6	11035	13244.5	12659.2	12577
A0A6A6KXM9;A0A6A6L0Q0;A0A6A6LZZ1;A0A6A6MG19	A0A6A6KXM9;A0A6A6L0Q0;A0A6A6LZZ1;A0A6A6MG19	A0A6A6KXM9_HEVBR;A0A6A6L0Q0_HEVBR;A0A6A6LZZ1_HEVBR;A0A6A6MG19_HEVBR	GH714_023065;GH714_024386;GH714_040654;GH714_040659	Amine oxidase							1076.91			240.692
A0A6A6KXN3	A0A6A6KXN3	A0A6A6KXN3_HEVBR	GH714_029682	YTH domain-containing family protein	482.986		834.153	574.683	393.254	973.259	475.161					646.492				617.679
A0A6A6KXN4	A0A6A6KXN4;A0A6A6LMU3;A0A6A6LNV9	A0A6A6KXN4_HEVBR	GH714_029213	SHSP domain-containing protein							4662.58					1566.4						3116.08		2937.98	2697.07
A0A6A6KXR9;A0A6A6LQ33	A0A6A6KXR9;A0A6A6LQ33	A0A6A6KXR9_HEVBR;A0A6A6LQ33_HEVBR	GH714_028859;GH714_029152	T-complex protein 1 subunit epsilon	2041.27	2784.74	2146.26	2030.26	1862.17	1825.31	1675.82	1773.85	1413.11	2931.48	2450.12	2806.67	2582.06	1581.96	2439.25	1784.15	1660.62	1186.51	1815.43	1519.09	1839.38
A0A6A6KXU6	A0A6A6KUG9;A0A6A6KXU6	A0A6A6KXU6_HEVBR	GH714_018408	GHMP kinase C-terminal domain-containing protein	7420.24	7771.45	7478.03	5551.05	5852.25	5841.68	5179.81	5844.26	5450.64	8050.56	7691.23	7540.83	6345.5	5670.47	5215.55	6307.01	5636.16	7024.46	6945.15	7461.49	6682.83
A0A6A6KXV0	A0A6A6KE09;A0A6A6KXV0	A0A6A6KXV0_HEVBR	GH714_029306	Signal recognition particle subunit SRP72	11958.6	13108.4	12783.8	11443.2	11405.9	10633.2	10902.8	12141.9	11347.6	9757.81	8552.17	8586.92	11077.1	10252.8	10597.2	10822.4	9868.8	10164.1	12353.1	11564.2	9760.59
A0A6A6KXW8	A0A6A6KXW8	A0A6A6KXW8_HEVBR	GH714_034498	Peroxidase	2655.33	2198.38	2531.95	1799.62	2016.91	2680.4	3501.39	3025.27	3433.91	2051.72	2133.41	1763.27	1794.5	1790.33	1993.73	2077.88	2795.31	2380.81	2673.46	2514.01	2850.91
A0A6A6KXX3;A0A6A6LK01	A0A6A6LK01;A0A6A6KXX3	A0A6A6KXX3_HEVBR;A0A6A6LK01_HEVBR	GH714_028895;GH714_029182	Uncharacterized protein	15237.5	14318.6	16302.6	15846	16874	15284.6	21027.7	21068.6	19732.7	16216.6	17447.1	18404.6	21456.5	20783.1	18714.4	29222.3	30049.3	31482.6	9737.73	8822.69	9292.04
A0A6A6KXZ1	A0A6A6KXZ1;A0A6A6N1V7	A0A6A6KXZ1_HEVBR	PSD2	Phosphatidylserine decarboxylase proenzyme 2	5943.11	5769.94	5256.03	8495.91	9218.86	9253.15	5379.12	4437.91	5262.97	5457.79	6690.24	5847.66	5585.81	6491.63	5786.66	6863.43	6098.39	6535.43	9995.03	9553.05	9678.51
A0A6A6KXZ8	A0A6A6KXZ8	A0A6A6KXZ8_HEVBR	GH714_034264	14-3-3 domain-containing protein	121702	118266	118135	125481	127767	120834	84894.9	100373	94539.4	126469	136293	129876	126367	136448	131262	140551	117876	114723	126495	116132	123170
A0A6A6KY04;A0A6A6KZB6	A0A6A6N6B7;A0A6A6KY04;A0A6A6KZB6	A0A6A6KY04_HEVBR;A0A6A6KZB6_HEVBR	GH714_005627;GH714_005707	UPF3 domain-containing protein	1775.2	2624.88	2166.49	1945.86	1544.59	2385.34		2479.05	2361.22	2477.9	2381.26	2518.1	2309.77	1382.99		1040.9	1626.29	1759.84	2702.56	3032.21	2296.96
A0A6A6KY12	A0A6A6KY12	A0A6A6KY12_HEVBR	GH714_029722	NTF2 domain-containing protein	65755	56681	60895.3	58716.6	55581	59052.3	41045.7	33726.8	32730.4	72662.7	70242.7	74157.7	34962.4	30712.6	29891.8	20433.2	21133.9	25719.1	53986.5	42031.2	38527.2
A0A6A6KY21	A0A6A6KY21;A0A6A6NKN9	A0A6A6KY21_HEVBR	GH714_029518	Dilute domain-containing protein	586.389	719.253	976.693	604.359	936.217	754.148	841.282	1401.52	1154.61	1382.27	1423.63	1573.41	1250.87	863.721	1180.76	1388.29	1357.85	1130.12	1356.46	1351.98	1250.63
A0A6A6KY47	A0A6A6KY47	A0A6A6KY47_HEVBR	GH714_035772	Asparagine synthetase [glutamine-hydrolyzing]	6184.07	5940.86	6784.4	4669.77	4488.7	5001.84	2357.84	2703.54	2499.02	4980.35	4658.37	4828.73	3570.25	4222.19	3390.36	3316.32	3167.77	3222.37	3906.1	3891.84	3045.79
A0A6A6KY93;A0A6A6KZE8;A0A6A6L138	A0A6A6KY93;A0A6A6KZE8;A0A6A6L138	A0A6A6KY93_HEVBR;A0A6A6KZE8_HEVBR;A0A6A6L138_HEVBR	GH714_005893;GH714_006397;GH714_006428	NADPH-dependent pterin aldehyde reductase	1404.74	1249.4	1029.2	822.579	939.603	1345.32	666.481	800.602	849.294	697.301	977.79	521.03	884.585	1236.83	897.829			819.728	853.882	693.42	643.31
A0A6A6KY94	A0A6A6KY94	A0A6A6KY94_HEVBR	GH714_035780	Annexin	11430.7	10702	10846.1	9352.56	9288.86	8368.55	47067.7	48910.4	45334.8	32902.4	33712.8	35004.3	25150.7	22315.1	23414.4	32800.2	28369.8	30687.6	7789.54	7329.94	7824.94
A0A6A6KY95	A0A6A6KY95	A0A6A6KY95_HEVBR	GH714_029986	Amidohydrolase-related domain-containing protein	1711.66	1473.91	1484.29	1385.71	714.629	1704.71				768.974		695.963	907.864	749.857	856.94	1082.91			909.807	1453.57	1148.1
A0A6A6KYD2	A0A6A6KWP0;A0A6A6KYD2	A0A6A6KYD2_HEVBR	GH714_023036	Nudix hydrolase domain-containing protein	20044.8	21657.4	20370.9	19415.5	18432.2	19279.2	6139.32	5402.83	5444.02	10457.3	11300.6	10060.2	12284.3	11873.4	11931	9989.85	9782.67	11551	9126.57	8972.1	8813.52
A0A6A6KYD3	A0A6A6KYD3	A0A6A6KYD3_HEVBR	GH714_002861	carotenoid 9,10-dioxygenase	1571.23	1450.27	1608.16	1799.37	1747.83	2766.7	3906.92	3712.62	3413.4	3020.25	3085.23	2487.24	3105.25	2276.37	3462.82	2347.11	3247.64	2744.89	2743.29	2524.28	2808.31
A0A6A6KYE6;A0A6A6L1J7	A0A6A6L1J7;A0A6A6KYE6	A0A6A6KYE6_HEVBR;A0A6A6L1J7_HEVBR	GH714_002804;GH714_002965	peptidylprolyl isomerase	1956.12	1291.93	1423.5	1116.55	1426.12	2446.51	1410.67	1793.01	1888.74	2071.11	1774.02	1466.38	2226.35	2954.41	2368.72	3246.27	2424.66	1638.17	2017.04	1910.73	2093.33
A0A6A6KYG4;A0A6A6L039	A0A6A6KYG4;A0A6A6L039	A0A6A6KYG4_HEVBR;A0A6A6L039_HEVBR	GH714_003109;GH714_003160	ADP/ATP translocase			786.373	1167.42
A0A6A6KYM5	A0A6A6KYM5	A0A6A6KYM5_HEVBR	GH714_003958	Citrate synthase	1347.68	1285.31	1310.45	1609.97	1443.36	1179.11	3276.89	3076.12	2717.82	3092.64	3466.57	2434.24	2050.25	2039.41	2724.58	4927.56	5084.03	5523.29	2992.23	2665.53	2471.28
A0A6A6KYN8;A0A6A6L0F8;A0A6A6N583	A0A6A6KYN8;A0A6A6L0F8;A0A6A6N583	A0A6A6KYN8_HEVBR;A0A6A6L0F8_HEVBR;A0A6A6N583_HEVBR	GH714_004104;GH714_004237;GH714_017855	N-acetyltransferase domain-containing protein	6944.99	6850.99	6438.01	5261.55	5932.97	7285.78	5173.41	4628.9	4955.77	5793.5	6074.07	6346.41	4023.65	3654.77	3932.54	4060.66	2977.25	3303.53	4895.18	5728.36	5478.19
A0A6A6KYP1	A0A6A6KYP1	A0A6A6KYP1_HEVBR	GH714_040590	MI domain-containing protein	5320.81	5164.16	4951.54	4910.98	5444.44	5843.49	6396.85	5963.57	6879.37	7403.04	7386.05	6890.4	6943.64	6134.25	5793.63	5110.37	4167.47	4675.79	4565.16	5619.2	4329.79
A0A6A6KYQ5	A0A6A6KYQ5;A0A6A6MZG9	A0A6A6KYQ5_HEVBR	GH714_004032	Vacuolar protein sorting-associated protein 62	4734.31	4706.14	4250.13	5133.7	5353.57	5703.08	4432.62	3983.91	3875.45	4317.63	3529.96	4744.15	5286.93	5553.72	5693.93	4766.9	5911.57	7505.8	5851.67	5845.95	6319.65
A0A6A6KYR9	A0A6A6KYR9	A0A6A6KYR9_HEVBR	GH714_037192	F-box domain-containing protein	2494.7	2710.26	2724.1	1717.87	1923.31	2569.43	2147.67	2006.06	2621.63	1825.69	1958.04	2297.29	2875.06	2718.57	2338.37	2733	2423.56	2866.67	1116.75	1165.73	968.3
A0A6A6KYU7	A0A6A6KYU7	A0A6A6KYU7_HEVBR	GH714_008425	Glutamine amidotransferase domain-containing protein	9330.55	11048.5	9665.85	5335.02	6001.48	4639.39	4320.21	3654.96	4794.14	7779.93	8261.98	8362.47	11165.8	10328.3	11447.2	12886.8	14177.7	14478.6	1773.4	1368.35	2157.75
A0A6A6KYU9	A0A6A6KYU9	A0A6A6KYU9_HEVBR	GH714_037972	Protein LIKE COV 2	1261.18	1570.05	1636.78		1231.78					1380.79	2257.75	1870.66	1180.94	1142.14	954.405	1120.94	1111.75	863.843
A0A6A6KYV3	A0A6A6KYV3	A0A6A6KYV3_HEVBR	GH714_026115	BSD domain-containing protein	1085.83	1098.36	1117.31	1342.87	1882.77	1714	1290.99	1969.35	2543.11	1116.52	1214.01	1097.16	1902.27	1493.22	2428.47	1810.93	1622.76	2195.8	1240.12	1538.69	1682.22
A0A6A6KYV6	A0A6A6KYV6;A0A6A6L0C4	A0A6A6KYV6_HEVBR	GH714_008502	CN hydrolase domain-containing protein	7602.15	7468.24	7243.47	5968.83	6153.47	6119.19	5593.74	6235.37	5918.07	8164.66	6946.64	7991.06	7068.29	6844.31	8179.18	6882.36	6694.35	6525.24	5770.99	5482.62	6218.89
A0A6A6KYV9;A0A6A6LIT7;A0A6A6LLD9;A0A6A6NCK2	A0A6A6KYV9;A0A6A6LIT7;A0A6A6LLD9;A0A6A6NCK2	A0A6A6KYV9_HEVBR;A0A6A6LIT7_HEVBR;A0A6A6LLD9_HEVBR;A0A6A6NCK2_HEVBR	GH714_023072;GH714_023155;GH714_034267;GH714_038805	glucan endo-1,3-beta-D-glucosidase	488.711	834.757	770.806	400.993			691.372	375.431	784.894	754.099	430.905	844.037			503.525		527.054	275.654	628.328	636.958	368.403
A0A6A6KZ21	A0A6A6KZ21	A0A6A6KZ21_HEVBR	GH714_040575	1,3-beta-glucan synthase	1806.63	1815.52	1316.06	3504.59	3516.32	2728.67	904.661	1311.6		1788.41	1631.21	2087.07	1955.33	1839.56	1342.92	2141.97	1574.27	1876.76	2852.45	2943.29	2840.3
A0A6A6KZ43	A0A6A6KZ43	A0A6A6KZ43_HEVBR	GH714_040610	Protein-L-isoaspartate O-methyltransferase	32663.1	29379.8	31168.4	36254.2	36297	35564.9	42873.4	43380.5	43393	30244.1	28431.5	30082.5	36452.2	35565.7	35799	29985.3	29324	26427.2	47665.3	47317.9	43846.3
A0A6A6KZ96	A0A6A6KZ96	A0A6A6KZ96_HEVBR	GH714_005508	Piwi domain-containing protein	7147.63	6660.93	7075.78	4181.8	4121.23	4114.95	1503.44	1427.07	1088.84	5407.05	5914.1	5677.49	5193.25	5431.96	4640.08	4314.3	4367.35	4284.05	2811.94	2472.83	3093.62
A0A6A6KZA7;A0A6A6L151	A0A6A6K3T1;A0A6A6KWL9;A0A6A6KY06;A0A6A6KY16;A0A6A6KZ79;A0A6A6KZA7;A0A6A6KZD8;A0A6A6KZE6;A0A6A6L132;A0A6A6L151	A0A6A6KZA7_HEVBR;A0A6A6L151_HEVBR	GH714_001531;GH714_001633	NLE domain-containing protein	3527.07	2870.96	3472.73	2560.55	2308.22	3216.13	2583.15	1955.12	2485.5	2668.72	3234.39	2497.94	2240.66	2521.46	2794.4	2654.57	2661.34	2222.08	2302.21	1998.79	2169.89
A0A6A6KZB7;A0A6A6LN95	A0A6A6KZB7;A0A6A6LN95	A0A6A6KZB7_HEVBR;A0A6A6LN95_HEVBR	GH714_028807;GH714_029051	Glycoside hydrolase family 5 domain-containing protein	207.338	273.949					586.914	584.928	711.355	541.936	648.633	650.894							565.917	106.305	452.51
A0A6A6KZD6	A0A6A6KZD6;A0A6A6KZF1	A0A6A6KZD6_HEVBR	GH714_001919	NAD-dependent epimerase/dehydratase domain-containing protein	2327.13	2094.09	1915.71	1809.16	2003.68	2809.51	1982.87			2757.06	2579.85	2766.38	3392.13	2923.01	2326.85	3015.85	3585.3	2860.98	2293.41	1606.2	2793.05
A0A6A6KZD7;A0A6A6LNQ0	A0A6A6KZD7;A0A6A6LNQ0	A0A6A6KZD7_HEVBR;A0A6A6LNQ0_HEVBR	GH714_028905;GH714_029186	Uncharacterized protein	1971.75	2279.25	2347.94	2482.88	1726.81	2059.6	4191.79	3763.64	4251.5	3710.78	4102.72	4107.21	4833.9	4351.3	4325.67	6886.76	8730.79	9550.73	1131.86	1813.29	1311.04
A0A6A6KZG3	A0A6A6KZG3;A0A6A6L2M1	A0A6A6KZG3_HEVBR	GH714_005833	Uncharacterized protein	4588.98	5046.69	5161.66	3445.28	3799.49	3615.32	3777.75	4064.39	3657.2	5970.13	4922.29	5722.16	3464.62	4254.74	4141.42	4100.01	3677.32	3690.64	3734.05	3460.57	3688.15
A0A6A6KZG6	A0A6A6KZG6	A0A6A6KZG6_HEVBR	GH714_029326	Glyceraldehyde 3-phosphate dehydrogenase NAD(P) binding domain-containing protein	224153	210970	218253	131504	126059	121153	202319	209298	212171	249002	257744	238638	234533	233029	237777	245765	209532	216396	146956	137060	140570
A0A6A6KZH7	A0A6A6KZH7	A0A6A6KZH7_HEVBR	GH714_029406	Urease	2175.45	2066.14	2623.28	1698.94	1337.04	1965.72		2417.35	3033.17	2188.77	2382.65	3822.85	1731.2	2219.57	2722.28	2486.43	2358.98	2134.82	2532.25	2969.52	2673.18
A0A6A6KZV4	A0A6A6KLV0;A0A6A6KZV4;A0A6A6L7W3;A0A6A6L7X3;A0A6A6M4R2;A0A6A6M5K3;A0A6A6MJ51;A0A6A6NJ93	A0A6A6KZV4_HEVBR	GH714_034529	Uncharacterized protein	21321.2	23255.8	22715.7	29055.4	31745.7	30431.6	14564.8	13442.6	10979.1	15102.5	13649.6	15332	24153	26889.1	23813.1	36025.9	34113.4	32965.5	23652.8	20778.9	21461.1
A0A6A6KZV8	A0A6A6KZV8;A0A6A6L329	A0A6A6KZV8_HEVBR	GH714_007230	TATA-binding protein interacting (TIP20) domain-containing protein	1839.24	1707.74	1781.02	3113.3	2606.68	2964.55	2490.44	1987.18	2362.85	3058.79	3184.63	3347.93	2959.16	3081.21	3313.25	3481.08	4188.37	4300.95	2404.45	2268.33	1753.28
A0A6A6KZZ3	A0A6A6KZZ3;A0A6A6N0Y0;A0A6A6N3D9	A0A6A6KZZ3_HEVBR	GH714_003910	non-specific serine/threonine protein kinase	1351.03	1429.77	1336.11	1203.88	1289.65	722.595	1170.3	521.396		804.81	1057.47	935.545	1112.91	1062.66	1199.68	1061.31	704.395	910.077	631.239	1096.07	651.349
A0A6A6KZZ5;A0A6A6L1B1;A0A6A6L3E4	A0A6A6KZZ5;A0A6A6L1B1;A0A6A6L3E4	A0A6A6KZZ5_HEVBR;A0A6A6L1B1_HEVBR;A0A6A6L3E4_HEVBR	GH714_014324;GH714_014342;GH714_014365	Cyclase family protein	13786.5	15005.7	13336.9	7661.78	6197.59	6552.26	3421.38	3297.34	3434.49	5103.98	4564.5	5381.61	3888.44	3972.35	3595.93	2345.88	2447.16	2943.27	1889.47	2430.96	2042.37
A0A6A6KZZ9;A0A6A6L2M4	A0A6A6KZZ9;A0A6A6L2M4	A0A6A6KZZ9_HEVBR;A0A6A6L2M4_HEVBR	GH714_014010;GH714_014081	D-3-phosphoglycerate dehydrogenase	514.985				801.05			2430.51	525.552	419.124	921.004				3574.1	386.508	861.667	955.99	705.81	596.965	612.016
A0A6A6L014;A0A6A6NA05	A0A6A6L014;A0A6A6NA05	A0A6A6L014_HEVBR;A0A6A6NA05_HEVBR	GH714_014777;GH714_033203	DNA-directed RNA polymerase RpoA/D/Rpb3-type domain-containing protein	1290.12	947.795	1745.49			1055.26		983.361	598.113	922.41	1257.42	1303.8	985.249	957.967	630.557		383.949	349.536	1348.37	1480.29	1361.8
A0A6A6L016	A0A6A6KXH4;A0A6A6L016	A0A6A6L016_HEVBR	GH714_004168	Ancestral coatomer element 1 Sec16/Sec31 domain-containing protein	2886.89	3014.93	3319.53	3227.19	3321.82	3323.75	2812.24	3734.01	2831.13	3219.82	3153.88	2965.66	3174.97	2885.09	3099.42	3223.05	3546.41	3796.26	3231.72	3398.58	3530.19
A0A6A6L049;A0A6A6N7G2	A0A6A6L049;A0A6A6N7G2	A0A6A6L049_HEVBR;A0A6A6N7G2_HEVBR	GH714_007942;GH714_027470	Uncharacterized protein	2961.81	2605.24	2419.05	4042.66	4418.55	4810.84	7829.29	6430.8	5948.07	4871.87	4612.52	5244.44	6975.94	7013.46	6495.4	5383.25	6483.51	5838.11	7128.16	7315.86	7703.88
A0A6A6L077	A0A6A6L077	A0A6A6L077_HEVBR	GH714_003502	Clu domain-containing protein	7453.8	6129.06	5965.47	6763.32	7142.26	6281.08	5756.38	5210.12	4730.4	4702.8	4269.33	4403.82	7996.58	5817.43	7280.94	6729.64	6094.85	5436.72	3246.02	3171.29	3638.9
A0A6A6L078	A0A6A6L078	A0A6A6L078_HEVBR	GH714_036827	Uncharacterized protein	795.745	705.541	461.943			786.792	1425.99	715.863	1396.2	939.736	892.065	930.409	989.27	1299.26	1611.74	1198.02	1641.2	1819.16	582.182	428.636	386.986
A0A6A6L087;A0A6A6NF88	A0A6A6L087;A0A6A6NF88	A0A6A6L087_HEVBR;A0A6A6NF88_HEVBR	GH714_037174;GH714_037203	shikimate kinase	768.482	752.093			1083.78	390.906	1298.16	1231.29	1306.29	869.531	865.378	852.701	971.862	1087.84	1925.47	1306.04		1264.74	638.512	650.589	841.899
A0A6A6L093	A0A6A6L093	A0A6A6L093_HEVBR	GH714_015841	RuvB-like helicase	2468.76	2182.79	2108.68	3592.33	2226.6	2556.08	3654.35	3478.46	3232.75	3138.94	3130.92	2996.53	3511.77	2820.03	2595.76	2520.97	2243.51	3250.4	3726.01	4301.11	3410.15
A0A6A6L095	A0A6A6L095	A0A6A6L095_HEVBR	GH714_015781	Large ribosomal subunit protein bL12 C-terminal domain-containing protein	4366.07	2602.55	3140.68	4024.21	3371.92	4233.88	3094.26	3098.28	3078.94	3320.45	2962.82	2964.65	3897.28	5288.76	4902.93	4950.85	4472.44	4197.69	4055.77	5064.64	5430.93
A0A6A6L0A3	A0A6A6N4M0;A0A6A6L0A3	A0A6A6L0A3_HEVBR	GH714_016020	O-acyltransferase WSD1 C-terminal domain-containing protein	11631.6	12889.4	12056.4	4064.08	3722.42	3291.21	11992.7	11523.4	12747.8	15857.9	16260.3	16675.5	13069	11571.9	14249.4	13208.5	12673.7	15233.2	3342.38	2663.96	2975.28
A0A6A6L0B0;I1SSJ6	A0A6A6L0B0;I1SSJ6	A0A6A6L0B0_HEVBR;I1SSJ6_HEVBR	GH714_016411;TrxM2	Thioredoxin domain-containing protein	837.987	901.166	895.479	621.9	1144.15	1138.23	1925.76	3038.04	2565.59	1821.26	956.026	1724.91	1777.25	2468.84	2515.79		1186.79	1533.27	1289.85	1258.58	1250.55
A0A6A6L0B7	A0A6A6L0B7	A0A6A6L0B7_HEVBR	GH714_017780	Uncharacterized protein	4589.82	4380.76	4405.35	6357.16	6351.42	6197.13	4759.72	3904.59	4541.85	5452.95	4782.93	6657.68	6772.26	6762.39	4666.95	6195.57	7723.13	6832.86	6393.48	7304.56	7317.09
A0A6A6L0C4	A0A6A6L0C4	A0A6A6L0C4_HEVBR	GH714_008383	CN hydrolase domain-containing protein	1100	1246.6	1312.18	1556.76	1400.36	1542.88			199.783	3221.6	1157.69	2323.52	2168.58	1574.53	2313.65	2340.58	2298.8	1309.47	1109.35	1839.85	2019.39
A0A6A6L0E4	A0A6A6L0E4	A0A6A6L0E4_HEVBR	GH714_019140	NADP-dependent oxidoreductase domain-containing protein	6996.09	5984.92	6918.18	7669.28	7729.33	8060.01	6002.2	6777.34	5342.54	7513.46	7236.71	7497.28	5458.04	5180.23	5975.33	5841.62	4946.56	5327.62	7471.64	7963.3	6816.71
A0A6A6L0G3	A0A6A6L0G3	A0A6A6L0G3_HEVBR	GH714_021226	Vacuolar protein-sorting-associated protein 36	2293.73	2130.12	2521.59	2645.66	2508.69	2078.57	1762	1163.03	1613.81	2620.94	2616.09	2913.4	2469.37	2770.11	2535.2	3693.37	3064.66	2769.55	1383.45	1498.02	1317.5
A0A6A6L0L9	A0A6A6L0L9	A0A6A6L0L9_HEVBR	GH714_040612	RRM domain-containing protein	1016.49	921.987	892.928	1313.39	1444.94	944.387	1509.47	1125.8	826.095							2084.54	1033.9		1163.24	929.351	1985.83
A0A6A6L0M3	A0A6A6L0M3	A0A6A6L0M3_HEVBR	GH714_004372	DNA/RNA-binding protein Alba-like domain-containing protein	2321.1	2243.58	2886.93	3110.8	2751.83	2706.84	1398.03	2092.52	1548.64	2304.09	2401.81	2435.38	2155.85	2053.04	2084.35	2431.64	2366.7	1672.41	2299.49	2355.05	2191.67
A0A6A6L0N4	A0A6A6KUJ7;A0A6A6L0N4	A0A6A6L0N4_HEVBR	GH714_026900	Uncharacterized protein	1787.05	1489.03	1641.77	783.732	841.633	1122.36	1771.43	1366.73	773.163	1181.83	1290.32	1191.81	1302.42	1810.63	2145.82	2000.57	1294.03	1979.69	961.782	791.288	820.06
A0A6A6L0P4	A0A6A6KLV0;A0A6A6KUK6;A0A6A6L0P4;A0A6A6L7W3;A0A6A6L7X3;A0A6A6M4R2;A0A6A6M5K3;A0A6A6MDR2;A0A6A6N1W6;A0A6A6N3C8	A0A6A6L0P4_HEVBR	GH714_005741	Uncharacterized protein	22434.9	23032.2	26725.3	31256.6	29893.3	30558.1	18721.8	18935.3	16688.9	13324.7	12141.8	11361.7	21340.6	22328	20749.6	25898.7	23267.4	23888.5	30430.1	27368	28452.8
A0A6A6L0P6	A0A6A6KJJ3;A0A6A6L0P6	A0A6A6L0P6_HEVBR	GH714_027053	EF-hand domain-containing protein	7696.48	8110.45	7631.27	8377.24	9175.35	7887.1	7537.79	6997.93	6777.15	6376.51	7202.96	6860.58	8346.92	9183.48	8186.43	6881.93	7342.5	5688.31	7696.41	6848.54	7989.47
A0A6A6L0Q6;A0A6A6L3C0	A0A6A6L0Q6;A0A6A6L3C0	A0A6A6L0Q6_HEVBR;A0A6A6L3C0_HEVBR	GH714_026999;GH714_027031	glutathione gamma-glutamylcysteinyltransferase	2676.9	1800.41	2646.13	1174.29	1077.28	1705.22	2467.92	2551.57	3052.68	2540.71	2152.61	2165.32	2397.22	3791.76	3446.01	2969.28	3603.24	2740.83	2099.55	2115.1	1672.72
A0A6A6L0S4	A0A6A6L0S4;A0A6A6L2J2	A0A6A6L0S4_HEVBR	GH714_026980	Succinate--CoA ligase [ADP-forming] subunit beta, mitochondrial	1865.61	1780.82	1632.17	1553.83	2022.22	1496.46	2245.94	1953.83	1894.96	1335.89	1445.43	1737.55	1851.26	2631.81	2006.14	3766.22	3396.6	3622.71	1716.9	2016.08	1984.28
A0A6A6L0S7;A0A6A6L0U9	A0A6A6L0S7;A0A6A6L0U9	A0A6A6L0S7_HEVBR;A0A6A6L0U9_HEVBR	GH714_004727;GH714_004876	60S ribosomal protein L13	2185.97	2853.29	3675.98	3144.27	1742.39	2142.62	3880.99	3209.67	3920.03	1262.92	1174.37	861.318	1614.87	1439.79	1463.04			525.744
A0A6A6L0T4	A0A6A6L0T4	A0A6A6L0T4_HEVBR	GH714_000369	Germin-like protein			466.153		461.801	826.986	445.599	441.122	549.065	340.145			670.549	356.042	206.017	1280.66		816.846
A0A6A6L0T9	A0A6A6L0T9;F2VXU6	A0A6A6L0T9_HEVBR	GH714_005742	Uncharacterized protein	11824.9	13299.9	13822.6	17360.7	15937.5	16768.7	18192.8	15621.7	15926.6	8548.46	8870.98	8749.94	15032.4	15254.5	15983	16351.8	17326.5	16285.5	17528.6	18206.9	17371.5
A0A6A6L0V1	A0A6A6L0V1;A0A6A6L120	A0A6A6L0V1_HEVBR	GH714_005832	leucine--tRNA ligase	49174.3	49782.3	48184.1	41945.7	38420.1	38297.5	45227.1	44052	45043.9	50893.8	49710.8	46446.8	46370.8	45226.3	45181.9	49143.8	44609.2	46411.6	32079.5	31134.9	31625.8
A0A6A6L0Y3	A0A6A6L0Y3	A0A6A6L0Y3_HEVBR	GH714_010288	ADP-ribosylation factor	12446.8	14352.4	14056.9	19997.6	14836.4	17350.3	13862.1	18824.6	14156.4	11380.4	9172.74	10270.9	17937.6	22293.7	22348.8	18481.1	18463.3	21008.4	15692.4	14065.9	15919.2
A0A6A6L0Z1;A0A6A6LKD6	A0A6A6L0Z1;A0A6A6LKD6	A0A6A6L0Z1_HEVBR;A0A6A6LKD6_HEVBR	GH714_030137;GH714_030218	Uncharacterized protein	59603.9	62460.8	62151.8	67734.2	71416.8	70003	78574.2	78815.2	78249.4	68754.3	76051.9	75511.3	119489	116078	121089	100881	101690	97014.9	62571.6	58718.3	56762.1
A0A6A6L103	A0A6A6L103;A0A6A6N7A4;I3NMK2;I3NMK3	A0A6A6L103_HEVBR	GH714_005590	60S ribosomal protein L3	2958.9	2679.83	2262.71		2173.37	1380.44	1833.74		1918.97						583.636		500.186	311.982
A0A6A6L113	A0A6A6L113	A0A6A6L113_HEVBR	GH714_005653	Uncharacterized protein	14787.1	14956.2	14429.2	14744.6	15975.9	15821.5	27638.1	29023.9	26616.8	15425.3	15211.3	15066.3	20912.8	23326.9	22299	20151.1	21132.3	22404.2	28785.4	29662.4	32364.7
A0A6A6L130	A0A6A6L130	A0A6A6L130_HEVBR	GH714_005848	Cytochrome c domain-containing protein	5915.71	5700.16	5712.13	2554.02	2728.81	2885.57	3196.51	3194.33	3068.37	4972.13	4905.31	4587.9	2859.69	2430.75	2923.52	1533.61	2019.44	2478.33	2575.27	2570.4	3082.69
A0A6A6L140	A0A6A6L140	A0A6A6L140_HEVBR	GH714_011593	ATP-dependent Clp protease proteolytic subunit	629.746			1035.54		1006.49	2391.79	2394.56	2872.89	1180.98	1660.85	1223.05		1403.6	1163.17		1463.69	1129.65	2359.19	1859.01	2709.82
A0A6A6L157	A0A6A6L157	A0A6A6L157_HEVBR	GH714_005614	phosphoribosylamine--glycine ligase	800.514	949.957	570.511	983.413	875.356	1352.07	1777.6	1889.69	2064.67	779.706	1022.41	986.916	2002.91	1598.4	1413.93	3203.31	2256.38	2647.16	961.893	1072.39	1307.84
A0A6A6L164;A0A6A6L1F0	A0A6A6K4D8;A0A6A6L164;A0A6A6L1F0	A0A6A6L164_HEVBR;A0A6A6L1F0_HEVBR	GH714_031556;GH714_031595	Oxygen-evolving enhancer protein 1		235.666				771.608	362.594	606.896		648.788	539.005					1212.28	1053.57	1291.91	592.729	901.125	716.237
A0A6A6L172	A0A6A6L172	A0A6A6L172_HEVBR	GH714_031441	UBC core domain-containing protein	2861.32	2618.65	2457.88	1982.3	2130.56	1870.3	3199.54	1983.74	2636.47	2454.16	2592.69	2473.76	1736.13	1772.69	1971.77	2468.85	2613.65	2018.13	2638.55	2471.75	2409.47
A0A6A6L173	A0A6A6L144;A0A6A6L173	A0A6A6L173_HEVBR	GH714_006037	dynamin GTPase	6988.18	6742.74	6775.93	4858.96	4489.36	5132.28	3168.7	3351.64	3303.82	4375.82	4524.46	4244.63	4400.82	3893.22	4519.58	2698.76	3119.18	3234.47	2202.3	2536.78	2626.93
A0A6A6L176	A0A6A6L176	A0A6A6L176_HEVBR	GH714_007642	HMA domain-containing protein	13598.3	13726.2	14321.1	9856.59	8834	8524.51	28573.6	26701.1	30114.8	23099.3	22237.3	20485.7	28623.2	25212.4	26974	23003.9	22932.3	23805.2	6565.23	8030.43	8282.82
A0A6A6L1D6	A0A6A6L1D6	A0A6A6L1D6_HEVBR	GH714_008013	peptidylprolyl isomerase	8336.71	7242.25	8308.87	5471.19	5537.63	6309.89	7918.78	8676.63	8953.65	8824.83	8869.14	10527.9	5011.84	4437.74	4746.71	5069.11	4440.89	4335.21	7982.17	8359.17	8192.19
A0A6A6L1L4;A0A6A6L4Q0	A0A6A6L1L4;A0A6A6L4Q0	A0A6A6L1L4_HEVBR;A0A6A6L4Q0_HEVBR	GH714_032344;GH714_032403	Protein RALF-like 34	1208.61	659.666	1183.49	2252.67	1384.19	1534.64	1832.83	1050.87	967.082	516.301	654.745	594.059	1418.97	1233.22	1231.5	814.548	1014.91	1048.97	1423.13	1419.37	1265.41
A0A6A6L1M7	A0A6A6L1M7	A0A6A6L1M7_HEVBR	GH714_013768	Uncharacterized protein	12472.5	12789.9	12475.9	9380.09	10025	10163.3	13284.1	13203.6	13619.1	13393.4	12476.3	12879.7	9704	10388.6	8940.23	6965.75	7807.84	7225.16	13355.2	13138.5	13363.8
A0A6A6L1R0;A0A6A6L573	A0A6A6L1R0;A0A6A6L573;A0A6A6LV82	A0A6A6L1R0_HEVBR;A0A6A6L573_HEVBR	GH714_032372;GH714_032423	Nicotinate phosphoribosyltransferase	13838.4	13867	12878	8063.1	8488.09	8066.32	10875.9	10412.9	11570.3	15175.2	16167.7	16020.9	13965.5	15150.8	15165	15398.3	17813.1	17363.3	5646.36	5883.94	5748.49
A0A6A6L1S0	A0A6A6L1S0	A0A6A6L1S0_HEVBR	GH714_003519	60S ribosomal protein L6	1691.64	1595.05	1859.52	477.521	939.877	377.139	1586.32	1767.54	1325.2	1246.29	1649.61	1491.02	846.488	910.571					1188.19	1305.96	1505.56
A0A6A6L1S5	A0A6A6L0P0;A0A6A6L1S5;A0A6A6L3R6	A0A6A6L1S5_HEVBR	GH714_009191	F-box domain-containing protein	5043.47	4768.95	5315.04	4484.04	5117.99	4826.52	4639.4	4590.54	4591.08	5457.81	5757.89	5921.11	5683.39	5474.62	5561.67	4622.24	4910.84	4107.98	3515.23	3096.38	3491.48
A0A6A6L1U3	A0A6A6KYL2;A0A6A6L1U3	A0A6A6L1U3_HEVBR	GH714_007930	14-3-3 domain-containing protein	29985.2	29745.8	30913.4	24530.9	19827.7	21884.9	23968.7	23935.6	23636.7	26679.4	25349.9	29055.3	27902.8	24052	22751.9	23720.7	24227.4	27800.1	20265.7	19961.7	19314.9
A0A6A6L206;A0A6A6L4J2	A0A6A6L206;A0A6A6L4J2	A0A6A6L206_HEVBR;A0A6A6L4J2_HEVBR	GH714_032607;GH714_032670	Fe2OG dioxygenase domain-containing protein	1432.29	1777.81	1317.6	1239.86	1707.26	1494.13		887.094		805.384	860.195	775.93	1575.97	1411.54		637.309	1077.05	1136.98	384.248		562.563
A0A6A6L212;A0A6A6L4C6	A0A6A6L212;A0A6A6L4C6	A0A6A6L212_HEVBR;A0A6A6L4C6_HEVBR	GH714_027062;GH714_027135	Uncharacterized protein	123.244	273.247	166.886													137.373		203.857
A0A6A6L220	A0A6A6L220	A0A6A6L220_HEVBR	GH714_008399	Costars domain-containing protein	4987.99	4823.92	4919.96	4490.84	6068.98	5346.95	4098.59	4679.04	4829.55	5876.21	6863.42	6227.49	6401.07	5419.72	5659.95	6086.93	7162.91	6715.09	5572.34	4952.03	5521.08
A0A6A6L227	A0A6A6L227	A0A6A6L227_HEVBR	GH714_032731	PDZ domain-containing protein	1024.17	852.568	716.938		544.023		3293.77	3050.59	2712.71	2174.08	2357.17	1770.87	1946.34	2023.8	2908.68	1511.37	1498.86	2716.39	500.807
A0A6A6L270	A0A6A6L270	A0A6A6L270_HEVBR	GH714_011640	EGF-like domain-containing protein	2022.48	2888.69	1870.63	2113.63	1822.52	1991.92	4431		2089.87	2420.7	2541.81	1216.76	4238.07	2188.14	2484.5	2731.7	2653.04	1894.98	2161.44	1629.53	2086.76
A0A6A6L2D9;A0A6A6L2G4	A0A6A6L2G4;A0A6A6L2D9	A0A6A6L2D9_HEVBR;A0A6A6L2G4_HEVBR	GH714_033200;GH714_033252	Clathrin/coatomer adaptor adaptin-like N-terminal domain-containing protein	1929.49	1720.03	2080	2136.19	1824.81	1635.02	1153.9	1497.14	1595.52	1492.27	1634.64	1737.27	3311.21	2960.55	1862.74	2224.86	1980.31	2467.07	1435.66	1139.67	1433.29
A0A6A6L2K0	A0A6A6L2K0	A0A6A6L2K0_HEVBR	GH714_009683	pyridoxal kinase	12154.4	11463.9	11432	7937.74	8001.3	8634.1	10589.8	11570.3	10870.8	8891.04	10249.4	9944.62	10457.6	8874.46	10290.7	10258.4	10227.7	9209.96	6304.63	7296.76	6643.94
A0A6A6L2Q0	A0A6A6L2Q0	A0A6A6L2Q0_HEVBR	GH714_033352	Uncharacterized protein	2811.12	2061.75	2718.22	2361.28	2590.72	2697.82	991.267	1038.69	1398.56	2256.48	2784.74	1943.64	2376.02	1915.52	2200.53	2193.64	1451.32	2028.08	1527.23	1761.24	1915.03
A0A6A6L2Q6;A0A6A6L3G3	A0A6A6L1D0;A0A6A6L2Q6;A0A6A6L3G3	A0A6A6L2Q6_HEVBR;A0A6A6L3G3_HEVBR	GH714_014805;GH714_014854	MATH domain-containing protein	27299.6	22925.5	26081	28705.9	25741.9	25106.7	22043.1	22151.4	23530.6	20686.3	27639.4	26269.2	20009.2	24709.3	23626.8	25853.1	27874.7	30738.4	19166	19446.8	19553.3
A0A6A6L2Q7	A0A6A6L2Q7	A0A6A6L2Q7_HEVBR	GH714_033382	Uncharacterized protein	17782.5	17562	20252.6	14591.2	15589.3	20198.5	10504.5	11904.3	9839.55	11044.5	10844.9	11472.5	10737.5	14656.2	15794.7	15732.1	12491.3	13579.1	22680.1	22657.2	25073.7
A0A6A6L2X8	A0A6A6L2X8	A0A6A6L2X8_HEVBR	GH714_033890	Phosphoglucomutase	10405.4	10871.7	11487.6	12748	12063.4	12311	14099.2	12719.7	12845	13362.1	13669.9	13751	10048.8	9449.84	9152.79	8980.01	8720.47	8858.04	19320.1	20043	19046.8
A0A6A6L2Z1	A0A6A6L2Z1	A0A6A6L2Z1_HEVBR	GH714_013769	S-methyl-5-thioribose kinase	157381	159167	154202	158570	155562	158588	87057.8	92087.1	97054.9	111868	115932	118251	122311	121215	125161	106517	112268	103377	110581	109007	109385
A0A6A6L335	A0A6A6L335;A0A6A6N999	A0A6A6L335_HEVBR	GH714_014725	Cysteine protease	14499.8	13440.3	14138.2	13775.3	12605.5	12496.9	8065.7	7888.54	7976.43	6726.06	7010.97	7424.78	8753.33	8572.98	9265.17	5122.22	6906.7	6924.27	10519.5	10734.7	11020.4
A0A6A6L3A2;A0A6A6MZN2;A0A6A6N1P2	A0A6A6L3A2;A0A6A6MZN2;A0A6A6N1P2	A0A6A6L3A2_HEVBR;A0A6A6MZN2_HEVBR;A0A6A6N1P2_HEVBR	GH714_008962;GH714_009002;GH714_034459	EF-hand domain-containing protein	968.817	881.705	918.943	2015.02	1401.75	1728.29	2404.95	2045.38	1465.75	735.882	794.654	868.896	1901.14	1806.99	1797.37	1694.91	1625.42	1918.62	1560.09	1558.8	2073.72
A0A6A6L3A6	A0A6A6L3A6	A0A6A6L3A6_HEVBR	GH714_031697	AB hydrolase-1 domain-containing protein	11944.4	11596.2	11809.2	5493.14	5042.61	6076.7	34353.9	37840.5	35852.5	30734.7	29659.4	30011.8	21871.1	25147.2	26201	30975.2	24137.4	28693.8	4940.45	5667.44	5193.32
A0A6A6L3B9	A0A6A6L3B9	A0A6A6L3B9_HEVBR	GH714_032944	Short-chain dehydrogenase/reductase	1131.37	1271.79			1083.01	849.358	1163.71	1870.03	1383.69	1595.06	1331.41	1538.27	511.315	1140.7	1143.5				1142.11	893.047	1013.23
A0A6A6L3D4	A0A6A6L1Q6;A0A6A6L3D4	A0A6A6L3D4_HEVBR	GH714_014092	Protein KTI12 homolog	1318.51	1776.72	1420.42	1663.23	1148.81	1058.27	340.81		750.896	797.448	595.655	844.283	992.772	1126.44	1259.97	914.596	949.502	1043.57	495.321	488.801	456.054
A0A6A6L3D5	A0A6A6L3D5	A0A6A6L3D5_HEVBR	GH714_031924	Uncharacterized protein	2036.76	1877.5	1808.37	2394.39	1803.75	1795.16	1042.44	1691.86	1579.7	1864.62	2250.01	2028.96	1884.06	2207.34	1954.55	1695.15	2550.5	2821.41	1917.83	2026.84	1560.55
A0A6A6L3D7	A0A6A6L3D7	A0A6A6L3D7_HEVBR	GH714_027138	EF-hand domain-containing protein	1621.14	2785.61	2341.93	2946.9	3538.23	2798.77	2539.99	1946.51	2497.63	1786.42	2125.49	2067.37	1839.03	2529.41	2387.97	1291.3	1600.04	1749.66	3402.95	3484.01	2758.59
A0A6A6L3D8	A0A6A6L1D0;A0A6A6L2Q6;A0A6A6L3D8;A0A6A6L3G3	A0A6A6L3D8_HEVBR	GH714_014874	MATH domain-containing protein	6654.17	7315.62	7107.75	5085.54	4902.59	5350.31	4083.49	4245.53	5057.44	8807.51	9254.2	8489.17	3610	3548.05	3380.4	3608.45	4998.68	4396.65	6552.61	6266.39	6639.95
A0A6A6L3E6	A0A6A6L3E6	A0A6A6L3E6_HEVBR	GH714_029553	Diphosphomevalonate decarboxylase	1649.79	1641.37	1551.83	2017.93	1886.76	2040.21	2300.31	2682.69	2251.28	1630.23	1453.66	1624.25	3086.44	2299.79	2020.67	2290.02	2558.06	3356.06	1530.45	1478.09	1443.21
A0A6A6L3I2	A0A6A6L3I2	A0A6A6L3I2_HEVBR	GH714_035011	Chalcone-flavonone isomerase family protein	8674.48	8474.75	8189.8	7774.29	8198.46	8176.11	8400.77	9352.35	9377.36	8092.37	8650.16	8258.45	10413.6	11431.7	10688.4	10716.9	11463.5	10028	6126.44	6444.19	6000.83
A0A6A6L3I3	A0A6A6L3I3	A0A6A6L3I3_HEVBR	GH714_015705	Uncharacterized protein	1565.74	1595.44	1804.3		830.184		961.549	747.657	942.231	973.354	821.629	728.635	727.221			976.671	468.865	473.473	381.946		276.682
A0A6A6L3I6;A0A6A6LEG2	A0A6A6L3I6;A0A6A6LEG2	A0A6A6L3I6_HEVBR;A0A6A6LEG2_HEVBR	GH714_003588;GH714_008424	CHCH domain-containing protein	765.03	591.753	901.776	1142.42	1008.02	1279.79				379.049				285.968	584.057			458.631
A0A6A6L3J1	A0A6A6L3J1;A0A6A6L3Q9	A0A6A6L3J1_HEVBR	GH714_035516	FBD domain-containing protein	15098.8	16385.5	15496	19221	19924.9	20201.7	37056.8	35699.4	33029.7	15443.9	21028.3	19312.9	25034.2	24053.9	26700.1	32359.3	34653.3	29733.5	22799.6	25719.4	26006
A0A6A6L3K8	A0A6A6L3K8;A0A6A6NJL8	A0A6A6L3K8_HEVBR	GH714_030164	Macro domain-containing protein	19051.7	14460.7	19048	22960.6	24925.4	24646.2	17441.9	14119.5	19019	17502.8	16231.7	19443.3	23665.3	18251	17580.1	16867	24721.6	21701.2	17475.7	13802.4	16347
A0A6A6L3L4	A0A6A6L1W1;A0A6A6L3L4	A0A6A6L3L4_HEVBR	GH714_008676	V-type proton ATPase subunit F	2036.28	2280.01	2378.38	1782.81	1953.82	1439.96	2773.29	2880.78	2279.54	2655.42	2495.65	2732.55	2036.78	1718.65	2064.26	2087.05	2053.01	2398.49	1936.81	1953.35	1700.07
A0A6A6L3N6	A0A6A6K7S5;A0A6A6L3N6	A0A6A6L3N6_HEVBR	GH714_031235	Ras-related protein RABA1f	15502.8	15972.6	15910.8	18363.5	18421.5	20543.5	10518.2	12847.8	11314	10225.9	10433	9912.65	15083	15325	13654.8	11575	13746.9	13997.4	23071.8	22213.4	24949.1
A0A6A6L3P5	A0A6A6L3P5	A0A6A6L3P5_HEVBR	GH714_008869	Uncharacterized protein	7633.41	8160.63	7922.68	4374.27	5450.05	5297.74	15558.7	16079.1	14029.1	18866	18294.9	17770.5	21975	17232.5	16512	21887	20222.5	17871.6	3874.29	5676.81	3725.64
A0A6A6L3Q7	A0A6A6L3Q7;A0A6A6L5G3	A0A6A6L3Q7_HEVBR	GH714_032489	Polyadenylate-binding protein	2549.91	2647.69	2477.51	1466.55	2250.09	1888.96	612.297	821.368	1091.74	1196.42	1671.25	1060.68	1342.91	1403.2	1379.12		929.07	848.01	573.798	529.376	276.778
A0A6A6L3Q8	A0A6A6L3Q8	A0A6A6L3Q8_HEVBR	GH714_033254	BSD domain-containing protein	1373.14	1548.46	1335.92	1304.82	1101.4	808.192	1611.61	1720.7	1468.31	1550.67	1550.37	1587.13	2168.94	1591.09	1723.75	1600.9	1990.54	2408.54	1412.34	1186.35	1518.03
A0A6A6L3R7	A0A6A6L3R7	A0A6A6L3R7_HEVBR	GH714_015931	RRM domain-containing protein	223.779	522.778	435.911	310.674		221.211		54.8453		323.744	373.186	221.187		154.903	209.904			294.341	306.545	392.478	220.33
A0A6A6L3T2	A0A6A6L3T2	A0A6A6L3T2_HEVBR	GH714_032561	K Homology domain-containing protein	1158.47	1098.27	858.652	644.791	1337.33					867.424	880.765	666.113	795.522						654.287	735.665
A0A6A6L3U0	A0A6A6L3U0;A0A6A6L3X5	A0A6A6L3U0_HEVBR	GH714_035804	Uncharacterized protein	48811.5	52817.3	50200	37659.4	35283.7	35217.8	16779.9	18244.5	18059	30177.7	31064.3	32569.2	32038.5	28444.1	32183.9	21022	21080.1	21880.2	15555.2	14607.6	15482.7
A0A6A6L3V2	A0A6A6K3D0;A0A6A6L3V2	A0A6A6L3V2_HEVBR	GH714_020222	Anthocyanidin 3-O-glucosyltransferase	5222.58	5389.2	5933.05	5026.86	4733.25	4008.44	4513.79	4542.77	4956.44	4557.04	4442.25	5024.21	6034.6	4474.18	6243.2	5543.12	5193.23	5862.75	3337.64	3885.93	2957.19
A0A6A6L3V8	A0A6A6L3V8	A0A6A6L3V8_HEVBR	GH714_033430	Uncharacterized protein	23343.2	22197.6	22632.1	25930.7	26875.3	24549.6	17726.8	18708	18398.3	20243.1	18281.1	18913.8	18869.3	17330.5	17034.9	16580.4	17504.2	17693.6	30507.5	31705.3	32149
A0A6A6L3V9	A0A6A6L3V9;A0A6A6MZA0;A0A6A6N1P7;A0A6A6N2H1	A0A6A6L3V9_HEVBR	GH714_035909	Actin					863.606	1160.62	621.497		981.253	1055.88	1070.68	864.054		891.25			471.4	635.483	1434.81	1169.55	1301.5
A0A6A6L3Y3	A0A6A6L3Y3;A0A6A6MXX7	A0A6A6L3Y3_HEVBR	GH714_035918	ENTH domain-containing protein	1078.31	1045.51	1271.25	2234.5	2257.4	2975.89	649.692			711.754	1177.53	741.18		1082.66	1357.46	1961.49	1172.76	1356.07	5316.2	5908.26	5754.48
A0A6A6L3Y5	A0A6A6L3Y5	A0A6A6L3Y5_HEVBR	GH714_017781	Vacuolar import/degradation Vid27 C-terminal domain-containing protein	7396.99	6294.63	6284.65	10721.7	7525.48	7477.92	5341.96	4504.92	7942.68	8493.41	7481.48	9160.47	8615.54	8215.32	6504.01	11917.8	6733.09	10050.9	9032.45	9677.1	7522.95
A0A6A6L3Y6	A0A6A6L3Y6;A0A6A6LFJ3	A0A6A6L3Y6_HEVBR	GH714_032673	RING-CH-type domain-containing protein	22218.8	22669.8	22623.5	19470.3	22003.1	18905.2	22976	19861.4	20657.1	17633.2	17006.4	16764	13478.1	16848.2	12994.6	11913.8	12454.8	15003.4	18775	17057.2	19755.6
A0A6A6L402;A0A6A6L571	A0A6A6L571;A0A6A6L402	A0A6A6L402_HEVBR;A0A6A6L571_HEVBR	GH714_036293;GH714_036300	Disease resistance N-terminal domain-containing protein	27507.6	27783	29149.6	26190.3	26312.9	25797.7	25735.5	27848.4	27422.1	40711.8	37542.9	37865.6	31183.1	33726.8	34569.1	32729.6	32829.4	32360	24209.3	25170.6	23056.8
A0A6A6L406	A0A6A6L406	A0A6A6L406_HEVBR	GH714_032724	PDZ-like domain-containing protein	7944.53	7391.91	7895.73	6670.07	6756.29	7034.87	5591.48	6582.35	5524.63	7453.24	8464.93	8145.08	7018.96	7228.41	7488.34	7530.45	6309.24	6808.59	4100.32	4240.33	4107.83
A0A6A6L415	A0A6A6L415;A0A6A6L7P0	A0A6A6L415_HEVBR	GH714_036096	peptidylprolyl isomerase	117022	119238	100333	125853	83977	107853	77859.4	119780	132632	112297	97933.8	116836	140018	147314	146798	153101	150005	113679	100567	74061.2	84489
A0A6A6L423;A0A6A6LYS2;A0A6A6M068;A0A6A6MYG6;A0A6A6N2N0	A0A6A6LYS2;A0A6A6M068;A0A6A6MYG6;A0A6A6N2N0;A0A6A6L423	A0A6A6L423_HEVBR;A0A6A6LYS2_HEVBR;A0A6A6M068_HEVBR;A0A6A6MYG6_HEVBR;A0A6A6N2N0_HEVBR	GH714_011071;GH714_011170;GH714_014899;GH714_014975;GH714_036144	Ribulose bisphosphate carboxylase/oxygenase activase AAA helical domain-containing protein	1172.78	1099.79	749.587					164.871						147.202					4910.7	4331.14	4759.08
A0A6A6L430	A0A6A6L430	A0A6A6L430_HEVBR	GH714_026828	Uncharacterized protein	14689	13091.5	13142.8	16639.9	18496.7	17629.6	16466.2	15555.4	17248.9	15575	16614.6	16384.5	16738.8	16064.8	17125.3	17336.8	17906.1	18363	20364.4	21015.8	19119.5
A0A6A6L442;A0A6A6L704;A0A6A6N2A8	A0A6A6L442;A0A6A6L704;A0A6A6N2A8	A0A6A6L442_HEVBR;A0A6A6L704_HEVBR;A0A6A6N2A8_HEVBR	GH714_009301;GH714_021392;GH714_034514	Transcription factor CBF/NF-Y/archaeal histone domain-containing protein	5020.65	4440.33	5145.61	3865.66	4607.92	3856.02	3420.59	3350.88	4239.95	4236.73	3298.59	4162.61	4272.06	3306.78	4080.16	2974.3	2937.63	3538.94	4417.32	4513.19	4549.18
A0A6A6L460	A0A6A6L460	A0A6A6L460_HEVBR	GH714_033899	Alpha-D-phosphohexomutase alpha/beta/alpha domain-containing protein	9078.85	9440.68	9800.96	9972.15	11292.1	11130	14526.6	14329.6	14674.9	9679.58	13306.4	10233.4	10824.2	10671	11298.2	9032.3	10219.5	9750.27	19080.3	18180.4	19079.2
A0A6A6L4E8	A0A6A6L4E8	A0A6A6L4E8_HEVBR	GH714_029656	RRM domain-containing protein	565.771	407.183	593.381	265.509	349.174	417.125				334.105	245.432	227.497	284.342		354.673	417.233		246.723	583.333	534.326	403.895
A0A6A6L4E9	A0A6A6L4E9	A0A6A6L4E9_HEVBR	GH714_037237	Clathrin heavy chain	39057.9	38296	37421.1	38363.3	36079	38436.4	34611.9	34223.4	33694.6	44292.8	46245.6	44578.4	33781.8	33707.2	33934	34098.6	34027.9	36269.9	40856.8	41283.9	40235.8
A0A6A6L4F4	A0A6A6L4F4	A0A6A6L4F4_HEVBR	GH714_036961	Signal peptidase complex subunit 2	877.346	1010.31	1186.41		487.618	833.872	1156.06	1095.67	1046.53	1139.52	977.514	880.518	1570.08	1026.52	1070.99		1027.6	674.157	1071.42	850.269	843.919
A0A6A6L4F5	A0A6A6L4F5	A0A6A6L4F5_HEVBR	GH714_033121	60S ribosomal export protein NMD3	5343.31	5357.76	5118.5	4316.68	4058.09	4274.23	2092.57	2149.9	2548.67	4619.42	4718.75	4570.02	3923.99	3300.84	3896.33	3185.78	3035.11	2725.91	2944.28	2671.26	2893.67
A0A6A6L4F9;A0A6A6L4M7	A0A6A6L4F9;A0A6A6L4M7;A0A6A6N2S9;A0A6A6N3J5	A0A6A6L4F9_HEVBR;A0A6A6L4M7_HEVBR	GH714_037273;GH714_037318	POTRA domain-containing protein	1881.79	2533.62	2239.46	3058.15	3874.07	2853.2	3454.29	2829.54	2579.16	4933.01	4387.59	3608.03	4340.12	4452.63	4519.8	3278.31	3761.54	3527.63	4810.45	4494.22	3264.19
A0A6A6L4G3	A0A6A6L4G3	A0A6A6L4G3_HEVBR	GH714_034746	Rab-GAP TBC domain-containing protein	8919.19	7990.69	8310.5	9173.74	6754.26	6882.87	7783.7	7223.57	8095.78	7335.34	7896.24	8441.97	8026.73	8380.56	8486.54	6702.37	6263.73	7581.74	7529.16	7202.64	7772.82
A0A6A6L4G4	A0A6A6L4G4	A0A6A6L4G4_HEVBR	GH714_037007	Hs1pro-1 C-terminal domain-containing protein	1082.03	1025.37	1798.86	2540.9	2331.51	2636.46	1544.49	1153.6	1195.81		970.598	912.005	1987.81	1735.92	1856.65	1935.6	2787.22	2370.65	1699.04	1357.94	1664.25
A0A6A6L4I4	A0A6A6L4I4	A0A6A6L4I4_HEVBR	GH714_030012	CobW C-terminal domain-containing protein	1433.22	1186	1551.55	999.689	1059.08	1204.1			1199.7	1242.02	1078.47	1338.37	1282.08	1473.25	1952.68	1223.01	1287.57	2437.38	862.827	735.451
A0A6A6L4J0;A0A6A6L5R3;A0A6A6N1A6;A0A6A6N3N0	A0A6A6L4J0;A0A6A6L5R3;A0A6A6N1A6;A0A6A6N3N0	A0A6A6L4J0_HEVBR;A0A6A6L5R3_HEVBR;A0A6A6N1A6_HEVBR;A0A6A6N3N0_HEVBR	GH714_013906;GH714_014031;GH714_037403;GH714_037458	Lipoyl-binding domain-containing protein		1003.66	1155.6	1105.91	1131.65		4401.77	4695.76	4365.04	2375.13	1870.42	2079.97	3823.07	4813.89	3943.06	3670.01	2528.91	3400.78	1302.97	1291.27	1247.62
A0A6A6L4J5;A0A6A6L542	A0A6A6L4J5;A0A6A6L542	A0A6A6L4J5_HEVBR;A0A6A6L542_HEVBR	GH714_032110;GH714_032134	CTLH domain-containing protein	1286.14	1068.3	1274.47	1737.3	1450.6	1334.36	2012.33	1790.07	1426.09	925.74	780.649	890.668	1507.02	1979.61	2253.08	1824.52	711.621	1019.18	1185.09	1254.18	1128.28
A0A6A6L4L7	A0A6A6L4L7	A0A6A6L4L7_HEVBR	GH714_031429	Xaa-Pro aminopeptidase P	18206.6	17264.4	16854.9	13793.8	14838	15215.7	19926	19120.4	19189.1	19459.2	20746.1	20992.6	18483	19669.7	18771	17770.6	18756.3	19472.1	15633.7	15610.6	14764.6
A0A6A6L4M0	A0A6A6L4M0;A0A6A6L7U5	A0A6A6L4M0_HEVBR	GH714_037430	Uncharacterized protein	25014.8	25538.5	25300.4	26122.7	26119	26450	22131.1	21625.5	24060.9	26133.7	26736.9	25605.1	26283.6	23425.7	28606.8	19050.4	20299.7	18468.7	28450.2	27197.3	29353.4
A0A6A6L4N4	A0A6A6L4N4;A0A6A6MTW1	A0A6A6L4N4_HEVBR	GH714_032770	fructokinase	1015.4	1167.6	1367.62	1084.64	1173.13	1586.09	2796.55	2971.08	3544.26	1675.99	1984.58	1327.21	2309.95	1799.03	2441.13	2808.28	2838.84	2921.53	2516.32	2412.41	2996.76
A0A6A6L4Q3	A0A6A6L4Q3;A0A6A6L6P5;A0A6A6L782;A0A6A6L7B9	A0A6A6L4Q3_HEVBR	GH714_035427	Helicase MOV-10-like beta-barrel domain-containing protein	7602.99	7758.92	7544.16	9507.42	10371.5	9910.52	8429.14	8717.24	7647.83	8452.63	8502.2	8009.87	8177.69	8408.97	8248.7	8314.72	8198.29	7090.38	11491.8	11754	11774.4
A0A6A6L4R2	A0A6A6L4R2	A0A6A6L4R2_HEVBR	GH714_035468	Gelsolin-like domain-containing protein	1223.56	2078.24	1432.54	1456.99	943.326	1478.43	1449.43		1537.58	1350.01	1703.18	1559.77		1319.99	1724.62		1252.5		1220.06	2099.08	1437.77
A0A6A6L4S2;A0A6A6N9N3;A0A6A6N9S1	A0A6A6L4S2;A0A6A6N9N3;A0A6A6N9S1	A0A6A6L4S2_HEVBR;A0A6A6N9N3_HEVBR;A0A6A6N9S1_HEVBR	GH714_035527;GH714_038534;GH714_038568	Large ribosomal subunit protein uL23 N-terminal domain-containing protein	3880.02	3524.88	4527.06	2937.35	2391.31	3470.19	2452.29	2597.24	3020.17	2052.7	2174.29	1786.04	1683.93	1576.18	2456.74	1221.66	2846.07	1575.5	2109.26	2153.72	2047.38
A0A6A6L4U4	A0A6A6L4U4	A0A6A6L4U4_HEVBR	GH714_033521	Lysosomal Pro-X carboxypeptidase	5956.51	5588.92	5062.9	5147.24	5631.03	5807.57	5383.96	4974.93	5026.74	5813.84	5928.46	5243	5166.36	3047.09	3520.09	3735.58	4904.51	3602.82	2997.46	3178.24	3665.76
A0A6A6L4W5	A0A6A6L4W5;A0A6A6L612	A0A6A6L4W5_HEVBR	GH714_033590	Adenosine kinase	4945.25	4513.05	4650.81	2796.88	3370.14	2893.24	4899.84	4768.78	3877.94	5131.13	3543.6	3631.83	4873.94	5451.23	5494.43	5623.02	5248.11	6821.5	2771.96	3230.55	2729.59
A0A6A6L4Y6	A0A6A6L4Y6	A0A6A6L4Y6_HEVBR	GH714_031919	Transducin/WD40 repeat-like superfamily protein	6038.12	5706.95	5630.76	4586.51	5682.77	5808.63	4155.05	4225.17	4416.49	6167.7	5448.43	6004.43	5105.11	6627.84	4986.12	6377.37	5392.14	5657.16	4706.15	4352.3	4625.86
A0A6A6L4Z4	A0A6A6L4Z4	A0A6A6L4Z4_HEVBR	GH714_040439	LL-diaminopimelate aminotransferase	5811.41	5967.68	5579.54	6244.31	5391.48	5124.3	10085.2	11051.2	10957.5	5519.98	5307.67	5927.71	7609.3	8036.06	6832.99	7001.89	7899.51	8203.33	8831.5	9136.31	9015.69
A0A6A6L503	A0A6A6L503	A0A6A6L503_HEVBR	GH714_037951	Methyltransferase type 11 domain-containing protein	2121.98	2237.56	1682.02	2358.68	2052.16	1829.9	2119.49	1728.98	1566.76	2505.76	2267.75	2352.69			1701.89		2109.91	2088.87	2743.04	2864.5
A0A6A6L527	A0A6A6L527;A0A6A6L5P8	A0A6A6L527_HEVBR	GH714_032725	Pro-apoptotic serine protease NMA111	13550.5	13101.5	13111.9	11004.4	10183.7	8921.65	11815.1	11702.5	11693.4	12052.1	10697.1	11650.5	14429.7	12419.8	14645.8	10385.3	11075.3	11497.5	7432.62	5842.68	6232.04
A0A6A6L532	A0A6A6L532	A0A6A6L532_HEVBR	GH714_038289	1-(5-phosphoribosyl)-5-[(5-phosphoribosylamino)methylideneamino]imidazole-4-carboxamideisomerase		1173.36	454.301	2117.22	2195.02	1511.34	2575.66	3518.67	2436.04	1057.7	1236.35	1434.52	2190.39	2014.95	1808.83	2807.2	1796.74	2198.14	4350.5	3493.14	4439.48
A0A6A6L534	A0A6A6L534	A0A6A6L534_HEVBR	GH714_032209	Red chlorophyll catabolite reductase	4508.28	4983.18	4170.03	6099.17	6205.37	5677.78	3580.5	4158.82	4130.71	2018.57	3132.81	2766.34	4311.28	5033.13	5312.61	4422.15	6005.61	5388.17	5650.95	5162.95	4978.62
A0A6A6L537	A0A6A6L537	A0A6A6L537_HEVBR	GH714_040519	PB1 domain-containing protein	503.317	899.708	348.342	323.2	422.067	426.444	551.652	570.116	654.614	1056.96	993.738	888.564	373.988	739.828	627.772	414.548	717.289	564.747	889.152	943.532	1121.69
A0A6A6L560	A0A6A6L560;A0A6A6L7N9	A0A6A6L560_HEVBR	GH714_036260	Phosphoglycerate mutase-like protein 1	71041	69037.3	69768	67447.1	68674.1	64859.7	131901	129067	127468	79331.4	81120.4	85271.2	73637.1	76366.4	80466	79856.2	81230.2	78714.6	81012.7	82711.9	81227.5
A0A6A6L575	A0A6A6L575	A0A6A6L575_HEVBR	GH714_000216	Serine decarboxylase	9906.42	9505.24	9000.95	5715.16	6888.29	6937.64	1683.73	1550.76	1409.86	5369.23	5759.77	4986.55	4203.01	5164.38	4190.76	4284.33	4981.63	4144.7	2134.24	1722.77	1659.18
A0A6A6L592;A0A6A6L8U0	A0A6A6L592;A0A6A6L8U0	A0A6A6L592_HEVBR;A0A6A6L8U0_HEVBR	GH714_040493;GH714_040518	Phosphoglycerate mutase-like protein 1	611.871		838.253	841.563				1901.09	1318.07	1008.12	891.342	459.339	1019.92	1345.4	1322.39	1340.53	1153.92	1197.67		805.16	774.47
A0A6A6L597;A0A6A6N5Q7	A0A6A6L597;A0A6A6N5Q7	A0A6A6L597_HEVBR;A0A6A6N5Q7_HEVBR	GH714_000147;GH714_000211	BZIP domain-containing protein	3264.5	3170.04	3318.98	2117.36	1868.82	1455.3	3590.71	2766.46	3163.14	2588.68	2246.89	2893.5	2984.55	1701	1840.86	2073.17	1607.01	1269.25	3334.21	3452.77	2718.09
A0A6A6L5B9;A0A6A6L5D5	A0A6A6L5B9;A0A6A6L5D5	A0A6A6L5B9_HEVBR;A0A6A6L5D5_HEVBR	GH714_033366;GH714_033432	DEAD-box ATP-dependent RNA helicase 16	6632.63	6485.61	7505.26	7694.51	6611.68	5811.28	7212.57	7756.77	8185.46	7980.31	8004.82	8706.64	7338.2	3478.96	4858.66	4459.73	5003.41	5546.72	8125.87	7621.93	7348.37
A0A6A6L5C9	A0A6A6L5C9	A0A6A6L5C9_HEVBR	GH714_025286	AMMECR1 domain-containing protein	1889.7	2108.16	2140.93	1385.54	1248.94	1404.66				1616.52	1474.27	1035.23	1573.51	1358.81	1873.59						217.353
A0A6A6L5E1	A0A6A6L5E1;A0A6A6LAG6	A0A6A6L5E1_HEVBR	GH714_000562	alcohol dehydrogenase	3171.05	3355.95	2987.11	3542.17	3106.55	3120.39	2774.59	2683.35	3309.02	2723.79	2467.45	2989.64	2325.32	1644.08	1514.42	2361.94	2765.93	2203.58	6616.64	6358.55	6567.08
A0A6A6L5E7;A0A6A6L6H6;A0A6A6N2X6	A0A6A6L5E7;A0A6A6L6H6;A0A6A6N2X6;D0EWD7	A0A6A6L5E7_HEVBR;A0A6A6L6H6_HEVBR;A0A6A6N2X6_HEVBR	GH714_012432;GH714_036729;GH714_036772	LIM zinc-binding domain-containing protein	1615.82	1917.39	2203.46	2150.08	2267.18	2317.79	4548.08	4115.31	4844.45	3026.24	2897.18	2835.84	2136.93	2235.08	2095.23	1388.2		848.806	2813.6	3657.56	4376.81
A0A6A6L5E8	A0A6A6L5E8	A0A6A6L5E8_HEVBR	GH714_000788	VHS domain-containing protein	5385.94	6388.66	5539.05	5988.26	6120.09	5101.06	5780.53	5774.9	5825.42	4140.09	4573.96	4354.17	8044.07	8205.99	8682.8	5201.56	6304.64	6932.71	4509.02	3062.4	5110.91
A0A6A6L5G2	A0A6A6L5G2	A0A6A6L5G2_HEVBR	GH714_036969	C2 domain-containing protein	3701.16	3996.54	4046.6	5335.58	5052.9	7716.69	6124.38	5634.78	5237.82	6541.95	5997.79	5414.42	5490.98	5897.81	6219.71	5252.9	7708.14	5721.44	6803.67	7160.14	7293.29
A0A6A6L5H0	A0A6A6L5H0	A0A6A6L5H0_HEVBR	GH714_032573	K Homology domain-containing protein	2090.97	2317.88	2185.05	1665.72	1787.71	1631.48	1149.11	931.648	1613.94	1582.06	1534.05	1567.33	1536.04	1688.34	1182.24	1160.63	1124.66	1307.22	977.544	742.578	895.464
A0A6A6L5I3	A0A6A6L5I3	A0A6A6L5I3_HEVBR	GH714_037110	Uncharacterized protein	8280.06	5300.34	6680.48	5827.14	7506.39	8315.21	7071.09	6814.28	8695.11	6521.26	6728.85	8979.46	5987.47	5297.69	5444.23	5413.61	6768.3	3342.35	13792	12961.4	12285.6
A0A6A6L5K0	A0A6A6N8Z8;A0A6A6N9N4;A0A6A6L5K0	A0A6A6L5K0_HEVBR	GH714_035108	N(6)-L-threonylcarbamoyladenine synthase	1190.11	1083.85	1209.01	601.786	539.754	807.373				1011.27	917.598	1151.49	871.444	930.134	1209.15				582.823	909.632	1666.52
A0A6A6L5L4	A0A6A6L5L4	A0A6A6L5L4_HEVBR	GH714_032667	Protein-lysine N-methyltransferase GH714_032667	9449.74	8899.99	8630.58	7294.74	8121.5	8463.13	5891.67	6237.63	5642.79	7669.33	8036.54	7663.13	6137.19	6920.3	6880.68	6387.39	6868.28	6783.81	7676.88	7620.54	7531.1
A0A6A6L5L6	A0A6A6L5L6	A0A6A6L5L6_HEVBR	GH714_029632	Uncharacterized protein	6661.37	7597.83	7446.3	2856.16	3222.77	2832.02	2151.42	3446.49	2217.23	4072.76	3793.05	3721.86	3900.77	2309.98	2955.22	1836.51	1877.89	1319.78	2312.99	2079.12	1945.32
A0A6A6L5M5	A0A6A6KTL1;A0A6A6L5M5	A0A6A6L5M5_HEVBR	GH714_001492	AMP-dependent synthetase/ligase domain-containing protein	6034.34	6131.27	5941.02	7537.45	8099.57	7144.4	6121.44	5804.25	6008.56	6252.66	6260.52	6313.71	7044.44	6901.41	6913.94	6103.78	6266.74	6135.36	8895.72	8813.44	8857.15
A0A6A6L5N4	A0A6A6L5N4	A0A6A6L5N4_HEVBR	GH714_035291	Serine aminopeptidase S33 domain-containing protein	9612.82	7132.47	7924.26	9138.79	7390.73	7945.24	7676.18	8304.08	9179.92	11589.3	11422.3	11409.2	10458.2	10692.4	9564.49	8813.98	11588.1	9464.84	6955.85	6734.18	6172.98
A0A6A6L5N6	A0A6A6L5N6	A0A6A6L5N6_HEVBR	GH714_001427	N-acetyltransferase domain-containing protein	26530.8	26309	26712.5	16662	18517.5	17030.5	12193.1	13625.5	15817.9	19050	18327.7	21917.8	19956.3	19585.5	17970.7	13752	13756.1	17862.5	4427.25	5527.04	4601.87
A0A6A6L5Q0	A0A6A6L3G6;A0A6A6L5Q0;A0A6A6NJV4	A0A6A6L5Q0_HEVBR	GH714_029864	Band 7 domain-containing protein	6492.75	6563.87	6571.41	9335.41	8173.84	8694.13	8146.9	7922.44	8563.21	3020.29	3367.41	3275.91	4943.18	5351.38	4917.98	6043.87	7309.69	6464.67	7670.06	7801.59	7368.74
A0A6A6L5S3	A0A166U861;A0A6A6L558;A0A6A6L5S3	A0A6A6L5S3_HEVBR	GH714_032891	glutathione dehydrogenase (ascorbate)	4334.05	4078.6	4202.03	5956.65	5144.78	5708.78	7190.86	6831.04	7309.1	2918.32	3540.51	3709.48	5840.57	5024.82	4959.13	5466.93	5892.61	4967.93	7507.81	8317.14	8088.68
A0A6A6L5T4;A0A6A6LKA0	A0A6A6L5T4;A0A6A6LKA0	A0A6A6L5T4_HEVBR;A0A6A6LKA0_HEVBR	GH714_030128;GH714_030213	Nodulin-related protein 1	6401.53	5032.64	5320.94	5131.89	5147.32	5987.64	8137.91	8769.34	9905.06	6906.34	5933.12	5857.63	4752.77	5537.71	5499.87	5887.45	3910.41	8034.72	7173.99	7341.44	7314.4
A0A6A6L5W1	A0A6A6L5W1	A0A6A6L5W1_HEVBR	GH714_032993	ADP-ribosylation factor	13684.1	13795.2	13106.8	15946.8	17251.9	16744.2	9161.4	8312.88	9302.05	9304.04	11060.6	9647.06	14363.9	12786.2	13610	11519.7	11739.1	11941.2	17419.4	16633.2	14490.2
A0A6A6L5Y2	A0A6A6L5Y2	A0A6A6L5Y2_HEVBR	GH714_033594	Lactate/malate dehydrogenase C-terminal domain-containing protein	449.52	596.016	413.979		481.881					311.968	243.673	320.351	256.359	351.535	377.387						143.658
A0A6A6L5Y3	A0A6A6L5Y3	A0A6A6L5Y3_HEVBR	GH714_033018	AB hydrolase-1 domain-containing protein	470.602	565.175	541.218		508.859	532.109		442.346	416.135	540.698	143.858	393.766	539.062	607.107	382.704	445.7		518.704	360.16	477.277	286.919
A0A6A6L5Y7	A0A6A6L5Y7	A0A6A6L5Y7_HEVBR	GH714_034775	Uncharacterized protein	1721.67	1435.11	1852.06	1482.94	1743.69	1840.95	2161.64	2645.76	3108.22	2290.7	2193.32	3344.86	2423.19	2710.04	2549.05	1616.56	2234.43	2232.51	3451.37	2683.05	3755.87
A0A6A6L5Z8	A0A6A6L5Z8	A0A6A6L5Z8_HEVBR	GH714_033074	CENP-V/GFA domain-containing protein	2140.74	1986.11	2488.04	2342.04	2846.89	1912.16	1124.11	1806.62	1348.6	1654.02	1868.29	1575.45	1612.96	1629.45	1358.55	1285.1	1467.75	1248.4	1433.92	1400.24	1727.19
A0A6A6L612	A0A6A6L612	A0A6A6L612_HEVBR	GH714_033714	Adenosine kinase	2084.85	1830.29	1910.8	1530.66	1210.63	1246.6	1562.28	881.313	871.13	1937	2112.22	2455.48	1296.16	1218.87	1181.53	2030.15	1164.54	1569.38	1364.76	1128.97	1272.48
A0A6A6L613	A0A6A6L604;A0A6A6L613	A0A6A6L613_HEVBR	GH714_035853	Uncharacterized protein	467446	457360	464034	385028	406248	397156	367463	365151	367018	338131	334400	347494	368720	362833	369932	307534	291307	288578	389232	396205	403610
A0A6A6L619	A0A6A6L619	A0A6A6L619_HEVBR	GH714_033745	CTLH domain-containing protein	3734.42	4053	3991.97	4612.78	3090.63	4519.94	2922.23	2710.28	2608.01	2648.58	2379	2766.36	3117.16	2574.93	3218.36	2632.66	2331.37	2732.24	2130.99	2700.62	2793.62
A0A6A6L630	A0A6A6L630	A0A6A6L630_HEVBR	GH714_035964	Triosephosphate isomerase, cytosolic	8272.59	8435.71	8589.39	7904.87	9939.08	9191.21	6772.91	6625.48	5782.15	5654.94	5305.02	6099.37	9167.12	8835.75	9215.21	11378.3	10913.1	9573.48	4639.49	4787.17	5044.08
A0A6A6L664;A0A6A6MUE1	A0A6A6L664;A0A6A6MUE1	A0A6A6L664_HEVBR;A0A6A6MUE1_HEVBR	GH714_021770;GH714_035233	Uncharacterized protein	1925.14	2092.13	2037.79	2368.11	2310.28	1798.96	1552.82	1543.59	2022.13	1249.56	1072.27	1033.73	1741.77	2053.57	1754.81	1194.3	809.915	906.833	888.546	1251.12	767.204
A0A6A6L673	A0A6A6L673	A0A6A6L673_HEVBR	GH714_010633	E3 ubiquitin-protein ligase listerin	2612.21	3098.01	2228.26	2258.88	2686.25	2451.29		1946.9	1448.63	1577.65	1342.06	1428.22	3027.58	3282.8	2959.11	2314.5	2934.87	2278.91	1351.69	2449.33	2074.27
A0A6A6L692	A0A6A6L692	A0A6A6L692_HEVBR	GH714_040499	Uncharacterized protein	1040.08	1425.68	2466.39	1908.9	2099.47	2427.25	3122.71	3195.04	4244.7		2092.58	2089.96	4200.32	3756.26	3395.92	2931.64	2268.43	2976.08	1452.69		1298.75
A0A6A6L699	A0A6A6L699;A0A6A6L6F6;A0A6A6L6F7;A0A6A6L7J1;A0A6A6L935;A0A6A6LA38;A0A6A6LAB1;A0A6A6LBI8	A0A6A6L699_HEVBR	GH714_013866	NADH:flavin oxidoreductase/NADH oxidase N-terminal domain-containing protein	1790.49	1849.71	2643.28	1001.6	1040.08	1913.93	3011.47	1888.07	2789.56	2297.59	2746.2	2208.79	1141.99	1517.03		1926.42	1398.93	1276.39	974.003	840.24	987.583
A0A6A6L6A2	A0A6A6L6A2	A0A6A6L6A2_HEVBR	GH714_034075	K Homology domain-containing protein	5484.16	5030.92	4419.59	6006.28	6274.98	4982.33	5023.56	4146.22	3387.67	4565.86	4158.07	3889.98	5705.71	6472.61	5153.37	6343.41	5333.19	8528.14	3337.81	3337.72	3360.13
A0A6A6L6C1	A0A6A6L6C1	A0A6A6L6C1_HEVBR	GH714_033309	Uncharacterized protein	4825.28	3615.9	4365.53	5207.14	5511.4	4524.19	4294.49	4504.27	4017.28	2711.71	3275.92	3329.5	3769.72	4116.73	3862.4	3777.28	3341.54	3040.84	4877.34	4313.99	3366.29
A0A6A6L6E3	A0A6A6L6E3	A0A6A6L6E3_HEVBR	GH714_033369	Glycerol-3-phosphate dehydrogenase	1633.13	1221.49	1034.66	1810.31	1949.22	2709.13		5245	3584.32	1450.88	1234.56	1041.99	2963.83	2809.68	3307.38	2525.74	2673.92	3211.15	1310.84	1004.57	1216.4
A0A6A6L6E9	A0A6A6L6E9;A0A6A6N2B0	A0A6A6L6E9_HEVBR	GH714_035740	Uncharacterized protein	1857.92	1959.65	1191.94	1082.71	1468.49	1367.63	1184.21	1141.95	1626.11	1661.04	1639.83	1969.63	1223.08	996.339	1407.36	1627.91	1857.36	1273	1525.94	1698.59	1660.04
A0A6A6L6F0	A0A6A6L6F0	A0A6A6L6F0_HEVBR	GH714_000223	Protein kinase domain-containing protein	1253.53	1606.73	1557.26	1546.9	1141.62	1457.78	1893.53	1970.64	2189.62	1502.75	1247.55	1253.51	973.471	912.113	945.05	1403.79	1144.94		1761.41	1603.66	1618.69
A0A6A6L6G7	A0A6A6L6G7	A0A6A6L6G7_HEVBR	GH714_034715	CN hydrolase domain-containing protein	15944.5	17623.6	18003.4	16245	14525.4	15743.6	23651.6	23487	25925.9	17993.9	20851.9	19796.6	20298.9	19505	20084.5	13621.8	15393.6	17476.6	16419.8	17745.6	17126.6
A0A6A6L6K3	A0A6A6L6K3	A0A6A6L6K3_HEVBR	GH714_033639	PUM-HD domain-containing protein		583.294		752.831			774.892	794.96		625.602	1239.78	819.443			999.973		421.941		1156.72	714.409	668.437
A0A6A6L6K5;A0A6A6LAK9	A0A6A6L6J5;A0A6A6L6K5;A0A6A6L9V1;A0A6A6LAC5;A0A6A6LAK9	A0A6A6L6K5_HEVBR;A0A6A6LAK9_HEVBR	GH714_016340;GH714_016427	Uncharacterized protein	864.759			868.453				1485.39	1803.66	1217.63	971.702	824.051	1714.75	2138.1	1458.18	1654.33		1459.93	637.096
A0A6A6L6L1	A0A6A6K4X3;A0A6A6L6L1	A0A6A6L6L1_HEVBR	GH714_033734	phosphoenolpyruvate carboxykinase (ATP)	5634.23	5315.65	5249.52	2756.85	2598.01	3165.9	1576.86	2541.54	1997.81	5606.84	5655.33	5705.92	5919.49	4729.49	5140.63	3976.7	3853.91	3443.78	1315.02	2051.14	2018.41
A0A6A6L6M2	A0A6A6K4P2;A0A6A6K4U9;A0A6A6L6M2	A0A6A6L6M2_HEVBR	GH714_032494	CBS domain-containing protein	1738.8	1789.79	1866.24	2332.25	2039.59	2222.12	4749.19	4536.84	5076.08	1824.84	1932.5	2177.36	2890.73	3171.64	2739.35	2672.07	2209.44	2250.72	3388.89	3200.2	3295.35
A0A6A6L6S0	A0A6A6L6S0	A0A6A6L6S0_HEVBR	GH714_037293	Peptide-N4-(N-acetyl-beta-glucosaminyl)asparagine amidase A	938.764	1300.95	1047.36	1305.34	1537.79	1516.68	2629.36	3384.65	3230.97	1778.68	1677.03	1241.79	1659.6	2017.88	1598.06	1485.6	1969.11	2311.05	1411.58	1283.38	837.373
A0A6A6L6U0	A0A6A6L6U0;A0A6A6L6X1;A0A6A6L9H8;A0A6A6LA50;A0A6A6LC45;A0A6A6KR27;A0A6A6LC03	A0A6A6L6U0_HEVBR	GH714_018354	aspartate--tRNA ligase	21286.4	22408.4	21502.6	19840	20138.5	20439.6	21606.7	22344.5	22390.3	25625	23854.1	23229.5	20751.2	20544.6	20286.1	15640.5	16925.6	16026.6	20969.6	22477.7	20182.8
A0A6A6L6W1	A0A6A6L6W1	A0A6A6L6W1_HEVBR	GH714_034062	V-type proton ATPase subunit G	8444.51	7560.37	7971.6	6697.5	5800.89	5407.55	6217.42	5460.55	5172.77	4243.41	5238.71	5188.83	5645.08	5913.5	5778.13	5662.57	4847.29	5930.45	4495.4	3299.33	2810.44
A0A6A6L6X2	A0A6A6L6X2;A0A6A6N297	A0A6A6L6X2_HEVBR	GH714_027795	40S ribosomal protein S23	14200	13346	14896.7	15391.4	14455.1	15150.9	12410	12871.7	12610.1	8574.54	8950.43	8915.54	9888.11	9485.67	10941.4	6527.97	7098.46	7789.34	6678.21	7367.71	6761.85
A0A6A6L707	A0A6A6L144;A0A6A6L173;A0A6A6L707;A0A6A6N6Y0	A0A6A6L707_HEVBR	GH714_019318	dynamin GTPase	8034.12	8317.96	8070.31	6138.15	6223.42	6554.8	3285.3	3387.14	3941.67	6666.06	6313.48	6194.86	5282.52	5433.73	5179.99	4115.59	4128.1	3929.83	2811.5	3129.45	2815.69
A0A6A6L729	A0A6A6L729	A0A6A6L729_HEVBR	GH714_019926	adenylate kinase	12877.5	13324	12989.2	7502.08	8449.09	7241.38	14872	15368.5	16513.5	15991.9	15450.4	15540.7	15607.5	15469.8	15421.6	12394.2	12039	12535.2	2642.19	3301.57	3644.87
A0A6A6L735	A0A6A6L735	A0A6A6L735_HEVBR	GH714_019342	SUI1 domain-containing protein	15081.8	16156.3	13616.4	18074.6	16662.4	18907.3	14316	13581.3	14392	16961.6	15984.2	16505	17631.5	17536.4	16461.6	18953	17389.4	17170.7	16391.6	15798	17126.7
A0A6A6L746	A0A6A6L746	A0A6A6L746_HEVBR	GH714_035142	Uncharacterized protein	3828.83	3619.77	3889.1	5620.71	5364.33	5104.92	5100.4	4860.83	4843.5	3962.67	4252.07	4157.23	4383.63	4583.19	4340.14	4042.58	4081.7	4156.78	5635.84	5694.9	5867.33
A0A6A6L768	A0A6A6L768	A0A6A6L768_HEVBR	GH714_033067	Eukaryotic translation initiation factor 3 subunit H	8452.84	8272.13	7539.29	8506.43	9263.36	8145.95	7554.58	8738.15	7751.22	6641.85	7978.23	7007.24	9599.25	8234.57	8566.74	8676.32	8324.68	8896.69	6391.94	6116.87	6193.45
A0A6A6L774	A0A6A6L774	A0A6A6L774_HEVBR	GH714_036238	mannose-1-phosphate guanylyltransferase	63716.2	66694.3	66522.4	75337.4	80204.4	74597.7	71388.7	70223.3	66766	58537.4	63963.2	62628.8	73818.3	66060.8	67912.6	56116.6	67686.8	59015.5	83454.1	93802.9	91049.7
A0A6A6L788	A0A6A6K9S6;A0A6A6L0E3;A0A6A6L788	A0A6A6L788_HEVBR	GH714_020618	Uncharacterized protein	3565.41	3715.93	3477.06	3042.39	3437.84	3224.65	4791.6	4275.66	4789.73	4802.85	4310.63	4688.97	3458.76	3492.14	3548	3795.9	3867.45	2622.68	2952.22	2932.69	3043.85
A0A6A6L7C8;A0A6A6LBB6	A0A6A6L7C8;A0A6A6LBB6	A0A6A6L7C8_HEVBR;A0A6A6LBB6_HEVBR	GH714_021305;GH714_021365	CRAL-TRIO domain-containing protein	5491.66	5527.78	6226.06	11397	11147.6	9968.69	11327	11958.6	11912.3	5751.73	5047.15	4604.82	6307.92	5642.54	6821.02	8136.8	8051.44	7538.24	16556.3	18830.4	16912.2
A0A6A6L7C9	A0A6A6L7C9;A0A6A6L691	A0A6A6L7C9_HEVBR	GH714_035441	glutathione dehydrogenase (ascorbate)	3385.25	3137.79	3037.21	2918.84	2409.16	2131.95	5229.28	5068.91	4603.08	3462.37	2754.61	2682.85	3094.97	3107.51	3614.95	3080.91	3382.84	3499.36	3402.47	2478.65	2913.87
A0A6A6L7E4;A0A6A6L7I5	A0A6A6L7E4;A0A6A6L7I5	A0A6A6L7E4_HEVBR;A0A6A6L7I5_HEVBR	GH714_021899;GH714_021911	B30.2/SPRY domain-containing protein	18914.4	19010.8	21245.2	17156.2	17349.8	18780.4	10374.6	14023.3	12750.8	14707	18160.7	16264.4	12703.8	12380	13076.6	8661.15	10282.6	10653.1	23888.8	21336.5	22031.3
A0A6A6L7E5	A0A6A6L7E5	A0A6A6L7E5_HEVBR	GH714_033216	ADP-ribosylation factor	15651.7	17492.3	13974.5	18352.1	21361.5	18162.2	12616.5	14259.4	14470.8	14154.3	13103.6	13155	23636.3	21423.5	21888.9	20968.3	19905.4	19756.9	18478	19247.2	22369.8
A0A6A6L7H2	A0A6A6KK94;A0A6A6L7H2;A0A6A6N038;A0A6A6N1A7	A0A6A6L7H2_HEVBR	GH714_036932	Fe2OG dioxygenase domain-containing protein	3898.29	3715.14	3678.98	4797.4	3988.73	5811.27	4109.75	3622.83	4062.59	3946.59	3633.19	3336.69	3438.74	3239.33	3623.48	2635.31	2685.98	2707.15	2920.84	3665.58	3530.04
A0A6A6L7I8	A0A6A6L7I8	A0A6A6L7I8_HEVBR	GH714_036989	JAB1/MPN/MOV34 metalloenzyme domain-containing protein	1887.38	1292.85	1280.23	1500.08	1215.86	1888.4				1320.17	1160.89	1141.35	1228.19	1309.12	1474.69	874.333	637.693		649.245	496.95	951.128
A0A6A6L7J3	A0A6A6L093;A0A6A6L7J3	A0A6A6L7J3_HEVBR	GH714_033247	RuvB-like helicase	9652.05	9620.98	9136.57	10870.5	10320.6	11191.7	8758.31	8741.46	9351	8692.8	9205.78	8797.76	9848.85	9086.82	9427.23	7603.94	9195.34	7806.4	12888.9	12799.7	12198.7
A0A6A6L7M3;A0A6A6LCU0	A0A6A6L7M3;A0A6A6LCU0	A0A6A6L7M3_HEVBR;A0A6A6LCU0_HEVBR	GH714_023325;GH714_023533	5'-3' exonuclease domain-containing protein	276931	265037	314716	399557	404516	473109	403408	408095	380797	337453	377691	324242				313394					210330
A0A6A6L7N8;A0A6A6L7Q8	A0A6A6L7N8;A0A6A6L7Q8	A0A6A6L7N8_HEVBR;A0A6A6L7Q8_HEVBR	GH714_023233;GH714_023452	UBC core domain-containing protein	4364.05	4067.94	4450.53	3322.47	2857.52	3054.18		770.502		5090.19	4432.09	4794.36	1932.73	2131.49	1935.67	916.977	1187.52		2738.14	2921.52	2876.61
A0A6A6L7T2	A0A6A6L7T2	A0A6A6L7T2_HEVBR	GH714_036270	Delta-1-pyrroline-5-carboxylate synthase	21479.8	20921.3	21455.5	15500.6	16492	16167.2	11565.1	10819.2	10957.8	13384	13209.6	12821.5	13948.5	14123.8	14265.4	11041	10763.3	11900.1	12298.1	11641.8	12421.7
A0A6A6L7U8	A0A6A6L7U8	A0A6A6L7U8_HEVBR	GH714_016234	AB hydrolase-1 domain-containing protein	532.351	548.313	494.712	208.786	425.673	301.63			243.532			156.45	241.121						562.947	476.255	463.411
A0A6A6L7V1	A0A6A6MYC8;A0A6A6N351;A0A6A6L7V1	A0A6A6L7V1_HEVBR	GH714_036350	Uncharacterized protein	1549.35	1367.94	1219.85	2033.02	1405.52	1425.67	856.492	612.567	965.762	1041.73	1074.77	1226.38	1295.96	1138.61	1757.3	1285.72	1461.84	1228.01	937.54	936.855	946.647
A0A6A6L7V5	A0A6A6KQV5;A0A6A6L7V5	A0A6A6L7V5_HEVBR	GH714_024180	AP2/ERF domain-containing protein	2760.46	3270.57	2592.03	3204.18	3212.04	3341.7	2033.7	2291.58	1814.21	2272.91	2155.08	2379.59	3488.91	3175.55	3104.24	2346.27	2693.62	2776.68	2391.85	2766.13	3033.3
A0A6A6L7V9;A0A6A6L7W8	A0A6A6L7V9;A0A6A6L7W8	A0A6A6L7V9_HEVBR;A0A6A6L7W8_HEVBR	GH714_040527;GH714_040554	Uncharacterized protein	1086.41	1179.43	1657.68	1165.15	2187.15	1863.45	990.719	945.046	660.826		769.604			1015.21	907.643	1546.59	1744.68	1220.45
A0A6A6L7W2	A0A6A6L7W2	A0A6A6L7W2_HEVBR	GH714_024771	Dehydrogenase/reductase SDR family member 12	49842.3	45101.8	46857.1	50939	52813.4	52828.3	88283.3	85235.3	82083.1	57080.2	59632.1	58203.9	64042	66826.9	64285.6	51596.3	46207.3	47910.7	77809.5	77204.3	80688.9
A0A6A6L7W5;I3NML8	A0A6A6L7W5;A0A6A6M1P9;I3NML8	A0A6A6L7W5_HEVBR;I3NML8_HEVBR	GH714_036712;RPL35aA	Uncharacterized protein	7319.19	7647.21	7993.8	5606.41	5917.69	4812.16	6562.11	7734.72	7775.02	4095.94	5180.62	4233.13	3544.98	4296.23	4737.15	2849.53	3799.89	4271.04	4765.1	4436.37	4266.33
A0A6A6L7W7	A0A6A6L7W7	A0A6A6L7W7_HEVBR	GH714_025367	fructose-bisphosphatase	3767.59	3430.11	3759.33	3686.6	3728.12	4003.98	3245.26	3927.69	3469.73	4533.36	4331.65	4285.15	4309.4	5020.61	4410.44	5198.23	4991.08	5543	4169.92	4431.92	4833.97
A0A6A6L7Y4	A0A6A6KE78;A0A6A6L7Y4	A0A6A6L7Y4_HEVBR	GH714_036493	Uncharacterized protein	11389.8	10614.9	10497	9840.92	9337.85	9405.15	29855.5	34144	32253.5	22793	23447.8	22973	17064.4	16406.6	14859.8	16494.5	15989.4	18437.3	31647.3	31118.1	30593.3
A0A6A6L7Y9	A0A6A6L7Y9	A0A6A6L7Y9_HEVBR	GH714_017332	Bet v I/Major latex protein domain-containing protein	4627.93	3794.58	3392.96	1870.94	1452.91	2946.55				1360.43	1277.89	1814.47
A0A6A6L7Z2	A0A6A6L341;A0A6A6L7Z2	A0A6A6L7Z2_HEVBR	GH714_033780	Fibronectin type III-like domain-containing protein	1058.76	1059.97	1023.46	1871.26	1175.74	1687.19	1771.9	2082.32	1359.94	890.578	796.406	1045.44	1096.99	1386.23	1209.67	1109.05	860.695	1078.25	1517.86	962.971	1886.31
A0A6A6L7Z4	A0A6A6KTL7;A0A6A6L7Z4	A0A6A6L7Z4_HEVBR	GH714_001411	porphobilinogen synthase	426.878		332.125	201.193	281.997	240.64	1150.14	557.712	688.056	402.611	475.88	629.061		538.454	701.128				1878.26	2167.72	1661.56
A0A6A6L804	A0A6A6L804;A0A6A6MYY8;A0A6A6N108;I3NMJ8;I3NMJ9;A0A6A6MJN9	A0A6A6L804_HEVBR	GH714_037012	60S acidic ribosomal protein P0	24959	24000.2	23229.5	19330.7	18778.3	18351.3	20795.2	20575.5	19325.8	15600.1	14908.6	15371.5	13652.8	11779.2	12445.6	12655.1	11034.2	13306.3	17188.7	16373.3	15620.7
A0A6A6L808	A0A6A6L808	A0A6A6L808_HEVBR	GH714_042375	Methyltransferase type 11 domain-containing protein	1545.59	1731.2	1539.98	1980.71	1391.66	1442.92	1603.25	989.861	1129.36	790.413	859.834	738.35	2080.78	997.994	1325.63	1607.51	1643.83	1113.45	335.403	867.327	347.388
A0A6A6L811	A0A6A6L811	A0A6A6L811_HEVBR	GH714_000361	Uncharacterized protein	11909.1	11331.5	11115	13159.4	13139.5	11372.5	10244.5	10230.9	10368.7	12184.9	11745.2	11918.3	11696.3	13916	13164.3	12356.3	12635.9	10582.4	11205	11317.3	11216.5
A0A6A6L816	A0A6A6L816	A0A6A6L816_HEVBR	GH714_025351	Exocyst complex component SEC5	1946.48	1918.02	1965.09	2403.4	2465.02	2594.89	2121.19	1897.3	2891.35	2008.72	2682.09	2271.65	1930.02	2533.74	2117.36	2047.06	2475.2	2215.67	2574.74	3003.41	2536.03
A0A6A6L851	A0A6A6L851	A0A6A6L851_HEVBR	GH714_036979	Ubiquitin carboxyl-terminal hydrolase	19402.2	20057.6	19090.8	18875.6	17252	18017.6	13517.9	12620.9	13432.8	16938	17414.1	17136.9	14350.2	15297.1	14208.7	13094.7	13053.6	11643.9	15731.9	14772.6	14326.2
A0A6A6L859	A0A6A6L859	A0A6A6L859_HEVBR	GH714_038313	Probable cytosolic iron-sulfur protein assembly protein CIAO1 homolog	3042.16	3306.82	3194.49	2893.21	3162.21	3867.3	644.822	617.487		2420.24	2016.38	2398.73	2394.09	2514.82	2453.33	2605.15	2202.93	2436.76	1414.33	1214.56	1516.27
A0A6A6L860	A0A6A6L860	A0A6A6L860_HEVBR	GH714_001956	DEP domain-containing protein	7943.2	7567.64	8510.37	8877.81	7771.31	8366.89	8180.25	7792.21	7050.46	8681.7	8972.83	9453.32	10354.3	10253.2	11913	10093.4	11995.4	12617.4	7216.74	7112.84	7215.71
A0A6A6L885	A0A6A6L120;A0A6A6L885	A0A6A6L885_HEVBR	GH714_034392	leucine--tRNA ligase	8708.81	7867.92	7331.1	6761.2	6853.11	7023.02	6576.49	7800.28	6756.8	11511.4	11148.7	11912.2	6159.31	6301.89	6782.65	7390.29	8193.66	6739.95	6845.88	7114.5	7064.62
A0A6A6L889	A0A6A6L889	A0A6A6L889_HEVBR	GH714_040469	MsrB domain-containing protein		3639.65	4823.92	2855.79	4849.73	5253.33	7944.26	7069.65	7574.88	4084.68	4778.42	5668.96	6071.2	5761.34	6712.22		6349.44	7919.35	6111.09	5968.15	6420.94
A0A6A6L8C1	A0A6A6L8C1	A0A6A6L8C1_HEVBR	GH714_008391	ALOG domain-containing protein	2493.65	2593.57	2641.21	2294.75	2900.99	2899.63	1978.1	1972.61	1698.54	1242.29	1292.4	1313.5	2523.51	1742.82	2381.93	2117.38	1737.87	2458.5	2602.22	2360.51	2174.74
A0A6A6L8C6	A0A6A6L8C6	A0A6A6L8C6_HEVBR	GH714_037335	Ferritin	758.207	1093.99	1085.5	2017.69	2013.69	2011.2	3529.96	2929.98	2858.69	741.207	3665.69	826.187	2066.76	1358.2	1402.68	2101.7	2762.34	2008.28	5305.41	4981.12	4552.03
A0A6A6L8E3	A0A6A6L8E3	A0A6A6L8E3_HEVBR	GH714_010298	RING-type domain-containing protein	1249.18	1703.53	1556.92	1728.09	1561.45	1781.88	2294.79	1986.28	1877.37	1689.86	1666.74	1860.72	1904.28	2166.14	2692.97	2043.57	1793.18	2136.65	1185.62	1343.46	1376.69
A0A6A6L8F3	F8RW92;A0A6A6L8F3	A0A6A6L8F3_HEVBR	GH714_000058	peptidylprolyl isomerase	486605	474869	494438	541054	553840	514576	407679	403719	425192	342753	340729	354825	380348	373522	368951	341784	351119	339306	490266	469137	466543
A0A6A6L8K4	A0A6A6L8K4	A0A6A6L8K4_HEVBR	GH714_002698	C2 domain-containing protein	92775.5	96776.3	87498.2	69443.3	74533.4	76344.1	28216.8	24165.7	27556.9	45361.1	45706.7	44526.9	49492.4	48443.4	56512.9	19895.7	21721	21683	49617.5	52351.5	53384.6
A0A6A6L8K7	A0A6A6L3N9;A0A6A6L675;A0A6A6L6P5;A0A6A6L763;A0A6A6L782;A0A6A6L7B9;A0A6A6L8K7	A0A6A6L8K7_HEVBR	GH714_035400	Helicase MOV-10-like beta-barrel domain-containing protein	4053.62	3486.55	3995.4	5335.54	5520.73	5948.75	1854.4	3329.96	2444.47	5278.73	4389.66	5107.29	3984.56	3979.66	3759.88	5501.36	5716.04	4961.84	5771.28	5737.73	5421.72
A0A6A6L8M4	A0A6A6K6M6;A0A6A6L8M4;A0A6A6M203;A0A6A6M5A9	A0A6A6L8M4_HEVBR	GH714_000710	Uncharacterized protein	36240.7	34944.4	35118.9	44000.7	41956.1	41154.8	20858.2	19977.6	21047.9	25978.8	26135.5	26731	37257.2	35895.4	36577.5	32600.9	33555.8	32804.5	44828.1	42755.5	43526.7
A0A6A6L8N1;A0A6A6LCG9	A0A6A6L8N1;A0A6A6LCG9	A0A6A6L8N1_HEVBR;A0A6A6LCG9_HEVBR	GH714_002967;GH714_003166	ADF-H domain-containing protein	451.577				332.46	309.881	372.476				301.046	234.997			90.6038				290.738	484.839	142.94
A0A6A6L8P1	A0A6A6L8P1;A0A6A6LCS2	A0A6A6L8P1_HEVBR	GH714_003561	Glutathione peroxidase	4881.65	4728.67	5526.18	4164.46	4298.42	3030.25	3238.4	3953.36	3466.32	3173.02	3496.52	3384.93	2681.46	3237.34	3739.73	1229.46	1055.82	1643.11	4032.52	4572.96	4153.61
A0A6A6L8P3	A0A6A6L8P3	A0A6A6L8P3_HEVBR	GH714_005637	Extensin domain-containing protein	825.749	932.697	765.841	1200.08	895.565				564.207	666.811	1014.44	652.422			802.12			1329.57	1452.12	1105.95	1488.68
A0A6A6L8P6	A0A6A6L8P6	A0A6A6L8P6_HEVBR	GH714_003274	Uncharacterized protein	1151.58	543.6	897.18	1144.41	1079.89	1227.33	253.097			655.521	1130.1	794.309	948.212		693.916	584.396	529.061	1336	972.177	844.264	950.2
A0A6A6L8Q8	A0A6A6L8Q8	A0A6A6L8Q8_HEVBR	GH714_003558	Glutathione peroxidase	52085.9	52398.4	52393.2	50383.1	46573.3	45768.9	59400.6	56892.3	57159.3	59588.8	63875.8	64080.1	51288.6	53173.7	52912.6	43015.4	42016.4	40098.2	66836.2	68065.6	65334.4
A0A6A6L8R3	A0A6A6L8R3	A0A6A6L8R3_HEVBR	GH714_035698	Elongator complex protein 1	2419.98	2156.19	2330.31	2234.59	2758.82	2658.88	1780.2	1640.04	1856.7	2042.59	2019.55	2103.36	1966.83	1853.91	1917.51	1530.04	1473	2201.58	1539.93	1722.66	1784.79
A0A6A6L8R9	A0A6A6L8R9	A0A6A6L8R9_HEVBR	GH714_040455	NADP-dependent oxidoreductase domain-containing protein	1133.01	1118.81	1057.39	1388.17	1147.62	1792.65	1846.63	1992.66	1142.83	1312.08	1694.13	1248.56	948.75	1647	1706.5	1281.93	427.675	1623.45	1950.85	1851.49	2281.56
A0A6A6L8S5	A0A6A6L8S5	A0A6A6L8S5_HEVBR	GH714_001130	UTP-monosaccharide-1-phosphate uridylyltransferase	32773.2	31565.3	31070.1	31892.3	32325.3	31731.6	23993	25260.5	22976.1	27171.3	26141.8	25711.3	26695.1	24189.3	28827.9	21303.5	23220.2	22251.8	38165	37621	37913.2
A0A6A6L8V0;A0A6A6M5U3	A0A6A6L8V0;A0A6A6M5U3	A0A6A6L8V0_HEVBR;A0A6A6M5U3_HEVBR	GH714_030353;GH714_038307	FeS cluster biogenesis domain-containing protein	1684.96	1668.45	2344.78	1487.75	1175.32	1179.41	1589.77	1523.49	1496.84	2122.35	1015.49	1621.96	1159.69	1568.72	1861.61		911.236		1238.74	1190.08	1527.34
A0A6A6L8V6;A0A6A6LD05;A0A6A6MEK9;A0A6A6MMI0;A0A6A6MNZ1	A0A6A6MNZ1;A0A6A6L8V6;A0A6A6LD05;A0A6A6MEK9;A0A6A6MMI0	A0A6A6L8V6_HEVBR;A0A6A6LD05_HEVBR;A0A6A6MEK9_HEVBR;A0A6A6MMI0_HEVBR;A0A6A6MNZ1_HEVBR	GH714_004705;GH714_004862;GH714_010752;GH714_028545;GH714_040026	AAA+ ATPase domain-containing protein	2199.55	2762.74	1856.28	2307.49	2459.67	2395.87	2222.42	2314.9	2447.32	2706.89	2229.03	2420.69	2590.93	2637.5	1823.36	2091.01	1514.68	2664.69	2664.16		2720.27
A0A6A6L8W4	A0A6A6L8W4	A0A6A6L8W4_HEVBR	GH714_035981	C2 domain-containing protein	9984.11	9741.12	8087.03	11441.5	9813.83	13824.3	11545.7	12477.5	10940.6	7347.88	8560.48	8125.67	11076.5	10347.2	12504.9	12998.1	12950.1	12521.7	8602.36	7677.47	8838.9
A0A6A6L8Z0	A0A6A6L8Z0;A0A6A6LAD4	A0A6A6L8Z0_HEVBR	GH714_023471	histidinol-phosphate transaminase	622.468	847.9	861.247	602.516	448.442	823.923	671.46	677.028	501.858	953.44	561.152	790.907	843.895	650.609	956.187	1167.48	1173.54	834.358	1050.31	1043.42	1083.11
A0A6A6L924	A0A6A6L924;A0A6A6MY71	A0A6A6L924_HEVBR	GH714_036236	Eukaryotic translation initiation factor 3 subunit G	23516	25280	25016	19924.5	20133.2	20835.7	29064.6	23513.9	26175.2	18534.2	17226.1	18697	21236.1	21721.2	21106.8	17460.7	15895.7	13225.6	15330.7	15233	13970.4
A0A6A6L933	A0A6A6KTV0;A0A6A6KVJ5;A0A6A6L933	A0A6A6L933_HEVBR	GH714_001973	C2 NT-type domain-containing protein	1072.68	1165.96	1054.05	905.229	1011.78	952.177	947.918	863.735	720.495	1230.26	1239.89	1292.53	1173.95	1319.47	1249.73	1344.6	1343.74	1625.77	805.739	808.768	924.551
A0A6A6L967	A0A6A6L967;A0A6A6ND61;A0A6A6NHY3;A0A6A6L971;A0A6A6LPG3;A0A6A6NB99	A0A6A6L967_HEVBR	GH714_006869	Vacuolar proton pump subunit B	33992.8	31628.6	32551.3	26033.6	28910.8	26268.3	36435.7	33802.7	33387.3	35110.1	36216.8	34165.8	27115.8	28478	26634.2	25130.4	26800.8	26917.3	35335.7	34461.7	32786
A0A6A6L978	A0A6A6M8K3;A0A6A6L5H9;A0A6A6L8K8;A0A6A6L978;A0A6A6LCB4;A0A6A6K6T3	A0A6A6L978_HEVBR	GH714_000371	Auxin efflux carrier component	49089.2	53026.3	52921.8	59161.5	58099.3	56543	48513.8	45017	46187.6	65157.1	67672.6	69438.6	43240.5	43022.6	40448.8	47850.2	47701.7	48149.9	65446.9	64669.4	65402.3
A0A6A6L994	A0A6A6L994	A0A6A6L994_HEVBR	GH714_025247	R3H domain-containing protein	1661.86	1768.56	1653.54	2044.2	1951.39	1744.28	962.103	1668.24	1327.68	1169.86	947.901	1369.15	2474.57	2304.03	2472.32	2351.89	2593.03	2094.87	1001.09	1350.58	1349.16
A0A6A6L996	A0A6A6L996	A0A6A6L996_HEVBR	GH714_007026	PCI domain-containing protein	31997.6	30947.8	29949.3	28998.1	28832.5	26494.5	30446.4	27023	30601.8	31934.1	30011.3	28901	30600.6	31020.1	30614.1	28743.9	29447.3	30133.1	22011.5	23625.8	24683.5
A0A6A6L9A1	A0A6A6L9A1	A0A6A6L9A1_HEVBR	GH714_001077	Uncharacterized protein	1273.43		1260.5	602.453	1593.21	1099.9	1654.48	1185.59	1105.57	1760.37	1553.8	1356.78	1180.47	1449.79	605.851		1872.44		2276.6	2061.9	2288.84
A0A6A6L9C0	A0A6A6L9C0	A0A6A6L9C0_HEVBR	GH714_007857	UAS domain-containing protein	3803.94	4512.72	4518.65	5206.77	5429.02	5334.53	3908.09	4009.1	4167.39	3612.32	3744.54	3513.41	5226.95	5723.89	6213.36	4993.29	5056.38	4641.29	5400.01	4524.6	5666.25
A0A6A6L9C4	A0A6A6L9C4	A0A6A6L9C4_HEVBR	GH714_001296	Uncharacterized protein	22342.7	23141.8	25466.5	22822.5	25404.7	24961.4	34533.1	35855.5	38410.1	15391.6	18108.1	19036.4	23543	19358.6	20436.2	13563.3	15075.1	15737.3	21476.9	22443.4	22651.3
A0A6A6L9C6	A0A6A6L9C6	A0A6A6L9C6_HEVBR	GH714_036953	COI1 F-box domain-containing protein	2075.6	1895.97	2080.87	2032.07	1220.17	2159.94				1080.25	1211.65	1039.93	1174.01	768.471	1548.4	927.171	1604.49	923.583	1593.81	1343.06	1716.66
A0A6A6L9D5	A0A6A6L9D5;A0A6A6MJR9;A0A6A6MNG3	A0A6A6L9D5_HEVBR	GH714_008095	PH domain-containing protein	6191.87	5993.28	5964.88	6985.74	6452.93	6813.86	8084.64	8108.76	6402.64	6777.81	7225.31	6772.14	6581.92	7552.98	6860.93	8402.95	8165.16	7297.24	6791.16	6772.52	7002.36
A0A6A6L9E5	A0A6A6L9E5;W8FRU7	A0A6A6L9E5_HEVBR	GH714_001389	L-ascorbate peroxidase	2319.85	2294.41	2036.5	2661.7	1775.89	2122.14	5249.03	5573.16	5595.56	3056.13	2943.3	3069.53	3732.22	3923.99	3043.96	2534.87	2787.39	2559.17	3529.91	3967.76	3690.77
A0A6A6L9E7	A0A6A6LD02;A0A6A6L9D7;A0A6A6L9E7	A0A6A6L9E7_HEVBR	GH714_009807	Glycosyltransferase	5971.53	5060.72	6532.79	5217.83	4259.2	5176.13	15009.9	13638.7	14351.1	14805.4	13225.3	11714.6	12083.1	11983.7	12035.9	15193.5	12827.4	14270.2	4848.21	4695.19	4313.26
A0A6A6L9H5	A0A6A6L9H5	A0A6A6L9H5_HEVBR	GH714_015012	Methanethiol oxidase	6567.56	7577.41	6795.47	7648.45	9173.76	7401.37	3991.92	4321.68	4747.77	4453.47	4880.78	3977.73	8010.29	6611.2	6738.96	9230.3	8259.45	9442.52	6461.02	7089.38	6203.59
A0A6A6L9H8	A0A6A6L9H8;A0A6A6KR27	A0A6A6L9H8_HEVBR	GH714_017725	aspartate--tRNA ligase	1219.45	1318.92	1778.97	1495		999.869	2561.49	2202.59	2358.19	1972.1	1960.94	1747.75	1258.69	1147.1	1029.81	708.09	1493.82	1126.8	1713.52	1156.01	1489.44
A0A6A6L9I6	A0A6A6L9I6	A0A6A6L9I6_HEVBR	GH714_015272	RING-type E3 ubiquitin transferase	4338.34	4290.04	4389.63	4653.22	3731.74	4073.54	3494.11	3914.89	3490.75	3530.42	3301.62	3142.41	3627.4	3755.92	3446.37	2193.18	2677.33	3247.18	2825.14	3475.55	3127.89
A0A6A6L9K1	A0A6A6L9K1	A0A6A6L9K1_HEVBR	GH714_001407	Thioredoxin domain-containing protein	19054.1	18578.8	19201.3	16783.5	15486.6	15702.8	18171.3	17236.8	16615	11367.6	11652	12011	10902.3	11238.1	11276.6	16691.1	15087.9	14300.3	14762.5	14924.6	16107.2
A0A6A6L9L9	A0A6A6L9L9	A0A6A6L9L9_HEVBR	GH714_015655	Protein transport protein SEC23	6685.9	6323.94	6595.01	5101.29	5512.15	4963.41	3340.33	3842.2	3687.97	5708.28	6359.42	5840.12	5496.04	5361.32	4955.1	5485.94	4627.59	4184.81	4407.75	4348.68	3886.74
A0A6A6L9M5;A0A6A6LPH5	A0A6A6L9M5;A0A6A6LPH5	A0A6A6L9M5_HEVBR;A0A6A6LPH5_HEVBR	GH714_002211;GH714_016932	UBA domain-containing protein	1304.53	1295.17	1305.43	1169.35	781.977	618.824	745.619	940.023	865.907	812.624	1456.15	1431.5	1169.4	1007.36	1239.92	658.66			634.907	578.425	363.779
A0A6A6L9P3	A0A6A6L5D9;A0A6A6L9P3;A0A6A6MBT3	A0A6A6L9P3_HEVBR	GH714_015474	Casein kinase II subunit alpha	29809.8	28536	30547.5	21349	20931.6	22574.2	13699.7	11636.7	12037.4	23767.7	26078.3	25733.5	20510.5	15970	17268.4	19710.9	17531.9	18892.1	11115.6	14356.1	12764
A0A6A6L9P7	A0A6A6L9P7	A0A6A6L9P7_HEVBR	GH714_002355	Protein kinase domain-containing protein	1367.26	1375.12	1243.01	879.503	758.887	901.746	1140.3	1156.06	1067.16	1155.17	1477.92	796.93	1008.05	1200.59	1483.16	1159.63	953.263	891.719	899.953	640.295	843.406
A0A6A6L9Q3	A0A6A6L9Q3	A0A6A6L9Q3_HEVBR	GH714_015845	AMP-activated protein kinase glycogen-binding domain-containing protein	1836.35	1627.76	1730.43	2182.43	2976.81	1923.85	1508.4		920.086	2403.64	2322.06	1118.82	3040.42	3386.19	2369.62	2363.76	1723.83	2668.78	1178.92	839.268	1265.19
A0A6A6L9Q9	A0A6A6L9Q9	A0A6A6L9Q9_HEVBR	GH714_015266	Uncharacterized protein	3452.76	3473.37	3670.35	4337.86	3273.75	3063.71	1845.6	1766.62	2163.7	2045.35	2495.9	2309.22	1911.23	1380	1664.87	1437.08	1675.38	2293.33	4908.23	5456.19	5710.03
A0A6A6L9R9	A0A6A6L9R9	A0A6A6L9R9_HEVBR	GH714_008640	Malonyl-CoA:ACP transacylase (MAT) domain-containing protein	888.794	554.037		636.85	833.662		1606.61	1938.42	1935.12	1074.07		1099.92	1289.84	1338.42	1413.62	1744.79	1803.89	1740.46	698.249	537.282	616.293
A0A6A6L9S9	A0A6A6L9S9	A0A6A6L9S9_HEVBR	GH714_018621	Uncharacterized protein	983.527	954.621	1028	978.817	1229.15	933.732	1719.29	2098.04	1489.14	1866.8	2086.72	2027.8	946.699	839.686	1025.85	1733.26	960.296	865.561	1969.44	1787.16	1846.35
A0A6A6L9T1	A0A6A6L9T1;A0A6A6LXR1	A0A6A6L9T1_HEVBR	GH714_016063	Neutral ceramidase	40975.7	37821.9	39213.4	56660.6	60209.6	57512	45027.1	44449	50864.6	43572.7	37409.9	37445.4	39780.9	35667.8	37489.1	40651.5	40212.8	36628.4	79060.7	77475	84720.7
A0A6A6L9T8	A0A6A6L9T8	A0A6A6L9T8_HEVBR	GH714_019495	Uncharacterized protein	2804.59	3035.32	3441.19	2847.96	3307.55	3145.85	1950.52	2332.41	2325.59	3304.63	3222.03	3502.25	3618.33	2967.73	3486.71	2393.71	1962.22	2583.29	2616.92	2506.96	2622.32
A0A6A6L9T9	A0A6A6L9T9	A0A6A6L9T9_HEVBR	GH714_010661	RanBD1 domain-containing protein	20365.6	19936	23056.2	14593.4	13459.3	15524.7	15149.5	16149.8	15644.7	17104.8	12928.1	15579.2	16052.4	18723.8	12291.3	15725.6	20333.1	16216.3	14913	14322.7	12166.6
A0A6A6L9V0	A0A6A6L9V0	A0A6A6L9V0_HEVBR	GH714_010994	Chloroplast inner envelope protein	1742.22	1919.44	1919.49	3940.17	3853.43	4071.67	5950.66	4867.29	6072.11	1940.85	2440.25	1634.35	4393.88	4119.33	3930.56	4437.43	4119.68	3604.45	5325.74	5698.7	5531.54
A0A6A6L9V9	A0A6A6L9V9	A0A6A6L9V9_HEVBR	GH714_018576	NAD-dependent epimerase/dehydratase domain-containing protein	4804.61	4561.87	5259.74	5113.91	5135.84	5692.32	7346.12	6682.88	6285.42	6603.73	7155.56	6579.9	5448.23	4859.75	4820.55	5223.7	4913.7	6040.64	5849.66	5311.37	6120.07
A0A6A6L9W1;A0A6A6LCN4	A0A6A6L9W1;A0A6A6LCN4;A0A6B9KXW9	A0A6A6L9W1_HEVBR;A0A6A6LCN4_HEVBR	GH714_002714;GH714_002723	Thaumatin-like protein	314455	318310	308544	345772	349479	337723	16122	14232.3	14414.5	223959	226640	237343	129424	114022	124533	53186	53724.2	55240.5	39872.9	38054.9	39347.2
A0A6A6L9X0;A0A6A6LCF9	A0A6A6LCF9;A0A6A6L9X0	A0A6A6L9X0_HEVBR;A0A6A6LCF9_HEVBR	GH714_002805;GH714_002835	Uncharacterized protein	1772.68	1470.01	1570.63	696.109	869.992	915.254	850.772	321.521	844.923	1721.27	1575.14	1468.64	1422.54	1556.74	992.131	569.477	617.098	1189.86	1064.65	916.311	790.651
A0A6A6L9X3	A0A6A6L9X3	A0A6A6L9X3_HEVBR	GH714_037987	PPPDE domain-containing protein	1378.34	1308.42	825.455							331.876		285.239		488.219	337.524		268.014
A0A6A6L9Y4	A0A6A6L9Y4	A0A6A6L9Y4_HEVBR	GH714_008365	NAD-dependent epimerase/dehydratase domain-containing protein	6701.79	6672.7	6360.44	5907.06	6752.96	5836.12	3853.97	4306.05	4559.5	6571.27	6361.12	6351.04	4576.56	4226.33	4075.85	5151.93	5078.34	5086.63	7727.41	8580.04	8098.15
A0A6A6L9Y6	A0A6A6L9Y6;A0A6A6LDS0	A0A6A6L9Y6_HEVBR	GH714_003202	Uncharacterized protein	11868.4	12245.7	11346.2	7644.54	8422.1	7337.76	7104.76	7100.86	7150.12	14548.4	15498.4	15018.7	8717.93	8759.3	8432.15	8523.31	9785.32	10110.7	5926.63	5674.4	5331.95
A0A6A6L9Z4	A0A6A6L9Z4	A0A6A6L9Z4_HEVBR	GH714_009322	C2H2-type domain-containing protein				692.503	695.161		872.246	463.577	485.106				405.408	353.668	355.711				568.23	946.72	725.964
A0A6A6LA22;A0A6A6LA37	A0A6A6LA22;A0A6A6LA37	A0A6A6LA22_HEVBR;A0A6A6LA37_HEVBR	GH714_021523;GH714_021540	Enoyl reductase (ER) domain-containing protein			364.083	430.998	250.174	452.555	492.366	666.533	790.269	911.243	742.856	834.436	572.058	657.366	1048.31	1490.36	1535.89	1291.87	408.441		458.897
A0A6A6LA44;A0A6A6LFA4	A0A6A6LA44;A0A6A6LA85;A0A6A6LFA4	A0A6A6LA44_HEVBR;A0A6A6LFA4_HEVBR	GH714_022110;GH714_022131	Amidase domain-containing protein	8766.9	6394.85	7601.93	8758.87	7044.39	10007.9	2430.08	2456.95	2369.36	3033.37	4659.86	2810.09	4836.29	4451.36	3588.4	3632.38	2865.15	3288.22	4802.88	5162.66	4462.23
A0A6A6LA49	A0A6A6KE87;A0A6A6LA49	A0A6A6LA49_HEVBR	GH714_012354	argininosuccinate synthase	6604.43	7682.77	7134.42	8435.59	8985.98	7988.79	20864.2	22579	19725.5	10115.8	9746.87	9975.3	14873.2	15838.8	15555.5	19408.1	18279.5	18838.5	15968.7	15463.2	15479.8
A0A6A6LA59	A0A6A6LA59	A0A6A6LA59_HEVBR	CDPK2	Calmodulin-domain protein kinase 2	6323.11	6250.57	6359.97	6805.56	6180.16	5845.1	7427.44	7743.15	6591.37	6083.33	6108.17	5474.44	4192.04	4897.32	5764.03	4040.52	4497.27	2886.16	7252.11	8099.21	7667.52
A0A6A6LA63	A0A6A6LA22;A0A6A6LA37;A0A6A6LA63	A0A6A6LA63_HEVBR	GH714_021567	Enoyl reductase (ER) domain-containing protein	65987.1	59385.6	62598	68373.2	75662.6	73436.4	190973	202945	198271	129549	142122	134085	104001	112282	116070	123374	131715	130867	82179.6	81007.4	81379.8
A0A6A6LA74;A0A6A6LDC9	A0A6A6LA74;A0A6A6LDC9	A0A6A6LA74_HEVBR;A0A6A6LDC9_HEVBR	GH714_021677;GH714_021760	Alcohol dehydrogenase-like C-terminal domain-containing protein	3973.46	4311.78	2340.35	4327.62	3870.88	5113.83	5620.53	6883.41	5836.81	2803.45	3211.1	2719.92	4681.59	7374.7	4609.14	4880.85	3753.02	3852.9	3042.59	2488.17	2766.01
A0A6A6LA78;A0A6A6LAB3;I3NMI8	A0A6A6KJQ4;A0A6A6LA78;A0A6A6LAB3;A0A6A6NK04;I3NMI8;I3NMI9	A0A6A6LA78_HEVBR;A0A6A6LAB3_HEVBR;I3NMI8_HEVBR	GH714_022860;GH714_022880;RPL5A	Large ribosomal subunit protein uL18 C-terminal eukaryotes domain-containing protein	49929.7	47875.6	52721.4	49169.5	54955.9	55267.1	67117.5	57936	63925.3	39925.4	38873.3	37357.2	42952.9	44392.1	42456.8	32857.1	32291.5	34032.4	32756.5	33242	32505.5
A0A6A6LAA0	A0A6A6L7J1;A0A6A6LAA0	A0A6A6LAA0_HEVBR	GH714_013739	NADH:flavin oxidoreductase/NADH oxidase N-terminal domain-containing protein	4135.33	5071.99	4157.11	3255.04	3304.17	2563.15	4728.7	5390.86	4888.01	2979.32	3403.34	3332.37	4756.1	5226.2	5053.56	4950.02	5650.47	5655.15	2546.09	2461.42	2032.97
A0A6A6LAA2;A0A6A6LAR9	A0A6A6LAA2;A0A6A6LAR9	A0A6A6LAA2_HEVBR;A0A6A6LAR9_HEVBR	GH714_022603;GH714_022642	Poly A polymerase head domain-containing protein	3863.09	4011.31	3565.82	3055.44	2865.52	3585.83	1109.87	1053.67	832.448	3056.33	2864.03	2121.58	1564.4	2069.45	1697.41	2572.41	2042.18	1912.58	2035.39	2054.59	1940.58
A0A6A6LAA4	A0A6A6KUV9;A0A6A6LAA4;A0A6A6LXS1	A0A6A6LAA4_HEVBR	GH714_016029	Tubulin beta chain	6146.87	6971.47	8107.65	10972.5	13206.5	11978.6	16662.1	15235.9	16287.6	10216.4	10393.5	11514.4	17922	17551.1	14735.6	14514.5	12691.3	12911	13408.9	11275.8	16225.1
A0A6A6LAC9;A0A6A6MB81	A0A6A6LAC9;A0A6A6MB81	A0A6A6LAC9_HEVBR;A0A6A6MB81_HEVBR	GH714_006747;GH714_006779	Uncharacterized protein	12037.5	10816.3	11788.7	18099.9	16364	17560.2	7849.97	6334.22	6600.46	10567.2	12335.7	12589.3	9441.63	9337.05	9109.18	12253.6	14157.5	12915.6	13034.6	13173.5	12228.9
A0A6A6LAF3	A0A6A6LAF3	A0A6A6LAF3_HEVBR	GH714_023433	Large ribosomal subunit protein eL22	7858.98	7580.12	7245.07	9884.25	9775.08	8108.68	9211.89	9514.91	11131.9	6450.99	6834.16	5994.04	9414.05	10241.9	9407.63	8400.14	7514.28	7322.4	7642.88	6309.77	6900.38
A0A6A6LAG5	A0A6A6LAG5	A0A6A6LAG5_HEVBR	GH714_023464	Uncharacterized protein	1221.65	1478.03	1030.72	1441.18	1707.74	677.816	1886.55	1545.17	887.452	1126.95	1027.56	1259.18	964.868	1062.55	1430.83	1470.35	1231.4	1391.92	1226.28	1593.9	1017.27
A0A6A6LAH4	A0A6A6LAH4	A0A6A6LAH4_HEVBR	GH714_023500	UspA domain-containing protein	2921.77	3177.97	4089.3	2815.04	3367.62	3346.24	2990.95	3559.12	3104.26	2631.4	3395.37	3404.34	1800.87	2330.63	1973.93	1086.82	795.172	980.188	4486.39	5184.65	5242.05
A0A6A6LAK3	A0A6A6LAK3	A0A6A6LAK3_HEVBR	GH714_007893	Protein yippee-like	1968.11	2616.69	2606.59	2215.59	2171.18	1925.33	1289.27	1721.78	1166.25	1151.04	1165.25	1244.19	2335.84	1830.6	2639.98	1692.68	2540.33	1274.63	1059.95	1651.36	1204.59
A0A6A6LAM4	A0A6A6MX47;A0A6A6KQZ3;A0A6A6LAM4	A0A6A6LAM4_HEVBR	GH714_024673	Ubiquitin-like domain-containing protein	17221.4	17468.3	14864	11182.7	9723.24	11048.3	9940.02	11573.7	11635.7	11929.2	12420	12177.4	13308.2	14156.7	14094.9	12732.6	12210.1	13585.6	10714	11467.8	11288
A0A6A6LAM8;A0A6A6LLY2	A0A6A6LAM8;A0A6A6LLY2	A0A6A6LAM8_HEVBR;A0A6A6LLY2_HEVBR	GH714_018657;GH714_036265	Ultraviolet-B receptor UVR8		305.337	614.513			206.623			758.525	582.803	332.114	734.883							683.547	956.171	722.049
A0A6A6LAN4;A0A6A6LBX9	A0A6A6LAN4;A0A6A6LBX9	A0A6A6LAN4_HEVBR;A0A6A6LBX9_HEVBR	GH714_024882;GH714_024905	40S ribosomal protein S18	1835.54	2169.16	2850.25	1455.11	1219.2	544.711	1345.78	1298.37	2003.63	2202.41	1606.31	2066.08	924.521	1419.32	833.218		441.835		2059.11	1549.76	1322.13
A0A6A6LAQ5	A0A6A6LAQ5	A0A6A6LAQ5_HEVBR	GH714_023978	Uncharacterized protein	1143.08	917.158	856.987	638.416	523.87	877.785				1055.32	996.287	988.931	1454.63	905.408	700.005		590.178	1246.8			556.904
A0A6A6LAR0;E9KF96	A0A6A6L7K8;A0A6A6LAR0;E9KF96	A0A6A6LAR0_HEVBR;E9KF96_HEVBR	GH714_022509;NIN1	Alkaline/neutral invertase	14532	16156.8	15070	14450.4	16011.8	14735.7	7363.86	7720.39	7728.48	10091.2	10731.9	9398.52	9114.52	8190.87	8711.16	5472.59	6970.3	7287.09	12967.5	11897.1	12155.1
A0A6A6LAS3	A0A6A6KIE9;A0A6A6LAS3	A0A6A6LAS3_HEVBR	GH714_024034	Serine aminopeptidase S33 domain-containing protein	3873.72	3953.81	3554.52	5662.65	5429.29	4236.88	3981.32	3724.6	3423.27	2977.64	3109.43	2999.23	4256.77	3674.03	5126.18	3625.57	4961.58	4330.26	4295.31	3468.83	3384.64
A0A6A6LAW7	A0A6A6LAW7	A0A6A6LAW7_HEVBR	GH714_024089	Uncharacterized protein	1740.04	1574.6	1769.1	2827.51	2381.89	2003.39	897.3	1615.13	1103.61	1693.94	1441.77	1471.58	1781.44	2205.84	2015.77	2219.66	1894.94	1373.23	1639.93	1977.75	2059.4
A0A6A6LAZ6	A0A6A6LAZ6	A0A6A6LAZ6_HEVBR	GH714_018494	SEC7 domain-containing protein	3033.3	2459.95	3482.92	3290.05	4293.52	3030.78	2871.75	3810.14	3311.2	4191.67	3433.29	3331.02	3953.57	4090.98	3728.48	3646.46	3623.09	3156.88	1525.78	1898.79	1761.81
A0A6A6LB01	A0A6A6LB01	A0A6A6LB01_HEVBR	GH714_001977	NAB domain-containing protein	1868.98	1464.89	1840.06	1417.08	1227.54	1604.16	1357.93	1186.14	1155.97	1619.63	2003.41	1810.83	1742.38	1828.84	1634.37	1466.59	1319.19	1446.71	1310.89	1138.64	1916.85
A0A6A6LB09	A0A6A6LB09	A0A6A6LB09_HEVBR	GH714_024286	Cysteine synthase	16092.9	17835.8	16292	14913.5	12201.6	13488.4	27519.4	26991.2	22808.6	24188	23548.8	20356.9	19636.2	20886.8	21887.3	18646.5	17989.4	17758.2	13403.3	16311.9	17868.1
A0A6A6LB25	A0A6A6LB25;A0A6A6KRB1	A0A6A6LB25_HEVBR	GH714_024408	PGG domain-containing protein	6584.22	6698.58	7844.43	9714.18	10742.8	9334.85	5244.61	4842.97	5620.89	4072.7	4401.27	4274.29	5828.37	5754.72	5838.25	5113.19	6621.15	5809.96	10155.7	9890.76	9311.9
A0A6A6LB26	A0A6A6LB26	A0A6A6LB26_HEVBR	GH714_005287	N-acetyltransferase domain-containing protein	1300.93			1927.86		938.52	846.335	883.639					1379.77					1199.23		1313.85
A0A6A6LB38;A0A6A6MPI2	A0A6A6LB38;A0A6A6MPI2	A0A6A6LB38_HEVBR;A0A6A6MPI2_HEVBR	GH714_024494;GH714_037142	Elongation factor Tu	1996.94	1532.18	1587.04	1706.5	1379.7	1521.47	1973.82	3349.12	2742.33	1450.16	2297.22	1927.22	1726.05	1926.16	3018.17	1872.49	2794.24	2143.43	3019.47	3413.81	3028.63
A0A6A6LB40	A0A6A6LB40;A0A6A6MHQ9	A0A6A6LB40_HEVBR	GH714_002648	UDP-glucose 4-epimerase	3100.28	2961.75	2512.32	2771.11	2947.61	3455.41	1862.68	1996.4	1906.15	1862.54	2244.96	1922.94	1679.24	1786.84	2173.36	2194.96	2078.16	2139.18	3029.37	2904.6	3061.59
A0A6A6LB56	A0A6A6LB56	A0A6A6LB56_HEVBR	GH714_024659	Mandelate racemase/muconate lactonizing enzyme C-terminal domain-containing protein	1490.15	2070.41	1651.62	1781.77	2055.74	2560.11	1964.21	1818.02	1781.06	1178.71	1135.95	1090.68	3400.29	3241.04	3357.07	3139.15	2611.73	3305.46	840.718	904.248	1204.59
A0A6A6LB57	A0A6A6L8E6;A0A6A6LB57	A0A6A6LB57_HEVBR	GH714_002307	Vesicle-fusing ATPase	3840.48	4902.46	4423.32	3757.6	3172.75	3313.79	3413.11	3293.36	2373.77	3805.12	4597.46	4020.88	3739.84	4336.57	4325.34	4754.27	3056.4	3120.16	2595.98	2650.46	2561.39
A0A6A6LB58	A0A6A6LB58	A0A6A6LB58_HEVBR	GH714_008446	glucan endo-1,3-beta-D-glucosidase		1058.62	925.38		1380.87	939.74	568.424	956.59	1088.72	871.314	898.767	850.273			1095.05	642.35		219.513	1453.63	1274.02	1221.65
A0A6A6LB64	A0A6A6L9P7;A0A6A6LB64;A0A6A6LCF4;A0A6A6LS76;A0A6A6M867;A0A6A6MDS7	A0A6A6LB64_HEVBR	GH714_002366	Protein kinase domain-containing protein	15436.6	15790.8	14136.4	11260.2	12998.7	11835.1	12163.2	11334.9	12845.7	20965.1	21742.7	21899.2	15552.9	17983.4	17613.6	14978.5	12069.6	16252.3	11688.2	9762.79	10835.1
A0A6A6LB71	A0A6A6LB71;A0A6A6LB89	A0A6A6LB71_HEVBR	GH714_025122	4-hydroxy-tetrahydrodipicolinate reductase		760.461	1189.08	982.17	1256.24	1408.29	2276.88	2201.02	1825.63	1203.05	1002.74	626.79	861.5	1549.64	1280.27	1802.18	1798.42	1518	1504.36	1774.32	1848.17
A0A6A6LB77	A0A6A6LB77	A0A6A6LB77_HEVBR	GH714_038672	PMI1/PMIR1-2 C-terminal domain-containing protein	6526.13	6871.42	6359.57	3865.6	5191.21	7459.33	2707.5	4036.21	3096.2	3744.87	4112.21	3964.83	3686.95	3265.92	3294.27	2688.78	2199.09	2855.18	3223.65	2563.04	1952.1
A0A6A6LBB4	A0A6A6LBB4;A0A6A6LCM4	A0A6A6LBB4_HEVBR	GH714_021797	Enoyl reductase (ER) domain-containing protein	7630.63	7415.39	8338.51	6957.1	7425.32	7588.23	1229.16	1446.42	1168.04	5998.02	5667	5954.27	5396.53	5281.88	5427.78	2596.77	2960.08	2952.54	3857.97	3964.44	4233.37
A0A6A6LBD6	A0A6A6LBD6;A0A6A6MXD1	A0A6A6LBD6_HEVBR	GH714_026742	TOG domain-containing protein	47129.6	38798.1	48241.5	52594.1	56093	54923.3	40925.9	46703.4	44417.2	38553.4	41533.6	39748.3	54792.7	59829.1	48727.3	50436.8	48935.9	48900	43553.1	43935.2	48938.4
A0A6A6LBE4	A0A6A6LBE4	A0A6A6LBE4_HEVBR	GH714_000234	6-phosphogluconate dehydrogenase, decarboxylating	5695.57	6822.85	6176.94	4410.71	5343.58	5433.86	12514.7	13154.9	13388.2	9089.38	8815.64	9149.47	8245.97	7659.39	9127.99	8864.37	8711.46	7854.57	5168.29	5433.4	5859.69
A0A6A6LBI5	A0A6A6LBI5;A0A6A6MMX1	A0A6A6LBI5_HEVBR	GH714_003867	Peptidase M1 leukotriene A4 hydrolase/aminopeptidase C-terminal domain-containing protein	3536.14	3265.5	3638.53	2378.59	3419.34	2997.95	3365.54	3428.21	3554.39	5239.36	4996.34	5423.95	3559.15	3752.76	3967.24	3776.79	3262.59	3729.01	2526.26	2472.84	2705.71
A0A6A6LBK5	A0A6A6LBK5;A0A6A6LLT1	A0A6A6LBK5_HEVBR	GH714_028173	Cullin family profile domain-containing protein	4186.31	4302.24	4142.56	6125.03	5769.09	6094.43	4709.36	4555.74	4669.03	5153.3	5443.34	5419.58	5370.14	6444.76	6596.68	6602.19	7694.18	7334.66	8073.83	7538.55	7931.2
A0A6A6LBL0	A0A6A6LBL0	A0A6A6LBL0_HEVBR	GH714_023196	Inhibitor I9 domain-containing protein	146581	155992	155715	140971	143980	132651	116991	109941	104445	142023	141299	159987	168127	173393	166771	161086	153486	154339	132444	131888	125895
A0A6A6LBL8	A0A6A6LBL8;A0A6A6LBY0	A0A6A6LBL8_HEVBR	GH714_006756	UDP-glucose 4-epimerase	9347.93	8435.52	9045.65	8567.68	8073.11	8368.01	7102.99	7132.93	7222.05	8507.02	8936.5	9172.81	6478.01	6606.9	7213.94	7625.63	7842.9	7048.16	9410.8	9557.7	9271.69
A0A6A6LBM3	A0A6A6LBM3	A0A6A6LBM3_HEVBR	GH714_023513	T-complex protein 1 subunit delta	8887.1	8091.97	8067.37	5980.01	6019.67	6205.19	3339.05	4226.68	3967.95	7269.44	9006.01	7563.14	5913.53	6143.38	4230.24	4304.07	3719.61	2963.59	5001.41	5227.55	6559.18
A0A6A6LBP5	A0A6A6LBP5	A0A6A6LBP5_HEVBR	GH714_004703	Reticulon-like protein	2275.47	2493.38	2838.38	3602.79	2978.35	3862.67	1760.63	1529.76	1713.47	1829.31	2201.29	2414.57	1198.67	1143.19	1630.69	1622.63	1017.71	818.186	1805.41	1647.11	1607.84
A0A6A6LBP8	A0A6A6L9T2;A0A6A6LBP8;A0A6A6LD88	A0A6A6LBP8_HEVBR	GH714_023570	F-box associated domain-containing protein	2294.46	1772.29	2336.05	1461.62	2898.19	2299.71	3171.83	3338.76	3110.15	2378.95	2645.14	2385.58	2704.12	2401.55	2688.04	3016.61	2477.18	3436.15	2016.58	1782.94	1665.91
A0A6A6LBR1	A0A6A6LBR1	A0A6A6LBR1_HEVBR	GH714_028551	Rhodanese domain-containing protein	3142.61	3290.52	3203.29	1746.69	2159.01	1661.86	2873.59	3072.84	3211.41	3294.79	3124.77	3446.88	2578.12	2536.48	2520.1	2003.99	2089.94	2193.78	2175.85	2294.12	1871.14
A0A6A6LBR4	A0A6A6LBR4	A0A6A6LBR4_HEVBR	GH714_023747	Tyrosine-protein phosphatase domain-containing protein	1998.89	1928.97	2126.02	1557.73	1694.34	1771.78	2040.83	2325.42	2184.37	1211.35	1362.01	1420.6	2382.18	2160.98	1938.36	1905.35	1980.14	1730.48	1629.34	1826.95	1869.48
A0A6A6LBS1	A0A6A6LBS1	A0A6A6LBS1_HEVBR	GH714_028676	Agmatine deiminase	9517.82	9082.58	8606.1	6109.34	8295.28	5581.09	13130.6	10631.3	13777.2	7782.39	10236.2	8926.85	7334.55	7326.16	12364.8	6765.33	5674.59	7679.76	9504.89	11193.5	14569.3
A0A6A6LBT4	A0A6A6LBT4	A0A6A6LBT4_HEVBR	GH714_007139	Uncharacterized protein	4469.64	5357.01	5036.67	4951.29	5753.31	5063.48	4583.5	5466.63	5916.3	3836.43	4147.22	3577.06	4008.3	5233.95	4564.35	4504.2	5992.93	5281.91	5120.56	5476.42	5271.45
A0A6A6LBW8	A0A6A6KT02;A0A6A6LBW8	A0A6A6LBW8_HEVBR	GH714_024681	Polyadenylate-binding protein	1938.16	1962.27	2167.56	1515.13	1617.83	1352.63	2077.22	1662.21	1705.45	1485.97	1860.62	1830.2	1425.58	1266.13	1656.88	1551.41	1056.87	1137.34	1021.22	1359.81	1252.42
A0A6A6LBX0	A0A6A6LBX0	A0A6A6LBX0_HEVBR	GH714_006782	SKP1-like protein	879.047	1159.5	1198.06	541.426	684.897	690.127			620.959	975.928	691.418	699.601	984.873	677.424	529.34	572.069	475.326	574.133	787.215	595.15	633.064
A0A6A6LBY0;A0A6A6LCD1	A0A6A6LBY0;A0A6A6LCD1	A0A6A6LBY0_HEVBR;A0A6A6LCD1_HEVBR	GH714_006761;GH714_006807	Dynamin-type G domain-containing protein	8044.11	7503.22	8078.55	5067.14	5157.98	4513.82	3138.39	2876.1	3167.77	5223.49	5854.07	5627.35	4542.02	3568.46	4783.34	3044.58	2419.31	2316.18	3106.25	3231.21	2829.64
A0A6A6LBY7	A0A6A6LBY7	A0A6A6LBY7_HEVBR	GH714_000144	Serine-threonine kinase receptor-associated protein	4028.52	3753.4	3762.28	3355.84	3379.85	3675.98	3396.67	3236.76	3221.08	2693.72	3268.54	3291.69	3344.48	3769.44	3568.76	2574.22	2487.09	2909.6	2183.14	2545.53	2218.08
A0A6A6LBZ3	A0A6A6LBZ3	A0A6A6LBZ3_HEVBR	GH714_029453	Cullin family profile domain-containing protein	2033.95	2523.18	1541.62	2684.88	2469.97	2768.49	1790.38	1304.35	1594.77	1763.37	2024.18	1764.1	2264.42	3254.86	3016.09	1951.77	2348.35	2787.67	1707.38	1545.08	1725.05
A0A6A6LBZ4	A0A6A6LBZ4;A0A6A6LFA3	A0A6A6LBZ4_HEVBR	GH714_029461	Anamorsin homolog	2768.75	2807.5	3103.7	1907.47	1469.26	1972.44	1424.75	1033.64	1205.88	3618.51	4316.38	4330.15	1492.22	2285.42	1483.49	782.247		1178.08	1460.36	1158.35	1179.29
A0A6A6LBZ6	A0A6A6LBZ6	A0A6A6LBZ6_HEVBR	GH714_013491	Proteasome activator complex subunit 4 C-terminal domain-containing protein	12222.9	11339.5	11462.2	13326.9	12982.3	13649.7	5604.69	6731.71	6417.9	10444.7	10867.7	10460.7	8630.31	8944.38	9106.71	7862.27	9194.85	9166.49	9510.26	10582	9049.8
A0A6A6LC09	A0A6A6LC09;A0A6A6LCG0	A0A6A6LC09_HEVBR	GH714_006942	Importin N-terminal domain-containing protein	4042.73	3910.29	3747.24	5249.05	4510.14	5248.18	4057.43	4415.57	4789.21	3701.02	4299.92	3488.59	3981.71	4974.5	4137.1	4046.9	4374.66	4497.05	4759.63	4387.12	4315.81
A0A6A6LC18	A0A6A6LC18	A0A6A6LC18_HEVBR	GH714_038652	Pre-mRNA cleavage factor Im 25 kDa subunit	1328.33	1316.3	1315.2		817.013	512.813		1056.47	1277.33	1451.07	1667.52	1652.69	765.491	619.925	1073.13		440.954	802.411	801.332	952.948	936.619
A0A6A6LC19	A0A6A6LC19	A0A6A6LC19_HEVBR	GH714_004021	GMP synthase (glutamine-hydrolyzing)	9272.55	9678.74	9186.89	7372.14	7977.26	7383.34	5807.72	6833.06	6418.77	7571.95	7140.03	7545.62	8400.46	8258.88	7846.9	6753.17	6884.34	7161.24	6871.04	6435.79	6436.39
A0A6A6LC22	A0A6A6LC22	A0A6A6LC22_HEVBR	GH714_024095	Translation initiation factor eIF2B subunit epsilon	1320.28	1482.14	1068.38	1656.7	1174.74	1518.96	1403.44	1362.75	1274.91	2703.02	2254.25	2315.24	1725.08	1933.28	1818.33	1298.68	1693.86	1556.5	1770.9	1377.7	1488.1
A0A6A6LC26	A0A1V0FXK8;A0A6A6LC26	A0A6A6LC26_HEVBR	GH714_015156	Bet v I/Major latex protein domain-containing protein	142.564	338.817	433.804	217.226				499.252	144.193	137.312	347.295	426.429			172.878	146.391		217.952	106.443	118.771	117.965
A0A6A6LC33	A0A6A6LC33	A0A6A6LC33_HEVBR	GH714_001960	Protein kinase domain-containing protein	5065.33	4970.01	7053.84	6849.55	7559.22	8562.58	7109.77	7557.98	8344.5	6790.15	4227.63	4750.95	4273		3462.81	2678.74		2954.34	4310.66	4723.53	5456.96
A0A6A6LCB0	A0A6A6LCB0	A0A6A6LCB0_HEVBR	GH714_002486	UBX domain-containing protein	3636.08	2909.7	2935.36	2841.82	3729.88	2429.51	3271.44	2876.6	3030.4	2904.61	3117.65	3146.87	4220.3	4244.61	3781.87	3066.47	2631.69	4134.17	2534.46	2501.71	2718.34
A0A6A6LCB4	A0A6A6LCB4	A0A6A6LCB4_HEVBR	GH714_030540	alcohol dehydrogenase	30439	29646.3	27236.7	27648.5	26915.5	27670.1	26477	24433.5	28098.5	64025.7	59245.6	68877.8	22263.7	26066.5	24500	15768.3	13860.4	15582.8	51431.8	55191.3	53821.2
A0A6A6LCB7	A0A6A6LCB7	A0A6A6LCB7_HEVBR	GH714_018606	Myeloid leukemia factor	1303.82	1634.39	1730.33	926.139	1417.86	985.049	806.887	1263.48	900.906	528.977	603.868	857.143	953.471	1144.93	1058.76		1314.53	788.215	826.12	769.191	671.819
A0A6A6LCC7	A0A6A6LCC7	A0A6A6LCC7_HEVBR	GH714_030631	Fe2OG dioxygenase domain-containing protein	4230.65	3291.55	3887.31	3719.7	3785.49	3807.45	5645.45	4472.01	4735.72	6495.05	5959.41	6652.08	3951.12	3782.11	3467.99	4130.99	4089.56	4153.23	5934.97	6877.6	6271.23
A0A6A6LCD5	A0A6A6LCD5	A0A6A6LCD5_HEVBR	GH714_020617	Protein argonaute N-terminal domain-containing protein	7563.36	7177.48	8164.96	6069.75	5698.08	7152.41	8575.9	10124	11136.4	8276.21	8940.6	9995.7	7929.37	9108.54	8304.5	7277.81	8392.82	7841.35	4293.98	4349.84	4072.46
A0A6A6LCD8	A0A6A6LCD8	A0A6A6LCD8_HEVBR	GH714_030401	Gfo/Idh/MocA-like oxidoreductase N-terminal domain-containing protein	4067.36	3521.21	3230.53	4635.59	3420.62	3815.67	7634.79	8677.85	6788.59	6197.04	7037.56	6190.51	7692.99	6643.6	6461.36	7175.38	8427.31	8272.15	4628.07	4691.26	3702.78
A0A6A6LCE9	A0A6A6LCE9;A0A6B9L2A6;W5RRV3	A0A6A6LCE9_HEVBR	GH714_002710	Thaumatin-like protein	303243	291040	300817	337952	324182	314698	141099	148820	136602	231014	237478	221227	203642	202080	200572	159605	165194	154924	496737	532353	506024
A0A6A6LCF4;A0A6A6M867	A0A6A6LCF4;A0A6A6M867	A0A6A6LCF4_HEVBR;A0A6A6M867_HEVBR	GH714_000224;GH714_020851	Protein kinase domain-containing protein	1272.2	1411.58	1162.67	1221.28	689.329	386.417			576.965	2322.08	1900.43	2428.94	836.832	921.392	695.143	582.514	909.675	738.637	1024.03	826.336	1306.82
A0A6A6LCF6	A0A6A6KJC6;A0A6A6LCF6	A0A6A6LCF6_HEVBR	GH714_020900	adenylate kinase	861.139	795.359	773.409	1263.7	1042.26	1625.94	1590.53	1412.58	1521.08	886.012	713.745	760.3	2197.2	2029.85	2298.89	1834.51	2005.37	1967.02	949.443	943.852	962.66
A0A6A6LCF7	A0A6A6LCF7	A0A6A6LCF7_HEVBR	GH714_030542	Acyl-coenzyme A oxidase	989.936	950.924					1435.48	1223.46	1745.08	717.727		1004.33	1264.03	1791.75	1383.49	1342.83	2254.39	2294.04	1079.8	1347.86	914.934
A0A6A6LCH6	A0A6A6NJK2;A0A6A6LCH6	A0A6A6LCH6_HEVBR	GH714_030810	PCI domain-containing protein	35523.9	34662.1	33788.2	33728.6	37594.7	35939	37048.7	36306.7	36085.7	34770.8	36347.2	37453.6	39098	36800.3	38467.2	37246.2	39945.8	43649.4	27284.6	27595.4	26831.4
A0A6A6LCH8	A0A6A6NJK2;A0A6A6LCH8;A0A6A6LFB1	A0A6A6LCH8_HEVBR	GH714_030811	26S proteasome regulatory subunit Rpn6 N-terminal domain-containing protein	31325.8	29481.4	28696.7	34391.3	32515.7	32845.7	31015.2	32626.1	30885.1	25405.4	26567.6	29429.1	34659	36953.5	35079.4	35512.3	35248.3	32232.1	28409.3	27363.1	27276.2
A0A6A6LCK2	A0A6A6LCK2;A0A6A6MUQ0;A0A6A6L8K1	A0A6A6LCK2_HEVBR	GH714_002545	TRASH domain-containing protein	16690.6	15521.7	15585.2	15204.7	15999.7	15110	19546.1	17888.9	17067.3	5225.13	4715.19	5127.06	9959.33	9535.79	9284.72	5740.61	6211.75	6616.72	5024.89	5026.04	5567.29
A0A6A6LCK3	A0A6A6LCK3	A0A6A6LCK3_HEVBR	GH714_003708	Tubulin beta chain	4273.4	4986.74	5559.25	10974.6	6530.74	7525.08	10559.7	10206.4	8016.14	7645.32	6846.28	7910.68	9523.02	9498.98	9748.56	11940.5	12457.4	12073.7	6898.8	6940.13	7881.28
A0A6A6LCL2	A0A6A6LCL2	A0A6A6LCL2_HEVBR	GH714_030861	Protein kinase domain-containing protein	1789.11	1570.48	1633.39	1673.57	2128.94	1489.01	1283.59	1629.3	1814.82	1748.32	1728.32	1498	1039.07	1432.36	1545.68	1227.48	1480.96	1750.83	1425.92	1481.06	1525.67
A0A6A6LCL4	A0A6A6LCL4	A0A6A6LCL4_HEVBR	GH714_002586	Single-stranded DNA binding protein Ssb-like OB fold domain-containing protein	3952.19	3866.22	3703.04	2479.64	2962.46	2654.39	3742.72	3913.62	4022.22	4667.21	4352.03	4263.34	4226.03	3983.1	3669.44	3636.69	3352.22	3734.11	2814.59	2628.96	2251.22
A0A6A6LCM4	A0A6A6LCM4	A0A6A6LCM4_HEVBR	GH714_021657	Alcohol dehydrogenase-like C-terminal domain-containing protein	2501.94	2689.34	2646.07	4119.58	4132.36	3991.77	825.759			1631.28	2086.74	2302.02	2894.92	2724.76	2767.94	3510.69	2825.94	1867.98	2666.5	2972.69	2850.67
A0A6A6LCP6	A0A6A6LCP6	A0A6A6LCP6_HEVBR	GH714_020654	Water stress and hypersensitive response domain-containing protein	188401	194524	203016	267821	257837	268889	308694	312285	312128	301955	292937	287458	269532	267978	280379	265837	253996	259357	398493	379785	368897
A0A6A6LCQ5	A0A6A6LCQ5	A0A6A6LCQ5_HEVBR	GH714_013569	Uncharacterized protein	1228.61	382.314	468.536	630.608	604.388	661.456	829.065	961.363	752.596	152.714	546.676	431.961	564.005	584.081	398.66	569.19	739.644	547.05	601.364	594.467	588.398
A0A6A6LCR6	A0A6A6LCR6	A0A6A6LCR6_HEVBR	GH714_028024	Vacuolar protein sorting-associated protein 29	1066.8	1291.78	1171.15	1317.22	1390.94	1548.44	1351.96	1105.66	1013.79	1033.14	746.223	901.11	1214.46	1011.36	1412	1673.87	1388.09	1919.16	804.057	925.276	635.158
A0A6A6LCS2	A0A6A6LCS2	A0A6A6LCS2_HEVBR	GH714_003628	Glutathione peroxidase	1829.79	3195.49	2374.29				3454.8	3424.89	3540.09	3748.22	3355.38	3002.13	3500.88	3650.02	3439.43	2479.67	1696.62	2946.84	3608.67	2097.58	3283.78
A0A6A6LCS3	A0A6A6KPX9;A0A6A6LAW5;A0A6A6LCS3	A0A6A6LCS3_HEVBR	GH714_023321	Dihydrolipoamide acetyltransferase component of pyruvate dehydrogenase complex	3623.21	4225.71	4490.41	3529.39	3616.8	3615.11	16394.4	17812.3	17271.5	9597.4	9366.19	9759.17	9619.19	8484.75	8454.09	6867.67	6788.33	7278.32	12616.9	10129	10118.7
A0A6A6LCV6;A0A6A6LHU4;A0A6A6MSH9;I3NMK4;I3NMK5	A0A6A6LCV6;A0A6A6LHU4;A0A6A6MSH9;I3NMK4;I3NMK5	A0A6A6LCV6_HEVBR;A0A6A6LHU4_HEVBR;A0A6A6MSH9_HEVBR;I3NMK4_HEVBR;I3NMK5_HEVBR	GH714_028282;GH714_030907;GH714_038257;RPL34A;RPL34B	60S ribosomal protein L34A	22438.5	24479.9	23819.4	11395.8	11457.2	12831.6	17110.1	17766.6	17195.1	7725.36	6815.93	7389.11	9272.84	8578.29	10086.1	9640.01	7933.14	8861.09	5533.91	5365.41	5414.71
A0A6A6LCW5	A0A6A6LCW5	A0A6A6LCW5_HEVBR	GH714_023485	PRA1 family protein	564.836	299.001	364.718	412.458	383.05		711.322	632.919	841.815	786.8	812.249	833.174	723.923	1179.02	398.15	754.41		576.175	731.074	917.551	773.21
A0A6A6LCW7	A0A6A6LCW7	A0A6A6LCW7_HEVBR	GH714_015607	Uncharacterized protein	9158.8	9268.21	9368.52	2806.97	3437.25	2610.9	16232.9	15618.4	17326.7	14263.8	16144.6	16988.4	10564.8	10992.7	12193.4	15518.4	15137.7	16878.4	4012.05	3751.58	3719.24
A0A6A6LCY0	A0A6A6LCY0	A0A6A6LCY0_HEVBR	GH714_024160	IST1-like protein	4551.99	4734.94	4630.04	4440.15	4997	4579.96	4428.78	4123.9	3659.23	5886.89	6902.66	5911.8	4830.77	4939.56	4244.6	3663.42	4967.82	4066.56	5698.2	5436.66	5829.99
A0A6A6LCY7;A0A6A6LGT6	A0A6A6LCY7;A0A6A6LGT6	A0A6A6LCY7_HEVBR;A0A6A6LGT6_HEVBR	GH714_031424;GH714_031453	Uncharacterized protein	6481.04	5811.72	6097.86	6175.08	6934.1	6879.16	10824.7	13367.6	9622.92	6917.97	6540.04	6116.58	7367.45	6739.83	7363.39	7919.76	8420.88	6983.39	6254.57	5196.13	5993
A0A6A6LCZ6	A0A6A6LCZ6	A0A6A6LCZ6_HEVBR	GH714_023581	Co-chaperone protein p23	749.762	526.152	635.222				297.113	681.064		653.312	748.412	571.955			200.483		515.509	233.598	349.246	362.23	300.225
A0A6A6LD01	A0A6A6LD01	A0A6A6LD01_HEVBR	GH714_006802	DNA/RNA-binding protein Alba-like domain-containing protein	2667.68	3107.81	3067.93	3114.94	2856.81	3141.5	2185.24	2343.84	2321.18	2404.24	2641.76	3552.7	2311.33	2678.2	1929.39	2194.45	3785.95	3566.48	3047.47	2757.24	2403.29
A0A6A6LD26	A0A6A6LD26	A0A6A6LD26_HEVBR	GH714_025124	Cellulose synthase	1423.67	1152.5	1312.43	1190.95	1173.82	1120.08	932.908	1140.26	1261.61	1034.17	606.315	841.815	1645.44	1238.82	1094.86	1348.2	1622.41	1363.37	1320.34	1139.63	639.816
A0A6A6LD61;A0A6A6LW66;A0A6A6MSA1	A0A6A6LW66;A0A6A6MSA1;A0A6A6LD61	A0A6A6LD61_HEVBR;A0A6A6LW66_HEVBR;A0A6A6MSA1_HEVBR	GH714_007420;GH714_023447;GH714_042032	Sm domain-containing protein	4012.47	4032.99	3715.58	3622.76	2910.48	2894.21	1129.59	2012.17	1460.53	1763.12	1354.49	2376.94	1896.19	2108.95	3024.63	2946.81	2363.22	2585.44	1653.36	1679.87	508.251
A0A6A6LD62	A0A6A6K8M5;A0A6A6LD62	A0A6A6LD62_HEVBR	GH714_038727	non-specific serine/threonine protein kinase	656.282	562.262	533.201		559.72	475.798	841.99	659.451	1019.94	478.436	423.886	215.323	665.278	341.835		429.489		505.667	492.417	461.683	779.731
A0A6A6LD75	A0A6A6NJP9;A0A6A6LD75	A0A6A6LD75_HEVBR	GH714_029472	UDP-arabinopyranose mutase	4647.29	5085.33	5579.65	4988.11	4832.63	4698.31	2927.83	2787.41	3270.37	3418.91	2874.94	2987.87	3096.22	3780.91	3726.39	2715.55	3199.37	3450.1	4015.1	4234.4	3869.89
A0A6A6LD89	A0A6A6LD89	A0A6A6LD89_HEVBR	GH714_031779	Cytochrome b5 heme-binding domain-containing protein	1434.62	1993.67	1698.77	1601.85	1405.79	623.148	2154.44	1936.38	1764.61	1444.96	1255.18	1059.67	1503.4	1309.79	1493.92	562.862	1032.73	899.237	645.134	980.662	839.145
A0A6A6LD95	A0A6A6LD95;A0A6A6MJJ1;A0A6A6MKY4	A0A6A6LD95_HEVBR	GH714_029593	EF-hand domain-containing protein	39090.5	35665.7	40436.3	39430.6	40175.7	41533.3	34461	39402.6	37898.8	33949.4	36794.4	36510.7	43663.9	44320.3	36987	33730.9	34090.3	35783.1	38573.7	40545.1	37701.4
A0A6A6LD96	A0A6A6LD96	A0A6A6LD96_HEVBR	GH714_024063	DUF255 domain-containing protein	5329.16	5065.04	5165.64	5169.39	6527.11	6205.27	5194.93	5504.25	4727.21	6370.1	5967.19	6317.85	6906.14	6762.32	6986.39	6025.03	6799.85	7735.64	6967.22	8092.48	7377.06
A0A6A6LDA2	A0A6A6LDA2	A0A6A6LDA2_HEVBR	GH714_011107	Peptidase S59 domain-containing protein	2561.42	2038.2	2236.16	1379.36	1855.81	2341.44	1574.92	1284.48	2226.62	2321.9	1998.95	2380.47	1491.23	1510.35	1969.18	1304.01		1223.67	1292.42	1383.1	1256.52
A0A6A6LDA3	A0A6A6LDA3	A0A6A6LDA3_HEVBR	GH714_029691	STI1 domain-containing protein	1936.17	2070.34	2252.82	2381.82	2980.92	2453.17	1726.75	2602.52	1779.65	2713.06	2582.37	2484.18	2651.14	2806.78	2577.97	2649.26	2371.91	2046.03	3117.06	3751.98	2935.16
A0A6A6LDA4	A0A192GQP4;A0A192GRI4;A0A6A6LDA4	A0A6A6LDA4_HEVBR	GH714_031861	non-specific serine/threonine protein kinase	4009.74	4264.89	4352.61	3912.28	3375.55	3290.06	4397.31	3591.93	4400.45	6067.28	6435.84	5221.69	3622.69	4481.59	4135.17	5628.3	4373.67	5300.3	3651.5	3720.92	3496.51
A0A6A6LDA8	A0A6A6MVE5;A0A6A6LDA8	A0A6A6LDA8_HEVBR	GH714_023598	Four-carbon acid sugar kinase nucleotide binding domain-containing protein	1061.35	1243.14	1257.67	1022.32	1080.27	990.569	1714.83	1385.5	1185.08	1518.37	1157.45	1274.32	1713.84	1012.83	1325.37	862.352	1406.48	1111.45	1278.18	1154.82	1237.3
A0A6A6LDB2	A0A6A6LDB2;A0A6A6M3Z5	A0A6A6LDB2_HEVBR	GH714_024138	Superoxide dismutase [Cu-Zn]	2783.6	3110.29	3480.49	1819.48	1655.56	1215.43	2139.02	1811.18	1625.72	2120.48	2437.18	2255.46	1774.85	1318.69	1437.49	1440.25	1590.58	1606.13	2330.41	2647.37	2582.71
A0A6A6LDC0	A0A6A6LDC0	A0A6A6LDC0_HEVBR	GH714_031859	6-phosphogluconolactonase	3288.13	3500.1	3050.93	1618.47	2429.85	1887.32	4539.17	3891.1	4938.21	4185.61	3219.27	4103.44	4504.15	3711.35	4412.98	2557.37	2661.16	2800.89	3098.43	2982.3	3219.31
A0A6A6LDC4	A0A6A6LDC4;A0A6A6NFK8	A0A6A6LDC4_HEVBR	GH714_013746	DNA damage-inducible protein 1	20681.4	21003.3	22984.4	21434.7	22819.7	21564.1	15820.5	16191.7	15607	18182.1	18010.6	17591.6	20929.5	21881.7	21866.9	16695.1	17998	18283.3	15307.9	15779.5	14884.7
A0A6A6LDC5	A0A6A6LDC5	A0A6A6LDC5_HEVBR	GH714_030058	L-lactate dehydrogenase	28896.4	28642.6	28625.4	21342	21324.2	20264.8	37187.8	38173.6	38202.8	32490	38294.4	37293.2	34311	42501.2	44065.6	32840.2	28970.4	32350.1	28496.3	30991.5	30665.9
A0A6A6LDC7	A0A6A6LDC7	A0A6A6LDC7_HEVBR	GH714_031892	Cystathionine gamma-synthase	1806.92	1142.89	1346.58	2242.65	1726.88	2032.43	2551.26	2047.57	2239.75	2684.91		2358.91	2634.48	2284.3	2737.22	3392.39	3208.41	3296.37	2814.48	2382.05	2820.73
A0A6A6LDD3	A0A6A6K6F7;A0A6A6LDD3;Q71EE1	A0A6A6LDD3_HEVBR	GH714_014382	Histidine kinase/HSP90-like ATPase domain-containing protein	106489	102329	104673	66509.2	72803	69067.1	74818.4	74682.2	72633.3	105080	110114	106384	81957.7	83437.1	78335	77222	72379.5	74261.9	65060.2	67342.9	67496.1
A0A6A6LDD8	A0A6A6KGG3;A0A6A6LDD8	A0A6A6LDD8_HEVBR	GH714_023714	PITH domain-containing protein	25484.8	26137.2	26003.2	20075.5	17750	20682.6	21330.9	23450	23010.5	20233.2	18669	19563.5	22234.7	22242.7	23387.3	15635.5	15212.7	16251.8	20580.7	23630.5	22335.2
A0A6A6LDE1	A0A6A6LDE1	A0A6A6LDE1_HEVBR	GH714_031923	Uncharacterized protein	18315.9	15179.1	16764.3	18354.7	19031.3	19119.9	13864.7	11810.2	14740.1	18153.7	17475.8	19567.2	19228.9	20667.5	19548.2	22545.4	23697.3	21918.2	15608.8	14333.6	14549.6
A0A6A6LDG1	A0A6A6LDG1;A0A6A6MSQ0	A0A6A6LDG1_HEVBR	GH714_024338	Alpha/beta hydrolase fold-3 domain-containing protein	5911.2	5754.8	5617.48	8776.31	7813.45	8453.32	1650.58	2089.48	2958.59	2673.43	2592.73	2707.22	5257.05	4500.2	4532.57	3731.92	4467.08	3999.38	5405.47	5814.1	5972.32
A0A6A6LDH2	A0A6A6LDH2	A0A6A6LDH2_HEVBR	GH714_032120	SEC1 family transport protein SLY1-like							630.207	794.491		1112.68	1404.25	976.978	481.55	255.152	683.867			449.809	591.03	709.314	796.026
A0A6A6LDH8	A0A6A6LDH8	A0A6A6LDH8_HEVBR	GH714_015857	Association with the SNF1 complex (ASC) domain-containing protein	3186.07	4068.37	3547.43	4635.97	4123.59	4833.01	4312.27	3116.95	4090.91	3639.23	4507.48	5602	4036.85	2897.62	3998	5004.33	2560.73	4592.52	3740.12	3575.31	3979.82
A0A6A6LDK5	A0A6A6LDK5;A0A6A6LIB0	A0A6A6LDK5_HEVBR	GH714_032317	T-complex protein 1 subunit gamma	72740	72578.5	73957.6	64696.6	66935.9	64672.8	53089.9	56809.7	55401.9	56980.8	60016	60221.9	66952.1	68423.1	62734.4	59142.1	62171.7	57807.3	64798	65660	67107.4
A0A6A6LDM7	A0A6A6LDM7	A0A6A6LDM7_HEVBR	GH714_018586	NAD-dependent epimerase/dehydratase domain-containing protein	10958.9	11993.9	11724.9	16474.9	16035.4	16437	5483.33	6055.98	5904.83	13858.9	12733.6	12123.9	11599	10843.2	13149.3	10983.6	11147.6	10594	13792.8	13201.3	14843.5
A0A6A6LDN0	A0A6A6LDN0	A0A6A6LDN0_HEVBR	GH714_032370	Serine aminopeptidase S33 domain-containing protein		1009.64	1074.66	1137.51	1116.55		1355	1475.17	958.911	650.905	783.717	964.923	963.052	1517.5	1026.78				745.583	648.154	1371.98
A0A6A6LDN1	A0A6A6LDN1	A0A6A6LDN1_HEVBR	GH714_023489	Uncharacterized protein	9846.06	8584.93	10507.9	11647.3	12845.7	12468.1	6324.98	7963.09	9370.99	5493.23	5409.27	5103.33	10452.3	9855.84	7731.85	9317.51	9821.11	9981.64	14153.1	14091.3	13303.3
A0A6A6LDP1	A0A6A6LDP1;A0A6A6LGN2;A0A6A6LCK8	A0A6A6LDP1_HEVBR	GH714_032438	caffeate O-methyltransferase	29373.3	28723.8	27338.7	21186.3	22764	22672.9	39052.3	34719.4	34960	48605.6	49827.3	47992.4	38245.5	36087.7	35703.5	45204.8	45839.3	39209.3	23043.4	21809	22659.9
A0A6A6LDP3;A0A6A6MEX8	A0A6A6LDP3;A0A6A6MEX8	A0A6A6LDP3_HEVBR;A0A6A6MEX8_HEVBR	GH714_019031;GH714_024172	Cation/H+ exchanger domain-containing protein	1366.55	1175.2	1503.73	2059.54	1663.73	1602.99	1867.65	1683.24	1602.86	1170.2	1050.14	1461.58	2725.08	1727.14	2161.58	1560.45	978.204	1662.65
A0A6A6LDQ4	A0A6A6LDQ4	A0A6A6LDQ4_HEVBR	GH714_032455	Nudix hydrolase domain-containing protein	1452.58	1185.98	979.635	837.889	951.723		1185.21	1297.07	1559.53	1321.25	921.548	1113.09	788.584	718.628	1103.09	906.649	810.392	1344.49	1260.69	786.977	1075.12
A0A6A6LDQ7	A0A6A6LDQ7	A0A6A6LDQ7_HEVBR	GH714_020577	Water stress and hypersensitive response domain-containing protein	9058.21	9492.25	9253.29	17033	15989.7	16337.2	11726.8	13365.6	10968.8	19675.1	19680	20235.1	14485.5	16796.9	14527	20215.1	20698.3	18518.5	19043.9	18669.5	18776.1
A0A6A6LDS1	A0A6A6LDS1	A0A6A6LDS1_HEVBR	GH714_023608	thiamine diphosphokinase	1123.12	1093.01	1024.58	1004.26	741.861	671.965			1247.57	1564.52	1151.89	1523.85	1304.41		1318.14	1514.95	796.247			787.433	938.343
A0A6A6LDU1	A0A6A6LDU1	A0A6A6LDU1_HEVBR	GH714_003266	Uncharacterized protein	1795.26	1644.56	1700.04	1231.89	1270.02	1633.7	1391.11	1299.72	1161.27	1154.4	1265.95	1075.93	949.551	1014.14	908.421	617.416	497.049	784.396	2184.41	1862.71	1703.76
A0A6A6LDW1	A0A6A6LDW1;A0A6A6MP02	A0A6A6LDW1_HEVBR	GH714_023721	methenyltetrahydrofolate cyclohydrolase	24343.4	26019.5	25532.4	20836.5	20428.8	24266.8	46446.1	46528.4	45581.1	39293.7	37931.8	41346.1	41238	39004.7	37645.3	43612	37448.7	42383.3	27619.2	27976.4	25661.2
A0A6A6LDY9	A0A6A6LDY9	A0A6A6LDY9_HEVBR	GH714_004154	Microtubule-associated protein Jupiter	9267.58	8922.1	8134.2	2729.26	3852.33	4483.37		5299.98	5822.62	5580.27	7101.87	6080.02	2857.34	4410.98	3998.78	2140.84	4695.69		3347.1	2995.06	3376.93
A0A6A6LDZ8	A0A6A6LDZ8;A0A6A6LDQ7	A0A6A6LDZ8_HEVBR	GH714_020669	Water stress and hypersensitive response domain-containing protein	21010.9	21236.8	22399.9	29634.8	29138	27866.9	28727.6	27146.5	28865	35745.5	37525.1	37974.2	33741.8	33663.8	32664.8	23674.9	23867.4	23236.7	42018.8	40635.8	39388.1
A0A6A6LE02	A0A6A6LE02	A0A6A6LE02_HEVBR	GH714_002244	SPX domain-containing protein	1716.28	2250.4	2163.57	2117.14	1605.5	1006.65	1353.09	1411.21	1822.55	2075.38	1912.81	2207.61	2077.96	1851.52	1746.69	1816.91	2511.12	1904.44	1324.75	1337.7	1346.97
A0A6A6LE03	A0A6A6LE03	A0A6A6LE03_HEVBR	GH714_023926	Protein MON2 homolog	1736.49	1418.81	1525.74	1375.41	1138.58	1583.02	1705.81	1519.31	1912.09	1554.27	1439.31	1320.29	2318.25	2358.27	1221.79	1499.05	1851.06	2130.76	1847.58	1443.78	1319.02
A0A6A6LE07	A0A6A6LE07	A0A6A6LE07_HEVBR	GH714_002246	DUF4057 domain-containing protein	2819.42	2545.94	2542.42	3048.01	2726.32	3412.79	2093.19	1914.76	2503.01	1619.94	1438.51	1829.01	3482.9	2017.08	3207.77	2061.12	2081.76	2396.06	2778.13	2280.69	2337.48
A0A6A6LE09	A0A6A6LA44;A0A6A6LE09;A0A6A6LFA4;A0A6A6M1N7;A0A6A6M3M1;A0A6A6M5G9	A0A6A6LE09_HEVBR	GH714_022213	Amidase domain-containing protein	27466.4	29130.1	27965.4	34026.2	32545.3	35664.1	19466.6	20628.6	18708.9	20935.7	22340.5	22674.8	23424.7	21576.7	22552.7	20386.6	21481.8	20959.1	31044.5	29082.3	29878.6
A0A6A6LE41;A0A6A6M3F8	A0A6A6LE41;A0A6A6M3F8	A0A6A6LE41_HEVBR;A0A6A6M3F8_HEVBR	GH714_024114;GH714_024683	Cation/H+ exchanger domain-containing protein	1553.41	1298.43	1837.7	1869.07	1722.88	1631.09	621.555	679.983	606.898	1265.1	1213.06	961.938	1661.09	821.604	712.103			473.089	637.942	440.083	418.007
A0A6A6LE44	A0A6A6LE20;A0A6A6LE44	A0A6A6LE44_HEVBR	GH714_002385	Glycosyltransferase	12586.5	12849	11799	13852.4	14472.1	12327.4	14647.4	14998.2	12913.3	11962.9	12427.8	12808.3	16049.9	16816.2	16401.9	13797.3	15287.8	13978.5	12669.1	13002	13865.1
A0A6A6LE48	A0A6A6LE48;A0A6A6M9W5;A0A6A6MA27	A0A6A6LE48_HEVBR	GH714_023126	tyrosine--tRNA ligase	40198	40571.8	40678.4	37866.8	35585	35232.8	39870.5	40728.7	39695.6	42313.7	42399.2	47939.9	40991	41380.3	42326.6	47014.2	51865.7	46608.7	35645.1	35389.9	35958.2
A0A6A6LE51	A0A6A6LE51;A0A6A6M1B9	A0A6A6LE51_HEVBR	GH714_024140	Trafficking protein particle complex subunit 6B	10156.3	10808	10091.2	10395.1	9396.92	9097.58	14110.2	13057.2	12091.1	12059.6	12372.7	14097.6	12480.9	12242.9	10930.9	8245.89	8515.69	9188.63	11898.9	12077.3	12825.4
A0A6A6LE86	A0A6A6KNN6;A0A6A6LE86	A0A6A6LE86_HEVBR	GH714_002913	CP-type G domain-containing protein	1493.32	1230.9	1372.98	951.559	1059.91	978.293	949.364	725.706	984.323	1246.64	1744.24	974.086	1061.29	869.981	985.023		595.278	1066.9	925.003	1085.94	1017.55
A0A6A6LE89	A0A6A6LE89	A0A6A6LE89_HEVBR	GH714_028962	MINDY deubiquitinase domain-containing protein	2713.28	3353.05	3105.83	3905.6	4450.45	4076.77	5473.34	4855.68	5222.67	3045.82	3010.59	2960.12	5031.88	5213.62	4853.45	4580.9	5681.29	4652.69	3647	3835.7	3817.13
A0A6A6LE98;A0A6A6LGZ4	A0A6A6LE98;A0A6A6LGZ4	A0A6A6LE98_HEVBR;A0A6A6LGZ4_HEVBR	GH714_003206;GH714_003269	14-3-3 domain-containing protein	6066.6	7721.5	7613.68	4010.34	4827.46	4651.88	4282.73	4254.43	3540.6	8390.48	7309.62	7173.24	6389.18	6339.3	7090.61	6102.23	7863.25	6767.01	7634.38	7430.49	7429.13
A0A6A6LEB6	A0A6A6LEB6	A0A6A6LEB6_HEVBR	GH714_031678	Uncharacterized protein	2033.65	1498.15	1415.46	1101.57	1458.25	899.319		1525.78	1823.04	743.862	833.09	1060.8	1706.28	2136.87	1560.48	1743.99	2017.58	1215.86	1405.06	1206.69	1622.67
A0A6A6LED6;A0A6A6LFD5	A0A6A6LED6;A0A6A6LFD5	A0A6A6LED6_HEVBR;A0A6A6LFD5_HEVBR	GH714_022762;GH714_022803	Protein kinase domain-containing protein	9171.16	9281.64	8657.54	8440.07	7380.17	8063.9	7908.77	7611.12	8673.53	8725.29	7611.36	8900.38	5492.5	8174.41	7436.05	6787.97	7065.56	8460.79	12041.3	10999.4	11111.6
A0A6A6LEE3	A0A6A6LEE3	A0A6A6LEE3_HEVBR	GH714_003397	Fumarate lyase N-terminal domain-containing protein	6840.25	7083.1	6296.27	7774.76	8296.36	8416.12	10169.8	10536.3	9905.12	8809.83	8225.54	7791.77	9070.22	9224.24	9091.04	9928.38	9233.3	9494.66	10560.9	10974.6	10499.9
A0A6A6LEE4	A0A6A6LEE4	A0A6A6LEE4_HEVBR	GH714_003616	rhamnogalacturonan endolyase	13408.5	14318	14331.4	15600.1	13524.4	14271.6	2445.74	2522.43	2366.45	4724.94	4708.45	5092.03	5538.13	5536.81	5381.12	3867.38	3317.4	4269.9	10995.6	10783	10004.6
A0A6A6LEF0	A0A6A6LD06;A0A6A6LEF0	A0A6A6LEF0_HEVBR	GH714_023651	EF-hand domain-containing protein	6056.05	4137.9	5441.81	3163.72	3892.7	3309.62	5318.6	6772.38	7864.45	5985.01	5810.03	6475.18	5731.26	5991.42	5124.33	5427.33	5097.4	5368.96	2178.42	2199.34	2411
A0A6A6LEG5	A0A6A6LEG5;A0A6A6MMV0	A0A6A6LEG5_HEVBR	GH714_023366	Exocyst complex component	3124.55	2527.33	2823.57	3156.45	3446.05	3189.04	1667.59	1758.7	1654.19	2894.99	2840.26	2636.66	2006.5	2147.12	3054.45	2409.24	3079.26	3598.57	2632.83	2557.08	2355.35
A0A6A6LEG9	A0A6A6LEG9	A0A6A6LEG9_HEVBR	GH714_003623	rhamnogalacturonan endolyase	7300.94	6888.18	7286.68	5541.4	5466.76	5129.5	6454.12	7317.85	7190.88	11076.7	10181.1	10601.4	7393.99	7854.17	7311.4	7892.56	7989.6	8436.08	6880.7	6005.44	6523.31
A0A6A6LEH2	A0A6A6LEH2	A0A6A6LEH2_HEVBR	GH714_008006	Uncharacterized protein	7745.05	9772.51	7944.72	6818.94	6890.53	7754.63	5408.36	6341.4	6892.01	4747.27	5588.56	5591.65	6538.57	6344.25	6722.04	6751.9	7844.99	8241.89	7417.05	7326.06	7407.4
A0A6A6LEH7	A0A6A6LEH7	A0A6A6LEH7_HEVBR	GH714_003980	T-complex protein 1 subunit gamma	102447	113805	106986	73610.4	69890.4	83484.3	94166.6	98046.4	84418.8	67456.6	68213.8	62740.9	94569.5	113602	107035	99342.4	72014	76537.6	90839.7	72641.1	82823.4
A0A6A6LEI8;A0A6A6MZC5	A0A6A6KEP1;A0A6A6LEI8;A0A6A6MZC5	A0A6A6LEI8_HEVBR;A0A6A6MZC5_HEVBR	GH714_003975;GH714_013725	RING-type E3 ubiquitin transferase	609.375	563.297	506.86	552.137	593.644	571.863	357.204	670.094	541.975	382.603	482.496	433.017	583.68	480.397	982.316	633.966		716.64	399.162	392.767	479.62
A0A6A6LEJ4	A0A6A6KU97;A0A6A6LE98;A0A6A6LEJ4;A0A6A6LGZ4	A0A6A6LEJ4_HEVBR	GH714_026266	14-3-3 domain-containing protein	52048.9	50741.5	51668.1	35715.4	34510.6	37208.9	40143.1	40413.2	42191.6	67502.4	67377.7	70266.8	59387.8	60052.6	64826.9	50160.8	56029.7	55539.9	37785.8	36582.4	39458.2
A0A6A6LEL0	A0A6A6LEL0	A0A6A6LEL0_HEVBR	GH714_029709	STI1 domain-containing protein	67339.2	64737.1	67172.5	52967.1	51309.7	51564	60630.1	60938.1	58281.2	68716.5	67775.4	68263.1	58828.4	56792.8	57127.7	46028.1	47339.9	47862.4	88225.1	82704.8	85152.8
A0A6A6LEM3;A0A6A6MYI1	A0A6A6LEM3;A0A6A6MYI1	A0A6A6LEM3_HEVBR;A0A6A6MYI1_HEVBR	GH714_023577;GH714_023702	Uncharacterized protein	1268.5	1198.01	1329.36	1581.64	1382.52	1810.51	1583.63	2192.85	2220.73	2127.43	1765.45	1884.95	1569.11	1809.95	1969.88	1579.79	1991.53	1836.59	1229.22	1380.89	1562.88
A0A6A6LEM8	A0A6A6LEM8	A0A6A6LEM8_HEVBR	GH714_030079	Autophagy-related protein	154.313	321.862	696.406							361.623	661.762	370.897			168.153		261.99		361.427	171.162	229.172
A0A6A6LEN7	A0A6A6LEN7;A0A6A6LF12	A0A6A6LEN7_HEVBR	GH714_030140	Protein arginine N-methyltransferase	6165.95	6413.46	5802.45	8285.41	9040.11	8274.78	5761.84	5160.99	6492.38	4649.08	5409.96	5273.9	6949.97	5802.79	6448.59	7083.18	7309.72	6982.31	7339.26	6197.53	7033.84
A0A6A6LER4;A0A6A6NHC3	A0A6A6LER4;A0A6A6NHC3	A0A6A6LER4_HEVBR;A0A6A6NHC3_HEVBR	GH714_005940;GH714_015157	CNH domain-containing protein	2560.17	2175.88	1883.44	3124.37	3715.23	2564.51	2647.24	3452.99	2086.07	2517.12	2229.63	2352.73	3500.22	3090.09	2891.47	4355.9	5834.58	4340.52	1371.56		1225.83
A0A6A6LER7	A0A6A6LER7;A0A6A6NHI8	A0A6A6LER7_HEVBR	GH714_005944	Uncharacterized protein	1090.21	906.147	613.884	927.117	1144.64	1008.67	1651.19	1400.01	1355.55	1070.77	889.434	1241.61	1419.33	796.912	1039.78		799		1981.52	1846.69	1698.3
A0A6A6LES0	A0A6A6LES0	A0A6A6LES0_HEVBR	GH714_023760	glutathione transferase	39796.8	42547.3	38653.3	35767.1	33958.9	35859.9	20343.3	24453.1	24478	31535.3	34367.3	33942.4	23862.9	22818.2	23908.9	21452.2	22373.8	21186.5	22599.3	26143	26329.7
A0A6A6LES5	A0A6A6LES5	A0A6A6LES5_HEVBR	GH714_029477	Sec1-like protein	9896.67	9109.44	9284.41	12227.6	10127.7	11123.6	4844.31	4373.49	4681.37	8496.43	8045.25	8171.74	7680.86	8656.28	8796.31	9496.93	11552.3	8018.98	4971.91	4193.6	4650.93
A0A6A6LES8	A0A6A6LES8	A0A6A6LES8_HEVBR	GH714_024287	MPN domain-containing protein	6564.15	6946.12	6868.23	4553.54	4756.07	4810.44	4012.89	3889.01	3721.32	5884.69	6234.38	6441.71	3944.28	4420.71	4270.01	2784.55	2218.01	3444.99	4479.69	4537.33	4312.49
A0A6A6LET5	A0A6A6LET5;A0A6A6MLP7	A0A6A6LET5_HEVBR	GH714_030422	Ribosomal protein L15	7301.9	8731.54	7672	6022.16	6724.06	5423.74	7306.01	5223.1	5746.97	3671.07	2996.63	3312.26	2716.2	3301.51	3542.05	3488.42	4559.31	4220.05	2396.77	2888.68	2287.47
A0A6A6LET8	A0A6A6L4E8;A0A6A6LET8	A0A6A6LET8_HEVBR	GH714_029555	Carbohydrate kinase PfkB domain-containing protein	9955.72	9852.02	10874.7	9720.64	11098.2	10289.3	9216.36	7960.92	10887.9	7348.05	8235.88	7420.66	9390.58	11090	9748.03	10252.2	9982.79	9727.75	7252.37	8267.95	8627.39
A0A6A6LEU7;I3NMM9;I3NMN0	A0A6A6KIK5;A0A6A6LEU7;I3NMM9;I3NMN0	A0A6A6LEU7_HEVBR;I3NMM9_HEVBR;I3NMN0_HEVBR	GH714_023863;RPS24A;RPS24B	40S ribosomal protein S24	37048.2	38033.5	36931.3	28432.5	29051.3	30365	34478.7	36342.7	36320.3	23814.4	24292.2	24382	21199.3	20556.4	20206	12488	10673.8	10731.7	18345.4	16758.1	17102.2
A0A6A6LEV6	A0A6A6LEV6	A0A6A6LEV6_HEVBR	GH714_024428	MBD domain-containing protein		330.019	186.871	325.37	124.201			267.872		104.887										175.991	88.762
[truncated: 2,241 more rows]
