# Supplementary material for: Integrated proteomic and phosphoproteomic analysis reveals the MAPK cascade as a key regulator of ethylene-induced latex production in Hevea brasiliensis
Source: Stress Biol. 2026 Feb 19;6(1):18. doi: 10.1007/s44154-026-00290-9 (PMC12920992; doi:10.1007/s44154-026-00290-9)
Supplement: Supplementary file 3 — Supplementary Material 3: Table S2 Differentially expressed proteins in the proteome. [file 44154_2026_290_MOESM3_ESM.xlsx]

## Sheet: ET1_VS_CK1 Up
supplemenal Table S2：Differentially expressed proteins in the proteome
name	ID	ET1_vs_CK1_p.adj	ET1_vs_CK1_ratio
PFK4	A0A068LJZ1	4.35e-05	0.755
A0A0A7A4N7	A0A0A7A4N7	6.64e-12	2.11
GH714_039361	A0A160E702	0.000539	0.672
SRPP243	A0A182BM84	2.93e-11	0.661
GH714_005523	A0A1B1LTZ5	9.54e-14	1.32
GH714_031790	A0A345H7V0	1.34e-05	0.945
GH714_042771	A0A6A6JZW0	1.83e-06	2.1
GH714_043215	A0A6A6K185	3.52e-07	0.709
GH714_043201	A0A6A6K1E8	2.3e-06	1.08
GH714_042800	A0A6A6K1M0	1.54e-07	0.98
GH714_030776	A0A6A6K1X0	2.54e-10	1.33
GH714_043423	A0A6A6K2T2	3.29e-12	1.09
GH714_005702	A0A6A6K2V2	5.28e-07	1.06
GH714_043197	A0A6A6K320	0.000935	0.605
GH714_040075	A0A6A6K469	1.08e-13	1.6
GH714_043306	A0A6A6K473	0.00102	0.616
GH714_014398	A0A6A6K4Q8	0.000488	0.683
GH714_043580	A0A6A6K4W9	0.000999	0.606
GH714_014646	A0A6A6K5D2	0.000203	0.693
GH714_011970	A0A6A6K5L7	0.000145	0.887
GH714_004004	A0A6A6K5P4	0.0156	0.878
GH714_012062	A0A6A6K5X3	6.19e-05	0.632
GH714_026084	A0A6A6K6Z2	7.6e-12	1.05
GH714_008056	A0A6A6K7P1	4.09e-07	1.01
GH714_013949	A0A6A6K898	8.22e-05	1.18
GH714_002060	A0A6A6K8B4	3.97e-05	0.613
GH714_032595	A0A6A6K8X5	7.77e-11	1.07
GH714_031736	A0A6A6K911	7.7e-08	0.902
GH714_032449	A0A6A6K949	3.46e-09	1.26
GH714_038777	A0A6A6K9R3	1.96e-05	0.7
GH714_005144	A0A6A6KAV7	5.87e-10	1.01
GH714_010445	A0A6A6KB63	6.33e-08	0.884
GH714_004723	A0A6A6KBH1	4.88e-06	0.878
THI1	A0A6A6KBP6	9.26e-07	0.734
GH714_013139	A0A6A6KBP7	3.59e-07	0.842
GH714_005445	A0A6A6KBQ8	3.84e-06	0.693
GH714_014783	A0A6A6KC25	4.19e-08	1.55
GH714_023537	A0A6A6KCU8	6.03e-10	1.34
GH714_009745	A0A6A6KD26	6.01e-05	0.599
GH714_010531	A0A6A6KDA8	5.34e-08	0.715
GH714_034429	A0A6A6KDE9	7.01e-08	0.623
GH714_038346	A0A6A6KE02	0.000722	0.639
GH714_038456	A0A6A6KE30	2.04e-11	0.778
GH714_038412	A0A6A6KE69	9.31e-05	1.17
GH714_012228	A0A6A6KE87	0.000602	0.719
GH714_039577	A0A6A6KEL6	1.83e-05	0.585
GH714_017415	A0A6A6KEL7	2.76e-12	2.12
GH714_039651	A0A6A6KEP7	2.22e-09	0.852
GH714_039799	A0A6A6KF21	1.87e-10	0.813
GH714_001994	A0A6A6KFH7	1.4e-06	0.588
GH714_002441	A0A6A6KFM8	6.06e-05	0.655
GH714_003298	A0A6A6KG94	1.3e-07	0.952
GH714_017654	A0A6A6KGB4	1.22e-06	0.926
GH714_037066	A0A6A6KGH6	1.98e-07	0.801
GH714_001139	A0A6A6KH79	2.68e-08	0.787
GH714_006127	A0A6A6KHD6	9.77e-05	0.619
GH714_005720	A0A6A6KHN4	0.000232	1.03
GH714_007518	A0A6A6KHR1	3.88e-11	0.819
GH714_014225	A0A6A6KIN8	1.31e-05	0.726
GH714_003099	A0A6A6KIZ8	0.00261	0.655
GH714_025549	A0A6A6KJE1	2.12e-10	0.984
GH714_025645	A0A6A6KJF6	0.00107	1.6
GH714_009994	A0A6A6KJN9	3.1e-08	0.626
GH714_003074	A0A6A6KKC8	2.07e-08	0.759
GH714_007180	A0A6A6KKE4	5.01e-06	0.707
GH714_037161	A0A6A6KKV3	2.49e-11	1.49
GH714_013320	A0A6A6KL12	9.37e-09	0.957
GH714_012300	A0A6A6KL44	0.000328	0.677
GH714_038918	A0A6A6KLK8	2.51e-05	1.23
GH714_027947	A0A6A6KLT9	7.42e-09	0.852
GH714_007320	A0A6A6KLV9	2.54e-12	1.51
GH714_002693	A0A6A6KN21	0.00557	0.6
GH714_036948	A0A6A6KN82	1.26e-11	1.98
GH714_032114	A0A6A6KP80	5.6e-08	0.686
GH714_039416	A0A6A6KPL2	2.41e-07	0.645
GH714_018469	A0A6A6KPT0	1.28e-07	1.52
GH714_020235	A0A6A6KQ30	1.05e-13	1.75
GH714_042389	A0A6A6KQ36	8.63e-07	0.972
GH714_003112	A0A6A6KQC3	1.27e-08	0.731
GH714_016235	A0A6A6KQE8	5.1e-05	0.697
GH714_005674	A0A6A6KQQ4	3.47e-10	1.1
GH714_016805	A0A6A6KQY1	8.51e-05	0.632
GH714_014714	A0A6A6KRN9	6.36e-11	1.52
GH714_012794	A0A6A6KS07	0.00029	0.605
GH714_027798	A0A6A6KSY4	3.79e-09	0.708
GH714_035522	A0A6A6KT03	2.47e-06	1.01
GH714_017774	A0A6A6KT96	3.89e-10	1.59
GH714_026223	A0A6A6KUE5	8.59e-09	0.942
GH714_021705	A0A6A6KUR3	7.15e-09	0.815
GH714_023417	A0A6A6KVB4	6.93e-05	0.657
GH714_012245	A0A6A6KVP8	1.09e-07	0.837
GH714_026095	A0A6A6KX68	9.95e-11	1.34
GH714_027180	A0A6A6KXD2	0.000886	0.726
GH714_029722	A0A6A6KY12	1.53e-05	0.591
GH714_016411	A0A6A6L0B0	0.00113	0.771
GH714_004727	A0A6A6L0S7	7.45e-09	1.63
GH714_005590	A0A6A6L103	0.0476	0.646
GH714_011593	A0A6A6L140	0.00184	0.818
GH714_008013	A0A6A6L1D6	2.36e-07	0.699
GH714_013768	A0A6A6L1M7	1.16e-09	0.724
GH714_003519	A0A6A6L1S0	4.24e-06	0.997
GH714_032944	A0A6A6L3B9	0.000384	0.88
GH714_032673	A0A6A6L3Y6	1.49e-05	0.593
GH714_036260	A0A6A6L560	1.15e-09	0.627
GH714_000147	A0A6A6L597	0.000428	0.604
GH714_012432	A0A6A6L5E7	3.91e-09	1.45
GH714_032494	A0A6A6L6M2	1.25e-08	0.714
GH714_027795	A0A6A6L6X2	2.06e-08	0.684
GH714_023325	A0A6A6L7M3	0.000218	1.1
GH714_024771	A0A6A6L7W2	7.23e-10	0.737
GH714_036712	A0A6A6L7W5	5.14e-06	0.791
GH714_036493	A0A6A6L7Y4	2.97e-09	0.817
GH714_001411	A0A6A6L7Z4	0.000152	0.639
GH714_037012	A0A6A6L804	1.77e-07	0.613
GH714_003561	A0A6A6L8P1	8.58e-07	0.903
GH714_030353	A0A6A6L8V0	0.000614	0.616
GH714_036236	A0A6A6L924	9.49e-07	0.663
GH714_001296	A0A6A6L9C4	7.52e-10	1.17
GH714_001389	A0A6A6L9E5	1.64e-07	0.769
GH714_017725	A0A6A6L9H8	0.00109	0.634
CDPK2	A0A6A6LA59	9.94e-06	0.728
GH714_022860	A0A6A6LA78	7.26e-10	0.844
GH714_023500	A0A6A6LAH4	5.55e-08	1.02
GH714_024882	A0A6A6LAN4	5.02e-05	0.883
GH714_028676	A0A6A6LBS1	0.00062	0.746
GH714_001960	A0A6A6LC33	8.4e-05	1.32
GH714_030540	A0A6A6LCB4	1.39e-07	0.704
GH714_002545	A0A6A6LCK2	7.04e-13	1.34
GH714_023321	A0A6A6LCS3	2.48e-11	1.12
GH714_028282	A0A6A6LCV6	1.26e-08	0.842
GH714_031779	A0A6A6LD89	0.000285	0.637
GH714_032370	A0A6A6LDN0	0.000886	0.7
GH714_005944	A0A6A6LER7	4.15e-05	0.697
GH714_023863	A0A6A6LEU7	4.6e-14	1.51
GH714_038276	A0A6A6LF05	0.00353	0.619
GH714_030732	A0A6A6LF82	0.000456	0.716
GH714_031623	A0A6A6LFT4	3e-08	1.12
GH714_023828	A0A6A6LFX3	2.82e-10	0.66
GH714_000107	A0A6A6LGJ5	4.39e-06	1.3
GH714_002544	A0A6A6LGP4	2.24e-06	0.636
GH714_013820	A0A6A6LHL6	0.00486	0.7
GH714_005955	A0A6A6LJV3	1.91e-07	0.74
GH714_018239	A0A6A6LK52	6.92e-09	0.883
GH714_030188	A0A6A6LKC8	0.000163	0.69
GH714_014888	A0A6A6LKL0	8.08e-07	0.905
GH714_031123	A0A6A6LKP1	1.78e-08	0.726
GH714_014862	A0A6A6LKS0	4.48e-09	0.78
GH714_017842	A0A6A6LLE3	3.66e-11	0.815
GH714_022483	A0A6A6LLZ9	2.29e-07	0.737
GH714_030084	A0A6A6LP28	2.03e-05	0.59
GH714_033955	A0A6A6LP97	6.25e-06	0.691
GH714_034087	A0A6A6LPE8	1.56e-09	1.57
GH714_017291	A0A6A6LPJ9	1.2e-13	1.22
GH714_021868	A0A6A6LPM1	5.99e-09	0.597
GH714_001420	A0A6A6LQC5	6.02e-07	0.619
GH714_016495	A0A6A6LQH5	1.54e-07	0.944
GH714_021046	A0A6A6LRJ6	3.75e-09	1.21
GH714_019198	A0A6A6LSV4	6.07e-07	1.67
GH714_038006	A0A6A6LTS1	1.45e-09	1.64
GH714_024703	A0A6A6LTX4	1.24e-11	0.891
GH714_026172	A0A6A6LU29	6.76e-08	0.741
GH714_003677	A0A6A6LV39	5.74e-08	1.1
GH714_006316	A0A6A6LVQ9	0.000124	0.619
GH714_000716	A0A6A6LWR8	6.81e-06	0.612
GH714_037568	A0A6A6LX15	0.0151	1.28
GH714_003542	A0A6A6LXQ2	5.57e-05	1.02
GH714_016158	A0A6A6LXT8	0.00152	0.61
GH714_018271	A0A6A6LYE7	0.000204	0.807
GH714_021270	A0A6A6LZ71	3.59e-08	0.77
GH714_008130	A0A6A6LZT7	4.61e-07	0.748
GH714_008143	A0A6A6M0E7	1.89e-07	0.727
GH714_029800	A0A6A6M1J3	7.6e-07	0.825
GH714_030075	A0A6A6M1N6	4.54e-06	0.587
GH714_031083	A0A6A6M1Y5	4.76e-07	0.932
GH714_031267	A0A6A6M208	2.45e-05	0.639
GH714_019974	A0A6A6M2W3	1.55e-12	1.29
GH714_025951	A0A6A6M382	8.47e-05	0.824
GH714_000124	A0A6A6M3T5	1.89e-05	0.595
GH714_026054	A0A6A6M4R8	9.47e-06	0.739
GH714_023282	A0A6A6M4Y9	0.00477	0.617
GH714_018492	A0A6A6M570	1.17e-08	1.43
GH714_032026	A0A6A6M5J1	9.18e-09	0.98
GH714_031323	A0A6A6M650	4.17e-11	1.22
GH714_010471	A0A6A6M7P3	0.000654	0.616
GH714_001177	A0A6A6M8P1	9.49e-08	1.17
GH714_001209	A0A6A6M8Q0	0.00038	0.714
GH714_000430	A0A6A6M9G5	1.29e-05	0.707
GH714_009011	A0A6A6M9L4	1.94e-08	0.63
GH714_006286	A0A6A6M9V5	1.05e-08	1.07
PFP-ALPHA	A0A6A6MAH2	5.8e-10	0.92
GH714_001587	A0A6A6MAR7	1.76e-08	0.738
GH714_000324	A0A6A6MAR9	6.55e-06	0.62
GH714_019232	A0A6A6MBA7	1.4e-10	0.898
GH714_005424	A0A6A6MBJ3	1.44e-05	0.899
GH714_020909	A0A6A6MBS9	9.34e-05	0.702
GH714_002513	A0A6A6MBV0	9.87e-08	0.792
GH714_006099	A0A6A6MC51	2.75e-07	1.53
GH714_016110	A0A6A6MDV2	0.00294	0.632
GH714_016263	A0A6A6MDW3	0.000389	0.627
GH714_027920	A0A6A6MED2	3.65e-07	0.949
GH714_032256	A0A6A6MF54	4.33e-05	0.781
GH714_026488	A0A6A6MFQ6	1.69e-09	0.776
GH714_035196	A0A6A6MFQ8	5.47e-08	0.646
GH714_028278	A0A6A6MFW5	2.24e-07	0.664
GH714_027091	A0A6A6MG30	4.42e-05	0.846
GH714_020905	A0A6A6MGT1	1.91e-12	0.9
GH714_027729	A0A6A6MHM2	7.6e-09	1.04
GH714_008756	A0A6A6MI95	0.00137	0.589
GH714_009389	A0A6A6MIK4	1.73e-06	0.838
GH714_009520	A0A6A6MIN1	2.55e-05	0.633
GH714_012586	A0A6A6MIP5	8.62e-10	0.917
GH714_027439	A0A6A6MIS9	6.34e-07	0.776
GH714_028741	A0A6A6MJF6	1.21e-09	0.741
GH714_034321	A0A6A6MK16	1.15e-05	0.781
GH714_023802	A0A6A6MK92	0.00274	0.785
GH714_008607	A0A6A6MLF6	1.33e-10	0.91
GH714_027875	A0A6A6MLH6	1.29e-06	0.62
GH714_023878	A0A6A6MLM6	4.09e-08	0.595
GH714_036877	A0A6A6MMA8	0.00675	0.857
GH714_026011	A0A6A6MMB3	2.44e-07	0.762
GH714_038139	A0A6A6MMU9	5.16e-09	1.15
GH714_028470	A0A6A6MNU6	1.11e-06	0.849
GH714_040697	A0A6A6MPW6	2.95e-08	1.31
GH714_039191	A0A6A6MQB9	8.12e-05	1.67
GH714_033433	A0A6A6MS69	1.47e-11	0.767
GH714_037109	A0A6A6MSL2	9.3e-05	0.735
GH714_009999	A0A6A6MT03	1.15e-07	0.713
GH714_041795	A0A6A6MTF4	6.14e-07	0.914
GH714_016129	A0A6A6MTQ9	2.02e-06	0.865
GH714_042045	A0A6A6MU58	5.73e-10	0.926
GH714_040681	A0A6A6MU99	1.09e-05	0.651
GH714_022405	A0A6A6MUI9	6.93e-06	0.941
GH714_040286	A0A6A6MUY2	7.74e-07	1.09
GH714_040585	A0A6A6MV90	3.7e-09	0.691
GH714_039580	A0A6A6MVY6	5.96e-09	0.781
GH714_011800	A0A6A6MX01	6.71e-10	0.914
GH714_024718	A0A6A6MYA6	3.85e-06	0.797
GH714_003721	A0A6A6MYR3	3.21e-08	1.21
GH714_041070	A0A6A6MYV5	8.01e-08	1
GH714_015622	A0A6A6MZP3	0.0251	1.35
GH714_041213	A0A6A6N0D4	0.000109	0.596
GH714_012282	A0A6A6N0X9	6.07e-10	1.09
GH714_005890	A0A6A6N1B1	5.77e-07	1.12
GH714_006032	A0A6A6N1M5	1.38e-06	0.64
GH714_008893	A0A6A6N1N0	1.02e-05	0.601
GH714_025216	A0A6A6N4F6	0.000421	0.585
GH714_027380	A0A6A6N507	1.24e-07	0.849
GH714_020076	A0A6A6N5S8	1.29e-06	0.685
GH714_038227	A0A6A6N7E4	1.91e-05	0.783
GH714_010016	A0A6A6N7W7	0.000226	0.771
GH714_028132	A0A6A6N8L8	0.000717	0.735
GH714_000127	A0A6A6N9J3	4.22e-05	0.692
GH714_035026	A0A6A6N9M9	1.1e-07	0.714
GH714_041043	A0A6A6NB44	3.83e-06	0.61
GH714_000350	A0A6A6NBC9	9.83e-11	0.689
GH714_035887	A0A6A6NCQ0	2.46e-07	0.795
GH714_035929	A0A6A6ND55	4e-06	0.859
GH714_028240	A0A6A6ND94	8.42e-06	0.816
GH714_024393	A0A6A6NDI5	8.99e-06	0.775
GH714_029648	A0A6A6NDN6	0.000113	0.616
GH714_032677	A0A6A6NDQ3	3.26e-07	0.82
GH714_042397	A0A6A6NF90	6.36e-07	0.675
GH714_009120	A0A6A6NG99	2.95e-09	0.657
GH714_015694	A0A6A6NHJ1	1.55e-05	1.1
GH714_016513	A0A6A6NHT8	3.5e-11	0.849
GH714_016468	A0A6A6NHV2	1.58e-06	0.776
GH714_016512	A0A6A6NI15	1.4e-06	0.873
GH714_032441	A0A6A6NK57	2.23e-05	0.78
GH714_034623	A0A6A6NKD1	4.92e-06	0.857
B3FNQ1	B3FNQ1	4.89e-07	0.611
D5LPR3	D5LPR3	2.22e-10	0.975
D9IZZ9	D9IZZ9	3.96e-09	1.49
tef1	E0YNN8	3.56e-16	2.35
glxI	E9KK00	1.31e-05	0.676
atpA	F2X0B0	5.91e-05	0.594
COMT	H9BMN2	1.96e-12	0.907
RPS21A	I3NMJ5	5.49e-13	1.86
RPL27C	I3NMK9	2.53e-09	0.882
RPL13aA	I3NMM6	2.51e-09	1.1
RPS25A	I3NMM7	1.46e-09	0.919
RPL10B	I3NMN6	1.1e-08	0.912
RPL17A	I3NMN7	2e-10	1
I3NMQ8	I3NMQ8	3.41e-13	1.04
O65811	O65811	2.87e-14	1.61
CBP	Q39962	1.17e-10	0.763
Q5VLJ6.1	Q6JYR0	3.56e-09	3.66
Q5VLJ6.5	S5RFJ1	6.74e-08	0.945
Q5VLJ6.6	S5Y401	1.46e-09	0.992
SRPP.2	W0JFK7	5.33e-08	0.997

## Sheet: ET3_VS_CK3 Up
name	ID	ET3_vs_CK3_p.adj	ET3_vs_CK3_ratio
Glu1	A0A074	0.00134	0.686
PR1	A0A0M4MA66	3.74e-08	1.12
A0A0U3C0Z7	A0A0U3C0Z7	0.000856	0.768
GH714_015076	A0A139ZGA8	2.49e-10	0.762
SRPP243	A0A182BM84	8.2e-14	0.991
GH714_038369	A0A343IVF8	2.78e-10	1.39
A0A345AM10	A0A345AM10	0.000258	0.598
GH714_043289	A0A6A6K2F7	4.76e-05	0.659
GH714_003556	A0A6A6K524	4.68e-11	1.76
GH714_001952	A0A6A6K5F2	9.59e-05	0.594
GH714_003657	A0A6A6K5L3	5.29e-07	0.739
GH714_011970	A0A6A6K5L7	1.98e-05	1.08
GH714_020180	A0A6A6K699	4.68e-12	1.12
GH714_018632	A0A6A6K6A9	4.43e-07	1.32
GH714_043557	A0A6A6K708	1.47e-06	0.651
GH714_004090	A0A6A6K7J8	0.00105	0.756
GH714_008056	A0A6A6K7P1	0.000111	0.616
GH714_021980	A0A6A6K7V0	2.93e-16	2.72
GH714_032655	A0A6A6K803	3.5e-05	0.672
GH714_039114	A0A6A6K8U8	0.000276	0.796
GH714_032595	A0A6A6K8X5	6.13e-08	0.659
GH714_032449	A0A6A6K949	2.66e-05	0.612
GH714_036848	A0A6A6KA73	0.0215	0.731
GH714_039051	A0A6A6KAU0	8.09e-11	0.713
GH714_011653	A0A6A6KBC0	0.000388	0.695
GH714_007354	A0A6A6KBI6	1.07e-05	0.682
GH714_017461	A0A6A6KCD7	1.07e-07	0.631
GH714_023391	A0A6A6KD16	7.73e-10	1.59
GH714_016628	A0A6A6KDF6	2.54e-07	0.946
GH714_039376	A0A6A6KEA8	2.54e-05	0.669
GH714_023353	A0A6A6KED4	2.81e-09	0.821
GH714_030437	A0A6A6KFF0	0.000159	0.841
GH714_034758	A0A6A6KFF3	2.82e-11	1.17
GH714_023413	A0A6A6KFI2	2.35e-08	0.617
GH714_002706	A0A6A6KFW4	5.91e-09	0.588
GH714_002972	A0A6A6KG20	1.89e-08	0.591
GH714_039366	A0A6A6KGC5	0.000354	0.646
GH714_003771	A0A6A6KGF1	3.99e-06	0.62
GH714_001320	A0A6A6KGM4	2.68e-07	0.646
GH714_005720	A0A6A6KHN4	0.000107	1.11
GH714_008790	A0A6A6KI57	2.45e-09	0.992
GH714_017038	A0A6A6KJ79	2.95e-06	0.592
GH714_025645	A0A6A6KJF6	0.000801	1.66
GH714_016807	A0A6A6KK62	0.000534	1.54
GH714_036057	A0A6A6KKD1	1.18e-08	0.622
GH714_036127	A0A6A6KKU8	0.000537	0.602
GH714_007320	A0A6A6KLV9	3.61e-08	0.762
GH714_014191	A0A6A6KNH7	0.000523	0.805
GH714_016264	A0A6A6KPL7	1.32e-06	0.955
GH714_018469	A0A6A6KPT0	9.8e-06	1.06
GH714_020683	A0A6A6KQH9	8.33e-13	1.73
GH714_019783	A0A6A6KS70	0.000121	0.822
GH714_009897	A0A6A6KSV9	1.88e-06	0.589
GH714_035547	A0A6A6KTA9	0.000256	0.965
GH714_023587	A0A6A6KTM6	5.72e-13	1.81
GH714_023790	A0A6A6KTP3	1.47e-07	0.588
GH714_035323	A0A6A6KU63	1.86e-08	0.836
GH714_042267	A0A6A6KUS1	4.62e-05	0.616
GH714_021685	A0A6A6KUY4	1.66e-07	1.18
GH714_001045	A0A6A6KWL0	0.0029	0.796
GH714_023253	A0A6A6KWT7	7.45e-08	0.884
GH714_029722	A0A6A6KY12	1.92e-07	0.852
GH714_023036	A0A6A6KYD2	1.01e-07	0.63
GH714_040575	A0A6A6KZ21	0.000228	0.645
GH714_014324	A0A6A6KZZ5	2.27e-07	0.693
GH714_040612	A0A6A6L0L9	0.00286	0.637
GH714_005590	A0A6A6L103	0.0425	0.663
GH714_003588	A0A6A6L3I6	1.46e-05	0.665
GH714_035918	A0A6A6L3Y3	0.000111	0.864
GH714_000562	A0A6A6L5E1	1.33e-05	0.598
GH714_029864	A0A6A6L5Q0	1.31e-08	0.684
GH714_021305	A0A6A6L7C8	1.9e-07	0.711
GH714_023325	A0A6A6L7M3	2.29e-06	1.68
GH714_040527	A0A6A6L7V9	0.00132	0.634
GH714_017332	A0A6A6L7Y9	5.07e-06	0.858
GH714_015266	A0A6A6L9Q9	4.59e-06	0.766
GH714_016063	A0A6A6L9T1	2.94e-07	0.625
GH714_002714	A0A6A6L9W1	4.83e-14	1.49
GH714_022110	A0A6A6LA44	3.26e-05	0.854
GH714_022603	A0A6A6LAA2	5.23e-05	0.585
GH714_006747	A0A6A6LAC9	1.54e-08	0.837
GH714_022509	A0A6A6LAR0	1.65e-07	0.738
GH714_024408	A0A6A6LB25	2.6e-07	0.686
GH714_004703	A0A6A6LBP5	1.11e-06	0.926
GH714_001960	A0A6A6LC33	0.000288	1.16
GH714_002710	A0A6A6LCE9	5.62e-10	0.696
GH714_002545	A0A6A6LCK2	2.17e-08	0.642
GH714_024338	A0A6A6LDG1	3.5e-06	0.702
GH714_022213	A0A6A6LE09	1.82e-08	0.587
GH714_003616	A0A6A6LEE4	1.15e-11	1.25
GH714_030422	A0A6A6LET5	7.94e-06	0.752
GH714_013820	A0A6A6LHL6	0.00288	0.754
GH714_013855	A0A6A6LHM8	3.11e-06	0.746
GH714_007204	A0A6A6LHN1	0.000386	0.762
GH714_029449	A0A6A6LLC4	9.58e-10	0.844
GH714_033847	A0A6A6LLD6	6.53e-11	0.767
GH714_033952	A0A6A6LMK0	3.83e-07	0.72
GH714_029738	A0A6A6LN12	2.93e-06	0.693
GH714_032923	A0A6A6LPT8	3.96e-07	0.629
GH714_000560	A0A6A6LR99	1.05e-08	0.67
GH714_031639	A0A6A6LSL9	1.29e-07	0.616
GH714_019198	A0A6A6LSV4	0.00521	0.663
GH714_037499	A0A6A6LTG2	1.02e-09	0.77
GH714_037785	A0A6A6LTK6	8.72e-07	0.822
GH714_003330	A0A6A6LUV9	7.35e-07	0.915
GH714_025889	A0A6A6LV19	1.66e-08	0.586
GH714_004953	A0A6A6LVF4	1.95e-08	0.594
GH714_029455	A0A6A6LVK5	3.98e-07	0.745
GH714_006188	A0A6A6LX05	0.000146	0.641
GH714_035405	A0A6A6LX69	1.01e-10	1.2
GH714_015779	A0A6A6LXN1	1.96e-08	0.864
GH714_019125	A0A6A6LYJ7	0.000163	0.591
GH714_020646	A0A6A6LZ11	1.11e-11	1.99
GH714_020405	A0A6A6LZ32	2.17e-13	1.5
GH714_006185	A0A6A6LZH5	0.00102	1.53
GH714_005973	A0A6A6M0P8	3.05e-12	1.13
GH714_026181	A0A6A6M0S0	1.92e-08	1.19
GH714_015926	A0A6A6M1L6	0.00239	0.621
GH714_018092	A0A6A6M3B0	2.55e-06	0.618
GH714_000582	A0A6A6M5X6	4.83e-09	0.694
GH714_030157	A0A6A6M6Q0	1.69e-05	0.753
GH714_005576	A0A6A6M851	0.00137	0.872
GH714_003952	A0A6A6M8I6	8.61e-08	0.605
GH714_001523	A0A6A6M9T1	3.29e-09	0.717
GH714_000324	A0A6A6MAR9	8.55e-06	0.606
GH714_005486	A0A6A6MBK8	1.94e-09	0.655
GH714_005532	A0A6A6MBL8	2.06e-06	0.704
GH714_005522	A0A6A6MBU4	5.5e-07	0.786
GH714_008039	A0A6A6MDQ4	0.00193	0.588
GH714_019312	A0A6A6MEX6	0.000315	0.66
GH714_034400	A0A6A6MFA6	9.24e-09	0.827
GH714_026488	A0A6A6MFQ6	1.09e-08	0.677
EIF6	A0A6A6MFR4	1.42e-07	0.802
GH714_028494	A0A6A6MFZ3	1.65e-10	0.639
GH714_039747	A0A6A6MG85	4.31e-09	0.674
GH714_010159	A0A6A6MHT1	3.24e-07	0.598
GH714_010610	A0A6A6MHW8	2.08e-07	0.763
GH714_002378	A0A6A6MI56	1.69e-05	0.859
GH714_034185	A0A6A6MIH8	5.35e-09	0.61
GH714_032181	A0A6A6MIV3	7.64e-05	0.707
GH714_040935	A0A6A6MIV9	2e-08	0.756
GH714_034739	A0A6A6MJ89	8.25e-05	0.764
GH714_022311	A0A6A6MK33	1.57e-05	0.627
GH714_009122	A0A6A6ML37	2.11e-05	0.714
GH714_037422	A0A6A6MMQ0	3.06e-07	0.879
GH714_038587	A0A6A6MNB6	0.000112	0.961
GH714_038963	A0A6A6MNL2	2.47e-09	0.794
GH714_039290	A0A6A6MP73	1.55e-06	1.33
GH714_041643	A0A6A6MQY1	5.75e-05	0.654
GH714_030133	A0A6A6MRA0	6.27e-05	0.78
GH714_033500	A0A6A6MS86	5.97e-09	0.769
GH714_011990	A0A6A6MTC2	1.48e-08	0.724
GH714_040585	A0A6A6MV90	2.57e-13	1.35
GH714_010724	A0A6A6MVC1	7.98e-11	0.671
GH714_042146	A0A6A6MW69	6.71e-05	0.644
GH714_007432	A0A6A6MWY4	0.000682	0.626
GH714_010744	A0A6A6MXX7	2.26e-09	1.36
GH714_014296	A0A6A6MZB8	4.18e-11	0.978
GH714_014295	A0A6A6MZL0	3.71e-10	0.611
GH714_025812	A0A6A6MZL4	5.65e-10	1.34
GH714_010835	A0A6A6N0C5	4.52e-05	0.835
GH714_015158	A0A6A6N1S6	1.41e-12	1.18
GH714_027204	A0A6A6N2K6	1.47e-09	0.952
GH714_017615	A0A6A6N4X0	4.4e-09	0.837
GH714_027380	A0A6A6N507	3.37e-07	0.785
GH714_030414	A0A6A6N5N1	7.47e-09	0.643
GH714_026207	A0A6A6N6Y0	6.39e-05	0.751
GH714_001637	A0A6A6N8P1	1.73e-11	1.03
GH714_032243	A0A6A6N8S5	5.67e-08	0.68
GH714_033242	A0A6A6N999	9.9e-06	1.09
GH714_038505	A0A6A6N9P9	3.59e-08	0.677
GH714_029192	A0A6A6NBB8	1.45e-05	0.703
GH714_017392	A0A6A6NC77	2.56e-09	0.732
GH714_034379	A0A6A6NDL5	5.65e-05	0.62
GH714_036782	A0A6A6NF13	4.48e-06	0.921
GH714_006124	A0A6A6NFU2	8.14e-10	0.675
GH714_011716	A0A6A6NGL0	0.00245	0.589
GH714_016512	A0A6A6NI15	4.19e-05	0.647
GH714_023009	A0A6A6NIS9	9e-08	0.822
tef1	E0YNN8	3.76e-18	3.2
psbA	F2X096	0.0417	0.603
Gln4	G9G7S0	4.11e-11	1.45
MIPS	H9BMN3	0.000234	0.812
Gln5	I2EC77	1.55e-10	1.06
Gln6	I2EC78	3.32e-09	0.958
RPL3B	I3NMK3	6.47e-09	0.623
GH714_011432	I3NR03	9.57e-13	1.66
O81984	O81984	1.14e-08	0.808
Q5VLJ6	Q5VLJ6	4.2e-17	3.1
Q5VLJ6.2	Q7Y1X1	5.58e-11	1.39
sod	Q9FSJ2	3.09e-09	0.812
hgn1	Q9ZP99	1.15e-05	0.626
Q5VLJ6.4	Q9ZSZ6	0.00122	0.721
Q5VLJ6.5	S5RFJ1	1.91e-12	2
PBD3	V5IV09	2.72e-07	0.659
PBD1	V5IV12	5.1e-08	0.604

## Sheet: ET5_VS_CK5 Up
name	ID	ET5_vs_CK5_p.adj	ET5_vs_CK5_ratio
GH714_000125	A0A023HJ72	6.39e-06	0.615
A0A0A7A534	A0A0A7A534	5.37e-05	0.6
AACT3	A0A0F6MTX7	0.0228	0.72
A0A0G3VIQ8	A0A0G3VIQ8	5.34e-10	0.792
PR1	A0A0M4MA66	5.56e-11	1.79
SRPP243	A0A182BM84	3.28e-11	0.655
A0A1W6LRW6	A0A1W6LRW6	3.79e-05	0.758
A0A345AM10	A0A345AM10	3.86e-07	1.08
GH714_042771	A0A6A6JZW0	0.00838	0.847
GH714_043215	A0A6A6K185	2.36e-07	0.732
GH714_042800	A0A6A6K1M0	9.21e-06	0.7
GH714_043434	A0A6A6K2R5	2.22e-07	0.614
GH714_043556	A0A6A6K4V9	2.2e-05	0.675
GH714_003556	A0A6A6K524	2.46e-10	1.56
GH714_017553	A0A6A6K5C7	3.52e-05	0.882
GH714_003657	A0A6A6K5L3	8.5e-07	0.711
GH714_008056	A0A6A6K7P1	6.11e-05	0.654
GH714_021980	A0A6A6K7V0	1.3e-13	1.8
GH714_011852	A0A6A6K7V8	3.81e-10	1.01
GH714_002060	A0A6A6K8B4	4.53e-05	0.606
GH714_026284	A0A6A6K8P5	0.000328	1.1
GH714_031736	A0A6A6K911	1.84e-07	0.843
GH714_011653	A0A6A6KBC0	5.41e-06	1.05
GH714_003598	A0A6A6KBN9	8.97e-05	0.769
GH714_007171	A0A6A6KC54	3.32e-10	0.995
GH714_005700	A0A6A6KCB5	0.000141	0.663
GH714_023537	A0A6A6KCU8	1.74e-09	1.24
GH714_023391	A0A6A6KD16	1.4e-07	1.08
GH714_021832	A0A6A6KDU7	9.68e-06	0.758
GH714_038346	A0A6A6KE02	2.36e-05	0.908
GH714_023353	A0A6A6KED4	4.72e-09	0.791
GH714_039366	A0A6A6KGC5	6.19e-07	1.16
GH714_006127	A0A6A6KHD6	1.56e-05	0.736
GH714_008790	A0A6A6KI57	1.06e-08	0.891
GH714_025645	A0A6A6KJF6	0.00197	1.48
GH714_028863	A0A6A6KJG2	0.028	0.6
GH714_004163	A0A6A6KJH6	6.47e-05	0.769
GH714_013320	A0A6A6KL12	4.2e-07	0.715
GH714_038918	A0A6A6KLK8	0.00517	0.671
GH714_027947	A0A6A6KLT9	2.29e-09	0.929
GH714_032101	A0A6A6KMS3	2.37e-10	0.969
GH714_017389	A0A6A6KPU1	4.26e-05	0.693
GH714_020683	A0A6A6KQH9	8.81e-10	1.06
GH714_019341	A0A6A6KQW8	1.1e-05	0.729
GH714_015004	A0A6A6KRI2	0.000422	0.59
GH714_028034	A0A6A6KRN5	2.81e-07	0.871
GH714_035486	A0A6A6KRX8	1.2e-11	0.898
GH714_036112	A0A6A6KSE2	1.71e-05	0.726
GH714_035547	A0A6A6KTA9	0.000153	1.02
GH714_025377	A0A6A6KU85	5.38e-09	1.01
GH714_035318	A0A6A6KUK6	2.75e-09	0.62
GH714_021705	A0A6A6KUR3	2.45e-07	0.623
GH714_034239	A0A6A6KVY3	0.000123	0.771
GH714_025436	A0A6A6KWZ8	6.24e-11	0.957
GH714_026095	A0A6A6KX68	1.96e-07	0.764
GH714_003433	A0A6A6KX78	4.5e-07	0.615
GH714_029986	A0A6A6KY95	0.00143	0.595
GH714_023036	A0A6A6KYD2	2.51e-09	0.83
GH714_014324	A0A6A6KZZ5	8.49e-11	1.24
GH714_005741	A0A6A6L0P4	1.32e-08	0.843
GH714_004727	A0A6A6L0S7	5.04e-05	0.793
GH714_005590	A0A6A6L103	0.000157	1.5
GH714_033382	A0A6A6L2Q7	0.000355	0.615
GH714_014725	A0A6A6L335	2.97e-08	0.825
GH714_035804	A0A6A6L3U0	3.88e-08	0.608
GH714_011071	A0A6A6L423	1.87e-09	0.788
GH714_035527	A0A6A6L4S2	0.00101	0.647
GH714_000216	A0A6A6L575	1.48e-06	0.644
GH714_029632	A0A6A6L5L6	0.000127	0.683
GH714_029864	A0A6A6L5Q0	3.15e-09	0.76
GH714_036270	A0A6A6L7T2	3.74e-09	0.586
GH714_017332	A0A6A6L7Y9	2.95e-06	0.899
GH714_002698	A0A6A6L8K4	1.19e-09	0.944
GH714_037987	A0A6A6L9X3	2.44e-06	0.693
GH714_022110	A0A6A6LA44	2.85e-05	0.865
GH714_002545	A0A6A6LCK2	3.36e-13	1.41
GH714_028282	A0A6A6LCV6	4.42e-12	1.48
GH714_007420	A0A6A6LD61	9.42e-05	0.729
GH714_024338	A0A6A6LDG1	6.71e-07	0.805
GH714_023489	A0A6A6LDN1	2.14e-05	0.671
GH714_003616	A0A6A6LEE4	7.93e-12	1.28
GH714_003980	A0A6A6LEH7	4.88e-05	0.626
GH714_030422	A0A6A6LET5	4.34e-07	0.958
GH714_013931	A0A6A6LGE6	1.86e-07	0.621
GH714_016003	A0A6A6LH74	6.65e-06	0.799
GH714_013855	A0A6A6LHM8	2.82e-07	0.907
GH714_006932	A0A6A6LIC9	0.0483	0.774
GH714_013000	A0A6A6LJF4	4.91e-07	1.2
GH714_015780	A0A6A6LJS0	0.000211	0.815
GH714_031132	A0A6A6LKL9	0.00024	0.674
GH714_000156	A0A6A6LM16	9.24e-08	0.832
GH714_036591	A0A6A6LM61	7.36e-08	0.755
GH714_034087	A0A6A6LPE8	9.62e-07	0.964
GH714_009782	A0A6A6LRX5	9.69e-07	0.812
GH714_029463	A0A6A6LTE0	1.42e-09	1.4
GH714_038006	A0A6A6LTS1	6.63e-08	1.23
GH714_031518	A0A6A6LTU4	1.86e-10	1.47
GH714_023908	A0A6A6LUC5	2.62e-07	0.597
GH714_003225	A0A6A6LUV7	0.000468	0.709
GH714_029643	A0A6A6LUW7	9.26e-11	1.04
GH714_003431	A0A6A6LUW9	4.27e-06	0.728
GH714_029455	A0A6A6LVK5	1.22e-09	1.15
GH714_006188	A0A6A6LX05	3.36e-06	0.909
GH714_035405	A0A6A6LX69	1.37e-07	0.705
GH714_020405	A0A6A6LZ32	2.26e-11	1.09
GH714_006185	A0A6A6LZH5	0.000164	1.88
GH714_005111	A0A6A6M0E9	2.71e-09	0.639
GH714_026181	A0A6A6M0S0	1.24e-09	1.45
GH714_021534	A0A6A6M384	3.38e-05	0.618
GH714_026719	A0A6A6M3I5	6.56e-05	1.03
GH714_024967	A0A6A6M4A2	5.16e-07	0.648
GH714_029161	A0A6A6M4E9	5.79e-06	0.768
GH714_018492	A0A6A6M570	2.73e-05	0.761
GH714_033298	A0A6A6M5U4	4.56e-11	1.19
GH714_007031	A0A6A6M909	1.86e-06	0.616
GH714_001523	A0A6A6M9T1	6.11e-14	1.54
GH714_016426	A0A6A6MAE0	2.03e-07	0.671
GH714_017424	A0A6A6MAP7	0.000144	0.642
GH714_005466	A0A6A6MBK2	0.000138	0.722
GH714_018680	A0A6A6MCE9	2.32e-09	1.34
GH714_018795	A0A6A6MF05	0.000493	0.654
GH714_019329	A0A6A6MFA5	1.14e-05	0.968
GH714_020989	A0A6A6MFJ9	3.56e-05	0.765
GH714_028005	A0A6A6MHV4	1.46e-06	0.645
GH714_034484	A0A6A6MJ16	5.71e-05	0.889
GH714_011435	A0A6A6MJT1	7.53e-09	0.599
GH714_040896	A0A6A6ML12	2.88e-05	0.763
GH714_009122	A0A6A6ML37	2.75e-06	0.854
GH714_009692	A0A6A6MLI2	2.46e-07	0.782
GH714_027736	A0A6A6MNL1	3.88e-06	0.59
GH714_027780	A0A6A6MNM1	0.000108	0.589
GH714_039136	A0A6A6MP30	1e-05	0.675
GH714_039290	A0A6A6MP73	1.37e-05	1.1
GH714_005776	A0A6A6MQB3	0.000107	0.668
GH714_041643	A0A6A6MQY1	1.75e-05	0.731
GH714_033500	A0A6A6MS86	8.18e-09	0.751
GH714_011614	A0A6A6MSX6	1.7e-06	0.838
GH714_039317	A0A6A6MTE7	1.94e-08	0.8
GH714_010787	A0A6A6MU12	1.48e-06	0.777
GH714_040585	A0A6A6MV90	1.48e-11	1.02
GH714_011574	A0A6A6MVG7	3.26e-10	0.892
GH714_042146	A0A6A6MW69	9.96e-06	0.769
GH714_022559	A0A6A6MWJ8	1.96e-11	2.43
GH714_011800	A0A6A6MX01	1.91e-07	0.6
GH714_041060	A0A6A6MXD1	2.4e-05	0.612
GH714_022565	A0A6A6MYE3	2.18e-05	0.684
GH714_012615	A0A6A6MYY8	0.000572	0.628
GH714_016573	A0A6A6MZE7	4.87e-06	0.596
GH714_010453	A0A6A6N039	6.86e-10	0.929
GH714_015158	A0A6A6N1S6	9.6e-09	0.632
GH714_011484	A0A6A6N211	0.0197	0.935
GH714_027204	A0A6A6N2K6	4.18e-09	0.882
GH714_027380	A0A6A6N507	1.63e-06	0.691
GH714_015762	A0A6A6N5I5	3.26e-08	0.633
GH714_000675	A0A6A6N623	1.1e-08	0.645
GH714_023067	A0A6A6N7A4	1.42e-06	0.781
GH714_001637	A0A6A6N8P1	6.94e-09	0.67
GH714_032243	A0A6A6N8S5	5.59e-08	0.681
GH714_006627	A0A6A6N9Y3	0.000182	0.671
GH714_029192	A0A6A6NBB8	5.66e-09	1.32
GH714_036219	A0A6A6NEM0	0.00539	0.602
GH714_036511	A0A6A6NEU2	0.000307	0.822
GH714_006124	A0A6A6NFU2	1.58e-10	0.758
GH714_011561	A0A6A6NGL7	8.83e-07	0.772
GH714_016512	A0A6A6NI15	4.56e-05	0.642
GH714_026799	A0A6A6NJD1	3.42e-07	0.659
GH714_022218	A0A6A6NJJ5	0.0011	0.709
GH714_027298	A0A6A6NJN0	3.65e-07	0.801
GH714_029511	A0A6A6NJS1	3.9e-06	0.606
GH714_024768	A0A6A6NJV7	0.000281	0.594
GH714_028750	A0A6A6NK35	2.43e-05	0.813
tef1	E0YNN8	8.02e-18	3.04
Gln4	G9G7S0	5.58e-09	1.02
MIPS	H9BMN3	5.37e-07	1.41
RPL3B	I3NMK3	1.65e-12	1.12
RPL27C	I3NMK9	2.68e-07	0.621
RPS15E	I3NML5	2.96e-06	0.672
RPL37aA	I3NMM2	2.46e-07	0.851
RPL7aA	I3NMQ2	6.72e-07	0.688
GH714_011432	I3NR03	5.33e-10	1.07
Q5VLJ6	Q5VLJ6	1.41e-10	1.11
Q5VLJ6.1	Q6JYR0	0.000632	1.29
hgn1	Q9ZP99	2.43e-06	0.716

## Sheet: ET1_VS_CK1 Down
name	ID	ET1_vs_CK1_p.adj	ET1_vs_CK1_ratio
A0A023HJ68	A0A023HJ68	1.14e-11	-1.07
CYP51	A0A097P981	9.31e-12	-1.27
EPSPs	A0A0A6Z9T0	0.00105	-0.672
FPS2	A0A0H3WME2	2e-07	-0.724
PR1	A0A0M4MA66	4.5e-08	-1.1
GH714_026478	A0A173DW70	2.53e-09	-0.93
A0A345AM10	A0A345AM10	0.000194	-0.617
GH714_043762	A0A6A6K1N5	0.00322	-0.667
GH714_042870	A0A6A6K1U5	0.00111	-0.982
Cab	A0A6A6K2V9	1.17e-05	-0.73
GH714_043582	A0A6A6K346	3.16e-07	-1.06
GH714_042773	A0A6A6K3H0	8.46e-11	-1.37
GH714_012776	A0A6A6K4C9	9.43e-05	-0.723
GH714_043411	A0A6A6K4H3	2.03e-06	-0.6
GH714_043440	A0A6A6K4V6	2.12e-12	-1.63
GH714_010855	A0A6A6K4Y7	0.00259	-0.828
GH714_016524	A0A6A6K4Y9	2.64e-05	-1.01
GH714_039069	A0A6A6K5L5	3.48e-07	-0.974
GH714_019864	A0A6A6K618	0.000109	-0.705
GH714_021888	A0A6A6K6M6	1.08e-05	-0.713
GH714_016668	A0A6A6K6Q2	7.12e-08	-0.629
GH714_043443	A0A6A6K6S0	1.45e-08	-1.11
GH714_043557	A0A6A6K708	7.55e-08	-0.824
GH714_021980	A0A6A6K7V0	1.45e-08	-0.792
GH714_031065	A0A6A6K7V4	2.32e-05	-0.687
GH714_003270	A0A6A6K935	6.19e-05	-0.641
GH714_013596	A0A6A6KBK4	5.7e-07	-0.685
GH714_023391	A0A6A6KD16	9.42e-06	-0.765
GH714_011280	A0A6A6KDH9	5.68e-13	-1.08
GH714_015261	A0A6A6KDZ5	9.82e-07	-0.818
GH714_036789	A0A6A6KEX0	8.79e-07	-0.591
GH714_023508	A0A6A6KFJ3	3.91e-08	-0.918
GH714_017238	A0A6A6KG35	5e-10	-1.14
GH714_003391	A0A6A6KGB3	0.000794	-0.668
GH714_003771	A0A6A6KGF1	3.81e-07	-0.752
GH714_004851	A0A6A6KH13	8.15e-08	-0.734
GH714_008221	A0A6A6KHZ0	2.3e-09	-0.891
GH714_007464	A0A6A6KJ25	1.2e-06	-0.599
GH714_017038	A0A6A6KJ79	3.8e-08	-0.837
GH714_004163	A0A6A6KJH6	0.000135	-0.714
GH714_029379	A0A6A6KJU3	5.21e-06	-0.645
GH714_016807	A0A6A6KK62	0.00696	-1.1
GH714_022515	A0A6A6KK89	3.51e-10	-0.658
GH714_038418	A0A6A6KLA0	7.5e-06	-0.663
GH714_029549	A0A6A6KLL2	4.01e-06	-0.626
GH714_037372	A0A6A6KMT6	7.29e-05	-0.938
GH714_001713	A0A6A6KMV7	5.11e-10	-0.895
GH714_038922	A0A6A6KMY4	1.49e-08	-0.913
GH714_029214	A0A6A6KP00	2.49e-07	-0.811
GH714_016264	A0A6A6KPL7	0.000105	-0.644
GH714_003930	A0A6A6KQ50	3.68e-10	-0.821
GH714_001664	A0A6A6KQ59	2.23e-09	-1.19
GH714_019341	A0A6A6KQW8	9.76e-06	-0.737
GH714_024194	A0A6A6KQZ6	8.09e-08	-0.74
GH714_023921	A0A6A6KR43	1e-06	-0.784
GH714_025627	A0A6A6KRD9	4.65e-10	-0.976
GH714_035486	A0A6A6KRX8	3.57e-11	-0.832
GH714_016473	A0A6A6KS54	3.11e-07	-0.603
GH714_036112	A0A6A6KSE2	0.000147	-0.591
GH714_017688	A0A6A6KSE9	1.41e-13	-1.81
GH714_020105	A0A6A6KT33	0.000151	-0.611
GH714_006365	A0A6A6KT56	2.36e-06	-0.836
GH714_035858	A0A6A6KTI7	8.58e-09	-0.92
GH714_000227	A0A6A6KTQ2	3.84e-05	-0.631
GH714_035323	A0A6A6KU63	2.88e-07	-0.678
GH714_013307	A0A6A6KU86	2.95e-12	-1.2
GH714_026396	A0A6A6KUG2	3.43e-07	-0.734
GH714_035318	A0A6A6KUK6	5.75e-11	-0.817
GH714_042277	A0A6A6KUT0	2.71e-09	-0.63
GH714_029150	A0A6A6KUX7	2.54e-06	-0.886
GH714_037860	A0A6A6KVT8	1.09e-09	-0.798
GH714_035354	A0A6A6KWA4	0.000347	-0.707
GH714_003433	A0A6A6KX78	6.53e-09	-0.85
GH714_040593	A0A6A6KX82	5.13e-06	-1.09
GH714_027616	A0A6A6KXF3	0.00109	-1
GH714_023036	A0A6A6KYD2	4.29e-09	-0.798
GH714_003958	A0A6A6KYM5	1.51e-05	-0.617
GH714_008425	A0A6A6KYU7	3.44e-11	-1.5
GH714_005508	A0A6A6KZ96	1.57e-11	-1.12
GH714_001919	A0A6A6KZD6	3.57e-05	-0.838
GH714_028905	A0A6A6KZD7	1.92e-07	-0.885
GH714_034529	A0A6A6KZV4	5.31e-11	-1.38
GH714_007230	A0A6A6KZV8	5.93e-07	-0.588
GH714_008383	A0A6A6L0C4	9.51e-06	-1.18
GH714_021226	A0A6A6L0G3	2.06e-06	-0.69
GH714_032372	A0A6A6L1R0	2.95e-08	-0.618
GH714_035918	A0A6A6L3Y3	0.00101	-0.678
GH714_017781	A0A6A6L3Y5	0.00479	-0.63
GH714_000216	A0A6A6L575	2.79e-09	-1.04
GH714_035964	A0A6A6L630	3.21e-07	-0.677
GH714_033734	A0A6A6L6L1	5e-06	-0.63
GH714_038313	A0A6A6L859	4.23e-09	-1.04
GH714_035400	A0A6A6L8K7	7.59e-07	-0.847
GH714_000710	A0A6A6L8M4	4.84e-11	-0.702
GH714_015012	A0A6A6L9H5	6.4e-08	-0.905
GH714_015474	A0A6A6L9P3	2.26e-06	-0.595
GH714_015845	A0A6A6L9Q3	0.00277	-0.677
GH714_002714	A0A6A6L9W1	2.43e-15	-1.83
GH714_022603	A0A6A6LAA2	4.06e-05	-0.599
GH714_006747	A0A6A6LAC9	1.09e-08	-0.859
GH714_021797	A0A6A6LBB4	3.62e-09	-0.695
GH714_021657	A0A6A6LCM4	2.39e-07	-1.12
GH714_031923	A0A6A6LDE1	3.46e-08	-0.76
GH714_024338	A0A6A6LDG1	9.71e-06	-0.643
GH714_018586	A0A6A6LDM7	4.15e-09	-0.825
GH714_020577	A0A6A6LDQ7	3.73e-08	-0.72
GH714_003206	A0A6A6LE98	8.84e-06	-0.66
GH714_005940	A0A6A6LER4	0.000149	-0.643
GH714_029477	A0A6A6LES5	6.84e-08	-0.921
GH714_030065	A0A6A6LEX6	1.75e-05	-0.607
GH714_006586	A0A6A6LEZ2	7.53e-05	-0.684
GH714_031567	A0A6A6LFI8	3.41e-07	-0.724
GH714_032326	A0A6A6LG49	5.44e-06	-0.587
GH714_032047	A0A6A6LG56	3.72e-09	-0.957
GH714_013217	A0A6A6LG60	1.77e-10	-0.751
GH714_032537	A0A6A6LGD8	2.88e-05	-0.589
GH714_031431	A0A6A6LH37	3.59e-06	-0.75
GH714_031734	A0A6A6LH90	4.14e-06	-0.677
GH714_002623	A0A6A6LHC8	2.02e-07	-0.751
GH714_017937	A0A6A6LHC9	9.86e-12	-0.895
GH714_018055	A0A6A6LHL1	1.59e-08	-1.33
GH714_005906	A0A6A6LIG7	2.24e-05	-0.954
GH714_025096	A0A6A6LJ63	2.74e-07	-0.721
GH714_013000	A0A6A6LJF4	0.000126	-0.732
GH714_031132	A0A6A6LKL9	8.68e-06	-0.927
GH714_015302	A0A6A6LKS5	1.69e-07	-1.11
GH714_020828	A0A6A6LLQ8	3.3e-09	-0.83
GH714_037902	A0A6A6LNG5	8.81e-06	-0.617
GH714_022356	A0A6A6LNT0	2.61e-05	-0.685
GH714_033763	A0A6A6LPN8	0.000227	-0.604
GH714_023333	A0A6A6LQP6	1.34e-10	-0.903
GH714_031991	A0A6A6LR08	3.16e-05	-0.873
GH714_016852	A0A6A6LS86	5.88e-05	-0.73
GH714_016103	A0A6A6LSM1	1.11e-10	-0.663
GH714_029463	A0A6A6LTE0	1.12e-07	-1.01
GH714_031518	A0A6A6LTU4	3.17e-14	-2.68
GH714_000644	A0A6A6LTZ4	3.39e-07	-0.746
GH714_023382	A0A6A6LUR3	0.000134	-0.779
GH714_003330	A0A6A6LUV9	2.96e-08	-1.18
GH714_018682	A0A6A6LV32	1.16e-09	-1.34
CAM1	A0A6A6LV84	7.6e-06	-0.659
GH714_028854	A0A6A6LVG0	7.52e-09	-1.09
GH714_029455	A0A6A6LVK5	1.91e-09	-1.11
GH714_003442	A0A6A6LW93	3.36e-13	-1.72
GH714_038062	A0A6A6LX58	3.49e-06	-0.886
GH714_009863	A0A6A6LYF0	9.25e-06	-0.627
GH714_020646	A0A6A6LZ11	2.9e-09	-1.34
GH714_020912	A0A6A6LZA5	1.98e-07	-0.616
GH714_025860	A0A6A6M0P0	2.13e-06	-0.762
GH714_026682	A0A6A6M0Z6	5.17e-07	-1.27
GH714_021884	A0A6A6M203	1.65e-06	-1.12
GH714_020953	A0A6A6M366	5.02e-07	-0.786
GH714_031292	A0A6A6M373	1.52e-09	-1.5
GH714_036576	A0A6A6M3C2	8.21e-06	-0.68
GH714_036743	A0A6A6M3C5	2.99e-07	-0.656
GH714_029161	A0A6A6M4E9	4.45e-05	-0.638
GH714_032194	A0A6A6M4T2	2.56e-07	-1.03
GH714_024092	A0A6A6M5E3	4.68e-06	-0.895
GH714_033298	A0A6A6M5U4	2.69e-08	-0.753
GH714_034836	A0A6A6M6Q1	0.000117	-0.714
GH714_006059	A0A6A6M8I4	1.89e-05	-0.631
GH714_007430	A0A6A6M9B8	1.23e-05	-0.659
GH714_007754	A0A6A6M9E4	0.00172	-1.13
GH714_001523	A0A6A6M9T1	2.54e-14	-1.63
GH714_007866	A0A6A6MAN8	1.71e-08	-0.793
GH714_000637	A0A6A6MAX0	0.000151	-0.826
GH714_005532	A0A6A6MBL8	7.76e-12	-1.78
GH714_004519	A0A6A6MBS4	0.000504	-0.602
GH714_018680	A0A6A6MCE9	2.17e-09	-1.34
GH714_014739	A0A6A6MDM4	0.000119	-0.898
GH714_018021	A0A6A6MER5	4.73e-08	-0.727
GH714_024879	A0A6A6MF92	2.27e-07	-0.654
GH714_018636	A0A6A6MG53	0.000272	-0.585
GH714_040498	A0A6A6MGF4	3.41e-06	-0.881
GH714_027934	A0A6A6MGL8	5.02e-08	-0.675
GH714_027600	A0A6A6MHG9	9.27e-12	-0.814
GH714_010568	A0A6A6MI22	8.83e-12	-0.845
GH714_032215	A0A6A6MIW3	1.44e-08	-0.596
GH714_011075	A0A6A6MJK4	2.13e-05	-0.625
GH714_012324	A0A6A6MK03	2.88e-08	-0.616
GH714_011054	A0A6A6MKF1	0.000322	-0.65
GH714_025505	A0A6A6MKS6	2.98e-11	-1.69
GH714_009122	A0A6A6ML37	0.000163	-0.585
GH714_025626	A0A6A6MM73	4.91e-06	-0.616
GH714_011192	A0A6A6MMB6	1.88e-07	-0.982
GH714_037622	A0A6A6MMV0	1.54e-06	-0.646
GH714_038587	A0A6A6MNB6	0.00229	-0.68
GH714_012333	A0A6A6MNP5	1.49e-05	-0.623
GH714_039144	A0A6A6MNQ2	6.62e-08	-0.766
GH714_026544	A0A6A6MQA7	8.06e-09	-0.722
GH714_025782	A0A6A6MQA9	5.86e-10	-0.729
GH714_005776	A0A6A6MQB3	6.59e-05	-0.701
GH714_039230	A0A6A6MS99	1.17e-07	-0.984
GH714_042042	A0A6A6MSB0	0.00515	-0.586
GH714_042182	A0A6A6MSQ5	9.83e-09	-1.03
GH714_040166	A0A6A6MSV6	4.86e-06	-0.703
GH714_039081	A0A6A6MT66	0.00125	-1.01
GH714_040185	A0A6A6MU02	8.4e-06	-0.656
GH714_040243	A0A6A6MU50	1.12e-07	-0.765
GH714_041766	A0A6A6MV09	0.00443	-0.771
GH714_040818	A0A6A6MV26	0.00106	-0.629
GH714_010562	A0A6A6MVB1	5e-04	-0.848
GH714_041359	A0A6A6MVX6	1.09e-05	-0.769
GH714_042226	A0A6A6MWD3	0.000599	-0.633
GH714_022559	A0A6A6MWJ8	5.03e-09	-1.64
GH714_024963	A0A6A6MWS4	0.000476	-0.706
GH714_041060	A0A6A6MXD1	2.88e-06	-0.738
GH714_022565	A0A6A6MYE3	6.17e-07	-0.928
GH714_012916	A0A6A6MYP4	2.73e-05	-0.847
GH714_010453	A0A6A6N039	4.5e-08	-0.683
GH714_041238	A0A6A6N044	0.000105	-0.63
GH714_041480	A0A6A6N0C7	0.00382	-0.588
GH714_007867	A0A6A6N1K7	1.93e-05	-0.741
GH714_015005	A0A6A6N1Z3	9.89e-08	-0.682
GH714_028563	A0A6A6N322	0.00032	-0.632
GH714_025184	A0A6A6N3F1	1.81e-05	-0.649
GH714_017622	A0A6A6N4Z6	2.48e-11	-1.11
GH714_040970	A0A6A6N5C4	3.01e-07	-0.908
GH714_033969	A0A6A6N619	5.24e-07	-0.811
GH714_017628	A0A6A6N625	0.00297	-1.1
GH714_032059	A0A6A6N7W9	8.65e-09	-0.88
GH714_017263	A0A6A6N8K6	1.58e-12	-1.12
GH714_001637	A0A6A6N8P1	1.05e-12	-1.25
GH714_024463	A0A6A6N8Y7	2.17e-06	-0.907
GH714_009640	A0A6A6N8Z9	3.47e-10	-1.41
GH714_035212	A0A6A6N9D5	4.12e-05	-0.643
GH714_006967	A0A6A6N9P2	0.00623	-0.981
GH714_040407	A0A6A6N9V4	2.54e-08	-0.716
GH714_040424	A0A6A6NA30	0.000198	-0.614
GH714_000434	A0A6A6NAJ1	9.43e-07	-1.03
GH714_006629	A0A6A6NCK6	6.9e-05	-0.743
GH714_031726	A0A6A6NDJ9	4.31e-05	-0.743
GH714_032437	A0A6A6NDW2	6.12e-14	-1.69
GH714_035882	A0A6A6NEG7	3.22e-06	-0.865
GH714_036637	A0A6A6NEY0	7.07e-08	-0.599
GH714_006585	A0A6A6NG11	8.91e-10	-0.778
GH714_015540	A0A6A6NHM4	1.9e-07	-0.766
GH714_022756	A0A6A6NIP2	4.88e-05	-0.611
GH714_027120	A0A6A6NJB3	1.6e-13	-1.25
GH714_026799	A0A6A6NJD1	3.03e-08	-0.794
GH714_028773	A0A6A6NJJ9	7.92e-11	-0.948
GH714_022469	A0A6A6NJL0	4.06e-09	-0.693
GH714_027298	A0A6A6NJN0	5.53e-07	-0.775
GH714_024768	A0A6A6NJV7	5.45e-05	-0.702
CDPK5	A0A977TND5	4.29e-09	-0.745
B5TYT2	B5TYT2	5.47e-11	-1.37
D9J166	D9J166	2.37e-08	-1.25
E8Z9H3	E8Z9H3	5.72e-12	-1.03
F2VXU6	F2VXU6	2.74e-09	-1.64
Gln4	G9G7S0	2.65e-09	-1.08
LSm5	I3NML9	2.34e-07	-1.25
O81984	O81984	6.98e-20	-4.78
ATPB	P29685	0.000182	-0.615
Q5VLJ6	Q5VLJ6	9.8e-18	-3.42
Q5VLJ6.2	Q7Y1X1	1.83e-07	-0.767
Cu/Zn-SOD	Q8GZP2	9.2e-06	-0.586
Hpt3	Q8L3U6	8.51e-07	-0.67
Hpt1	Q8L3V1	9.09e-10	-1.16
HRT2	Q8W3U4	6.31e-08	-1.09
Q5VLJ6.3	Q9XF70	1.71e-05	-0.621
hgn1	Q9ZP99	3.25e-17	-4.27

## Sheet: ET3_VS_CK3 Down
name	ID	ET3_vs_CK3_p.adj	ET3_vs_CK3_ratio
G6PDH-2	A0A068LJJ9	1.61e-05	-0.601
PFP2	A0A068LLM9	7.08e-13	-1.04
PFP1	A0A068LQF2	1.46e-09	-0.768
MVK	A0A088SGB4	1.01e-09	-1.07
CYP51	A0A097P981	4.28e-12	-1.34
ABCA2	A0A097P9Q6	0.0186	-0.774
DAHPs	A0A0A6Z9Z1	3.04e-07	-0.753
AACT2	A0A0F6MU11	5.68e-07	-1.03
PMVK1	A0A0F6MU12	6.94e-10	-0.709
GH714_005011	A0A0H3WJ12	4.99e-14	-1.46
FPS2	A0A0H3WME2	4.4e-07	-0.68
FDP	A0A0S3J2X4	6.51e-11	-0.855
GRDH1	A0A173GY88	3.19e-13	-1.26
A0A1B1LTZ6	A0A1B1LTZ6	9.09e-12	-1.08
HRTBP	A0A1E1GJI0	2.01e-15	-1.81
PDCE1	A0A1I9JUQ9	0.000161	-1.58
accD	A0A1W6FAM1	6.98e-05	-0.601
HAG17	A0A2D0YAW3	0.0115	-0.715
GH714_022763	A0A2I6SI34	2.03e-09	-0.708
GH714_019636	A0A345H7V1	1.86e-07	-0.636
GH714_042771	A0A6A6JZW0	0.00608	-0.891
GH714_042562	A0A6A6K0S9	4.81e-09	-1.16
GH714_043134	A0A6A6K1V6	4.23e-05	-0.719
GH714_043461	A0A6A6K2T8	1.98e-15	-1.54
Cab	A0A6A6K2V9	2.91e-05	-0.672
GH714_043800	A0A6A6K360	1.02e-09	-0.677
GH714_039069	A0A6A6K5L5	4.57e-05	-0.64
GH714_019136	A0A6A6K5P2	3.06e-08	-0.9
GH714_004004	A0A6A6K5P4	0.0224	-0.82
GH714_019864	A0A6A6K618	1.94e-05	-0.832
GH714_020077	A0A6A6K625	8.78e-06	-0.675
GH714_020003	A0A6A6K659	8.62e-09	-0.824
GH714_010215	A0A6A6K6V1	1.65e-05	-0.94
GH714_020185	A0A6A6K7A8	4.84e-06	-0.607
GH714_029882	A0A6A6K7H6	1.69e-12	-1.02
GH714_032345	A0A6A6K831	4.68e-10	-0.625
GH714_026944	A0A6A6K849	6.61e-10	-0.666
GH714_013949	A0A6A6K898	3.28e-05	-1.29
GH714_039049	A0A6A6KA00	2.24e-09	-0.809
GH714_008959	A0A6A6KAT2	4.4e-06	-0.893
GH714_009845	A0A6A6KB61	0.000283	-0.736
GH714_010445	A0A6A6KB63	9.28e-07	-0.715
GH714_005346	A0A6A6KBQ6	2.79e-06	-0.779
GH714_005445	A0A6A6KBQ8	1.82e-05	-0.604
GH714_015803	A0A6A6KC53	9.18e-08	-0.681
GH714_017543	A0A6A6KCE1	5.25e-05	-0.638
GH714_023715	A0A6A6KCR4	1.43e-15	-1.53
GH714_042361	A0A6A6KCU6	9.75e-13	-1.17
GH714_011280	A0A6A6KDH9	1.07e-09	-0.637
GH714_016900	A0A6A6KDP0	3.28e-07	-0.788
GH714_036363	A0A6A6KF89	0.000427	-0.648
GH714_001490	A0A6A6KFE7	1.25e-08	-0.776
GH714_004111	A0A6A6KGM6	0.000609	-0.655
GH714_003020	A0A6A6KHT0	3.21e-11	-1.37
GH714_003884	A0A6A6KHX0	5.47e-06	-0.75
ADF	A0A6A6KIH7	1.03e-09	-0.86
GH714_029047	A0A6A6KJL5	5.97e-06	-0.624
GH714_025525	A0A6A6KJT7	1.87e-06	-0.651
GH714_034751	A0A6A6KK41	3.25e-06	-0.895
GH714_036431	A0A6A6KKK9	5.18e-13	-1.24
GH714_004042	A0A6A6KKT0	1.5e-07	-0.612
GH714_004255	A0A6A6KKW6	3.99e-06	-0.648
GH714_037871	A0A6A6KL67	4.13e-05	-0.924
GH714_002062	A0A6A6KM88	9.63e-08	-0.591
GH714_029134	A0A6A6KMB8	3.83e-08	-0.637
GH714_003776	A0A6A6KMF4	4.78e-13	-1.4
GH714_034122	A0A6A6KMH4	2.66e-11	-1.13
GH714_029166	A0A6A6KMI0	6.69e-05	-0.586
GH714_002693	A0A6A6KN21	0.00353	-0.641
GH714_017953	A0A6A6KPX2	2.11e-08	-1.27
GH714_012308	A0A6A6KQ77	5.46e-05	-0.592
GH714_015799	A0A6A6KQA0	3.5e-07	-0.914
GH714_037833	A0A6A6KQF4	1.73e-09	-0.839
GH714_018266	A0A6A6KQS5	1.36e-06	-0.76
GH714_012794	A0A6A6KS07	2.25e-05	-0.779
GH714_015999	A0A6A6KSE0	4.86e-11	-1.31
GH714_011839	A0A6A6KSE3	1.05e-06	-1.18
GH714_017688	A0A6A6KSE9	3.41e-10	-1.05
GH714_006365	A0A6A6KT56	2.26e-05	-0.686
GH714_017159	A0A6A6KT86	8.47e-09	-0.636
GH714_017774	A0A6A6KT96	4.72e-06	-0.771
GH714_015205	A0A6A6KTG8	5.94e-06	-0.586
GH714_042286	A0A6A6KTS5	1.05e-06	-0.731
GH714_025944	A0A6A6KUH7	8.7e-11	-0.955
GH714_027809	A0A6A6KUQ6	7.27e-07	-0.986
GH714_042459	A0A6A6KUX0	0.00093	-0.638
GH714_029092	A0A6A6KUZ8	1.83e-13	-1.35
GH714_000047	A0A6A6KVK7	5.91e-07	-0.897
GH714_017501	A0A6A6KVL8	0.000262	-0.65
GH714_020679	A0A6A6KWE6	3.32e-06	-0.732
GH714_027616	A0A6A6KXF3	0.00287	-0.883
GH714_035780	A0A6A6KY94	4.24e-12	-1.27
GH714_008425	A0A6A6KYU7	4.67e-08	-0.888
GH714_028905	A0A6A6KZD7	9.8e-07	-0.777
GH714_029326	A0A6A6KZG6	4.02e-10	-0.88
GH714_036827	A0A6A6L078	0.000769	-0.606
GH714_016020	A0A6A6L0A3	1.21e-11	-1.52
GH714_016411	A0A6A6L0B0	0.00424	-0.647
GH714_026999	A0A6A6L0Q6	3.14e-05	-0.778
GH714_030137	A0A6A6L0Z1	1.05e-10	-0.748
GH714_007642	A0A6A6L176	9.71e-13	-1.44
GH714_032372	A0A6A6L1R0	2.26e-09	-0.747
GH714_032731	A0A6A6L227	8.15e-07	-1.13
GH714_031697	A0A6A6L3A6	1.12e-12	-1.91
GH714_008869	A0A6A6L3P5	4.26e-11	-1.64
GH714_013906	A0A6A6L4J0	1.15e-07	-1.34
GH714_033590	A0A6A6L4W5	9.07e-05	-0.598
GH714_016340	A0A6A6L6K5	0.00501	-0.723
GH714_033734	A0A6A6L6L1	3.17e-06	-0.655
GH714_019926	A0A6A6L729	5.47e-11	-0.89
GH714_036493	A0A6A6L7Y4	4.01e-08	-0.673
GH714_009807	A0A6A6L9E7	6.44e-09	-1.11
GH714_012354	A0A6A6LA49	4.37e-09	-0.767
GH714_021567	A0A6A6LA63	7.33e-08	-0.591
GH714_000234	A0A6A6LBE4	1.76e-06	-0.592
GH714_030401	A0A6A6LCD8	1.42e-05	-0.641
GH714_030542	A0A6A6LCF7	0.000209	-0.743
GH714_003628	A0A6A6LCS2	1.24e-07	-1.18
GH714_023321	A0A6A6LCS3	5.79e-11	-1.05
GH714_015607	A0A6A6LCW7	4.31e-12	-1.57
GH714_031859	A0A6A6LDC0	2.14e-06	-0.75
GH714_030058	A0A6A6LDC5	3.16e-08	-0.883
GH714_032438	A0A6A6LDP1	1.68e-08	-0.681
GH714_023721	A0A6A6LDW1	9.85e-09	-0.803
GH714_026266	A0A6A6LEJ4	6.24e-10	-0.746
GH714_023051	A0A6A6LFE6	1.61e-07	-0.59
GH714_030420	A0A6A6LGC2	2.03e-07	-0.729
GH714_031734	A0A6A6LH90	1.99e-05	-0.589
GH714_010919	A0A6A6LI74	4.28e-09	-0.741
GH714_005906	A0A6A6LIG7	0.000956	-0.646
GH714_009046	A0A6A6LKD7	1.04e-08	-0.896
GH714_016693	A0A6A6LKK6	2.56e-08	-0.639
GH714_017842	A0A6A6LLE3	2.02e-10	-0.723
GH714_031721	A0A6A6LLZ7	9.6e-09	-0.843
GH714_029750	A0A6A6LMU4	7.98e-06	-1.11
GH714_018607	A0A6A6LMW7	1.34e-11	-1.08
GH714_036232	A0A6A6LMZ4	8.65e-07	-0.626
GH714_034087	A0A6A6LPE8	8.59e-07	-0.973
GH714_036316	A0A6A6LQN8	7.3e-05	-0.837
GH714_036497	A0A6A6LQZ9	9.69e-07	-0.774
GH714_031991	A0A6A6LR08	0.000918	-0.614
GH714_018318	A0A6A6LT71	2.76e-13	-1.18
GH714_018675	A0A6A6LTA2	2.62e-08	-0.752
GH714_018682	A0A6A6LV32	8.85e-07	-0.809
GH714_021247	A0A6A6LVN9	3.17e-07	-0.589
GH714_000716	A0A6A6LWR8	7.55e-09	-1.05
GH714_037838	A0A6A6LXK6	1.07e-05	-0.628
GH714_017252	A0A6A6LY43	9.65e-13	-1.47
GH714_018271	A0A6A6LYE7	0.00271	-0.594
GH714_007613	A0A6A6LYR9	0.000525	-0.667
GH714_008347	A0A6A6LZP5	2.81e-08	-0.675
GH714_024534	A0A6A6M002	1.31e-08	-0.64
GH714_024738	A0A6A6M084	1.67e-06	-0.738
GH714_026682	A0A6A6M0Z6	1.91e-06	-1.14
GH714_010257	A0A6A6M117	0.000321	-0.628
GH714_021534	A0A6A6M384	2.49e-06	-0.778
GH714_036576	A0A6A6M3C2	3.59e-05	-0.595
GH714_036743	A0A6A6M3C5	1.97e-09	-0.958
GH714_026443	A0A6A6M3E7	2.81e-09	-0.646
GH714_030755	A0A6A6M4D2	1.98e-08	-1.02
GH714_036500	A0A6A6M4E8	9.02e-06	-0.807
GH714_036766	A0A6A6M4H1	5.26e-08	-0.611
GH714_025500	A0A6A6M4K1	3.89e-08	-1.2
GH714_029768	A0A6A6M4X1	1.74e-06	-0.72
GH714_032026	A0A6A6M5J1	2.25e-06	-0.638
GH714_026241	A0A6A6M5R0	0.000148	-0.633
GH714_012355	A0A6A6M756	1.15e-07	-0.888
GH714_039884	A0A6A6M796	1.5e-07	-0.869
PURA	A0A6A6M7F2	7.09e-10	-0.995
GH714_010471	A0A6A6M7P3	0.000593	-0.623
GH714_001635	A0A6A6M9W7	0.00036	-2.46
GH714_004770	A0A6A6MA28	0.00912	-0.654
PFP-ALPHA	A0A6A6MAH2	3.32e-12	-1.32
GH714_002513	A0A6A6MBV0	1.72e-06	-0.631
RBCS	A0A6A6MBX6	2.15e-05	-1.16
GH714_012888	A0A6A6MC50	0.00533	-0.641
GH714_006099	A0A6A6MC51	0.00148	-0.676
GH714_021727	A0A6A6MCE3	1.55e-08	-0.689
GH714_027641	A0A6A6ME59	4.48e-05	-0.617
GH714_011921	A0A6A6MER2	1.16e-13	-1.09
GH714_018021	A0A6A6MER5	2.88e-13	-1.71
GH714_022736	A0A6A6MER9	1.19e-13	-1.57
GH714_028278	A0A6A6MFW5	5.17e-09	-0.884
GH714_039843	A0A6A6MG49	1.32e-07	-0.84
GH714_040498	A0A6A6MGF4	1.63e-05	-0.769
GH714_010387	A0A6A6MHX0	0.00639	-0.791
GH714_028603	A0A6A6MIM9	4.23e-08	-0.804
GH714_035064	A0A6A6MKL8	1.99e-09	-0.983
GH714_039808	A0A6A6MKQ5	3.5e-14	-1.16
GH714_025505	A0A6A6MKS6	3.17e-06	-0.709
GH714_009826	A0A6A6ML41	2.36e-08	-0.588
GH714_010030	A0A6A6ML77	3.7e-05	-0.765
GH714_008846	A0A6A6MLI3	3.65e-09	-0.945
GH714_011150	A0A6A6MMA1	2.63e-09	-1.29
GH714_010386	A0A6A6MMX1	2.91e-06	-0.652
GH714_026823	A0A6A6MNA9	0.00333	-0.603
GH714_013666	A0A6A6MNB3	2.99e-09	-0.73
GH714_021830	A0A6A6MNF5	0.00016	-0.703
GH714_013101	A0A6A6MNH7	2.61e-06	-1.02
GH714_033428	A0A6A6MP05	2.92e-11	-1.09
GH714_023788	A0A6A6MPG9	1.56e-05	-0.763
GH714_037484	A0A6A6MPR1	1.59e-08	-0.654
GH714_025782	A0A6A6MQA9	9.24e-10	-0.705
GH714_039995	A0A6A6MQN1	3e-07	-0.881
DXR	A0A6A6MQR8	1.84e-07	-0.731
GH714_037134	A0A6A6MRU2	2.16e-05	-0.625
GH714_042042	A0A6A6MSB0	4.41e-06	-1.25
GH714_040732	A0A6A6MSD8	9.26e-08	-0.881
GH714_038237	A0A6A6MT80	8.74e-05	-0.657
GH714_042131	A0A6A6MT91	6.23e-13	-1.23
GH714_040273	A0A6A6MTJ3	0.00138	-0.652
GH714_040117	A0A6A6MTU4	3.23e-06	-0.598
RBCS.1	A0A6A6MUT5	1.29e-09	-0.941
GH714_039481	A0A6A6MUW2	6.49e-05	-0.668
GH714_041766	A0A6A6MV09	0.00239	-0.841
GH714_040714	A0A6A6MVD8	9.76e-12	-1.15
GH714_041051	A0A6A6MVV9	1.17e-09	-0.852
GH714_039580	A0A6A6MVY6	2.25e-07	-0.593
GH714_041939	A0A6A6MW28	1.76e-10	-1.04
GH714_003721	A0A6A6MYR3	0.000142	-0.589
GH714_041070	A0A6A6MYV5	1.27e-07	-0.966
GH714_007855	A0A6A6MZD5	1.16e-11	-1.57
GH714_005890	A0A6A6N1B1	0.000169	-0.674
GH714_008752	A0A6A6N1L3	2.87e-10	-1.14
GH714_008708	A0A6A6N244	2.31e-08	-0.73
GH714_028563	A0A6A6N322	0.000112	-0.705
GH714_027133	A0A6A6N4T6	0.000261	-0.956
GH714_017622	A0A6A6N4Z6	3.64e-11	-1.08
GH714_000356	A0A6A6N5T8	1.87e-10	-0.686
GH714_033969	A0A6A6N619	9.97e-08	-0.924
GH714_041017	A0A6A6N7V5	1.15e-05	-0.642
GH714_027111	A0A6A6N7Z1	4.91e-11	-1.1
GH714_027365	A0A6A6N865	3.2e-07	-0.782
GH714_017263	A0A6A6N8K6	4.7e-13	-1.22
GH714_040424	A0A6A6NA30	0.000147	-0.633
GH714_019246	A0A6A6NAF9	6e-06	-0.793
GH714_009529	A0A6A6NBK1	2.47e-07	-0.976
GH714_006629	A0A6A6NCK6	6.99e-06	-0.918
GH714_034203	A0A6A6NCR1	7.79e-09	-0.675
GH714_032437	A0A6A6NDW2	4.49e-15	-2.02
GH714_036702	A0A6A6NEZ9	6.05e-09	-0.796
GH714_036859	A0A6A6NF38	2.83e-05	-0.643
GH714_036882	A0A6A6NF54	1.24e-11	-0.925
GH714_004020	A0A6A6NFJ4	0.000305	-0.853
GH714_006585	A0A6A6NG11	2.57e-09	-0.721
GH714_006584	A0A6A6NG27	2.38e-05	-0.841
GH714_007741	A0A6A6NG66	1.92e-08	-1.33
GH714_010285	A0A6A6NGC2	6.14e-12	-0.941
GH714_012368	A0A6A6NGP7	1.52e-10	-1.07
GH714_013674	A0A6A6NGY5	4.07e-08	-0.833
GH714_016332	A0A6A6NHY7	3.62e-11	-1.18
GH714_016554	A0A6A6NI23	0.000157	-0.634
GH714_021829	A0A6A6NID4	3.34e-08	-0.782
GH714_022316	A0A6A6NIL6	4.52e-09	-0.776
GH714_027352	A0A6A6NJP4	2.44e-05	-0.585
HbAACT	A9ZMZ4	1.1e-11	-1.87
B3FNQ1	B3FNQ1	2.21e-12	-1.5
GH714_027625	D9IZZ8	4.95e-06	-1.01
D9IZZ9	D9IZZ9	3.78e-09	-1.49
atpA	F2X0B0	6.19e-06	-0.731
REF.1	F8SKC2	0.00144	-0.894
COMT	H9BMN2	6.56e-15	-1.34
TrxH5	I1SSJ1	1.21e-08	-0.602
I3NMQ8	I3NMQ8	3.66e-14	-1.22
HEV1	P02877	1.82e-10	-1.08
HMGR1	P29057	2.91e-09	-0.997
P83491	P83491	0.0423	-0.845
CBP	Q39962	4.84e-10	-0.69
HMGS2	Q6QLW8	3.28e-08	-0.737
PI1	Q6XNP7	3.81e-13	-1.48
SRPP.1	Q84T88	6.84e-11	-0.849
Hpt3	Q8L3U6	1.12e-08	-0.937
Hpt1	Q8L3V1	1.48e-11	-1.55
HRT2	Q8W3U4	2.68e-07	-0.977
HMGS1	Q944F8	2.98e-16	-1.66
CS	V5IV15	3.76e-08	-0.731
SRPP.2	W0JFK7	2.68e-14	-2.78

## Sheet: ET5_VS_CK5 Down
name	ID	ET5_vs_CK5_p.adj	ET5_vs_CK5_ratio
PFP2	A0A068LLM9	4.06e-13	-1.08
PFP1	A0A068LQF2	1.71e-10	-0.896
CYP51	A0A097P981	2.29e-07	-0.606
AACT2	A0A0F6MU11	3.11e-05	-0.727
GH714_005011	A0A0H3WJ12	3.07e-10	-0.797
FDP	A0A0S3J2X4	2.45e-09	-0.66
GRDH1	A0A173GY88	3.82e-15	-1.7
A0A192GRI4	A0A192GRI4	8.82e-06	-1.16
GH714_005523	A0A1B1LTZ5	2.15e-11	-0.908
A0A1B1LTZ6	A0A1B1LTZ6	1.56e-10	-0.886
HRTBP	A0A1E1GJI0	1.17e-13	-1.37
rbcL	A0A1W6FAV4	8.23e-06	-0.831
GH714_042562	A0A6A6K0S9	1.23e-10	-1.51
GH714_043461	A0A6A6K2T8	9.58e-13	-1.01
GH714_043338	A0A6A6K2Y0	1.41e-07	-0.78
GH714_043800	A0A6A6K360	1.73e-10	-0.769
GH714_043440	A0A6A6K4V6	1.01e-06	-0.626
GH714_019136	A0A6A6K5P2	1.24e-06	-0.673
GH714_019864	A0A6A6K618	0.000225	-0.654
GH714_020077	A0A6A6K625	9.43e-06	-0.671
GH714_017693	A0A6A6K629	8.32e-09	-0.831
GH714_025557	A0A6A6K6Q0	0.00413	-0.741
GH714_016668	A0A6A6K6Q2	1.88e-11	-1.14
GH714_043443	A0A6A6K6S0	3.36e-07	-0.872
GH714_021977	A0A6A6K7H1	8.45e-08	-0.845
GH714_019865	A0A6A6K7K5	3.67e-06	-0.603
GH714_031063	A0A6A6K7R5	4.41e-05	-0.796
GH714_020250	A0A6A6K7X8	8.31e-06	-1.19
GH714_025907	A0A6A6K7Z6	0.00149	-0.627
GH714_032345	A0A6A6K831	3.2e-12	-0.887
GH714_013949	A0A6A6K898	0.0101	-0.649
PFK	A0A6A6K9U3	2.94e-08	-0.726
GH714_039049	A0A6A6KA00	5.3e-11	-1.06
GH714_007111	A0A6A6KA06	0.00434	-0.592
GH714_036848	A0A6A6KA73	0.037	-0.652
GH714_009579	A0A6A6KB22	7.42e-09	-0.602
GH714_012066	A0A6A6KBE7	1.66e-09	-0.937
GH714_004748	A0A6A6KBJ4	1.27e-06	-0.597
GH714_007442	A0A6A6KBJ8	5.96e-10	-0.7
GH714_012140	A0A6A6KBK1	1.46e-05	-0.862
GH714_013596	A0A6A6KBK4	2.48e-08	-0.874
GH714_032377	A0A6A6KBP0	1.66e-12	-1.2
THI1	A0A6A6KBP6	2.01e-07	-0.83
GH714_005346	A0A6A6KBQ6	1.76e-08	-1.16
GH714_015803	A0A6A6KC53	5.89e-08	-0.705
GH714_039005	A0A6A6KCH5	5.46e-09	-0.611
GH714_023715	A0A6A6KCR4	2.03e-13	-1.09
GH714_023872	A0A6A6KCW2	0.0182	-0.603
GH714_012153	A0A6A6KD12	2.74e-10	-1.03
GH714_010630	A0A6A6KDC6	5.9e-08	-0.682
GH714_012999	A0A6A6KEB9	7.55e-07	-1.25
GH714_036363	A0A6A6KF89	5.79e-06	-0.984
GH714_001994	A0A6A6KFH7	3.16e-07	-0.663
GH714_002770	A0A6A6KFY9	1.52e-05	-0.656
GH714_003298	A0A6A6KG94	1.06e-05	-0.663
GH714_003020	A0A6A6KHT0	2.14e-07	-0.721
GH714_022387	A0A6A6KIV6	7.62e-08	-0.647
GH714_029047	A0A6A6KJL5	3.09e-06	-0.66
GH714_031043	A0A6A6KJX4	2.78e-09	-0.605
GH714_036431	A0A6A6KKK9	2.33e-12	-1.12
GH714_003776	A0A6A6KMF4	5.48e-11	-1.01
GH714_034122	A0A6A6KMH4	2.02e-10	-0.977
GH714_028909	A0A6A6KNS4	0.000315	-0.755
GH714_014703	A0A6A6KQ00	1.52e-06	-0.769
GH714_012308	A0A6A6KQ77	2.31e-05	-0.641
GH714_020552	A0A6A6KQE3	6.02e-14	-1.95
GH714_037833	A0A6A6KQF4	1.57e-08	-0.713
GH714_022022	A0A6A6KQH6	1.49e-05	-0.664
GH714_023327	A0A6A6KQT5	0.0224	-1
GH714_012794	A0A6A6KS07	0.000192	-0.632
GH714_011839	A0A6A6KSE3	1.05e-07	-1.41
GH714_017688	A0A6A6KSE9	1.89e-11	-1.29
GH714_017774	A0A6A6KT96	1.01e-09	-1.48
GH714_015205	A0A6A6KTG8	1.16e-06	-0.672
GH714_029082	A0A6A6KUU8	2.87e-11	-1.42
GH714_042459	A0A6A6KUX0	0.0014	-0.607
GH714_029092	A0A6A6KUZ8	3.83e-14	-1.5
GH714_034425	A0A6A6KVD1	4.81e-06	-0.627
GH714_040640	A0A6A6KW73	2.99e-09	-0.634
GH714_020679	A0A6A6KWE6	5.78e-07	-0.846
GH714_002987	A0A6A6KX40	7.63e-06	-0.838
GH714_029600	A0A6A6KXM2	9.63e-09	-0.703
GH714_035780	A0A6A6KY94	1.54e-13	-1.59
GH714_002861	A0A6A6KYD3	0.000148	-0.622
GH714_003958	A0A6A6KYM5	8.09e-07	-0.792
GH714_028905	A0A6A6KZD7	5.97e-06	-0.667
GH714_007230	A0A6A6KZV8	2.97e-07	-0.622
GH714_007942	A0A6A6L049	4.12e-07	-0.725
GH714_011593	A0A6A6L140	0.00506	-0.711
GH714_007642	A0A6A6L176	3.37e-08	-0.683
GH714_032731	A0A6A6L227	0.000104	-0.732
GH714_031697	A0A6A6L3A6	1.82e-10	-1.34
GH714_008869	A0A6A6L3P5	5.04e-09	-1.17
GH714_035909	A0A6A6L3V9	0.00272	-0.662
GH714_037273	A0A6A6L4F9	4.58e-06	-0.748
GH714_013906	A0A6A6L4J0	0.00012	-0.734
GH714_036493	A0A6A6L7Y4	5.93e-11	-1.08
GH714_009807	A0A6A6L9E7	7.03e-09	-1.1
GH714_018621	A0A6A6L9S9	5.96e-05	-0.599
GH714_021567	A0A6A6LA63	6.14e-12	-1.16
GH714_016029	A0A6A6LAA4	1.23e-05	-0.595
GH714_024095	A0A6A6LC22	2.41e-06	-0.599
GH714_030540	A0A6A6LCB4	1.33e-10	-1.17
GH714_030631	A0A6A6LCC7	2.23e-07	-0.664
GH714_030401	A0A6A6LCD8	2.72e-06	-0.741
GH714_020654	A0A6A6LCP6	6.58e-10	-0.657
GH714_023321	A0A6A6LCS3	3.42e-11	-1.09
GH714_015607	A0A6A6LCW7	9.53e-08	-0.763
GH714_032120	A0A6A6LDH2	4.99e-06	-0.885
GH714_032438	A0A6A6LDP1	1.31e-09	-0.821
GH714_020577	A0A6A6LDQ7	1.49e-10	-1.08
GH714_023721	A0A6A6LDW1	7.78e-08	-0.687
GH714_020669	A0A6A6LDZ8	1.24e-11	-0.819
GH714_030826	A0A6A6LFB1	5.27e-09	-0.929
GH714_031431	A0A6A6LH37	2.42e-05	-0.633
GH714_017755	A0A6A6LHG3	0.00109	-0.658
GH714_002279	A0A6A6LI33	4.83e-10	-0.617
GH714_005906	A0A6A6LIG7	0.000103	-0.824
GH714_005970	A0A6A6LII2	0.00357	-1.43
GH714_015302	A0A6A6LKS5	7.45e-05	-0.656
GH714_028910	A0A6A6LL73	0.00632	-0.649
GH714_031721	A0A6A6LLZ7	1.94e-07	-0.671
GH714_018607	A0A6A6LMW7	2.23e-10	-0.884
GH714_022689	A0A6A6LNX1	9.96e-09	-0.593
GH714_017291	A0A6A6LPJ9	3.57e-13	-1.13
GH714_028456	A0A6A6LPT3	1.61e-06	-0.586
GH714_036316	A0A6A6LQN8	0.000141	-0.783
GH714_021046	A0A6A6LRJ6	1.41e-05	-0.628
GH714_029675	A0A6A6LS82	0.00617	-0.663
GH714_019198	A0A6A6LSV4	4.9e-05	-1.14
GH714_018318	A0A6A6LT71	8.3e-12	-0.933
GH714_037291	A0A6A6LT95	0.0029	-0.603
GH714_029027	A0A6A6LUU6	0.000264	-0.671
GH714_003677	A0A6A6LV39	5.7e-06	-0.76
GH714_030054	A0A6A6LVZ7	5.67e-07	-0.724
GH714_028784	A0A6A6LW22	1.66e-08	-0.626
GH714_037568	A0A6A6LX15	0.0251	-1.16
GH714_006343	A0A6A6LX31	2.47e-10	-0.882
GH714_037992	A0A6A6LX97	0.000393	-0.699
GH714_003406	A0A6A6LXM2	0.0116	-1.32
GH714_003542	A0A6A6LXQ2	9.11e-07	-1.47
GH714_017252	A0A6A6LY43	2.68e-13	-1.61
GH714_008347	A0A6A6LZP5	6.18e-09	-0.755
GH714_024534	A0A6A6M002	2.85e-08	-0.604
GH714_024738	A0A6A6M084	1.95e-09	-1.24
GH714_031267	A0A6A6M208	3.3e-05	-0.622
GH714_036743	A0A6A6M3C5	4.03e-09	-0.91
GH714_021400	A0A6A6M3C7	4.18e-07	-0.732
GH714_026443	A0A6A6M3E7	5.03e-11	-0.861
GH714_000124	A0A6A6M3T5	3.01e-08	-1.01
GH714_020975	A0A6A6M447	7.08e-09	-0.596
GH714_026524	A0A6A6M4B8	2.03e-07	-0.983
GH714_030755	A0A6A6M4D2	1.43e-07	-0.878
GH714_025500	A0A6A6M4K1	7.64e-05	-0.635
GH714_022576	A0A6A6M4N8	8.95e-06	-0.674
GH714_025920	A0A6A6M4P9	7.76e-10	-0.653
GH714_034858	A0A6A6M5F8	1.02e-05	-0.601
GH714_027051	A0A6A6M5N3	0.000146	-0.805
GH714_030665	A0A6A6M5P0	6.87e-06	-0.683
GH714_042443	A0A6A6M919	1.3e-05	-0.716
GH714_000677	A0A6A6M9J3	0.00489	-0.848
GH714_004770	A0A6A6MA28	1.11e-05	-1.41
GH714_015469	A0A6A6MA78	6.55e-08	-0.657
PFP-ALPHA	A0A6A6MAH2	1.71e-09	-0.851
GH714_002513	A0A6A6MBV0	2.77e-06	-0.606
GH714_006099	A0A6A6MC51	4.7e-05	-0.984
GH714_005391	A0A6A6MCB6	1.39e-05	-0.615
GH714_016138	A0A6A6MCM9	2.54e-09	-0.666
GH714_018021	A0A6A6MER5	1.68e-07	-0.66
GH714_022736	A0A6A6MER9	2.82e-09	-0.776
GH714_032256	A0A6A6MF54	3.99e-05	-0.787
GH714_035259	A0A6A6MFS7	0.000371	-0.639
GH714_028278	A0A6A6MFW5	7.42e-08	-0.724
GH714_040910	A0A6A6MGI5	0.0367	-0.834
GH714_034671	A0A6A6MGN0	9.44e-07	-0.604
GH714_028603	A0A6A6MIM9	2.55e-07	-0.7
GH714_027671	A0A6A6MIQ2	1.2e-08	-0.59
GH714_027439	A0A6A6MIS9	1.21e-06	-0.736
GH714_013664	A0A6A6MJA3	6.97e-07	-0.768
GH714_034293	A0A6A6MJP1	1.68e-10	-0.806
GH714_035064	A0A6A6MKL8	4.89e-10	-1.09
GH714_039808	A0A6A6MKQ5	3.51e-10	-0.611
GH714_011150	A0A6A6MMA1	2.56e-07	-0.912
GH714_026823	A0A6A6MNA9	0.00203	-0.645
GH714_013666	A0A6A6MNB3	1.58e-08	-0.645
GH714_027236	A0A6A6MNE8	3.9e-07	-0.597
GH714_037401	A0A6A6MP02	2.32e-05	-0.703
GH714_033428	A0A6A6MP05	1.5e-08	-0.697
GH714_037484	A0A6A6MPR1	1.9e-08	-0.645
GH714_040687	A0A6A6MPV7	3.14e-05	-0.871
GH714_038154	A0A6A6MPZ6	0.00369	-0.778
DXR	A0A6A6MQR8	2.57e-07	-0.712
GH714_040682	A0A6A6MS95	0.000373	-0.914
GH714_036875	A0A6A6MSE9	1.05e-06	-0.598
GH714_038237	A0A6A6MT80	9.35e-05	-0.653
GH714_042131	A0A6A6MT91	2.23e-12	-1.12
GH714_040333	A0A6A6MT94	0.00982	-0.638
GH714_042045	A0A6A6MU58	1.72e-08	-0.722
RBCS.1	A0A6A6MUT5	1.14e-08	-0.803
GH714_040714	A0A6A6MVD8	7.29e-09	-0.716
GH714_041939	A0A6A6MW28	4.25e-09	-0.83
GH714_016738	A0A6A6MXU5	0.000237	-0.614
GH714_024718	A0A6A6MYA6	3.62e-06	-0.801
GH714_041070	A0A6A6MYV5	1.23e-07	-0.968
GH714_039687	A0A6A6MZ40	0.000607	-0.586
GH714_041195	A0A6A6MZ56	3.08e-05	-0.691
GH714_007855	A0A6A6MZD5	9.44e-11	-1.36
GH714_016887	A0A6A6N025	1.01e-08	-0.612
GH714_005890	A0A6A6N1B1	0.000503	-0.599
GH714_008752	A0A6A6N1L3	2.04e-09	-0.993
GH714_015532	A0A6A6N241	0.000374	-0.588
GH714_013834	A0A6A6N2W2	1.46e-05	-0.627
GH714_027133	A0A6A6N4T6	0.00816	-0.614
GH714_033969	A0A6A6N619	6.52e-07	-0.796
GH714_001758	A0A6A6N6A9	8.75e-06	-0.762
GH714_041017	A0A6A6N7V5	9.3e-06	-0.655
GH714_017263	A0A6A6N8K6	8.08e-13	-1.18
GH714_000927	A0A6A6N9Z6	9.4e-05	-0.7
GH714_019246	A0A6A6NAF9	1.32e-06	-0.901
GH714_036859	A0A6A6NF38	5.4e-07	-0.903
GH714_036882	A0A6A6NF54	4.95e-12	-0.986
GH714_003993	A0A6A6NFP3	5.95e-05	-1.08
GH714_006585	A0A6A6NG11	3.36e-08	-0.596
GH714_010285	A0A6A6NGC2	2.08e-13	-1.19
GH714_015736	A0A6A6NHL0	8.59e-05	-0.667
GH714_016533	A0A6A6NHY3	1.33e-10	-1.22
GH714_016332	A0A6A6NHY7	2.18e-12	-1.44
GH714_022585	A0A6A6NIK1	0.000132	-0.684
GH714_022469	A0A6A6NJL0	1.34e-14	-1.67
GH714_029821	A0A6A6NL10	1.32e-07	-0.642
B3FNQ1	B3FNQ1	2.6e-10	-1.07
GH714_027625	D9IZZ8	1.28e-05	-0.928
D9IZZ9	D9IZZ9	2.55e-08	-1.29
COMT	H9BMN2	2.3e-11	-0.765
I3NMQ8	I3NMQ8	3.3e-14	-1.22
HEV1	P02877	1.98e-10	-1.07
HMGR1	P29057	3.22e-07	-0.698
P83491	P83491	0.0434	-0.84
CBP	Q39962	1.65e-12	-1.03
HMGS2	Q6QLW8	1.55e-08	-0.78
Hpt3	Q8L3U6	5.13e-07	-0.698
Hpt1	Q8L3V1	3.88e-10	-1.23
HRT2	Q8W3U4	1.41e-08	-1.22
HMGS1	Q944F8	2.29e-11	-0.767
Q5VLJ6.5	S5RFJ1	1.66e-06	-0.733
SRPP.2	W0JFK7	2.72e-07	-0.879
