# Supplementary material for: Integrated proteomic and phosphoproteomic analysis reveals the MAPK cascade as a key regulator of ethylene-induced latex production in Hevea brasiliensis
Source: Stress Biol. 2026 Feb 19;6(1):18. doi: 10.1007/s44154-026-00290-9 (PMC12920992; doi:10.1007/s44154-026-00290-9)
Supplement: Supplementary file 4 — Supplementary Material 4: Table S3 Upregulated and downregulated protein GO analysis. [file 44154_2026_290_MOESM4_ESM.xlsx]

## Sheet: upregulated protein go analysis
term	enrichment	pvalue	count	class
establishment of organelle localization	0.0173267	0.342891	7	BP
regulation of response to external stimulus	0.00742574	0.984037	3	BP
sexual reproduction	0.00990099	0.984037	4	BP
gibberellin mediated signaling pathway	0.00247525	0.984037	1	BP
lipid homeostasis	0.00247525	0.984037	1	BP
cytoplasmic translation	0.0247525	0.00082637077931385	10	BP
nucleoside phosphate metabolic process	0.0569307	0.00082637077931385	23	BP
lactate metabolic process	0.0123762	0.00082637077931385	5	BP
cellular aldehyde metabolic process	0.0247525	0.00111076959773255	10	BP
ribonucleoprotein complex biogenesis	0.0693069	0.00117091207454192	28	BP
nucleotide metabolic process	0.0544554	0.00168672093754356	22	BP
purine-containing compound metabolic process	0.0445545	0.00193942252321407	18	BP
purine-containing compound biosynthetic process	0.0346535	0.00193942252321407	14	BP
endoplasmic reticulum tubular network	0.0138249	0.000221784179278214	6	CC
endopeptidase complex	0.0253456	0.000461210902138046	11	CC
proteasome complex	0.0253456	0.000461210902138046	11	CC
peptidase complex	0.0253456	0.00111190869051951	11	CC
proteasome core complex	0.0138249	0.00434472235825111	6	CC
cytoplasmic stress granule	0.0184332	0.0058616379887243	8	CC
exon-exon junction complex	0.00921659	0.00829341512332145	4	CC
proteasome core complex, beta-subunit complex	0.00921659	0.00829341512332145	4	CC
proteasome accessory complex	0.0115207	0.0128931744653081	5	CC
proteasome regulatory particle	0.0115207	0.0128931744653081	5	CC
transition metal ion binding	0.0810056	0.000331333441482928	29	MF
antioxidant activity	0.0335196	0.0101267853939912	12	MF
Hsp90 protein binding	0.0139665	0.0101267853939912	5	MF
hydrolase activity, acting on carbon-nitrogen (but not peptide) bonds	0.0307263	0.0119642705990837	11	MF
copper ion binding	0.0363128	0.0155996338357879	13	MF
hydrolase activity, acting on carbon-nitrogen (but not peptide) bonds, in cyclic amidines	0.0139665	0.0155996338357879	5	MF
peptidase inhibitor activity	0.0139665	0.0168985444674785	5	MF
amide binding	0.027933	0.0214040007675408	10	MF
protein domain specific binding	0.0307263	0.0296839963223205	11	MF
IgE binding	0.0111732	0.0351584080380006	4	MF
immunoglobulin binding	0.0111732	0.0351584080380006	4	MF
oxidoreductase activity, acting on CH-OH group of donors	0.0307263	0.0385112395455118	11	MF
peptidase regulator activity	0.0139665	0.039557497309336	5	MF

## Sheet: downregulated protein go analys
term	enrichment	pvalue	count	class
dephosphorylation	0.0215311	0.695187	9	BP
purine nucleotide biosynthetic process	0.0358852	0.000108392283205364	15	BP
xenobiotic metabolic process	0.0741627	0.000125858561386777	31	BP
acyl-CoA metabolic process	0.0215311	0.000167406447384143	9	BP
thioester metabolic process	0.0215311	0.000167406447384143	9	BP
sulfur compound metabolic process	0.0669856	0.000336448382614439	28	BP
organophosphate biosynthetic process	0.0598086	0.000623165216902573	25	BP
acetyl-CoA biosynthetic process	0.0119617	0.00069378552296664	5	BP
ribonucleotide biosynthetic process	0.0358852	0.000733648231187109	15	BP
ribose phosphate biosynthetic process	0.0358852	0.000733648231187109	15	BP
nucleoside bisphosphate metabolic process	0.0215311	0.000792453220843033	9	BP
ribonucleoside bisphosphate metabolic process	0.0215311	0.000792453220843033	9	BP
purine nucleoside bisphosphate metabolic process	0.0215311	0.000792453220843033	9	BP
proteasome regulatory particle	0.0135135	0.00738732198730257	6	CC
proteasome accessory complex	0.0135135	0.00738732198730257	6	CC
proteasome complex	0.0225225	0.00738732198730257	10	CC
endopeptidase complex	0.0225225	0.00738732198730257	10	CC
endoplasmic reticulum tubular network	0.0112613	0.00738732198730257	5	CC
stromule	0.0157658	0.010778498742775	7	CC
peptidase complex	0.0225225	0.0118716434060542	10	CC
exon-exon junction complex	0.00900901	0.0190775366560241	4	CC
obsolete cytosolic part	0.0405405	0.0272787267098899	18	CC
plastid outer membrane	0.0157658	0.0448785391394186	7	CC
transition metal ion binding	0.0842391	0.000267020774487209	31	MF
hydrolase activity, acting on carbon-nitrogen (but not peptide) bonds	0.0380435	0.000487522905997972	14	MF
hydro-lyase activity	0.0244565	0.0157395193173827	9	MF
Hsp90 protein binding	0.013587	0.0157395193173827	5	MF
antioxidant activity	0.0326087	0.0157395193173827	12	MF
oxidoreductase activity, acting on a sulfur group of donors, NAD(P) as acceptor	0.0190217	0.0196502155130646	7	MF
oxidoreductase activity, acting on the CH-NH group of donors, NAD or NADP as acceptor	0.0163043	0.0196502155130646	6	MF
ligase activity, forming carbon-nitrogen bonds	0.0217391	0.0196502155130646	8	MF
copper ion binding	0.0353261	0.0196502155130646	13	MF
peptidase inhibitor activity	0.013587	0.0196502155130646	5	MF
acyltransferase activity, acyl groups converted into alkyl on transfer	0.0108696	0.0248888763577091	4	MF
amide binding	0.0271739	0.0248888763577091	10	MF
