# Supplementary material for: Integrated proteomic and phosphoproteomic analysis reveals the MAPK cascade as a key regulator of ethylene-induced latex production in Hevea brasiliensis
Source: Stress Biol. 2026 Feb 19;6(1):18. doi: 10.1007/s44154-026-00290-9 (PMC12920992; doi:10.1007/s44154-026-00290-9)
Supplement: Supplementary file 5 — Supplementary Material 5: Table S4 Upregulated and downregulated protein KEGG analysis. [file 44154_2026_290_MOESM5_ESM.xlsx]

## Sheet: upregulated protein kegg 
Description	Gene number	all	p.adjust	qvalue	ID	geneID
Ribosome	60	400	1.53479040273568e-17	1.30650350072694e-17	map03010	A0A6A6K5C7/A0A6A6K6Z2/A0A6A6K7P1/A0A6A6K8B4/A0A6A6K911/A0A6A6KC25/A0A6A6KE30/A0A6A6KEL6/A0A6A6KEL7/A0A6A6KF21/A0A6A6KHR1/A0A6A6KKV3/A0A6A6KL12/A0A6A6KLT9/A0A6A6KLV9/A0A6A6KN82/A0A6A6KPL2/A0A6A6KQC3/A0A6A6KUR3/A0A6A6KX68/A0A6A6L0S7/A0A6A6L103/A0A6A6L4S2/A0A6A6L6X2/A0A6A6L7W5/A0A6A6L804/A0A6A6LA78/A0A6A6LCK2/A0A6A6LCV6/A0A6A6LET5/A0A6A6LEU7/A0A6A6LFT4/A0A6A6LH74/A0A6A6LJS0/A0A6A6LK52/A0A6A6LNT0/A0A…
Glycolysis / Gluconeogenesis	25	400	0.000715878639934416	0.000609397835367512	map00010	A0A6A6K9U3/A0A6A6KHX0/A0A6A6KI57/A0A6A6KQS5/A0A6A6KRX8/A0A6A6L5E1/A0A6A6L630/A0A6A6LCB4/A0A6A6LCS3/A0A6A6LDC5/A0A6A6LJV3/A0A6A6M1J3/A0A6A6M5X6/A0A6A6M796/A0A6A6M8Q0/A0A6A6M9J3/A0A6A6MAH2/A0A6A6MAR7/A0A6A6MER2/A0A6A6MFQ8/A0A6A6MG49/A0A6A6MI95/A0A6A6MTQ9/A0A6A6MVY6/A0A6A6MYV5
Pyruvate metabolism	21	400	0.000715878639934416	0.000609397835367512	map00620	A0A6A6KAU0/A0A6A6KBH1/A0A6A6KDP0/A0A6A6KI57/A0A6A6KMF4/A0A6A6KQS5/A0A6A6L5E1/A0A6A6LCB4/A0A6A6LCS3/A0A6A6LDC5/A0A6A6LKS0/A0A6A6LMK0/A0A6A6LP97/A0A6A6LTG2/A0A6A6LTZ4/A0A6A6M796/A0A6A6MCE3/A0A6A6MFW5/A0A6A6MG49/A0A6A6MS86/A0A6A6MYV5
Protein processing in endoplasmic reticulum	31	400	0.011492581835295	0.0097831589078484	map04141	A0A6A6K803/A0A6A6K8U8/A0A6A6KFY9/A0A6A6KGB4/A0A6A6KJN9/A0A6A6KPU1/A0A6A6KQE8/A0A6A6KU85/A0A6A6L3U0/A0A6A6L7Y4/A0A6A6LJF4/A0A6A6LN12/A0A6A6LTE0/A0A6A6LUW7/A0A6A6LVK5/A0A6A6LVN9/A0A6A6LXT8/A0A6A6M0S0/A0A6A6MIS9/A0A6A6MNQ2/A0A6A6MU99/A0A6A6MV90/A0A6A6MZE7/A0A6A6N039/A0A6A6N0X9/A0A6A6N244/A0A6A6NBC9/A0A6A6NEU2/A0A6A6NFU2/A0A6A6NHV2/A0A6A6NIP2
Biosynthesis of amino acids	31	400	0.0208840395579361	0.0177777178845589	map01230	A0A6A6K9U3/A0A6A6KBQ8/A0A6A6KE87/A0A6A6KFE7/A0A6A6KFM8/A0A6A6KHX0/A0A6A6KKE4/A0A6A6KRX8/A0A6A6L630/A0A6A6LA49/A0A6A6LFE6/A0A6A6LGC2/A0A6A6LIC9/A0A6A6LKC8/A0A6A6LP28/A0A6A6LQC5/A0A6A6LTA2/A0A6A6LZP5/A0A6A6M1J3/A0A6A6M4E8/A0A6A6M8Q0/A0A6A6MAN8/A0A6A6MAR7/A0A6A6MEX6/A0A6A6MFQ8/A0A6A6MNF5/A0A6A6MNP5/A0A6A6MT80/A0A6A6MVY6/A0A6A6MW28/A0A6A6N211
Proteasome	11	400	0.0208840395579361	0.0177777178845589	map03050	A0A6A6K7V8/A0A6A6KCD7/A0A6A6KE02/A0A6A6KK89/A0A6A6KQT5/A0A6A6KUG2/A0A6A6KVT8/A0A6A6LFB1/A0A6A6LGE6/A0A6A6M382/A0A6A6MF92
Carbon fixation by Calvin cycle	14	400	0.0208840395579361	0.0177777178845589	map00710	A0A6A6KAU0/A0A6A6KBH1/A0A6A6KKE4/A0A6A6KRX8/A0A6A6L630/A0A6A6LMK0/A0A6A6LP97/A0A6A6LTA2/A0A6A6M8Q0/A0A6A6MAR7/A0A6A6MBX6/A0A6A6MCE3/A0A6A6MUT5/A0A6A6MVY6
Endocytosis	26	400	0.0242042971068669	0.0206041156149988	map04144	A0A6A6KFH7/A0A6A6KK62/A0A6A6KQE8/A0A6A6KUK6/A0A6A6KX78/A0A6A6KZV4/A0A6A6L0P4/A0A6A6L2Q7/A0A6A6L3U0/A0A6A6L3Y3/A0A6A6LG60/A0A6A6LI33/A0A6A6LJF4/A0A6A6LKL0/A0A6A6LLZ7/A0A6A6LRX5/A0A6A6LSM1/A0A6A6M117/A0A6A6M8I6/A0A6A6MGF4/A0A6A6MXX7/A0A6A6N039/A0A6A6N0D4/A0A6A6N6Y0/A0A6A6NAJ1/A0A6A6NBC9
Pentose phosphate pathway	11	400	0.038465177905174	0.0327438127705371	map00030	A0A6A6K9U3/A0A6A6KKE4/A0A6A6LBE4/A0A6A6LDC0/A0A6A6LG56/A0A6A6LJV3/A0A6A6LTA2/A0A6A6M3E7/A0A6A6MAH2/A0A6A6MER2/A0A6A6MI95
Biosynthesis of nucleotide sugars	14	400	0.0479236462771015	0.0407954151374869	map01250	A0A6A6K1E8/A0A6A6K2F7/A0A6A6K473/A0A6A6KFF0/A0A6A6KGH6/A0A6A6LJV3/A0A6A6MFJ9/A0A6A6MG85/A0A6A6MIV9/A0A6A6MQA7/A0A6A6MS69/A0A6A6MUY2/A0A6A6N8P1/A0A6A6NCK6
Propanoate metabolism	8	400	0.0479942353743964	0.0408555047123008	map00640	A0A6A6KDE9/A0A6A6KDP0/A0A6A6KMF4/A0A6A6LCF7/A0A6A6LDC5/A0A6A6M796/A0A6A6MG49/A0A6A6N8Y7
Nucleotide metabolism	13	400	0.0483961538646389	0.0411976412760771	map01232	A0A6A6K699/A0A6A6K7K5/A0A6A6KCB5/A0A6A6KKD1/A0A6A6KWL0/A0A6A6L4W5/A0A6A6L729/A0A6A6LT95/A0A6A6LTK6/A0A6A6M6Q0/A0A6A6MK92/A0A6A6NDJ9/A0A6A6NGL7
Galactose metabolism	11	400	0.0483961538646389	0.0411976412760771	map00052	A0A6A6K9U3/A0A6A6KTA9/A0A6A6M5E3/A0A6A6M5U4/A0A6A6M5X6/A0A6A6M9E4/A0A6A6M9J3/A0A6A6MHG9/A0A6A6MS69/A0A6A6MZL0/A0A6A6NC77
Glutathione metabolism	14	400	0.0657325451158531	0.0559553930963326	map00480	A0A6A6K699/A0A6A6KVB4/A0A6A6L8P1/A0A6A6L9E5/A0A6A6LBE4/A0A6A6LCS2/A0A6A6LLD6/A0A6A6LXN1/A0A6A6M3E7/A0A6A6M9L4/A0A6A6MHT1/A0A6A6MHX0/A0A6A6MU12/A0A6A6MVC1
Citrate cycle (TCA cycle)	9	400	0.09255635860299	0.0787893945087237	map00020	A0A6A6KBH1/A0A6A6KJT7/A0A6A6KQS5/A0A6A6LCS3/A0A6A6M796/A0A6A6MCE3/A0A6A6MG49/A0A6A6MYV5/A0A6A6N8Y7
Amino sugar and nucleotide sugar metabolism	18	400	0.122279836636066	0.10409176024855	map00520	A0A6A6K1E8/A0A6A6K2F7/A0A6A6K473/A0A6A6KDF6/A0A6A6KFW4/A0A6A6KGH6/A0A6A6LJV3/A0A6A6MFJ9/A0A6A6MFZ3/A0A6A6MG85/A0A6A6MIV9/A0A6A6MQA7/A0A6A6MS69/A0A6A6MUY2/A0A6A6MVG7/A0A6A6N8P1/A0A6A6N9P9/A0A6A6NCK6
Other glycan degradation	5	400	0.122279836636066	0.10409176024855	map00511	A0A6A6KDF6/A0A6A6LLC4/A0A6A6LVF4/A0A6A6N9P9/A0A6A6NC77
Nucleocytoplasmic transport	16	400	0.122279836636066	0.10409176024855	map03013	A0A6A6K4Q8/A0A6A6K7J8/A0A6A6KBI6/A0A6A6KBK1/A0A6A6LH37/A0A6A6LHC9/A0A6A6LHM8/A0A6A6LHN1/A0A6A6LPT8/A0A6A6M3B0/A0A6A6MBL8/A0A6A6MFA5/A0A6A6MHV4/A0A6A6MP73/A0A6A6MTE7/A0A6A6NEY0
Glycosphingolipid biosynthesis - globo and isoglobo series	3	400	0.194509946144723	0.165578260791389	map00603	A0A6A6KDF6/A0A6A6MZL0/A0A6A6N9P9
Phagosome	12	400	0.194509946144723	0.165578260791389	map04145	A0A6A6KD12/A0A6A6KED4/A0A6A6KJX4/A0A6A6L2Q7/A0A6A6LAA4/A0A6A6LRX5/A0A6A6LZA5/A0A6A6M0S0/A0A6A6M8P1/A0A6A6M919/A0A6A6NDN6/A0A6A6NHY3
Fructose and mannose metabolism	8	400	0.250348100165988	0.213110968562351	map00051	A0A6A6K1E8/A0A6A6K473/A0A6A6K9U3/A0A6A6KGF1/A0A6A6KRX8/A0A6A6L630/A0A6A6MAH2/A0A6A6NCK6
C5-Branched dibasic acid metabolism	3	400	0.250348100165988	0.213110968562351	map00660	A0A6A6KBQ8/A0A6A6LGC2/A0A6A6MNF5
Pyrimidine metabolism	9	400	0.337874977926294	0.28761897434458	map00240	A0A6A6K699/A0A6A6K7K5/A0A6A6KWL0/A0A6A6L729/A0A6A6LTK6/A0A6A6M6Q0/A0A6A6MK92/A0A6A6MYA6/A0A6A6NDJ9
Purine metabolism	11	400	0.337874977926294	0.28761897434458	map00230	A0A6A6K699/A0A6A6K7K5/A0A6A6KC54/A0A6A6KCB5/A0A6A6KKD1/A0A6A6KWL0/A0A6A6L4W5/A0A6A6LT95/A0A6A6LXK6/A0A6A6MK92/A0A6A6NGL7
Sphingolipid metabolism	5	400	0.342508235246147	0.291563074397178	map00600	A0A6A6KDF6/A0A6A6L9T1/A0A6A6MZL0/A0A6A6N9P9/A0A6A6NC77
Vitamin B6 metabolism	3	400	0.351157017811066	0.298925424772807	map00750	A0A6A6KHZ0/A0A6A6KIN8/A0A6A6LQC5
Lipoic acid metabolism	5	400	0.354114884637423	0.301443334290896	map00785	A0A6A6KQS5/A0A6A6LCS3/A0A6A6M796/A0A6A6MG49/A0A6A6MYV5
2-Oxocarboxylic acid metabolism	11	400	0.36858861230843	0.313764219173309	map01210	A0A6A6KBQ8/A0A6A6KQS5/A0A6A6LCS3/A0A6A6LGC2/A0A6A6LZP5/A0A6A6M796/A0A6A6MG49/A0A6A6MNF5/A0A6A6MW28/A0A6A6MYV5/A0A6A6NJB3
Glycosaminoglycan degradation	3	400	0.403030715094572	0.343083354725814	map00531	A0A6A6KDF6/A0A6A6N4X0/A0A6A6N9P9
RNA polymerase	5	400	0.410375454621531	0.349335627275079	map03020	A0A6A6LEZ2/A0A6A6M9L4/A0A6A6MSQ5/A0A6A6MU12/A0A6A6MVC1
Arginine biosynthesis	5	400	0.455731873962256	0.387945668452996	map00220	A0A6A6KE87/A0A6A6LA49/A0A6A6LZP5/A0A6A6MEX6/A0A6A6MW28
Nicotinate and nicotinamide metabolism	4	400	0.470797249482659	0.400770198644277	map00760	A0A6A6K5D2/A0A6A6K7K5/A0A6A6KWL0/A0A6A6M6Q0
Fatty acid metabolism	7	400	0.480216909294714	0.40878876489161	map01212	A0A6A6KDP0/A0A6A6KMF4/A0A6A6KWT7/A0A6A6LCF7/A0A6A6LSV4/A0A6A6MJP1/A0A6A6MQB9
Alanine, aspartate and glutamate metabolism	6	400	0.499314112621138	0.425045423100831	map00250	A0A6A6KE87/A0A6A6KNH7/A0A6A6LA49/A0A6A6M373/A0A6A6MEX6/A0A6A6MZL4
Glucosinolate biosynthesis	4	400	0.573873972639921	0.488515143757553	map00966	A0A6A6KBQ8/A0A6A6LGC2/A0A6A6MNF5/A0A6A6NJB3
mRNA surveillance pathway	13	400	0.573873972639921	0.488515143757553	map03015	A0A6A6K4Q8/A0A6A6K7J8/A0A6A6KGM4/A0A6A6KHN4/A0A6A6KJ25/A0A6A6KU63/A0A6A6LHM8/A0A6A6M208/A0A6A6MFA5/A0A6A6MHV4/A0A6A6MP73/A0A6A6MTE7/A0A6A6MXD1
Glyoxylate and dicarboxylate metabolism	8	400	0.573873972639921	0.488515143757553	map00630	A0A6A6KBH1/A0A6A6LLQ8/A0A6A6M796/A0A6A6MBX6/A0A6A6MCE3/A0A6A6MEX6/A0A6A6MG49/A0A6A6MUT5
Nucleotide excision repair	7	400	0.642440238700929	0.546882766125276	map03420	A0A6A6KHD6/A0A6A6KUQ6/A0A6A6M9L4/A0A6A6MSQ5/A0A6A6MU12/A0A6A6MVC1/A0A6A6NJV7
Inositol phosphate metabolism	7	400	0.642440238700929	0.546882766125276	map00562	A0A6A6KED4/A0A6A6KRX8/A0A6A6KSY4/A0A6A6L630/A0A6A6LKC8/A0A6A6LZ71/A0A6A6MKL8
Nitrogen metabolism	4	400	0.702722610788565	0.59819865266212	map00910	A0A6A6MCM9/A0A6A6MER9/A0A6A6MEX6/A0A6A6MSD8
beta-Alanine metabolism	5	400	0.73851251942915	0.628665119514059	map00410	A0A6A6KDE9/A0A6A6KNH7/A0A6A6LCF7/A0A6A6MYA6/A0A6A6MZL4
Valine, leucine and isoleucine biosynthesis	3	400	0.73851251942915	0.628665119514059	map00290	A0A6A6KBQ8/A0A6A6LGC2/A0A6A6MNF5
Caffeine metabolism	1	400	0.836067578524818	0.711709700712202	map00232	A0A6A6KKW6
Fatty acid biosynthesis	4	400	0.836067578524818	0.711709700712202	map00061	A0A6A6KDP0/A0A6A6KMF4/A0A6A6KWT7/A0A6A6MJP1
Fatty acid degradation	4	400	0.836067578524818	0.711709700712202	map00071	A0A6A6KWT7/A0A6A6L5E1/A0A6A6LCB4/A0A6A6LCF7
Histidine metabolism	2	400	0.836067578524818	0.711709700712202	map00340	A0A6A6L575/A0A6A6LKC8
D-Amino acid metabolism	1	400	0.836067578524818	0.711709700712202	map00470	A0A6A6LP28
Taurine and hypotaurine metabolism	2	400	0.836067578524818	0.711709700712202	map00430	A0A6A6KNH7/A0A6A6MZL4
Ascorbate and aldarate metabolism	6	400	0.836067578524818	0.711709700712202	map00053	A0A6A6KI57/A0A6A6KVB4/A0A6A6L9E5/A0A6A6LKC8/A0A6A6MFJ9/A0A6A6MUY2
Tyrosine metabolism	4	400	0.836067578524818	0.711709700712202	map00350	A0A6A6L5E1/A0A6A6LCB4/A0A6A6LLQ8/A0A6A6LPJ9
Sulfur metabolism	3	400	0.83674626298539	0.712287436683215	map00920	A0A6A6L9H5/A0A6A6LFE6/A0A6A6MNP5
Spliceosome	16	400	0.83674626298539	0.712287436683215	map03040	A0A6A6K4Q8/A0A6A6K7J8/A0A6A6KLK8/A0A6A6KQE8/A0A6A6KVY3/A0A6A6L3U0/A0A6A6LHM8/A0A6A6LJF4/A0A6A6MAP7/A0A6A6MFA5/A0A6A6MHV4/A0A6A6MP73/A0A6A6MTE7/A0A6A6MYE3/A0A6A6N039/A0A6A6NBC9
Cysteine and methionine metabolism	9	400	0.83674626298539	0.712287436683215	map00270	A0A6A6K625/A0A6A6KBH1/A0A6A6L1M7/A0A6A6LDC5/A0A6A6LFE6/A0A6A6LIC9/A0A6A6MAN8/A0A6A6MCE3/A0A6A6MNP5
RNA degradation	9	400	0.83674626298539	0.712287436683215	map03018	A0A6A6K1M0/A0A6A6K9U3/A0A6A6L7V9/A0A6A6LM16/A0A6A6M1J3/A0A6A6M5P0/A0A6A6MDV2/A0A6A6MFQ8/A0A6A6MUW2
Pantothenate and CoA biosynthesis	4	400	0.83674626298539	0.712287436683215	map00770	A0A6A6KWL0/A0A6A6LPE8/A0A6A6MLH6/A0A6A6MYA6
One carbon pool by folate	3	400	0.83674626298539	0.712287436683215	map00670	A0A6A6KBP7/A0A6A6KC54/A0A6A6NDJ9
SNARE interactions in vesicular transport	3	400	0.83674626298539	0.712287436683215	map04130	A0A6A6KN21/A0A6A6LPE8/A0A6A6N9J3
Glycerolipid metabolism	6	400	0.83674626298539	0.712287436683215	map00561	A0A6A6K320/A0A6A6KGH6/A0A6A6KI57/A0A6A6LD61/A0A6A6LDN0/A0A6A6MZL0
Peroxisome	6	400	0.83674626298539	0.712287436683215	map04146	A0A6A6KE69/A0A6A6KWT7/A0A6A6LCF7/A0A6A6MNB3/A0A6A6MZB8/A0A6A6NDL5
Fatty acid elongation	2	400	0.83674626298539	0.712287436683215	map00062	A0A6A6LSV4/A0A6A6MQB9
Selenocompound metabolism	2	400	0.83674626298539	0.712287436683215	map00450	A0A6A6LIC9/A0A6A6MNP5
Isoquinoline alkaloid biosynthesis	2	400	0.83674626298539	0.712287436683215	map00950	A0A6A6LPJ9/A0A6A6MI56
Various types of N-glycan biosynthesis	3	400	0.83674626298539	0.712287436683215	map00513	A0A6A6K8U8/A0A6A6KDF6/A0A6A6N9P9
Arginine and proline metabolism	5	400	0.83674626298539	0.712287436683215	map00330	A0A6A6LA44/A0A6A6LBS1/A0A6A6M4E8/A0A6A6N211/A0A6A6N5N1
alpha-Linolenic acid metabolism	5	400	0.836820435364159	0.712350576557133	map00592	A0A6A6KBP0/A0A6A6L5E1/A0A6A6LCB4/A0A6A6LCF7/A0A6A6MF54
Glycine, serine and threonine metabolism	6	400	0.879420281304737	0.748614060973369	map00260	A0A6A6KFE7/A0A6A6KHX0/A0A6A6LLQ8/A0A6A6LQC5/A0A6A6M796/A0A6A6MG49
Butanoate metabolism	2	400	0.894118490813116	0.761126037946176	map00650	A0A6A6KNH7/A0A6A6MZL4
Ether lipid metabolism	2	400	0.919948069749011	0.783113688665062	map00565	A0A6A6LI33/A0A6A6LZ71
Viral life cycle - HIV-1	3	400	0.92997157804985	0.791646286120239	map03250	A0A6A6M384/A0A6A6M3I5/A0A6A6MI22
Efferocytosis	5	400	0.971057696764848	0.826621197246049	map04148	A0A6A6L2Q7/A0A6A6LC33/A0A6A6LRX5/A0A6A6M0S0/A0A6A6NDN6
Valine, leucine and isoleucine degradation	3	400	0.999703957824965	0.851006572793792	map00280	A0A6A6KDE9/A0A6A6M796/A0A6A6MG49
Cytoskeleton in muscle cells	3	400	0.999703957824965	0.851006572793792	map04820	A0A6A6L5E7/A0A6A6M1J3/A0A6A6MFQ8
Autophagy - other	2	400	0.999703957824965	0.851006572793792	map04136	A0A6A6KED4/A0A6A6M208
Folate biosynthesis	2	400	0.999703957824965	0.851006572793792	map00790	A0A6A6KMT6/A0A6A6NDJ9
Riboflavin metabolism	1	400	0.999703957824965	0.851006572793792	map00740	A0A6A6KWL0
Lysine degradation	2	400	0.999703957824965	0.851006572793792	map00310	A0A6A6M796/A0A6A6MG49
Photosynthesis	2	400	0.999703957824965	0.851006572793792	map00195	A0A6A6L7M3/A0A6A6M1L6
Mismatch repair	2	400	0.999703957824965	0.851006572793792	map03430	A0A6A6KHD6/A0A6A6KUQ6
Arachidonic acid metabolism	2	400	0.999703957824965	0.851006572793792	map00590	A0A6A6KKW6/A0A6A6KT86
Porphyrin metabolism	3	400	0.999703957824965	0.851006572793792	map00860	A0A6A6L7Z4/A0A6A6MSE9/A0A6A6MTF4
Lysine biosynthesis	1	400	0.999703957824965	0.851006572793792	map00300	A0A6A6LP28
DNA replication	2	400	0.999703957824965	0.851006572793792	map03030	A0A6A6KHD6/A0A6A6KUQ6
Biosynthesis of unsaturated fatty acids	1	400	0.999703957824965	0.851006572793792	map01040	A0A6A6LCF7
Phosphatidylinositol signaling system	4	400	0.999703957824965	0.851006572793792	map04070	A0A6A6KED4/A0A6A6LKC8/A0A6A6LV84/A0A6A6MKL8
Biotin metabolism	1	400	0.999703957824965	0.851006572793792	map00780	A0A6A6MJP1
Basal transcription factors	2	400	0.999703957824965	0.851006572793792	map03022	A0A6A6KWA4/A0A6A6NJV7
MAPK signaling pathway - plant	10	400	0.999703957824965	0.851006572793792	map04016	A0A343IVF8/A0A345H7V0/A0A6A6KMS3/A0A6A6L597/A0A6A6LHL6/A0A6A6LV84/A0A6A6MJT1/A0A6A6MK92/A0A6A6N2W2/I3NR03
Homologous recombination	2	400	0.999703957824965	0.851006572793792	map03440	A0A6A6KHD6/A0A6A6KUQ6
Thiamine metabolism	1	400	0.999703957824965	0.851006572793792	map00730	A0A6A6KBP6
Phenylalanine metabolism	2	400	0.999703957824965	0.851006572793792	map00360	A0A6A6LA44/A0A6A6LLQ8
Circadian rhythm - plant	2	400	0.999703957824965	0.851006572793792	map04712	A0A6A6L9P3/A0A6A6LAN4
Phenylalanine, tyrosine and tryptophan biosynthesis	2	400	0.999703957824965	0.851006572793792	map00400	A0A6A6KFM8/A0A6A6MT80
Ribosome biogenesis in eukaryotes	4	400	0.999703957824965	0.851006572793792	map03008	A0A6A6KPT0/A0A6A6KUE5/A0A6A6L9P3/A0A6A6MFR4
Tryptophan metabolism	7	400	0.999703957824965	0.851006572793792	map00380	A0A6A6KKW6/A0A6A6LA44/A0A6A6M5J1/A0A6A6M796/A0A6A6MCM9/A0A6A6MG49/A0A6A6NJB3
Tropane, piperidine and pyridine alkaloid biosynthesis	1	400	0.999703957824965	0.851006572793792	map00960	A0A6A6LLQ8
Terpenoid backbone biosynthesis	3	400	0.999703957824965	0.851006572793792	map00900	A0A6A6K2T2/A0A6A6MCB6/A0A6A6MQR8
Glycerophospholipid metabolism	4	400	0.999703957824965	0.851006572793792	map00564	A0A6A6KS70/A0A6A6LI33/A0A6A6LZ71/A0A6A6MWJ8
Oxidative phosphorylation	5	400	0.999703957824965	0.851006572793792	map00190	A0A6A6LZA5/A0A6A6M8P1/A0A6A6M919/A0A6A6MTC2/A0A6A6NHY3
Ubiquitin mediated proteolysis	9	400	0.999703957824965	0.851006572793792	map04120	A0A6A6KU85/A0A6A6LF05/A0A6A6LTS1/A0A6A6LXT8/A0A6A6MT03/A0A6A6MYE3/A0A6A6NCR1/A0A6A6NHJ1/A0A6A6NHV2
Ubiquinone and other terpenoid-quinone biosynthesis	1	400	0.999703957824965	0.851006572793792	map00130	A0A6A6LLQ8
Biosynthesis of various plant secondary metabolites	5	400	0.999703957824965	0.851006572793792	map00999	A0A6A6KFM8/A0A6A6KTQ2/A0A6A6MAN8/A0A6A6MSX6/A0A6A6N1S6
N-Glycan biosynthesis	1	400	0.999703957824965	0.851006572793792	map00510	A0A6A6K8U8
Starch and sucrose metabolism	9	400	0.999703957824965	0.851006572793792	map00500	A0A6A6K185/A0A6A6KTQ2/A0A6A6KWL0/A0A6A6LJV3/A0A6A6M5E3/A0A6A6MS69/A0A6A6N1S6/A0A6A6NCK6/A0A6A6NIS9
Polycomb repressive complex	2	400	0.999703957824965	0.851006572793792	map03083	A0A6A6LXT8/A0A6A6NHV2
Cyanoamino acid metabolism	4	400	0.999703957824965	0.851006572793792	map00460	A0A6A6KTQ2/A0A6A6M373/A0A6A6MCM9/A0A6A6N1S6
Linoleic acid metabolism	1	400	0.999703957824965	0.851006572793792	map00591	A0A6A6KKW6
ATP-dependent chromatin remodeling	2	400	0.999703957824965	0.851006572793792	map03082	A0A6A6LD61/A0A6A6NIK1
Stilbenoid, diarylheptanoid and gingerol biosynthesis	1	400	0.999703957824965	0.851006572793792	map00945	A0A6A6MI56
Aminoacyl-tRNA biosynthesis	2	400	0.999703957824965	0.851006572793792	map00970	A0A6A6L9H8/A0A6A6LU29
Motor proteins	4	400	0.999703957824965	0.851006572793792	map04814	A0A6A6KD12/A0A6A6KJX4/A0A6A6L3V9/A0A6A6LAA4
Flavonoid biosynthesis	1	400	0.999703957824965	0.851006572793792	map00941	A0A6A6MI56
Pentose and glucuronate interconversions	4	400	0.999703957824965	0.851006572793792	map00040	A0A6A6KI57/A0A6A6LRJ6/A0A6A6MFJ9/A0A6A6MS69
Sesquiterpenoid and triterpenoid biosynthesis	1	400	0.999703957824965	0.851006572793792	map00909	A0A6A6MCB6
Monoterpenoid biosynthesis	1	400	0.999703957824965	0.851006572793792	map00902	A0A6A6L3B9
Phenylpropanoid biosynthesis	3	400	0.999703957824965	0.851006572793792	map00940	A0A6A6K7H1/A0A6A6KT33/A0A6A6MI56

## Sheet: downregulated protein kegg 
Description	Gene number	all	p.adjust	qvalue	ID	geneID
Biosynthesis of amino acids	43	385	7.12593059103663e-07	5.42087599141221e-07	map01230	A0A6A6K4Y9/A0A6A6K5L5/A0A6A6K9U3/A0A6A6KBQ8/A0A6A6KE87/A0A6A6KFE7/A0A6A6KFM8/A0A6A6KHX0/A0A6A6KKE4/A0A6A6KMH4/A0A6A6KRX8/A0A6A6KYM5/A0A6A6KZG6/A0A6A6L630/A0A6A6LA49/A0A6A6LFE6/A0A6A6LGC2/A0A6A6LHL1/A0A6A6LIC9/A0A6A6LKC8/A0A6A6LP28/A0A6A6LQC5/A0A6A6LTA2/A0A6A6LV32/A0A6A6LW22/A0A6A6LZP5/A0A6A6M1J3/A0A6A6M3C5/A0A6A6M4E8/A0A6A6M8Q0/A0A6A6MAN8/A0A6A6MEX6/A0A6A6MFQ8/A0A6A6MJZ3/A0A6A6MNF5/A0A6A6MNP5/A0A…
Citrate cycle (TCA cycle)	17	385	4.80730224544551e-06	3.65703664845921e-06	map00020	A0A6A6KBH1/A0A6A6KCR4/A0A6A6KJT7/A0A6A6KQS5/A0A6A6KVL8/A0A6A6KYM5/A0A6A6L6L1/A0A6A6LCS3/A0A6A6M796/A0A6A6MCE3/A0A6A6MG49/A0A6A6MJZ3/A0A6A6MKQ5/A0A6A6MP05/A0A6A6MYV5/A0A6A6N8Y7/A0A6A6NID4
Glycolysis / Gluconeogenesis	28	385	6.31439461286049e-06	4.80352000624504e-06	map00010	A0A6A6K9U3/A0A6A6KHX0/A0A6A6KI57/A0A6A6KMH4/A0A6A6KQS5/A0A6A6KRX8/A0A6A6KZG6/A0A6A6L630/A0A6A6L6L1/A0A6A6LCB4/A0A6A6LCS3/A0A6A6LDC5/A0A6A6M1J3/A0A6A6M3C5/A0A6A6M5X6/A0A6A6M796/A0A6A6M8Q0/A0A6A6M9J3/A0A6A6MAH2/A0A6A6MER2/A0A6A6MFQ8/A0A6A6MG49/A0A6A6MI95/A0A6A6MQN1/A0A6A6MTQ9/A0A6A6MVY6/A0A6A6MYV5/A0A6A6NID4
Pyruvate metabolism	24	385	6.31439461286049e-06	4.80352000624504e-06	map00620	A0A6A6K7H6/A0A6A6KBH1/A0A6A6KDP0/A0A6A6KI57/A0A6A6KMF4/A0A6A6KMH4/A0A6A6KQS5/A0A6A6L6L1/A0A6A6LCB4/A0A6A6LCS3/A0A6A6LDC5/A0A6A6LKS0/A0A6A6LMK0/A0A6A6LP97/A0A6A6LTZ4/A0A6A6M3C5/A0A6A6M796/A0A6A6MCE3/A0A6A6MFW5/A0A6A6MG49/A0A6A6MQN1/A0A6A6MS86/A0A6A6MYV5/A0A6A6NID4
Fatty acid metabolism	14	385	0.00144923191974857	0.00110246744890205	map01212	A0A6A6K7H6/A0A6A6KCE1/A0A6A6KDP0/A0A6A6KKK9/A0A6A6KMF4/A0A6A6KWT7/A0A6A6KZD7/A0A6A6LCF7/A0A6A6LSV4/A0A6A6MA28/A0A6A6MJP1/A0A6A6MMA1/A0A6A6MQB9/A0A6A6NJL0
Carbon fixation by Calvin cycle	15	385	0.00550797759575041	0.00419005814448947	map00710	A0A6A6KBH1/A0A6A6KKE4/A0A6A6KRX8/A0A6A6KZG6/A0A6A6L630/A0A6A6L6L1/A0A6A6LHL1/A0A6A6LMK0/A0A6A6LP97/A0A6A6LTA2/A0A6A6M8Q0/A0A6A6MBX6/A0A6A6MCE3/A0A6A6MUT5/A0A6A6MVY6
2-Oxocarboxylic acid metabolism	17	385	0.00650830331490446	0.00495103127007327	map01210	A0A6A6KBQ8/A0A6A6KQS5/A0A6A6KVL8/A0A6A6KYM5/A0A6A6LCS3/A0A6A6LGC2/A0A6A6LHL1/A0A6A6LZP5/A0A6A6M796/A0A6A6MG49/A0A6A6MJZ3/A0A6A6MNF5/A0A6A6MP05/A0A6A6MW28/A0A6A6MYV5/A0A6A6NID4/A0A6A6NJB3
Endocytosis	27	385	0.00650830331490446	0.00495103127007327	map04144	A0A6A6KFH7/A0A6A6KK62/A0A6A6KQE8/A0A6A6KUK6/A0A6A6KX78/A0A6A6KZV4/A0A6A6L0G3/A0A6A6L0P4/A0A6A6L2Q7/A0A6A6L3U0/A0A6A6L3Y3/A0A6A6LDE1/A0A6A6LG60/A0A6A6LI33/A0A6A6LJF4/A0A6A6LKL0/A0A6A6LLZ7/A0A6A6LNG5/A0A6A6LRX5/A0A6A6LSM1/A0A6A6M117/A0A6A6M8I6/A0A6A6MGF4/A0A6A6MGN0/A0A6A6MXX7/A0A6A6N039/A0A6A6NAJ1
Fatty acid biosynthesis	9	385	0.0234877589068621	0.017867733445291	map00061	A0A6A6KCE1/A0A6A6KDP0/A0A6A6KKK9/A0A6A6KMF4/A0A6A6KWT7/A0A6A6MA28/A0A6A6MJP1/A0A6A6MMA1/A0A6A6NJL0
Protein processing in endoplasmic reticulum	28	385	0.0234877589068621	0.017867733445291	map04141	A0A6A6K803/A0A6A6K8U8/A0A6A6KFY9/A0A6A6KGB4/A0A6A6KHT0/A0A6A6KJN9/A0A6A6KPU1/A0A6A6KQE8/A0A6A6L3U0/A0A6A6L7Y4/A0A6A6LG49/A0A6A6LJF4/A0A6A6LTE0/A0A6A6LUW7/A0A6A6LVK5/A0A6A6LVN9/A0A6A6LXT8/A0A6A6M0S0/A0A6A6MIS9/A0A6A6MNQ2/A0A6A6MS95/A0A6A6MU99/A0A6A6N039/A0A6A6N0X9/A0A6A6N244/A0A6A6NEU2/A0A6A6NHV2/A0A6A6NIP2
Pentose phosphate pathway	11	385	0.0242316542834635	0.0184336335106401	map00030	A0A6A6K9U3/A0A6A6KKE4/A0A6A6LBE4/A0A6A6LDC0/A0A6A6LG56/A0A6A6LTA2/A0A6A6M3E7/A0A6A6MAH2/A0A6A6MER2/A0A6A6MI95/A0A6A6MNA9
Proteasome	10	385	0.0302111429376716	0.022982382066694	map03050	A0A6A6K7V8/A0A6A6KK89/A0A6A6KQT5/A0A6A6KUG2/A0A6A6KVT8/A0A6A6LFB1/A0A6A6LGE6/A0A6A6M382/A0A6A6MF92/A0A6A6MMB6
Arginine biosynthesis	8	385	0.0312258362840339	0.0237542850104106	map00220	A0A6A6K5L5/A0A6A6KE87/A0A6A6LA49/A0A6A6LHL1/A0A6A6LV32/A0A6A6LZP5/A0A6A6MEX6/A0A6A6MW28
Nucleotide metabolism	13	385	0.0312258362840339	0.0237542850104106	map01232	A0A6A6K7K5/A0A6A6KCB5/A0A6A6KSE0/A0A6A6KWL0/A0A6A6L4W5/A0A6A6L729/A0A6A6LT95/A0A6A6M6Q0/A0A6A6M7F2/A0A6A6MJK4/A0A6A6MK92/A0A6A6NDJ9/A0A6A6NGL7
Peroxisome	12	385	0.0430154559699629	0.0327229474871014	map04146	A0A6A6KAT2/A0A6A6KE69/A0A6A6KWT7/A0A6A6LCF7/A0A6A6M4K1/A0A6A6MA28/A0A6A6MJA3/A0A6A6MNB3/A0A6A6MP05/A0A6A6MZB8/A0A6A6NA30/A0A6A6NJL0
Glutathione metabolism	14	385	0.0430154559699629	0.0327229474871014	map00480	A0A6A6K360/A0A6A6KVB4/A0A6A6L9E5/A0A6A6LBE4/A0A6A6LCS2/A0A6A6LQN8/A0A6A6M3E7/A0A6A6MHT1/A0A6A6MHX0/A0A6A6MIQ2/A0A6A6MLI3/A0A6A6MMX1/A0A6A6MP05/A0A6A6MU12
Glyoxylate and dicarboxylate metabolism	12	385	0.0452323888411199	0.0344094245054074	map00630	A0A6A6K4Y9/A0A6A6K7H6/A0A6A6KBH1/A0A6A6KYM5/A0A6A6LLQ8/A0A6A6M796/A0A6A6MBX6/A0A6A6MCE3/A0A6A6MEX6/A0A6A6MG49/A0A6A6MJZ3/A0A6A6MUT5
Lipoic acid metabolism	7	385	0.0452323888411199	0.0344094245054074	map00785	A0A6A6KQS5/A0A6A6KVL8/A0A6A6LCS3/A0A6A6M796/A0A6A6MG49/A0A6A6MYV5/A0A6A6NID4
Biotin metabolism	5	385	0.055471848907657	0.0421988412742901	map00780	A0A6A6KCE1/A0A6A6KKK9/A0A6A6KQZ6/A0A6A6MJP1/A0A6A6MMA1
Terpenoid backbone biosynthesis	11	385	0.055471848907657	0.0421988412742901	map00900	A0A0F6MU12/A0A6A6K2T2/A0A6A6K7H6/A0A6A6KAT2/A0A6A6M4K1/A0A6A6MCB6/A0A6A6MER5/A0A6A6MNH7/A0A6A6MQR8/A0A6A6N7V5/Q8L3U6
Phagosome	13	385	0.0630644489597468	0.0479747245514217	map04145	A0A6A6KD12/A0A6A6KED4/A0A6A6KJX4/A0A6A6KT56/A0A6A6L2Q7/A0A6A6LAA4/A0A6A6LRX5/A0A6A6LZA5/A0A6A6M0S0/A0A6A6M919/A0A6A6MFS7/A0A6A6NDN6/A0A6A6NHY3
Galactose metabolism	10	385	0.0630644489597468	0.0479747245514217	map00052	A0A6A6K9U3/A0A6A6KTA9/A0A6A6M5E3/A0A6A6M5U4/A0A6A6M5X6/A0A6A6M9E4/A0A6A6M9J3/A0A6A6MHG9/A0A6A6MZL0/A0A6A6NC77
Propanoate metabolism	7	385	0.0675309385101063	0.0513724963455917	map00640	A0A6A6KDP0/A0A6A6KMF4/A0A6A6LCF7/A0A6A6LDC5/A0A6A6M796/A0A6A6MG49/A0A6A6N8Y7
Fructose and mannose metabolism	9	385	0.0722044555115372	0.0549277591684405	map00051	A0A6A6K1E8/A0A6A6K473/A0A6A6K9U3/A0A6A6KGF1/A0A6A6KRX8/A0A6A6L630/A0A6A6LI74/A0A6A6MAH2/A0A6A6NCK6
Other glycan degradation	5	385	0.0740918395093021	0.0563635400070763	map00511	A0A6A6KDF6/A0A6A6KTS5/A0A6A6LLC4/A0A6A6N9P9/A0A6A6NC77
Biosynthesis of nucleotide sugars	12	385	0.0834306433566497	0.0634678047648994	map01250	A0A6A6K1E8/A0A6A6K473/A0A6A6KDH9/A0A6A6KFF0/A0A6A6KGH6/A0A6A6LI74/A0A6A6MIV9/A0A6A6ML41/A0A6A6MQA7/A0A6A6MUY2/A0A6A6N8P1/A0A6A6NCK6
Sphingolipid metabolism	6	385	0.0918335297435797	0.069860093391843	map00600	A0A6A6KDF6/A0A6A6L9T1/A0A6A6LT71/A0A6A6MZL0/A0A6A6N9P9/A0A6A6NC77
Alanine, aspartate and glutamate metabolism	8	385	0.0918335297435797	0.069860093391843	map00250	A0A6A6KE87/A0A6A6KNH7/A0A6A6LA49/A0A6A6LHL1/A0A6A6M373/A0A6A6M7F2/A0A6A6MEX6/A0A6A6MZL4
Pyrimidine metabolism	10	385	0.101220410253352	0.077000931285168	map00240	A0A6A6K7K5/A0A6A6KSE0/A0A6A6KWL0/A0A6A6L0C4/A0A6A6L729/A0A6A6M6Q0/A0A6A6MJK4/A0A6A6MK92/A0A6A6MYA6/A0A6A6NDJ9
Glycosphingolipid biosynthesis - globo and isoglobo series	3	385	0.117674046861398	0.0895176296336156	map00603	A0A6A6KDF6/A0A6A6MZL0/A0A6A6N9P9
Nicotinate and nicotinamide metabolism	5	385	0.150474484725316	0.114469753970607	map00760	A0A6A6K5D2/A0A6A6K7K5/A0A6A6KWL0/A0A6A6L1R0/A0A6A6M6Q0
C5-Branched dibasic acid metabolism	3	385	0.161955901084193	0.123203958365684	map00660	A0A6A6KBQ8/A0A6A6LGC2/A0A6A6MNF5
Caffeine metabolism	2	385	0.17506956149634	0.133179852177667	map00232	A0A6A6KKT0/A0A6A6KKW6
Nucleocytoplasmic transport	14	385	0.188219184149768	0.143183103377975	map03013	A0A6A6K4Q8/A0A6A6K7J8/A0A6A6KBI6/A0A6A6KBK1/A0A6A6LH37/A0A6A6LHC9/A0A6A6LHN1/A0A6A6M3B0/A0A6A6MBL8/A0A6A6MFA5/A0A6A6MHV4/A0A6A6MP73/A0A6A6MTE7/A0A6A6NEY0
Fatty acid elongation	4	385	0.203600742026206	0.154884244265845	map00062	A0A6A6KZD7/A0A6A6LSV4/A0A6A6M8I4/A0A6A6MQB9
Fatty acid degradation	6	385	0.208154198739495	0.158348174184843	map00071	A0A6A6K7H6/A0A6A6KWT7/A0A6A6LCB4/A0A6A6LCF7/A0A6A6MA28/A0A6A6NJL0
Vitamin B6 metabolism	3	385	0.229295230707874	0.174430692975472	map00750	A0A6A6KHZ0/A0A6A6KIN8/A0A6A6LQC5
Lysine degradation	5	385	0.229295230707874	0.174430692975472	map00310	A0A6A6K7H6/A0A6A6KVL8/A0A6A6LW22/A0A6A6M796/A0A6A6MG49
Glycosaminoglycan degradation	3	385	0.268841519607151	0.204514557153604	map00531	A0A6A6KDF6/A0A6A6N4X0/A0A6A6N9P9
Various types of N-glycan biosynthesis	5	385	0.268841519607151	0.204514557153604	map00513	A0A6A6K8U8/A0A6A6KDC6/A0A6A6KDF6/A0A6A6MQA9/A0A6A6N9P9
RNA polymerase	5	385	0.268841519607151	0.204514557153604	map03020	A0A6A6KSV1/A0A6A6LEZ2/A0A6A6LS86/A0A6A6MSQ5/A0A6A6MU12
Ether lipid metabolism	4	385	0.268841519607151	0.204514557153604	map00565	A0A6A6LI33/A0A6A6LIG7/A0A6A6LNG5/A0A6A6LZ71
Purine metabolism	10	385	0.302058180734961	0.229783313075689	map00230	A0A6A6K7K5/A0A6A6KCB5/A0A6A6KWL0/A0A6A6L4W5/A0A6A6LT95/A0A6A6LXK6/A0A6A6M7F2/A0A6A6MJK4/A0A6A6MK92/A0A6A6NGL7
Amino sugar and nucleotide sugar metabolism	14	385	0.353597795452991	0.268990804148229	map00520	A0A6A6K1E8/A0A6A6K473/A0A6A6KDF6/A0A6A6KDH9/A0A6A6KGH6/A0A6A6LI74/A0A6A6MIV9/A0A6A6ML41/A0A6A6MQA7/A0A6A6MUY2/A0A6A6MVG7/A0A6A6N8P1/A0A6A6N9P9/A0A6A6NCK6
Arginine and proline metabolism	7	385	0.371092482716274	0.28229945611322	map00330	A0A6A6K5L5/A0A6A6LA44/A0A6A6LBS1/A0A6A6LV32/A0A6A6M4E8/A0A6A6N211/A0A6A6N5N1
Glucosinolate biosynthesis	4	385	0.426002786197197	0.324071115550278	map00966	A0A6A6KBQ8/A0A6A6LGC2/A0A6A6MNF5/A0A6A6NJB3
Nucleotide excision repair	7	385	0.473345974933191	0.36008627902923	map03420	A0A6A6KSV1/A0A6A6KUQ6/A0A6A6LG49/A0A6A6LS86/A0A6A6MSQ5/A0A6A6MU12/A0A6A6NJV7
Nitrogen metabolism	4	385	0.534695963433633	0.406756770060084	map00910	A0A6A6MCM9/A0A6A6MER9/A0A6A6MEX6/A0A6A6MSD8
Pantothenate and CoA biosynthesis	5	385	0.534695963433633	0.406756770060084	map00770	A0A6A6KWL0/A0A6A6L0C4/A0A6A6LPE8/A0A6A6MLH6/A0A6A6MYA6
Efferocytosis	7	385	0.534695963433633	0.406756770060084	map04148	A0A6A6K5L5/A0A6A6L2Q7/A0A6A6LRX5/A0A6A6LT71/A0A6A6LV32/A0A6A6M0S0/A0A6A6NDN6
Butanoate metabolism	3	385	0.534695963433633	0.406756770060084	map00650	A0A6A6K7H6/A0A6A6KNH7/A0A6A6MZL4
mRNA surveillance pathway	12	385	0.534695963433633	0.406756770060084	map03015	A0A6A6K4Q8/A0A6A6K7J8/A0A6A6KGM4/A0A6A6KHN4/A0A6A6KJ25/A0A6A6KU63/A0A6A6M208/A0A6A6MFA5/A0A6A6MHV4/A0A6A6MP73/A0A6A6MTE7/A0A6A6MXD1
beta-Alanine metabolism	5	385	0.539373393047316	0.410315009306229	map00410	A0A6A6KNH7/A0A6A6L0C4/A0A6A6LCF7/A0A6A6MYA6/A0A6A6MZL4
Valine, leucine and isoleucine biosynthesis	3	385	0.546577375699115	0.415795261478318	map00290	A0A6A6KBQ8/A0A6A6LGC2/A0A6A6MNF5
Glycerolipid metabolism	7	385	0.546577375699115	0.415795261478318	map00561	A0A6A6K320/A0A6A6KGH6/A0A6A6KI57/A0A6A6LD61/A0A6A6LDN0/A0A6A6MDM4/A0A6A6MZL0
Cysteine and methionine metabolism	10	385	0.546577375699115	0.415795261478318	map00270	A0A6A6K625/A0A6A6KBH1/A0A6A6L1M7/A0A6A6LDC5/A0A6A6LFE6/A0A6A6LIC9/A0A6A6MAN8/A0A6A6MCE3/A0A6A6MNP5/A0A6A6NIL6
Riboflavin metabolism	2	385	0.590718168556035	0.44937428125448	map00740	A0A6A6KWL0/A0A6A6LYR9
Glycine, serine and threonine metabolism	7	385	0.627224058672922	0.477145237026725	map00260	A0A6A6K4Y9/A0A6A6KFE7/A0A6A6KHX0/A0A6A6LLQ8/A0A6A6LQC5/A0A6A6M796/A0A6A6MG49
Lysine biosynthesis	2	385	0.627224058672922	0.477145237026725	map00300	A0A6A6LP28/A0A6A6LW22
Histidine metabolism	2	385	0.627224058672922	0.477145237026725	map00340	A0A6A6L575/A0A6A6LKC8
Inositol phosphate metabolism	6	385	0.627224058672922	0.477145237026725	map00562	A0A6A6KED4/A0A6A6KRX8/A0A6A6L630/A0A6A6LKC8/A0A6A6LZ71/A0A6A6MKL8
D-Amino acid metabolism	1	385	0.627224058672922	0.477145237026725	map00470	A0A6A6LP28
Taurine and hypotaurine metabolism	2	385	0.627224058672922	0.477145237026725	map00430	A0A6A6KNH7/A0A6A6MZL4
Tyrosine metabolism	4	385	0.627224058672922	0.477145237026725	map00350	A0A6A6KMB8/A0A6A6LCB4/A0A6A6LLQ8/A0A6A6LPJ9
Tryptophan metabolism	11	385	0.635988910680236	0.483812882074306	map00380	A0A6A6K7H6/A0A6A6KKT0/A0A6A6KKW6/A0A6A6KVL8/A0A6A6LA44/A0A6A6LDP1/A0A6A6M5J1/A0A6A6M796/A0A6A6MCM9/A0A6A6MG49/A0A6A6NJB3
Flavonoid biosynthesis	5	385	0.635988910680236	0.483812882074306	map00941	A0A6A6KJL5/A0A6A6M002/A0A6A6N5T8/A0A6A6N619/A0A6A6NHM4
Sulfur metabolism	3	385	0.635988910680236	0.483812882074306	map00920	A0A6A6L9H5/A0A6A6LFE6/A0A6A6MNP5
Biosynthesis of unsaturated fatty acids	2	385	0.635988910680236	0.483812882074306	map01040	A0A6A6KZD7/A0A6A6LCF7
One carbon pool by folate	3	385	0.714115920658618	0.543246078519603	map00670	A0A6A6K4Y9/A0A6A6KBP7/A0A6A6NDJ9
SNARE interactions in vesicular transport	3	385	0.714115920658618	0.543246078519603	map04130	A0A6A6KN21/A0A6A6LPE8/A0A6A6N9J3
alpha-Linolenic acid metabolism	5	385	0.727687489462549	0.553570314849883	map00592	A0A6A6K831/A0A6A6KBP0/A0A6A6LCB4/A0A6A6LCF7/A0A6A6MF54
Selenocompound metabolism	2	385	0.727687489462549	0.553570314849883	map00450	A0A6A6LIC9/A0A6A6MNP5
Ascorbate and aldarate metabolism	5	385	0.819987312689394	0.623785129511613	map00053	A0A6A6KI57/A0A6A6KVB4/A0A6A6L9E5/A0A6A6LKC8/A0A6A6MUY2
N-Glycan biosynthesis	3	385	0.826581648457507	0.628801607849143	map00510	A0A6A6K8U8/A0A6A6KDC6/A0A6A6MQA9
Viral life cycle - HIV-1	3	385	0.843836977463099	0.641928173921509	map03250	A0A6A6M384/A0A6A6M3I5/A0A6A6MI22
Circadian rhythm - plant	3	385	0.931493565279689	0.708610761734217	map04712	A0A6A6L9P3/A0A6A6NG11/A0A6A6NG27
Valine, leucine and isoleucine degradation	3	385	0.931493565279689	0.708610761734217	map00280	A0A6A6K7H6/A0A6A6M796/A0A6A6MG49
Cytoskeleton in muscle cells	3	385	0.931493565279689	0.708610761734217	map04820	A0A6A6L5E7/A0A6A6M1J3/A0A6A6MFQ8
Autophagy - other	2	385	0.931493565279689	0.708610761734217	map04136	A0A6A6KED4/A0A6A6M208
Folate biosynthesis	2	385	0.931493565279689	0.708610761734217	map00790	A0A6A6KMT6/A0A6A6NDJ9
Spliceosome	13	385	0.931493565279689	0.708610761734217	map03040	A0A6A6K4Q8/A0A6A6K7J8/A0A6A6KLK8/A0A6A6KQE8/A0A6A6KVY3/A0A6A6L3U0/A0A6A6LJF4/A0A6A6MFA5/A0A6A6MHV4/A0A6A6MP73/A0A6A6MTE7/A0A6A6MYE3/A0A6A6N039
Stilbenoid, diarylheptanoid and gingerol biosynthesis	3	385	0.931493565279689	0.708610761734217	map00945	A0A6A6KJL5/A0A6A6N5T8/A0A6A6N619
Photosynthesis - antenna proteins	1	385	0.931493565279689	0.708610761734217	map00196	A0A6A6K2V9
RNA degradation	7	385	0.931493565279689	0.708610761734217	map03018	A0A6A6K9U3/A0A6A6L7V9/A0A6A6M1J3/A0A6A6M5P0/A0A6A6MDV2/A0A6A6MFQ8/A0A6A6MUW2
Arachidonic acid metabolism	2	385	0.931493565279689	0.708610761734217	map00590	A0A6A6KKW6/A0A6A6KT86
Diterpenoid biosynthesis	2	385	0.931493565279689	0.708610761734217	map00904	A0A6A6KQF4/A0A6A6L3P5
Porphyrin metabolism	3	385	0.931493565279689	0.708610761734217	map00860	A0A6A6L7Z4/A0A6A6MSE9/A0A6A6MTF4
Phosphatidylinositol signaling system	4	385	0.966735555792989	0.735420237047298	map04070	A0A6A6KED4/A0A6A6LKC8/A0A6A6LV84/A0A6A6MKL8
Steroid biosynthesis	2	385	0.980906086208832	0.746200118655104	map00100	A0A6A6KC53/A0A6A6NI23
Biosynthesis of various plant secondary metabolites	7	385	0.989999808711703	0.753117943823144	map00999	A0A6A6KFM8/A0A6A6KTQ2/A0A6A6M002/A0A6A6MAN8/A0A6A6MSX6/A0A6A6N1S6/A0A6A6NIL6
Glycerophospholipid metabolism	5	385	0.99251979491931	0.755034961194698	map00564	A0A6A6LI33/A0A6A6LIG7/A0A6A6LNG5/A0A6A6LZ71/A0A6A6MWJ8
Basal transcription factors	2	385	0.99251979491931	0.755034961194698	map03022	A0A6A6KWA4/A0A6A6NJV7
Isoquinoline alkaloid biosynthesis	1	385	0.998303447394326	0.75943473220621	map00950	A0A6A6LPJ9
Linoleic acid metabolism	2	385	0.998563972922196	0.759632920577699	map00591	A0A6A6KKT0/A0A6A6KKW6
Thiamine metabolism	1	385	0.998563972922196	0.759632920577699	map00730	A0A6A6KBP6
Phenylalanine metabolism	2	385	0.998563972922196	0.759632920577699	map00360	A0A6A6LA44/A0A6A6LLQ8
Phenylalanine, tyrosine and tryptophan biosynthesis	2	385	0.998563972922196	0.759632920577699	map00400	A0A6A6KFM8/A0A6A6MT80
Cyanoamino acid metabolism	5	385	0.998563972922196	0.759632920577699	map00460	A0A6A6K4Y9/A0A6A6KTQ2/A0A6A6M373/A0A6A6MCM9/A0A6A6N1S6
Motor proteins	6	385	0.998563972922196	0.759632920577699	map04814	A0A6A6KD12/A0A6A6KJX4/A0A6A6L3V9/A0A6A6LAA4/A0A6A6LUU6/A0A6A6MFS7
Tropane, piperidine and pyridine alkaloid biosynthesis	1	385	0.998563972922196	0.759632920577699	map00960	A0A6A6LLQ8
Oxidative phosphorylation	5	385	0.998563972922196	0.759632920577699	map00190	A0A6A6KT56/A0A6A6LZA5/A0A6A6M919/A0A6A6MTC2/A0A6A6NHY3
Photosynthesis	1	385	0.998563972922196	0.759632920577699	map00195	A0A6A6L7M3
Mismatch repair	1	385	0.998563972922196	0.759632920577699	map03430	A0A6A6KUQ6
DNA replication	1	385	0.998563972922196	0.759632920577699	map03030	A0A6A6KUQ6
Ubiquinone and other terpenoid-quinone biosynthesis	1	385	0.998563972922196	0.759632920577699	map00130	A0A6A6LLQ8
Polycomb repressive complex	2	385	0.998563972922196	0.759632920577699	map03083	A0A6A6LXT8/A0A6A6NHV2
Carotenoid biosynthesis	1	385	0.998563972922196	0.759632920577699	map00906	A0A6A6M0Z6
Homologous recombination	1	385	0.998563972922196	0.759632920577699	map03440	A0A6A6KUQ6
Phenylpropanoid biosynthesis	7	385	0.998563972922196	0.759632920577699	map00940	A0A6A6K7H1/A0A6A6KCU6/A0A6A6KJL5/A0A6A6KT33/A0A6A6LDP1/A0A6A6N5T8/A0A6A6N619
Ubiquitin mediated proteolysis	8	385	0.998563972922196	0.759632920577699	map04120	A0A6A6LF05/A0A6A6LR08/A0A6A6LXT8/A0A6A6MT03/A0A6A6MYE3/A0A6A6NCR1/A0A6A6NHJ1/A0A6A6NHV2
MAPK signaling pathway - plant	7	385	0.998563972922196	0.759632920577699	map04016	A0A6A6L597/A0A6A6LV84/A0A6A6MJK4/A0A6A6MJT1/A0A6A6MK92/A0A6A6N2W2/I3NR03
Sesquiterpenoid and triterpenoid biosynthesis	2	385	0.998563972922196	0.759632920577699	map00909	A0A6A6KSE9/A0A6A6MCB6
Starch and sucrose metabolism	8	385	0.998563972922196	0.759632920577699	map00500	A0A6A6KTQ2/A0A6A6KWL0/A0A6A6LI74/A0A6A6M5E3/A0A6A6N1S6/A0A6A6NCK6/A0A6A6NIS9/A0A6A6NL10
ATP-dependent chromatin remodeling	2	385	0.998563972922196	0.759632920577699	map03082	A0A6A6LD61/A0A6A6NIK1
Aminoacyl-tRNA biosynthesis	2	385	0.998563972922196	0.759632920577699	map00970	A0A6A6L9H8/A0A6A6LU29
Ribosome biogenesis in eukaryotes	2	385	0.998563972922196	0.759632920577699	map03008	A0A6A6L9P3/A0A6A6MFR4
Ribosome	8	385	0.998563972922196	0.759632920577699	map03010	A0A6A6KC25/A0A6A6KEL7/A0A6A6KF21/A0A6A6LNT0/A0A6A6M4R8/A0A6A6ML12/I3NMJ5/I3NML5
Pentose and glucuronate interconversions	3	385	0.998563972922196	0.759632920577699	map00040	A0A6A6KI57/A0A6A6LRJ6/A0A6A6MK03
Monoterpenoid biosynthesis	1	385	0.998563972922196	0.759632920577699	map00902	A0A6A6L3B9
