# Supplementary material for: Integrated proteomic and phosphoproteomic analysis reveals the MAPK cascade as a key regulator of ethylene-induced latex production in Hevea brasiliensis
Source: Stress Biol. 2026 Feb 19;6(1):18. doi: 10.1007/s44154-026-00290-9 (PMC12920992; doi:10.1007/s44154-026-00290-9)
Supplement: Supplementary file 7 — Supplementary Material 7: Table S6 Dataset for cluster and heatmap analysis of differentially phosphorylated proteins under ethephon treatment. [file 44154_2026_290_MOESM7_ESM.xlsx]

## Sheet: Cluster
Supplemental Table S6：Cluster and Heatmap analysis
name	1d	3d	5d
A0A345H7V0_S173_M1	36675.4	4137.78	35069.8
A0A6A6MTC3_T89_M1	532634	224712	673381
A0A343IVF8_S81_M1	248819	40495.3	74226
A0A6A6MTC3_S81_M1	248819	40495.3	74226
A0A6A6K154_S345_M1	194080	316163	135673
A0A6A6LEX9_S364_M1	194080	316163	135673
A0A6A6K162_Y316_M1	11255	6165.48	1084.42
A0A6A6MBT6_Y772_M1	11255	6165.48	1084.42
A0A6A6K1X4_S595_M1	1349.82	591.549	2095.78
A0A6A6MJZ1_S578_M1	1349.82	591.549	2095.78
A0A6A6K251_S485_M1	5625.73	0	0
A0A6A6K2G9_S463_M1	85964.3	0	52772.1
A0A6A6K2G9_S512_M1	20599.7	27927.7	42823.2
A0A6A6K2T8_S56_M1	91236.5	0	24253.5
A0A6A6K2Y0_T274_M1	374121	194475	54208.4
A0A6A6K3J5_S29_M1	29763.2	39084.3	48667.3
A0A6A6K3M7_S1077_M1	58818.5	21036.4	14852.2
A0A6A6K3T0_S36_M1	51822.4	141544	19129.8
A0A6A6K4C4_S102_M1	21995.4	0	99880.7
A0A6A6K4R8_S307_M1	1308.29	371.872	381.512
A0A6A6K537_S616_M1	180877	523745	133075
A0A6A6K5C7_S230_M2	204581	347905	634617
A0A6A6K5C7_S227_M2	132983	34252.2	284648
A0A6A6K5J6_T157_M1	12504.2	12932.8	10307.8
A0A6A6K5W1_S732_M1	15482.1	69688	22572.7
A0A6A6K6S5_S71_M1	105322	30997.9	0
A0A6A6K751_S245_M1	74322.6	334355	346335
A0A6A6K8P5_S381_M1	74322.6	334355	346335
A0A6A6K782_S63_M1	72534.6	200150	121954
A0A6A6KLT9_S38_M1	72534.6	200150	121954
A0A6A6MEA1_S38_M1	72534.6	200150	121954
A0A6A6MEE3_S38_M1	72534.6	200150	121954
A0A6A6NB90_S47_M1	72534.6	200150	121954
A0A6A6K7S7_S576_M1	116595	165040	65521.9
A0A6A6K7Y5_S383_M1	19564.4	7027.68	5360.83
A0A6A6K815_S238_M1	30750.2	11231	22090.9
A0A6A6K858_S7_M1	20723.5	15096.5	31716.2
A0A6A6K958_S7_M1	20723.5	15096.5	31716.2
A0A6A6K9E2_S516_M1	84487.2	51833.6	28927.8
A0A6A6KA06_S3_M1	87304.7	177615	146958
A0A6A6KA63_S3_M1	87304.7	177615	146958
A0A6A6KB30_S16_M1	39267.3	0	0
A0A6A6KB78_S16_M1	39267.3	0	0
A0A6A6KCH4_S9_M1	6181.12	1853.33	0
A0A6A6KD73_S67_M1	653671	1.52017e+06	507051
A0A6A6KDE8_S366_M1	38537.2	26676.8	7315.88
A0A6A6KDV6_S233_M1	66785.5	42007.4	198682
A0A6A6KDV6_S187_M1	15885.2	5667.12	56352.4
A0A6A6KF88_S200_M1	4382.34	635.128	0
A0A6A6KFD7_S200_M1	4382.34	635.128	0
A0A6A6KFX7_S67_M1	266090	460603	73634.1
A0A6A6KGC8_S16_M1	7721.24	0	0
A0A6A6KGD7_T301_M1	36194.6	0	0
A0A6A6KGD7_S200_M1	46089.7	79164.7	22348.2
A0A6A6KGD7_S93_M1	41557.6	9322.98	8021.78
A0A6A6KGV2_S362_M1	68557.9	38224	39617.9
A0A6A6KIA8_S410_M1	68557.9	38224	39617.9
A0A6A6KGW9_S218_M1	12776.6	33109.3	4741.16
A0A6A6KGY4_S215_M1	95955.9	133855	183343
A0A6A6KH18_S44_M1	16868.9	0	31244.1
A0A6A6KHE7_S44_M2	3776.39	1032.64	5591.8
A0A6A6KHE7_S41_M2	3776.39	1032.64	5591.8
A0A6A6KHG2_S347_M1	464521	83376.1	65735.7
A0A6A6KHG3_S458_M1	39140.8	28223.7	13016.2
A0A6A6KHJ8_S82_M2	98322.3	214561	148092
A0A6A6KHJ8_S78_M2	98322.3	214561	148092
A0A6A6KJ16_T242_M1	8138.66	0	1370.18
A0A6A6KJ35_T194_M1	46193	0	0
A0A6A6KJF6_S150_M1	33223.2	26621	0
A0A6A6KJJ0_S128_M1	96000.2	0	89588.2
A0A6A6KK41_S963_M1	223466	274526	209741
A0A6A6KL73_S237_M1	70240.6	0	56604.6
A0A6A6KM44_T32_M2	24347.6	15352.8	8724.67
A0A6A6KM44_S26_M2	24347.6	15352.8	8724.67
A0A6A6KM44_T32_M1	72917.2	80257.1	54497.7
A0A6A6KMN4_S26_M1	10745.9	9135.76	14926.7
A0A6A6KMV7_S21_M1	2920.53	1259.06	0
A0A6A6KMW3_S551_M1	106968	191854	245189
A0A6A6KN28_S187_M1	20571.5	24154.3	56777
A0A6A6KNU3_S29_M1	456416	923962	305666
A0A6A6KP15_S556_M1	6136.54	0	0
A0A6A6M4P0_S97_M1	6136.54	0	0
A0A6A6KPN0_S73_M1	305424	99223.3	52127
A0A6A6KPN0_S73_M2	125951	14032.3	96254
A0A6A6KPN0_S42_M1	30788.2	13933.9	19303.2
A0A6A6KPP5_S366_M1	31656.9	144033	29472.6
A0A6A6KQC8_S85_M1	140311	238762	65265.1
A0A6A6KQH9_S85_M1	140311	238762	65265.1
A0A6A6KQH6_S379_M1	15301	23861.8	14051.2
A0A6A6KR36_S241_M1	129421	72908.4	42370.2
A0A6A6KRL0_S529_M1	24342.6	0	20526.4
A0A6A6KSJ3_S431_M1	916501	1.10494e+06	453800
A0A6A6KSM5_T215_M1	19801.3	0	23341.7
A0A6A6KSV9_S404_M1	7211.82	0	29571.3
A0A6A6KU18_S487_M1	2406.58	626.465	831.425
A0A6A6KUS7_S66_M1	11940.7	0	74537.8
A0A6A6KW15_S832_M1	40565.7	50247	20247
A0A6A6KW15_S818_M1	34385.7	58381.6	4079.54
A0A6A6KW29_S90_M1	18084.8	10428.7	105520
A0A6A6KWG2_S150_M1	39706.7	0	31557.5
A0A6A6KWN5_S138_M1	11194.5	17476.8	25723.3
A0A6A6KX40_S261_M1	14728.8	54445.4	25218.2
A0A6A6N4R0_S261_M1	14728.8	54445.4	25218.2
A0A6A6KX69_S171_M2	31410	37369.5	62616.1
A0A6A6KX69_S169_M2	31410	37369.5	62616.1
A0A6A6KX78_S2_M1	1200.37	0	0
A0A6A6KXD2_S240_M1	122366	170039	146438
A0A6A6KY58_S549_M1	6765.88	1088.18	3258.06
A0A6A6MLJ2_S650_M1	6765.88	1088.18	3258.06
A0A6A6KYP1_S3_M1	11449.1	3710.28	6518.82
A0A6A6KYP1_T95_M1	38100.6	0	19349.9
A0A6A6KYP1_S171_M1	664.631	1421.92	211.965
A0A6A6KZ77_S497_M1	55937.7	181755	51282.2
A0A6A6L144_S713_M1	58873.2	39369.2	91134.7
A0A6A6L1Q8_S207_M1	11943.9	0	19483.3
A0A6A6L4L9_S207_M1	11943.9	0	19483.3
A0A6A6L1U4_S227_M1	21505.6	0	6604.01
A0A6A6L3Y3_S133_M1	2.9402e+06	3.1411e+06	1.0181e+06
A0A6A6L3Y3_S158_M1	535391	366288	106259
A0A6A6L3Y3_S194_M1	131365	177635	41638.9
A0A6A6L3Y3_S140_M1	181773	166875	35581
A0A6A6L3Y3_S14_M1	177339	12631.9	78903.5
A0A6A6L3Y5_S5_M1	1997.7	0	970.014
A0A6A6L4G4_S70_M1	30393.8	0	9512.93
A0A6A6L4K0_S200_M1	116807	97482	0
A0A6A6L7B9_S112_M1	97946.6	0	66837.3
A0A6A6L7M6_S150_M1	44839.3	37710.5	19395.4
A0A6A6L7Q3_S447_M1	23391.4	20388.5	41569.3
A0A6A6L884_S475_M1	207750	297617	495609
A0A6A6L8E3_S268_M2	32435.4	11429.4	67728
A0A6A6L8E3_S263_M2	32435.4	11429.4	67728
A0A6A6L8U3_S3_M1	24422.2	29465.8	32990.1
A0A6A6L9T8_S59_M1	11827.2	0	0
A0A6A6LAH7_S537_M2	9611.12	10474.7	16228.8
A0A6A6LAH7_S533_M2	9141.53	7645.34	15169.1
A0A6A6LAS3_S33_M2	17585.3	0	7245.98
A0A6A6LB35_S142_M1	625175	42252.7	68164.4
A0A6A6LUK4_S217_M1	625175	42252.7	68164.4
A0A6A6LB35_S117_M1	742094	42179.8	35276.5
A0A6A6LUK4_S192_M1	742094	42179.8	35276.5
A0A6A6LBL0_S7_M1	80692.3	0	32273.2
A0A6A6LBL0_S7_M2	9749.73	0	1452.18
A0A6A6LBL0_S4_M2	9749.73	0	1452.18
A0A6A6LBL0_S42_M1	20009.9	0	0
A0A6A6LDP7_S866_M1	60463.2	51963.5	32737.1
A0A6A6LE03_S182_M1	25601.7	13875.5	8475.42
A0A6A6LE46_S224_M1	6515.74	55146.1	6668.91
A0A6A6LER8_S563_M1	203295	270929	82395.8
A0A6A6LFF2_S31_M1	31826.1	24197.9	45565.6
A0A6A6LFS6_T105_M1	30391	41348.6	15354.3
A0A6A6LG98_S886_M1	97568.2	287251	133458
A0A6A6LHE0_S47_M1	6283.19	6032.8	0
A0A6A6LHI5_S742_M1	15456.9	0	5261.31
A0A6A6LI95_T132_M1	14173.4	40615.4	30720.7
A0A6A6LIH9_S37_M1	11500.3	3267.35	920.128
A0A6A6LIS0_S305_M1	16116.9	36007.9	5688.82
A0A6A6LIY0_S769_M2	18910.2	0	908.466
A0A6A6LIY0_S764_M2	18910.2	0	908.466
A0A6A6N3B3_S312_M2	18910.2	0	908.466
A0A6A6N3B3_S307_M2	18910.2	0	908.466
A0A6A6LJ04_S241_M1	16611	29923.1	11243.5
A0A6A6LJ50_S255_M1	19165.2	0	11909.5
A0A6A6LJB3_S61_M1	84187.2	51735.6	8395.57
A0A6A6LM57_S111_M1	84187.2	51735.6	8395.57
A0A6A6LJB3_S8_M1	17282	0.861563	207.287
A0A6A6LM57_S58_M1	17282	0.861563	207.287
A0A6A6LJD2_S281_M2	256766	223403	100780
A0A6A6LJD2_S279_M2	256766	223403	100780
A0A6A6LJN0_S111_M1	415110	728400	332353
A0A6A6LJN0_T53_M1	126876	10296	237595
A0A6A6LJR6_S73_M1	8519.36	18136.3	15791.1
A0A6A6LJZ3_S72_M1	23677.3	0	497.489
A0A6A6LK94_S268_M1	93928.7	12327.3	36828.8
A0A6A6LK94_S513_M1	9631.08	58336.4	0
A0A6A6LKD8_S355_M1	40527	92269.4	46883.1
A0A6A6LM73_S173_M1	13732	41009.4	19129.5
A0A6A6LMV3_S260_M1	2498.6	19098.8	2373.25
A0A6A6LMV3_S138_M1	8210.52	0	13088.5
A0A6A6LNX2_S465_M1	15604.6	0	0
A0A6A6LPX5_S286_M1	12901	6549.38	0
A0A6A6LRN3_S1112_M1	362540	650671	176745
A0A6A6LRN3_T1264_M1	14906.4	0	31167.9
A0A6A6LS10_S1535_M1	568918	824148	319700
A0A6A6LT64_S1298_M1	8327.26	783.483	883.064
A0A6A6LU70_S12_M1	4147.04	0	0
A0A6A6LXC6_S12_M1	4147.04	0	0
A0A6A6LUX7_S43_M1	81311.8	60012.4	81796.5
A0A6A6LUX7_S104_M1	101533	49716.2	132266
A0A6A6LVN5_S74_M1	115064	129832	92141.6
A0A6A6LW75_S223_M1	67911.9	0.333333	30448.9
A0A6A6LW93_S27_M1	4331.5	0	2275.66
A0A6A6LWC5_S54_M1	356793	520160	438278
A0A6A6LX34_S37_M1	16767	27798.9	17907.4
A0A6A6LXM2_S45_M1	900950	459937	808942
A0A6A6LXM2_S67_M1	80466.5	19809.5	29285.5
A0A6A6LXM2_S107_M1	282897	22964.9	20333
A0A6A6LYD2_T71_M1	1.12898e+06	923244	545704
A0A6A6LYX1_T163_M1	14323	0	0
A0A6A6LZA7_S180_M1	86431.3	219340	32294
A0A6A6M363_S101_M1	86431.3	219340	32294
A0A6A6LZU6_S13_M1	16063.8	38630.4	45223
A0A6A6LZY2_S607_M1	44340.7	53799	36290.7
A0A6A6M6D9_S629_M1	44340.7	53799	36290.7
A0A6A6M0E9_S410_M1	322033	240380	220422
A0A6A6M135_S446_M1	2437.52	0	15978.9
A0A6A6M2W1_S450_M1	48941.3	0	42911.6
A0A6A6M351_S32_M2	7916.91	0	0
A0A6A6M351_S27_M2	7916.91	0	0
A0A6A6M376_S30_M1	116200	131831	146377
A0A6A6M4S8_S833_M1	34052.2	16529.4	48191.5
A0A6A6M5Y3_S139_M1	32211.8	69598	26386.8
A0A6A6M5Z9_S76_M2	66870.6	125532	53523.4
A0A6A6M5Z9_S72_M2	66870.6	125532	53523.4
A0A6A6M627_S285_M1	107281	92166.6	93962
A0A6A6M682_S755_M1	150360	155198	56573.2
A0A6A6M682_S15_M1	40331.7	0	18141
A0A6A6M685_S52_M1	78743.7	108133	70643.7
A0A6A6M6I5_S124_M1	893608	1.93535e+06	496176
A0A6A6M6Y6_S45_M1	893608	1.93535e+06	496176
A0A6A6M6J3_S368_M1	7679.76	0	0
A0A6A6M6P7_S260_M1	950398	1.35037e+06	846142
A0A6A6M6P7_S278_M1	15896.7	32099.4	10477.8
A0A6A6M8A1_S152_M1	15084.4	17164	0
A0A6A6M8T7_S462_M1	22498.8	0	1477.11
A0A6A6M965_S647_M1	28015.6	0	0
A0A6A6M9P6_S70_M1	13233.5	0	1717.29
A0A6A6M9Y1_S531_M2	68777	0	0
A0A6A6M9Y1_S431_M1	237838	924842	258499
A0A6A6M9Y1_S280_M1	1.42774e+06	1.04057e+06	1.84331e+06
A0A6A6M9Y1_S342_M1	19924.6	0	0
A0A6A6MBQ4_S36_M1	31862.5	27522.2	18669.2
A0A6A6MCR9_Y219_M1	71725.9	144536	13071.5
A0A6A6NHN3_Y193_M1	71725.9	144536	13071.5
A0A6A6MDV8_S249_M1	2943.85	2158.8	14543.5
A0A6A6ME62_S170_M1	97983.7	214671	62191.4
A0A6A6ME93_S69_M1	199321	87814.6	15327.2
A0A6A6MER0_S367_M1	32979.9	8896.69	17540.9
A0A6A6MER9_S136_M1	97066.2	0	4631.53
A0A6A6MF24_S95_M1	29087.8	29430.4	2974.28
A0A6A6MF25_S230_M1	77322.3	88886.6	90731.7
A0A6A6MFU4_T2576_M1	406467	329889	298658
A0A6A6MFZ3_S74_M1	37148.2	28052.1	14661
A0A6A6MFZ3_S332_M1	37148.2	28052.1	14661
A0A6A6MG30_S83_M1	4765.64	117.624	7511.17
A0A6A6MG53_S143_M1	2746.86	0	1219.02
A0A6A6MG61_S517_M1	31205.2	70593	30687
A0A6A6MGI9_S235_M1	1784.18	6500.99	10696.8
A0A6A6MGK0_S152_M1	703683	57569.7	141317
A0A6A6MGZ4_S92_M1	15195.6	22919	0
A0A6A6MH88_S31_M1	115846	123838	24947.3
A0A6A6MHF4_S88_M1	40052.4	45819.8	10105.2
A0A6A6MHJ3_S48_M1	57892.5	4607.2	23204.6
A0A6A6MJV3_S48_M1	57892.5	4607.2	23204.6
A0A6A6MI18_S149_M1	4907.41	0	3390.95
A0A6A6MI71_S130_M1	4907.41	0	3390.95
A0A6A6MIP1_T982_M2	8841.61	3609.25	0
A0A6A6MIP1_S979_M2	8841.61	3609.25	0
A0A6A6MIV3_S33_M1	80766.7	112359	26817.2
A0A6A6MIY5_S88_M1	15226.3	0	27163.3
A0A6A6MJ25_S13_M2	55640.8	50692.8	24271.2
A0A6A6MJ25_S9_M2	55640.8	50692.8	24271.2
A0A6A6MJB2_S1166_M1	4174.53	27544.4	15053.9
A0A6A6MMH2_S1157_M1	4174.53	27544.4	15053.9
A0A6A6MJG4_S529_M1	12241.6	10994.8	8290.28
A0A6A6MMS1_S538_M1	12241.6	10994.8	8290.28
A0A6A6MJR9_S89_M1	16212	0	5111.6
A0A6A6MLG0_S216_M1	47731.5	47271	21362.9
A0A6A6MLN4_S226_M1	29259.4	37522.4	26891.8
A0A6A6MLN4_S117_M1	14055.3	0	4481.09
A0A6A6MLW6_S251_M1	18177.7	42071.5	23506.6
A0A6A6MM30_S18_M1	134342	138789	60779.5
A0A6A6MM46_S247_M1	6296.37	222.228	0
A0A6A6MM55_S93_M1	82690.1	0	17353.2
A0A6A6MMA8_S9_M1	9558.97	0	0
A0A6A6MNJ4_S603_M1	21348.1	46848.1	49880.5
A0A6A6NLV7_S649_M1	21348.1	46848.1	49880.5
A0A6A6MP30_S316_M1	3992.29	0	0
A0A6A6MPJ4_S211_M1	20500.3	0	0
A0A6A6MPR1_S334_M1	41214.5	28158.6	10224.3
A0A6A6MQJ6_S7_M1	5802.41	2118.49	1207.91
A0A6A6MQJ7_S119_M1	276044	271705	119147
A0A6A6MQR5_S98_M1	60633.1	0	0
A0A6A6MRC5_S98_M1	60633.1	0	0
A0A6A6MRE0_S115_M1	279791	287148	146224
A0A6A6MRL3_S52_M1	311409	663297	103964
A0A6A6MVL8_S52_M1	311409	663297	103964
A0A6A6MRQ0_T600_M1	68990.2	29298.3	83690.3
A0A6A6MRQ0_S433_M1	8757.95	0	1391.04
A0A6A6MRQ0_S204_M1	9255.64	0	7039.05
A0A6A6MSD8_S27_M1	2743.22	2030.16	7654.24
A0A6A6MTJ1_S105_M1	10851.2	38608.2	8795.08
A0A6A6MU08_S296_M1	4141.51	12573.7	0
A0A6A6MVC8_S296_M1	4141.51	12573.7	0
A0A6A6MUD6_S521_M1	8540.75	18339.9	1746.48
A0A6A6MVD8_S171_M1	3472.62	0	438.111
A0A6A6MWH6_S204_M1	14019.1	0	2655.51
A0A6A6MWY4_S395_M1	417173	457120	217625
A0A6A6MX25_S69_M1	332902	275596	225670
A0A6A6MX25_S1287_M1	8585.49	7431.13	5173.04
A0A6A6MX25_S540_M2	84429.1	4921.99	1930
A0A6A6MX25_T537_M2	84429.1	4921.99	1930
A0A6A6MX25_S1541_M2	84429.1	4921.99	1930
A0A6A6MX25_T1538_M2	84429.1	4921.99	1930
A0A6A6MX25_S1212_M1	3740.44	0	0
A0A6A6MX25_S1375_M1	9505.46	0	0
A0A6A6MX25_S1359_M1	8131	0	0
A0A6A6MX45_S203_M1	7493.18	140.972	11425.5
A0A6A6MXI6_S124_M1	125190	282198	143041
A0A6A6MY07_S82_M1	69031.8	106116	39540.6
A0A6A6MYA0_S473_M1	4124.05	17592.2	38422.5
A0A6A6MYZ3_S41_M1	24629.5	6241.44	2541.67
A0A6A6MZX5_S19_M1	172963	46966.7	28076.7
A0A6A6N036_S248_M1	8300.53	20116.1	15420.8
A0A6A6N0G6_S6_M1	90997.4	56475.3	184549
A0A6A6N2A8_S12_M2	189837	161094	173677
A0A6A6N2B0_S982_M1	15358.4	10520.4	5398.93
A0A6A6N507_S576_M2	226093	541742	356726
A0A6A6N507_S573_M2	160737	188681	327364
A0A6A6N6V2_S303_M1	8830.15	11834.7	0
A0A6A6N8H4_T47_M1	226283	499497	234031
A0A6A6N9D5_S102_M1	84587.8	45349.7	165314
A0A6A6N9M9_S95_M1	25312.6	6892.57	21025.7
A0A6A6NA46_S373_M1	812.612	0.333333	115.71
A0A6A6NA46_S447_M1	2189.63	0	4834.59
A0A6A6NBG8_S230_M1	349735	468101	76977.9
A0A6A6NBG8_S222_M1	1701.45	14206.8	0
A0A6A6NDD5_S306_M1	2.59178e+06	0	0
A0A6A6NDY7_S568_M1	26109	0	7990.19
A0A6A6NEK5_T54_M1	487333	273500	88166.9
A0A6A6NEK5_S11_M1	805169	226899	94696.6
A0A6A6NEK5_S19_M1	220736	81181.4	24603.5
A0A6A6NEW5_S204_M1	299185	258322	98834.8
A0A6A6NF62_S98_M1	53964.4	89669.8	64077
A0A6A6NG82_S65_M1	15628.3	21752.3	29422.4
A0A6A6NGZ0_S120_M1	33708.5	0	32216.7
A0A6A6NIK9_S5_M1	121438	16955.7	194287
A0A6A6NJE3_S42_M1	265761	29249.1	87831.9
A0A6A6NJF7_S42_M1	265761	29249.1	87831.9
A0A6A6NKB0_S42_M1	265761	29249.1	87831.9
B3FNP9_S42_M1	265761	29249.1	87831.9
A0A6A6NJQ2_S195_M1	45629.7	47307.5	51496
A0A6A6NKD3_S229_M1	30534.2	51823.7	42399.3
A0A6A6NKF1_S3_M1	126385	144228	86577.4
A0A6A6NKG6_T223_M1	19684.9	33139.9	17071.4
I3NR03_S92_M1	48408.3	2585.76	16005.8
I3NR03_S414_M1	96964.9	12730.4	56011.3
V5IV18_S21_M1	51279.8	0	47866.7
A0A1S5QIL1_S117_M1	0	16463	3967.98
A0A343IVF8_T89_M1	532634	224712	673381
A0A6A6K1V3_S516_M1	1816.62	8202.12	10703.1
A0A6A6K1X4_S521_M1	8833.75	68514	32026.9
A0A6A6MJZ1_S504_M1	8833.75	68514	32026.9
A0A6A6K251_S487_M1	170766	270870	322109
A0A6A6K278_T151_M1	1874.56	16162.6	0
A0A6A6MG33_T151_M1	1874.56	16162.6	0
A0A6A6K2F7_S271_M1	9289.77	69684.1	8123.21
A0A6A6K2U3_S210_M1	9289.77	69684.1	8123.21
A0A6A6LD75_S355_M1	9289.77	69684.1	8123.21
A0A6A6MCQ5_S201_M1	9289.77	69684.1	8123.21
A0A6A6MCY2_S164_M1	9289.77	69684.1	8123.21
A0A6A6MIV9_S241_M1	9289.77	69684.1	8123.21
A0A6A6NJP9_S271_M1	9289.77	69684.1	8123.21
A0A6A6K2G9_S475_M1	1.66755e+06	3.49425e+06	2.20115e+06
A0A6A6K2G9_S422_M1	353453	718135	584200
A0A6A6K2W5_S10_M1	111033	250546	100985
A0A6A6K2X0_Y364_M1	541.329	9611.76	2529.45
A0A6A6K3M6_Y364_M1	541.329	9611.76	2529.45
A0A6A6K2Y0_S30_M2	3.72163e+06	4.73018e+06	2125321
A0A6A6K2Y0_S26_M2	3.72163e+06	4.73018e+06	2125321
A0A6A6K2Y0_S30_M1	189332	301545	120500
A0A6A6K342_S14_M1	1.08181e+06	1.85346e+06	793989
A0A6A6K346_S826_M1	141057	137700	94552.8
A0A6A6K346_S809_M1	11322.1	50308.4	27505
A0A6A6K346_S815_M1	55461.2	105659	51433.4
A0A6A6K346_S817_M1	38788.9	72472.4	16345.1
A0A6A6K3A5_S119_M1	0	34477.4	38247.7
A0A6A6K3I9_S566_M1	29238.8	72512.9	20579.3
A0A6A6K3M7_S470_M1	53505.9	71602.9	34456.4
A0A6A6K3X0_T56_M1	4668.91	11794.5	2897.49
A0A6A6KIX7_T56_M1	4668.91	11794.5	2897.49
A0A6A6LG60_T56_M1	4668.91	11794.5	2897.49
A0A6A6LXE2_T56_M1	4668.91	11794.5	2897.49
A0A6A6K3X3_S107_M1	144418	540552	318785
A0A6A6K3X3_S107_M2	5948.07	32965.8	47894.4
A0A6A6K3X3_S110_M2	5948.07	32965.8	0
A0A6A6K4C7_S22_M1	1.36822e+07	5.04464e+07	1.20826e+07
A0A6A6K4C7_S22_M2	117383	352577	182643
A0A6A6K4C7_S10_M2	117383	352577	182643
A0A6A6K524_S283_M1	0	99867.5	0
A0A6A6K524_S285_M2	1373.94	26299.2	1173.88
A0A6A6K524_S283_M2	1373.94	26299.2	1173.88
A0A6A6K5C7_S230_M1	686367	2.65618e+06	1.96345e+06
A0A6A6K5C7_S233_M2	71597.7	313653	0
A0A6A6K5C7_S236_M3	84039.8	95275	227201
A0A6A6K5C7_S233_M3	84039.8	95275	227201
A0A6A6K5C7_S230_M3	84039.8	95275	227201
A0A6A6K5C7_S233_M1	0	92336.6	0
A0A6A6K5S9_S202_M1	4761.55	34214.4	62736.6
A0A6A6K692_S317_M2	38510.5	32772	19426
A0A6A6K692_S316_M2	38510.5	32772	19426
A0A6A6K6I4_S300_M1	2041.59	3706.53	0
A0A6A6K6I4_S417_M1	241482	406718	232088
A0A6A6K6U6_S449_M1	1821.76	45187.6	5171.4
A0A6A6K6U7_T198_M1	6146.45	24557.8	19936.2
A0A6A6K707_S525_M1	0	19969	16482
A0A6A6K771_S449_M1	0	19969	16482
A0A6A6K758_S89_M1	0	11890.2	3951.26
A0A6A6K7R5_S106_M1	4961.54	26919.6	3061.05
A0A6A6K8P7_S178_M1	0	159446	0
A0A6A6K8P7_S271_M1	22142.3	51864.2	18913.2
A0A6A6K8P7_S555_M1	0	5079.53	0
A0A6A6K9G4_S459_M1	1014.94	7221.01	2449.68
A0A6A6N6G3_S431_M1	1014.94	7221.01	2449.68
A0A6A6K9I8_S333_M1	15628.2	43900.4	14770.6
A0A6A6K9I8_S363_M1	15860.2	41780	14529.7
A0A6A6K9T3_Y211_M1	312.496	7160.34	0.338395
A0A6A6KA58_S314_M1	5061.48	27653.2	42798
A0A6A6KA78_T264_M1	60245.3	126952	27709.3
G0XNX8_T205_M1	60245.3	126952	27709.3
A0A6A6KB15_S103_M1	2893.26	25948.7	0
A0A6A6N6F2_S103_M1	2893.26	25948.7	0
A0A6A6KB32_S602_M1	32908.1	98121.6	74387.3
A0A6A6KD44_S595_M1	32908.1	98121.6	74387.3
A0A6A6KBQ8_S285_M1	22866.2	31137.4	14509
A0A6A6MJX5_S322_M1	22866.2	31137.4	14509
A0A6A6MNF5_S402_M1	22866.2	31137.4	14509
A0A6A6KBU1_S145_M1	13881.3	30174.5	18977.1
A0A6A6LU41_S55_M1	13881.3	30174.5	18977.1
A0A6A6MKG7_S83_M1	13881.3	30174.5	18977.1
A0A6A6KBU1_S133_M1	3129.36	11954	3102.61
A0A6A6LU41_S43_M1	3129.36	11954	3102.61
A0A6A6MKG7_S71_M1	3129.36	11954	3102.61
A0A6A6KBX3_S439_M1	22286.8	48247	50121.9
A0A6A6KCE7_S491_M1	22286.8	48247	50121.9
A0A6A6KCG6_S11_M2	13804.4	37847	54150.2
A0A6A6KCG6_S9_M2	13804.4	37847	65096.3
A0A6A6KCG6_S232_M2	0	801.113	1269.04
A0A6A6KCG6_S230_M2	0	801.113	1269.04
A0A6A6KCG9_T228_M1	32014.6	152606	42471.5
A0A6A6KCG9_T201_M1	4731.36	18313.8	3242.84
A0A6A6KCG9_S702_M1	14335.7	27654.7	9806.35
A0A6A6KCG9_S760_M1	11156.4	28544.9	8553.59
A0A6A6KCM9_S448_M1	36248	67096.5	42953.3
A0A6A6KCS2_S175_M3	19604.7	57071.9	45150.1
A0A6A6KCS2_S173_M3	19604.7	57071.9	45150.1
A0A6A6KCS2_S171_M3	19604.7	57071.9	45150.1
A0A6A6KD53_T65_M1	0	28577.3	0
A0A6A6MQP7_T88_M1	0	28577.3	0
A0A6A6KD73_S379_M1	6502.37	17783.9	3542.57
A0A6A6KD73_S549_M1	5.78688e+06	1.96259e+07	1.29178e+06
A0A6A6KDP2_S180_M1	4671.04	20501.4	5895.12
A0A6A6KEF4_S44_M1	67884.2	83272.2	46328.7
A0A6A6LAR5_S44_M1	67884.2	83272.2	46328.7
A0A6A6KEH8_T198_M1	82631	974219	157614
A0A6A6KEJ0_S131_M1	3710.68	22013.7	12837.7
A0A6A6KHR1_S170_M1	3710.68	22013.7	12837.7
A0A6A6KHS4_S138_M1	3710.68	22013.7	12837.7
A0A6A6KK66_S185_M1	3710.68	22013.7	12837.7
A0A6A6MLG3_S128_M1	3710.68	22013.7	12837.7
A0A6A6KEL4_S186_M1	90517.1	175182	137854
A0A6A6KEX0_S294_M1	1773.23	35575.7	2032.48
A0A6A6KF29_S292_M1	24927.9	63130.4	26110.9
A0A6A6KNB8_S292_M1	24927.9	63130.4	26110.9
A0A6A6KF71_S222_M1	0	16270.4	11250
A0A6A6MQJ3_S297_M1	0	16270.4	11250
A0A6A6KFL1_S36_M1	98861.8	1.04439e+06	647004
A0A6A6KFX7_S21_M1	2208.89	22405.9	0
A0A6A6KG29_S158_M1	3036.15	44465.2	43046.7
A0A6A6KG57_Y93_M1	163.261	936.602	150.689
A0A6A6M9F5_Y93_M1	163.261	936.602	150.689
A0A6A6KGD7_S297_M1	105463	126711	43550.9
A0A6A6KGE4_S474_M1	142777	244860	169040
A0A6A6KGE4_S398_M1	17445.6	87732.3	62752.3
A0A6A6KGS3_T376_M1	0	17340.7	7213.07
A0A6A6KGW9_S583_M1	46388.3	93168.7	42509.2
A0A6A6KHE7_S44_M1	95070	149930	120526
A0A6A6KHE7_S98_M1	0	24153.9	20268.5
A0A6A6KHM7_S25_M1	341851	414102	217112
A0A6A6KHQ6_S259_M1	14430.1	591138	251416
A0A6A6LAB7_S269_M1	14430.1	591138	251416
A0A6A6KHV4_T28_M1	0	10225.5	0
A0A6A6KHW9_T14_M2	4032.91	46947.7	0
A0A6A6KHW9_S2_M2	4032.91	46947.7	0
A0A6A6LY85_T14_M2	4032.91	46947.7	0
A0A6A6LY85_S2_M2	4032.91	46947.7	0
A0A6A6LZF7_T14_M2	4032.91	46947.7	0
A0A6A6LZF7_S2_M2	4032.91	46947.7	0
A0A6A6KHX9_S1432_M1	0	4369.03	403.784
A0A6A6L0S7_S154_M1	0	4369.03	403.784
A0A6A6L0U9_S251_M1	0	4369.03	403.784
A0A6A6M2P5_S79_M1	0	4369.03	403.784
A0A6A6M2W3_S104_M1	0	4369.03	403.784
A0A6A6KI41_S591_M1	0	40321.7	2255.51
A0A6A6M3M4_S593_M1	0	40321.7	2255.51
A0A6A6KIK4_S28_M1	20397.4	66280.3	130130
A0A6A6M010_S28_M1	20397.4	66280.3	130130
A0A6A6KIV6_S30_M1	40449.9	71736.4	0
A0A6A6KIY4_S360_M1	5448.31	15553.9	9743.15
A0A6A6LG23_S1172_M1	5448.31	15553.9	9743.15
A0A6A6KJ03_S627_M1	231656	767373	189742
A0A6A6KJ04_S20_M1	374966	874571	211274
A0A6A6KJ77_S20_M1	374966	874571	211274
A0A6A6LEW7_S20_M1	374966	874571	211274
A0A6A6KJ05_S82_M1	91992.2	137022	58318.6
A0A6A6KJ61_S520_M1	91992.2	137022	58318.6
A0A6A6KJ35_S198_M1	2.27238e+06	4.95834e+06	1.70407e+06
A0A6A6KJB0_S202_M1	1887.82	10565.6	9727.92
A0A6A6KJB0_S26_M1	0	49434.3	4114.02
A0A6A6KJF1_S115_M1	66385	109666	60158.4
A0A6A6KM60_S115_M1	66385	109666	60158.4
A0A6A6KJF1_S75_M1	43889.9	68275.1	0
A0A6A6KM60_S75_M1	43889.9	68275.1	0
A0A6A6KJL1_S208_M1	77529.4	210925	91293.8
A0A6A6KJL1_S1104_M1	53946.5	95899.1	53439.4
A0A6A6KJL1_S633_M1	18043.9	36614	23999.6
A0A6A6KJP4_S167_M1	133951	331825	216864
A0A6A6KK62_S130_M1	18817	21287	35702.1
A0A6A6KKN0_T711_M1	15062.2	42353.5	27348.3
A0A6A6KLA0_S321_M2	245352	839244	664802
A0A6A6KLA0_S316_M2	245352	839244	664802
A0A6A6L7B0_S241_M2	245352	839244	664802
A0A6A6L7B0_S236_M2	245352	839244	664802
A0A6A6KLA0_S321_M1	0	133929	23320
A0A6A6L7B0_S241_M1	0	133929	23320
A0A6A6KLN6_S59_M1	34134.2	233857	118169
A0A6A6KLN6_S12_M1	0	4185.72	3788.57
A0A6A6KM54_S99_M1	13678.8	63742.6	10856
A0A6A6KM54_S8_M1	424033	717669	421341
A0A6A6KM97_S31_M1	1.20374e+06	1.83451e+06	1.12053e+06
A0A6A6KM97_S3_M1	140789	173134	100672
A0A6A6KM97_S43_M1	9419.37	43664	5758.5
A0A6A6KMN4_S701_M2	16579.9	152259	78059.5
A0A6A6KMN4_S697_M2	16579.9	152259	78059.5
A0A6A6KMZ9_S694_M1	9905.03	29229.7	17053.1
A0A6A6KNB3_S12_M1	3105.78	44458.5	103554
A0A6A6KP28_S519_M1	108933	357546	239671
A0A6A6KP28_T890_M1	154671	633071	594028
A0A6A6KP28_S692_M1	446468	1.50937e+06	743274
A0A6A6KPP7_S324_M1	19142.7	83721.3	19633.6
A0A6A6KQQ3_S177_M1	0	37593.8	11096.7
A0A6A6KQX2_S93_M1	92331.2	127041	53418.1
A0A6A6KRB1_S17_M1	101099	411932	94130.7
A0A6A6KRL0_S434_M1	211104	462022	197799
A0A6A6KT17_S7_M1	138536	232425	179341
A0A6A6KT67_S117_M1	37834.2	76880.6	48524.4
A0A6A6KTC6_S26_M1	0	14766	5196.5
A0A6A6KU09_S43_M1	28420.8	56744.9	10818.9
A0A6A6KU31_S779_M1	9415.4	14453	10773.5
A0A6A6KUL1_S139_M1	14882.7	57153.8	96435.7
A0A6A6KUM1_S36_M1	0	13706.2	8102.36
A0A6A6KUV3_S363_M2	0.35922	738.562	3474.84
A0A6A6KUV3_S361_M2	0.35922	738.562	3474.84
A0A6A6KUV3_S371_M2	0.35922	738.562	3474.84
A0A6A6KUV3_S369_M2	0.35922	738.562	3474.84
A0A6A6KUV3_S448_M2	0.35922	738.562	3474.84
A0A6A6KUV3_S446_M2	0.35922	738.562	3474.84
A0A6A6KV18_S107_M1	8139.97	31335.8	21774
A0A6A6KV54_S4_M1	81357.3	155780	82117
A0A6A6KWW0_S4_M1	81357.3	155780	82117
A0A6A6KV54_S8_M2	28491.1	58828.3	35997.4
A0A6A6KV54_S4_M2	28491.1	58828.3	35997.4
A0A6A6KWW0_S8_M2	28491.1	58828.3	35997.4
A0A6A6KWW0_S4_M2	28491.1	58828.3	35997.4
A0A6A6KVB8_S617_M1	114755	330915	133485
A0A6A6KZH7_S763_M1	114755	330915	133485
A0A6A6KVB9_S508_M1	26912.4	91471	32286.2
A0A6A6KVE0_T91_M1	8490.81	39387	6796.39
A0A6A6KVE0_Y105_M1	6853.58	38890.4	12449.3
A0A6A6KVW5_S146_M1	121397	337202	116703
A0A6A6KZ81_S146_M1	121397	337202	116703
A0A6A6M3Z2_S147_M1	121397	337202	116703
A0A6A6M4M5_S172_M1	121397	337202	116703
A0A6A6M7V7_S147_M1	121397	337202	116703
A0A6A6NJK1_S130_M1	121397	337202	116703
F2VXU4_S147_M1	121397	337202	116703
A0A6A6KW15_S736_M1	13431.1	33027.2	5694.96
A0A6A6KW15_S825_M1	8551.69	35698.3	0
A0A6A6KW21_Y333_M1	680.226	2184.69	217.101
A0A6A6KWB8_S6_M1	586217	1.09474e+06	560979
A0A6A6KWE8_S42_M1	731370	2.35104e+06	529122
A0A6A6KWP5_S122_M1	0	17354.8	0
A0A6A6KWZ6_Y174_M1	0	42344	22747.8
A0A6A6LYY0_Y261_M1	0	42344	22747.8
A0A6A6MD02_Y891_M1	0	42344	22747.8
A0A6A6MVF1_Y457_M1	0	42344	22747.8
A0A6A6KX30_S308_M1	1304.13	12211.6	3513.97
A0A6A6KX69_S169_M1	160956	266447	227807
A0A6A6KXI5_T640_M1	2992.77	10232.8	47714.6
A0A6A6KXZ1_S8_M1	45388.3	97606.6	26206.6
A0A6A6KY95_S358_M1	8382.35	21247.3	5463.32
A0A6A6KYZ2_S419_M1	15833.4	122869	39216.7
A0A6A6KZ77_S380_M1	0	8098.6	8406.07
A0A6A6L0P6_S33_M1	114923	506948	187632
A0A6A6L0Q6_S323_M1	8135.72	18051.9	7986.42
A0A6A6L3C0_S300_M1	8135.72	18051.9	7986.42
A0A6A6L0R8_S16_M1	11724.7	26765.3	15593.3
A0A6A6L113_T378_M1	138887	459868	33827.5
A0A6A6L144_S816_M1	646960	1.64161e+06	961345
A0A6A6L144_S806_M1	27750.1	171176	73018.8
A0A6A6L144_S533_M1	330183	1.12279e+06	473309
A0A6A6L290_S367_M1	9422.01	16500.7	5959.87
A0A6A6L2V1_S34_M1	24951.9	98229.6	99750.3
A0A6A6L375_S34_M1	24951.9	98229.6	99750.3
A0A6A6L2X8_S533_M1	603.086	3793.02	212.415
A0A6A6L3C3_S264_M1	34831.6	156850	198742
A0A6A6L3E3_S935_M1	583689	1.41765e+06	879059
A0A6A6L3E3_S856_M1	237105	573572	313863
A0A6A6L3Q7_S596_M1	155908	410844	499545
A0A6A6L5G3_S95_M1	155908	410844	499545
A0A6A6L442_S20_M1	5422.16	33965.9	9550.12
A0A6A6L704_S20_M1	5422.16	33965.9	9550.12
A0A6A6L4E9_T67_M1	18904.4	185666	142474
A0A6A6L4F5_S462_M1	35225.5	116087	63059.9
A0A6A6L4F5_S423_M1	16190.4	46137	14111.2
A0A6A6L4F5_S431_M1	0	11164.9	544.44
A0A6A6L4J5_S685_M1	12979	25021.8	17112.5
A0A6A6L4R2_T315_M1	9781.62	87118.6	31756.3
A0A6A6L5L4_S27_M1	1.09552e+06	1.88972e+06	518077
A0A6A6L5W0_S24_M1	3488.01	26505.2	2018.82
A0A6A6L6T6_S24_M1	3488.01	26505.2	2018.82
A0A6A6L5W1_S118_M1	0	22940.2	3722.35
A0A6A6L604_S82_M1	217956	528541	218408
A0A6A6L613_S82_M1	217956	528541	218408
A0A6A6L6A2_S609_M1	92418.1	230467	71229.8
A0A6A6L6A2_S84_M1	706.412	18655.4	4653.31
A0A6A6L707_S535_M1	116256	474659	263374
A0A6A6L707_T902_M1	0	15490	20139.2
A0A6A6L707_S839_M1	0	6568.5	3177.81
A0A6A6L7C8_S125_M1	745608	1.24569e+06	415923
A0A6A6L7C8_T59_M1	8791.21	76092	0
A0A6A6L7H2_S357_M1	421755	679315	577869
A0A6A6L7T2_S80_M1	192996	382259	519501
A0A6A6L7V1_S253_M1	26789.3	99587.1	63827
A0A6A6L7X2_S1312_M1	3891.76	3872.3	0
A0A6A6L818_S67_M1	354.438	2902.62	0
A0A6A6L8E3_S268_M1	818689	1.13153e+06	574154
A0A6A6L8K4_S62_M1	23089.5	96111.8	18022.5
A0A6A6L8Q8_S223_M1	0	33246.9	0
A0A6A6L8S5_S394_M1	0	21698.9	0
A0A6A6L9I6_S901_M1	945989	1.69642e+06	880204
A0A6A6L9I6_S822_M1	100573	196249	210989
A0A6A6L9K1_S411_M1	0	234221	19775.5
A0A6A6L9M6_S152_M1	30387.2	68921.7	47820
A0A6A6L9Q9_S349_M1	0	7669.91	364.024
A0A6A6LAH7_S584_M1	147749	380219	170734
A0A6A6LAJ2_S29_M1	48403.5	94545.1	64581.2
A0A6A6LAK0_S107_M1	35834.9	180082	88355.3
A0A6A6LAR0_S68_M1	357112	687635	1.02144e+06
A0A6A6LAR0_S49_M1	37660.7	118300	84887.6
A0A6A6LAS3_S383_M1	74516.1	103962	85301.5
A0A6A6LAS3_S28_M1	481653	397370	267804
A0A6A6LB01_S698_M1	0	9097.19	568.103
A0A6A6LB44_S373_M1	18945.6	47018.2	98792.4
A0A6A6LB96_S83_M1	0	119248	0
A0A6A6LBJ2_S32_M1	2411.46	6062.29	2912.46
A0A6A6LBJ6_S73_M1	0	68527.5	19814.4
A0A6A6LPM1_S359_M1	0	68527.5	19814.4
A0A6A6MEK1_S176_M1	0	68527.5	19814.4
A0A6A6MUY0_S209_M1	0	68527.5	19814.4
A0A6A6LBY0_S706_M1	8742.95	16301.9	10226.4
A0A6A6LCD1_S382_M1	8742.95	16301.9	10226.4
A0A6A6MKG1_S391_M1	8742.95	16301.9	10226.4
A0A6A6LBZ6_S1252_M1	0	12803.9	528.593
A0A6A6NIC8_S360_M1	0	12803.9	528.593
A0A6A6NJA3_S380_M1	0	12803.9	528.593
A0A6A6LC72_S243_M1	11723.7	55361.5	14231.7
A0A6A6LCC7_S227_M2	1730.55	29510.2	12313
A0A6A6LCC7_S226_M2	1730.55	29510.2	12313
A0A6A6LCY0_S339_M1	21015.2	100579	73117.1
A0A6A6LD01_T14_M1	4386.27	22792.4	13156.3
A0A6A6LDA3_S109_M1	27636.5	14028.8	6953.27
A0A6A6LDA4_S364_M1	470318	593010	251162
A0A6A6LDD8_S2_M1	96101.2	201546	113554
A0A6A6LDM7_S282_M1	4010.57	9523	253.498
A0A6A6LDX0_S73_M1	0	31192.1	4161.66
A0A6A6LE41_S503_M1	393553	1.15221e+06	1.39048e+06
A0A6A6M3F8_S418_M1	393553	1.15221e+06	1.39048e+06
A0A6A6LE46_S227_M2	751.043	29540.8	600.499
A0A6A6LE46_S224_M2	751.043	29540.8	600.499
A0A6A6LED6_Y217_M1	13684.5	27998.6	13398.1
A0A6A6LFD5_Y177_M1	13684.5	27998.6	13398.1
A0A6A6LEE4_S177_M1	584067	3.45257e+06	576878
A0A6A6LEL0_S512_M1	49041.8	118567	40048.3
A0A6A6LF31_S702_M1	16103.9	78976.9	34141.4
A0A6A6LK59_S671_M1	16103.9	78976.9	34141.4
A0A6A6LF44_S90_M1	0	6970.67	6173.17
A0A6A6MJH0_S372_M1	0	6970.67	6173.17
A0A6A6LFD9_S147_M1	132671	219908	108377
A0A6A6LKG6_S146_M1	132671	219908	108377
A0A6A6LFK9_S407_M1	35952.1	86536.6	23242.7
A0A6A6LFK9_S849_M1	0	79851.3	5953.61
A0A6A6LGU3_S265_M1	11758.2	28528.2	7855.88
A0A6A6LH16_S96_M1	808.884	7583.32	8463.59
A0A6A6LH16_S138_M1	14127.6	46215.1	27241.6
A0A6A6LH25_Y285_M1	0	8463.61	0
A0A6A6MLZ4_Y196_M1	0	8463.61	0
A0A6A6LHE0_S60_M1	1.0296e+06	1.6553e+06	571254
A0A6A6LHM1_S167_M1	2214.62	24300.4	0
A0A6A6LHU6_S282_M1	2298.8	72950	16988.8
A0A6A6LI30_S311_M1	0	519003	34094.8
A0A6A6LI33_Y18_M1	2788.51	44322.5	931.185
A0A6A6LI95_S606_M1	226481	412353	169738
A0A6A6LIA6_S372_M1	1.32311e+06	2.23867e+06	1.84248e+06
A0A6A6MK39_S393_M1	1.32311e+06	2.23867e+06	1.84248e+06
A0A6A6MNX0_S267_M1	1.32311e+06	2.23867e+06	1.84248e+06
A0A6A6LIB1_T824_M1	2262.56	17051.3	10144.4
A0A6A6LIP5_S232_M1	6184.04	20340.8	1811.7
A0A6A6LJ28_S808_M1	49544.5	129311	155131
A0A6A6LJ28_S647_M1	5591.67	19091.9	9308.22
A0A6A6LJN2_S101_M1	20780.9	50812.8	23280.6
A0A6A6LKF2_S1029_M1	199029	392026	254860
A0A6A6LN90_S999_M1	199029	392026	254860
A0A6A6LKF2_S216_M1	13992.7	21175.2	0
A0A6A6LN90_S216_M1	13992.7	21175.2	0
A0A6A6LKJ1_S186_M1	85811.9	190705	79765
A0A6A6LNU3_S178_M1	85811.9	190705	79765
A0A6A6NDE6_S186_M1	85811.9	190705	79765
A0A6A6LL15_S106_M1	0	39493.6	0
A0A6A6LLD6_S12_M1	152862	406190	117849
A0A6A6LLD6_S79_M1	0	37103.6	0
A0A6A6LLX1_S199_M1	0	20077.3	3550.68
A0A6A6LME5_S11_M1	12931.5	42209.1	9829.31
A0A6A6NCD1_S11_M1	12931.5	42209.1	9829.31
A0A6A6LMM1_S444_M1	0	12647.7	27868.5
A0A6A6LN22_S330_M2	85647.5	887784	638521
A0A6A6LN22_S328_M2	85647.5	887784	638521
A0A6A6LP46_S418_M2	85647.5	887784	638521
A0A6A6LP46_S416_M2	85647.5	887784	638521
A0A6A6LN23_S197_M1	1245.91	11433.5	3600.08
A0A6A6LNW5_S123_M1	463685	628046	431200
A0A6A6LNX2_S46_M1	43620.2	108323	53025.7
A0A6A6LP66_S181_M1	3.54387e+06	6.74667e+06	1.35892e+06
A0A6A6LPJ6_S264_M1	0	32020.9	2440.49
A0A6A6LPJ9_S137_M1	464405	682353	119772
A0A6A6LPJ9_S135_M1	7800.1	38839.6	0
A0A6A6LQB6_S512_M1	198681	337728	152524
A0A6A6LR35_S1816_M1	611.243	3076.33	1245.8
A0A6A6LR65_S89_M1	2620.23	29746.2	15110.2
A0A6A6LR99_S19_M1	106025	428046	81443.2
A0A6A6LR99_S22_M2	185643	178487	97496.4
A0A6A6LR99_S19_M2	185643	178487	97496.4
A0A6A6LR99_S311_M1	78880.8	348373	63104.5
A0A6A6LRB5_S357_M1	8627.9	18334.2	9937.12
A0A6A6LRD0_S425_M1	0	41971.2	13604.4
A0A6A6LRD0_S410_M1	123653	290393	283921
A0A6A6LS10_S719_M1	846276	1866180	949657
A0A6A6LS29_S78_M1	0	32920.8	0
A0A6A6LSM1_S80_M1	0	212885	32836
A0A6A6LXC8_S80_M1	0	212885	32836
A0A6A6LSM1_S22_M1	117914	487412	108827
A0A6A6LXC8_S22_M1	117914	487412	108827
A0A6A6LTD1_S205_M1	0	28415.4	0
A0A6A6LVN5_S9_M1	171020	449204	411499
A0A6A6LVV3_S214_M2	67355	127098	69473.8
A0A6A6LVV3_S210_M2	67355	127098	69473.8
A0A6A6LW90_S291_M1	1274.36	51344.8	8078.14
A0A6A6NBB0_S345_M1	1274.36	51344.8	8078.14
A0A6A6LWC5_S121_M1	0	9601.37	0
A0A6A6LWH6_S237_M1	129079	264180	110883
A0A6A6LXF2_S196_M1	0	45762.4	0
A0A6A6LXT8_T141_M1	292294	510080	190563
A0A6A6MDU6_T141_M1	292294	510080	190563
A0A6A6MF96_T130_M1	292294	510080	190563
A0A6A6NHV2_T149_M1	292294	510080	190563
A0A6A6LXW6_T106_M1	6192.11	85699.8	59119.9
A0A6A6LXY4_S497_M1	3294.98	11512.5	27086.9
A0A6A6LY06_S880_M1	1235.86	21218.9	7084.54
A0A6A6LY76_S81_M2	7216.82	9916.52	6913.28
A0A6A6LY76_T79_M2	7216.82	9916.52	6913.28
A0A6A6LZW1_S82_M2	7216.82	9916.52	6913.28
A0A6A6LZW1_T80_M2	7216.82	9916.52	6913.28
E5LLN0_S82_M2	7216.82	9916.52	6913.28
E5LLN0_T80_M2	7216.82	9916.52	6913.28
A0A6A6LY76_S101_M1	1850.66	3819.46	2777.36
A0A6A6LZW1_S102_M1	1850.66	3819.46	2777.36
E5LLN0_S102_M1	1850.66	3819.46	2777.36
A0A6A6LZ21_S331_M1	185652	492383	112825
A0A6A6LZ21_S28_M1	54829.3	40068.3	2146.25
A0A6A6LZU6_S107_M1	47986	136653	192319
A0A6A6LZU6_S61_M1	79127.4	327146	334356
A0A6A6LZZ7_S34_M1	18720.9	38369.1	20804.2
A0A6A6M0F2_S1344_M1	30009	109576	9735.72
A0A6A6M4B5_S1445_M1	30009	109576	9735.72
A0A6A6M0F5_S386_M1	10462	20787.2	13521.4
A0A6A6M0N5_S301_M1	0	76581.7	31120.9
A0A6A6M0P8_S181_M1	21466.1	25417.5	15835.9
A0A6A6MW43_S185_M1	21466.1	25417.5	15835.9
A0A6A6M0Z7_S60_M1	60728.1	248499	137239
A0A6A6M115_T446_M1	98355.3	198003	55213.6
A0A6A6M128_S325_M1	19362.3	38103.3	0
A0A6A6M1R9_S51_M1	765097	3.4674e+06	959802
A0A6A6M1R9_T54_M1	569992	2.44783e+06	604673
A0A6A6M1U3_S17_M1	45335.5	188483	37773.9
A0A6A6MR58_S17_M1	45335.5	188483	37773.9
A0A6A6M222_S172_M1	12430.8	74966	33241.6
A0A6A6M232_S214_M1	12430.8	74966	33241.6
A0A6A6M2E6_S521_M1	0	91695.7	11672.1
A0A6A6M2N0_S401_M2	0	10426.9	4120.02
A0A6A6M2N0_S399_M2	0	10426.9	4120.02
A0A6A6M3E7_S173_M1	1536.94	12703.9	0
A0A6A6M3V2_S293_M1	1.2364e+06	3.9279e+06	684481
A0A6A6M720_S293_M1	1.2364e+06	3.9279e+06	684481
A0A6A6M734_S293_M1	1.2364e+06	3.9279e+06	684481
A0A6A6M3V2_S694_M1	409835	1.10006e+06	330494
A0A6A6M720_S677_M1	409835	1.10006e+06	330494
A0A6A6M734_S681_M1	409835	1.10006e+06	330494
A0A6A6M3V2_T696_M1	86260.9	371694	93285.2
A0A6A6M720_T679_M1	86260.9	371694	93285.2
A0A6A6M734_T683_M1	86260.9	371694	93285.2
A0A6A6M3V2_T536_M1	4606.45	35233	9229.01
A0A6A6M720_T519_M1	4606.45	35233	9229.01
A0A6A6M734_T523_M1	4606.45	35233	9229.01
A0A6A6M4D1_S783_M1	25043	86711.8	45384.1
A0A6A6M4D1_S141_M1	25029.9	38984.6	23379.9
A0A6A6M4L3_S143_M1	50103.9	165426	75243.9
A0A6A6M4S8_S611_M1	284828	438684	136482
A0A6A6M4T7_S386_M1	101626	377044	436956
A0A6A6M644_S216_M1	21294.7	365094	0
A0A6A6M6D2_S540_M1	18749.2	36866.6	16308.6
A0A6A6M6Q0_S119_M1	797.545	4353.46	4180.87
A0A6A6M7X4_S16_M1	142397	269780	130088
A0A6A6M846_S256_M1	0	35715.8	4367.27
A0A6A6MAC2_S277_M1	0	35715.8	4367.27
A0A6A6M8C6_S52_M1	35743.8	54526.7	20330
A0A6A6M8P1_T227_M1	349.67	2894.5	749.636
A0A6A6M8P9_S146_M1	6394.52	40611.4	42495.5
A0A6A6M9B1_S867_M1	0	8831.61	3498.73
A0A6A6MDE9_S869_M1	0	8831.61	3498.73
A0A6A6M9I9_S659_M1	35291.4	47399.3	31847.2
A0A6A6M9Y1_S534_M1	897054	1.71459e+06	639289
A0A6A6MA86_S90_M1	3270.69	26060.5	12261.7
A0A6A6N1N1_S90_M1	3270.69	26060.5	12261.7
A0A6A6MAD9_S62_M1	32391.9	22902.3	27532.8
A0A6A6MAN0_S322_M1	20355.9	70676.2	0
A0A6A6MAN6_S153_M1	8361.08	26101.5	28176.4
A0A6A6MAP0_S510_M2	1440.68	1482	2563.81
A0A6A6MAP0_S508_M2	1440.68	1482	2563.81
A0A6A6MAR7_S201_M1	30792.1	158958	56943
A0A6A6MAR7_T205_M1	319.977	13952.7	0
A0A6A6MAV0_T109_M1	683941	2.11093e+06	490587
A0A6A6MAX0_S312_M1	35962.6	72434.1	48905.6
A0A6A6MB18_S432_M1	0	18533	23499.4
A0A6A6MB41_S716_M1	1.45493e+07	2.18028e+07	8.58379e+06
A0A6A6MBE8_S335_M1	7176.56	21914.9	11280.3
A0A6A6MC94_S647_M1	0	66411.5	30082.2
A0A6A6NIN2_S52_M1	0	66411.5	30082.2
A0A6A6MCH2_S73_M1	0	32264	0
A0A6A6MCH2_S75_M1	59383.2	83404.2	0
A0A6A6MCH3_S3_M1	19996.3	64647.1	23139.8
A0A6A6MCM9_T101_M1	1.37258e+06	1.83172e+06	566994
A0A6A6MCN0_S757_M1	586.23	3085.03	0
A0A6A6MCW8_S306_M1	19979.1	27237.9	9604.79
A0A6A6MD24_S765_M1	0	5973.65	19565.5
A0A6A6MGP8_S765_M1	0	5973.65	19565.5
A0A6A6MD44_S348_M1	52693.8	80633.2	51826.5
A0A6A6MD62_S278_M1	17017.4	35663.4	18954.9
A0A6A6MDG1_T352_M1	16123.7	64922.2	14705.2
A0A6A6MEL5_T352_M1	16123.7	64922.2	14705.2
A0A6A6MDQ7_S188_M1	3730.66	12270.9	1768.97
A0A6A6ME62_S177_M1	21279.4	38499.1	2900.59
A0A6A6ME62_S129_M1	3623.24	28259.4	2076.25
A0A6A6MEC3_S670_M1	0	70263.5	34292.2
A0A6A6MFD6_S923_M1	0	70263.5	34292.2
A0A6A6MEE1_S330_M1	84369.2	119870	44986.2
A0A6A6MWD1_S274_M1	84369.2	119870	44986.2
A0A6A6MEE6_S526_M1	106691	344519	142050
A0A6A6MEZ5_S217_M1	152142	724101	500348
A0A6A6MFK5_S163_M1	15871.4	51347.9	41719.2
A0A6A6MFQ3_S839_M1	3108.5	9440.02	4333.55
A0A6A6MFZ3_Y160_M1	0	19761.1	1291.26
A0A6A6MFZ3_Y418_M1	0	19761.1	1291.26
A0A6A6MG61_S1235_M1	94218.7	212101	133107
A0A6A6MG61_S126_M1	25786.8	90967.4	30929.8
A0A6A6MGJ6_S64_M1	18994.4	68366.4	14504.3
A0A6A6MHH1_S443_M1	610.02	9016.39	2711.84
A0A6A6MHI5_S351_M1	2298.71	11472.9	9934.53
A0A6A6MI22_S218_M1	13830.7	61239.6	18609.8
A0A6A6MI90_S140_M1	50629.3	99148.5	110563
A0A6A6MIK4_S208_M1	2.14087e+06	4.78255e+06	2.65427e+06
A0A6A6MIS3_S402_M1	615.581	6915.91	0
A0A6A6MIV3_S16_M1	1.26613e+06	2387547	1.04264e+06
A0A6A6MIZ2_S91_M1	2152.82	19130.5	6276.39
A0A6A6MJM1_S535_M1	0	42712.1	37639.7
A0A6A6MJN1_S21_M1	0	4527.55	9382.45
A0A6A6MJS6_S104_M1	18482.6	36186.8	13174.2
A0A6A6MJT1_S270_M1	0	115236	101562
A0A6A6MJU8_S1096_M1	74720.1	256067	107479
A0A6A6MK98_S2111_M1	33572.1	57093.6	24543.1
A0A6A6MKA2_S172_M1	188302	668568	179591
A0A6A6MKA2_S346_M1	3819.55	63755.1	2026.42
A0A6A6MKV5_S191_M1	34331.7	86607.2	28960.8
A0A6A6MLA6_S155_M1	293712	657571	403837
A0A6A6MLG2_S27_M1	103699	255835	90867.8
A0A6A6MLG4_S140_M1	0	23777.8	0
A0A6A6MLI7_S36_M2	0	243373	37294
A0A6A6MLI7_S41_M2	5915.47	17961.4	2722.64
A0A6A6MLI7_S29_M1	170659	350086	162965
A0A6A6MMG2_S423_M1	260306	690113	588952
A0A6A6MMN2_S47_M1	13464.6	43518.1	21619.4
A0A6A6MMN9_S148_M1	3182.14	32442.1	13434.4
A0A6A6MN46_S148_M1	3182.14	32442.1	13434.4
A0A6A6MMW8_S178_M1	168167	825021	288121
A0A6A6MMZ3_S252_M1	28964.3	60103.2	2607.2
A0A6A6MPQ9_S226_M1	28964.3	60103.2	2607.2
A0A6A6MN19_S1248_M1	22019.4	46444.8	0
A0A6A6MN25_S269_M1	943066	840176	430089
A0A6A6MN95_S155_M1	7603.46	62159.1	5274.64
A0A6A6MNE9_S703_M1	31827.8	104124	40399.9
A0A6A6MNL1_S91_M1	22974.7	33521.8	29595.5
A0A6A6MNL8_S132_M1	3522.33	12102.6	11729.2
A0A6A6MNQ0_S67_M1	135337	1.14023e+06	59836.6
A0A6A6MNQ2_S388_M1	4400.18	10607.6	13173.4
A0A6A6MNR3_S18_M1	2782.74	10098.7	5865.54
A0A6A6MNV5_S183_M1	9508.52	11192.4	4954.97
A0A6A6MPE3_T122_M1	19353.4	66096	57690.9
A0A6A6MPG3_S406_M1	5494.93	49359.5	21607.8
A0A6A6MPN3_S507_M1	2951.16	19263.2	20465.6
A0A6A6N2L9_S33_M1	2951.16	19263.2	20465.6
A0A6A6MPR5_S141_M1	11227.4	34394.3	1303.9
A0A6A6MT96_S115_M1	11227.4	34394.3	1303.9
A0A6A6MQC6_S27_M1	3041.86	45202.5	3223.94
A0A6A6MQJ7_S185_M1	0	19117.7	0
A0A6A6MR95_S64_M1	36959.4	94906.6	10585.2
A0A6A6MRA6_S53_M1	0	18137.4	0
A0A6A6MRA6_S62_M1	5301.81	23888.9	4133.66
A0A6A6MRF7_S537_M1	21155	25948.5	19458.5
A0A6A6MRS4_S170_M1	42773.2	62425.9	57936.6
A0A6A6MWB5_S202_M1	42773.2	62425.9	57936.6
A0A6A6MS21_S120_M1	0	19647.4	3654.08
A0A6A6MSC5_S114_M1	69497.5	117843	52400.9
A0A6A6MSD8_S38_M1	1030.38	750.65	2308.51
A0A6A6MSU9_S570_M1	191220	373721	98941.8
A0A6A6MSV6_T486_M1	35379.2	36511	27039.3
A0A6A6MTF1_S1315_M1	3254.62	51989.3	30994.7
A0A6A6MTH0_S398_M1	0	5755.73	3852.8
A0A6A6MTH0_S219_M1	3292.05	26153.3	21169.4
A0A6A6MTH0_S407_M1	4513.85	42194.6	17770.4
A0A6A6MTV9_S514_M1	86985.4	243319	53255.8
A0A6A6MU88_S112_M1	1810.68	27301.1	63986.9
A0A6A6MUD6_S212_M1	0	924971	0
A0A6A6MUD6_S949_M2	185637	257665	78334.1
A0A6A6MUD6_T946_M2	185637	257665	78334.1
A0A6A6MUD6_S614_M1	3114.9	6883.05	1924.44
A0A6A6MUP5_S468_M1	0	8075.65	4751.15
A0A6A6MUW3_S310_M1	517981	1.03869e+06	510504
A0A6A6MVC1_S280_M1	17098.3	64921.4	15658.6
A0A6A6MVC1_T435_M1	169.69	27398.7	0
A0A6A6MVF5_S238_M1	1.31062e+06	2.84898e+06	1.92443e+06
A0A6A6MVN4_S527_M1	1.31062e+06	2.84898e+06	1.92443e+06
A0A6A6MVP0_S806_M1	706.023	17285.3	7266.59
A0A6A6MVP3_S256_M1	3035.04	8524.57	9025.35
A0A6A6MVT6_S283_M1	7738.89	10242.3	5778.92
A0A6A6MW42_S426_M1	7738.89	10242.3	5778.92
A0A6A6MX41_S1273_M1	19262.9	53845.6	58080.6
A0A6A6MXC0_S579_M1	0.333333	3063.52	2271.16
A0A6A6MXI6_S544_M1	438656	689566	349864
A0A6A6MXI6_S555_M1	29684.7	67217.6	44268.2
A0A6A6MXQ3_S45_M1	1126.36	26511.4	7677.32
A0A6A6MYA0_S303_M1	46470.3	84757.7	121640
A0A6A6MYA0_T309_M1	30018.5	55804.4	70170
A0A6A6MYC5_S372_M1	6165.65	6370.6	9848.08
A0A6A6MZ11_S372_M1	6165.65	6370.6	9848.08
A0A6A6MZ01_S630_M1	76405.8	269595	96435.1
A0A6A6N7K4_S457_M1	76405.8	269595	96435.1
A0A6A6MZ54_T70_M1	3081.18	12388.1	6072.54
A0A6A6MZA8_S247_M1	9243.49	33530.3	25212.8
A0A6A6MZN7_S247_M1	2456.48	28839.4	8572.75
A0A6A6N211_S1090_M1	121907	139200	519936
A0A6A6N2R1_S132_M1	121691	306285	201046
A0A6A6N3B0_S71_M1	0	124743	66275.2
A0A6A6N3B0_S126_M1	149151	451403	237324
A0A6A6N3B0_S13_M1	0	28145	8142.58
A0A6A6N3V6_S605_M1	141007	510995	369288
A0A6A6N3V6_S605_M2	3501.5	21071.4	18779.6
A0A6A6N3V6_S600_M2	3501.5	21071.4	18779.6
A0A6A6N3V6_S15_M1	0	21617.4	5376.95
A0A6A6N420_S325_M1	8989.28	98410	0
A0A6A6N484_S217_M1	8989.28	98410	0
A0A6A6N478_T459_M2	3205.86	26181.6	13297.8
A0A6A6N478_S454_M2	3205.86	26181.6	13297.8
A0A6A6N4A0_S193_M1	0	14007.1	6905.24
A0A6A6N4D1_S144_M1	0	14007.1	6905.24
A0A6A6N4E3_S54_M1	1.00608e+06	746353	515012
A0A6A6N4E3_S76_M1	198010	421511	176889
A0A6A6N507_S576_M1	340270	1.07989e+06	438036
A0A6A6N507_S579_M2	65357	353061	29362.7
A0A6A6N507_S573_M1	35247.8	66421	75244.7
A0A6A6N507_S582_M3	33151.8	54927.9	51404.5
A0A6A6N507_S579_M3	33151.8	54927.9	45050.9
A0A6A6N507_S576_M3	33151.8	54927.9	51404.5
A0A6A6N599_T134_M1	569233	2.26749e+06	397776
A0A6A6N599_S160_M1	199365	358691	161596
A0A6A6N5N1_S305_M1	132.046	1824.79	198.423
A0A6A6N6F5_S243_M1	11277.5	21700.2	6957.2
A0A6A6N6V2_S93_M1	6029.65	7173.12	1826.81
A0A6A6N7M1_S5_M1	0	14824.4	0
A0A6A6N823_S183_M1	214704	423197	202200
A0A6A6N823_S20_M1	114174	239428	124119
A0A6A6N887_S272_M1	700354	1.71071e+06	1.13742e+06
A0A6A6NBU6_S272_M1	700354	1.71071e+06	1.13742e+06
A0A6A6N8G4_S287_M1	356731	1.60881e+06	316850
A0A6A6N8G4_S168_M1	6844.13	23636.4	12617.2
A0A6A6N8G4_S35_M1	13697.3	55183.2	13761.2
A0A6A6N8G4_S163_M1	12829	45569.3	13392.9
A0A6A6N8G4_T222_M1	0	4889.92	0
A0A6A6N9H6_S91_M2	4643.13	40236.1	16370.5
A0A6A6N9H6_S89_M2	4643.13	40236.1	16370.5
A0A6A6N9J5_S25_M1	401.585	18602.9	21236.2
A0A6A6NAY9_S483_M1	43074.5	64540.9	40215.8
A0A6A6NBG6_T188_M1	78387.3	94815.3	48700.9
A0A6A6NBM2_S144_M1	24551.2	67791.2	34853.8
A0A6A6NCA9_S290_M1	24551.2	67791.2	34853.8
A0A6A6NBS1_S53_M1	687001	1.01941e+06	602371
A0A6A6NBV4_S684_M1	2443.71	18477.8	0
A0A6A6NDH3_S598_M1	2443.71	18477.8	0
A0A6A6NCN4_S73_M1	15783	48836.4	39785.3
A0A6A6NDB9_T220_M1	2695.96	5651.25	1537.3
A0A6A6NF53_T27_M1	2695.96	5651.25	1537.3
A0A6A6NDD5_S306_M2	409178	1.05364e+06	783518
A0A6A6NDD5_T315_M1	52088.5	134180	62771
A0A6A6NE21_S395_M2	10259.6	16273.8	41882.6
A0A6A6NE21_T391_M2	10259.6	16273.8	41882.6
A0A6A6NE94_S544_M1	500562	845944	615571
A0A6A6NEM2_S28_M1	115681	565026	53145.8
A0A6A6NEM6_T87_M1	145228	450245	118123
A0A6A6NEP2_S933_M1	52130.7	82348.2	42852.2
A0A6A6NEP8_S363_M1	0	2969.57	5239.89
A0A6A6NF68_S171_M1	354509	660175	508545
A0A6A6NFK3_T60_M2	0	76455	50946.3
A0A6A6NFK3_S56_M2	0	76455	50946.3
A0A6A6NG82_S574_M1	2676.13	49188.7	36100.8
A0A6A6NG82_S513_M1	0	41732.7	14458.6
A0A6A6NHT4_S334_M1	9888.13	107687	15257.9
A0A6A6NHZ8_S339_M1	1.10471e+06	1.43116e+06	909876
A0A6A6NHZ8_S419_M1	1.46079e+06	2.65348e+06	1.08609e+06
A0A6A6NI09_S91_M1	556.541	2955.79	880.506
A0A6A6NIS6_S8_M1	36950.4	44373.5	14722.2
A0A6A6NIT0_S919_M1	7196.69	28764.9	14992
A0A6A6NJ28_S11_M1	1.53503e+06	7.47868e+06	2.29365e+06
A0A6A6NJ28_S154_M1	19108.7	241049	54260
A0A6A6NJQ2_S3_M1	14864.2	61403.4	6245.82
A0A6A6NJU4_S194_M1	5251.36	116402	71196.6
A0A6A6NJV5_S1072_M1	24950.8	62658.7	40077.8
A0A6A6NJX3_S223_M1	37298.8	251484	134351
A0A6A6NK35_S452_M1	113504	471539	495706
A0A6A6NKP3_S410_M1	113504	471539	495706
A0A6A6NLL8_S337_M1	1892.12	9428.36	0
A0A6A6NLL8_T9_M1	5037.37	11925	0
A0A6A6NLL8_S340_M1	537.915	3656.51	1048.86
A0A6A6NLL8_T76_M1	67530.4	407935	77745.5
B3FNP8_S66_M1	34245.5	52272.4	26716.2
V5IV18_T22_M1	0	266224	0
A0A2D1LV16_S173_M1	36675.4	4137.78	35069.8
A0A6A6K0Q4_S96_M1	31340.7	6860.69	24919.1
A0A6A6K2P7_S44_M1	19189.2	32285.1	53284.6
A0A6A6K3A5_S13_M2	25231.1	0	111933
A0A6A6K3A5_S9_M2	25231.1	0	111933
A0A6A6K3A5_S13_M1	0	0	23619.2
A0A6A6K3V2_T414_M1	1705.5	0	58693.5
A0A6A6K3X3_S113_M1	0	0	13820.6
A0A6A6K3X3_S113_M2	0	0	47894.4
A0A6A6K469_S319_M1	867.547	0	81209.7
A0A6A6MJN5_S107_M1	867.547	0	81209.7
A0A6A6MTE5_S152_M1	867.547	0	81209.7
A0A6A6K4S0_S156_M1	109856	2293.01	34426.2
A0A6A6K4S0_S208_M1	1253.94	0	16361.8
A0A6A6K4V6_S189_M1	14568.6	0	10414.3
A0A6A6K5C7_S236_M2	0	0	349969
A0A6A6K5C7_S236_M1	17399.4	0	112373
A0A6A6K5C7_T175_M1	4879.5	37873.1	20007.5
A0A6A6K5M8_S378_M1	1	1.48377	2589.85
A0A6A6K6T4_S103_M1	714.886	726.636	9938.12
A0A6A6K7R1_S103_M1	714.886	726.636	9938.12
A0A6A6KSU7_S113_M1	714.886	726.636	9938.12
A0A6A6KX81_S113_M1	714.886	726.636	9938.12
A0A6A6K7D9_S227_M1	23688.3	0	95131
A0A6A6K7M3_S47_M1	0	0	17097.3
A0A6A6K8L8_S371_M1	317.123	0	6256.15
A0A6A6K8T1_S159_M1	0	0	9742.1
A0A6A6K8X7_S270_M1	0	0	9742.1
A0A6A6KCL9_S270_M1	0	0	9742.1
A0A6A6LU22_S242_M1	0	0	9742.1
A0A6A6K8Y1_S818_M1	6656.56	0	1637.81
A0A6A6K9E4_T659_M1	0	0	58682.7
A0A6A6K9P0_S65_M1	36316.1	19553.5	18919.7
A0A6A6K9R6_S150_M1	3018.04	0	62614.1
A0A6A6KAY5_S205_M1	105267	17115	70985
A0A6A6KCH2_S160_M1	105267	17115	70985
A0A6A6KB32_S17_M1	0	0	42112.8
A0A6A6KD44_S17_M1	0	0	42112.8
A0A6A6KB32_T400_M1	39389.7	0	70206.4
A0A6A6KD44_T393_M1	39389.7	0	70206.4
A0A6A6KCG6_S11_M3	0	0.469793	1048.02
A0A6A6KCG6_S9_M3	0	0.469793	1048.02
A0A6A6KCG6_S6_M3	0	0.469793	1048.02
A0A6A6KCK1_T372_M1	895.14	305.343	6432.47
A0A6A6KD73_S45_M1	187191	0	175333
A0A6A6KD73_S553_M1	74821.5	0	476846
A0A6A6KD73_S553_M3	18497.9	0	26741.5
A0A6A6KD73_S549_M3	18497.9	0	26741.5
A0A6A6KD73_T545_M3	18497.9	0	26741.5
A0A6A6KDM5_S156_M1	18381.6	0	55899
A0A6A6KDV6_S281_M1	0	0	6314.13
A0A6A6KE64_Y926_M1	1287.57	0	8867.61
A0A6A6KEH8_S206_M1	16269.9	0	26205.2
A0A6A6KEW1_S111_M1	59103.5	0	50758.7
A0A6A6KGN6_S205_M1	10262	0	10842.5
A0A6A6KHA7_S711_M1	586.862	0	6174.3
A0A6A6KHG2_T330_M1	963576	4591.06	21458.5
A0A6A6KHT0_S548_M1	50164.7	0	80992.2
A0A6A6KHY5_S108_M1	57704.8	8030.64	54416.3
A0A6A6KIU5_S17_M1	0	0	15400.3
A0A6A6KJ03_S553_M1	302.024	0	2711.26
A0A6A6KJ27_S102_M1	137420	66434.3	295107
A0A6A6KJ27_S16_M1	0	0	63446.5
A0A6A6KJD5_S40_M1	21901.8	0	15491.9
A0A6A6KJD5_S31_M1	10026.4	0	20757.7
A0A6A6KJE5_S460_M1	29137.9	10954.8	52010.8
A0A6A6KJE5_S260_M1	3577.1	0	1455.25
A0A6A6KJN0_S169_M1	25560.4	0	6351.42
A0A6A6KJP4_S468_M1	421716	373718	694358
A0A6A6KJP4_S804_M1	20002.9	0	14352.3
A0A6A6KJT0_S404_M2	1360.01	0	14704.6
A0A6A6KJT0_S400_M2	1360.01	0	14704.6
A0A6A6KJV9_S321_M1	29236.6	0	109400
A0A6A6KK18_S231_M1	20518.4	0	13937.5
A0A6A6KK41_S219_M1	0	0	24225.8
A0A6A6KKT7_S145_M1	11136.5	16319.3	41006
A0A6A6KKT7_S185_M1	5978.98	0	38489.5
A0A6A6KKV3_T31_M1	0	108048	121499
A0A6A6KLA0_S398_M1	604.454	0	40484.1
A0A6A6L7B0_S318_M1	604.454	0	40484.1
A0A6A6KLA0_S351_M1	71427.7	28240	163922
A0A6A6L7B0_S271_M1	71427.7	28240	163922
A0A6A6KLV9_S80_M1	1.1443e+06	786102	2.1572e+06
A0A6A6KP28_S704_M1	0	0	37552.3
A0A6A6KPB1_S196_M1	10701.2	0	32721
A0A6A6MQB1_S186_M1	10701.2	0	32721
A0A6A6KPS0_S12_M1	0	0	31128.3
A0A6A6KQ77_T195_M1	0	0	10781.9
A0A6A6KQC0_S68_M1	14383.3	0	53898.9
A0A6A6KQQ4_S459_M1	22760.6	0	12947.4
A0A6A6KQU9_S61_M1	12375	4663.78	10908.3
A0A6A6KRK5_S100_M1	92583.5	0	215163
A0A6A6LGS3_S76_M1	92583.5	0	215163
A0A6A6KSJ3_S231_M1	716.534	0	24691.9
A0A6A6KT44_S29_M1	0	530.798	3235.59
A0A6A6KTD5_S130_M1	5245.53	0	8562.47
A0A6A6KTD6_S643_M1	142215	67830.6	140786
A0A6A6KTW7_S45_M1	0	0	21929.3
A0A6A6KTW7_S1417_M1	0	0	54809.4
A0A6A6KTX5_S45_M1	13026.4	0	30852.4
A0A6A6MNU4_S32_M1	13026.4	0	30852.4
A0A6A6MSP8_S57_M1	13026.4	0	30852.4
A0A6A6KU31_S1090_M1	6286.48	0	14216.3
A0A6A6KU31_S1040_M1	0	0	14119.2
A0A6A6KU31_S1075_M1	39535.4	0	144598
A0A6A6KUC4_S2_M1	17575.4	0	28384.2
A0A6A6KUI4_S544_M1	2183.8	0	2233.01
A0A6A6KV24_S308_M1	163.547	0	4288.18
A0A6A6KV83_S8_M1	16058.8	14261.4	76191.9
A0A6A6KVC1_S161_M1	16087.8	0	23893.4
A0A6A6KVC1_S75_M1	1403.07	0	21577.3
A0A6A6KVC6_T298_M1	1741.09	0	28170.5
A0A6A6KW15_S805_M1	0	0	10684.3
A0A6A6KW44_S294_M1	8118.7	11214.6	39275.8
A0A6A6KXI5_S614_M1	0	0	19542.7
A0A6A6KZ77_S489_M1	184544	23231.4	275168
A0A6A6KZ96_S79_M1	16114.5	1079.14	6067.74
A0A6A6KZ96_S1036_M1	16114.5	1079.14	6067.74
A0A6A6KZ96_S1141_M1	41592.3	0	88325.9
A0A6A6L027_S338_M1	0	0	31423.2
A0A6A6N5A6_S343_M1	0	0	31423.2
A0A6A6L0E4_T212_M1	128549	0	196650
A0A6A6L1W3_S604_M1	10506.5	0	4413.38
A0A6A6L2V1_S113_M1	5502.17	0	62797.1
A0A6A6L375_S114_M1	5502.17	0	62797.1
A0A6A6L3I2_S1113_M1	490.87	11670.8	6682.64
A0A6A6L3Y6_S672_M1	7206.78	0	332029
A0A6A6L4R2_S294_M1	29086.9	0	52393.3
A0A6A6L524_S1474_M1	0	0	41913.1
A0A6A6L555_S139_M1	6523.58	0	79184.9
A0A6A6L668_S491_M1	0.333333	0	14950.6
A0A6A6L6F0_T167_M1	0	0	8433.9
A0A6A6L6L1_S46_M1	35287.3	0	6089.37
A0A6A6L6M1_S126_M2	1217.03	0	5252.55
A0A6A6L6M1_S121_M2	1217.03	0	5252.55
A0A6A6L818_T77_M1	6866.54	0	26064.7
A0A6A6L860_S196_M1	35897.2	0	64206.2
A0A6A6L8H4_T107_M1	0	0	31907.2
A0A6A6L8V3_T107_M1	0	0	31907.2
A0A6A6LAI3_S40_M1	0	0	34982.6
A0A6A6LAR0_T77_M1	1.35286e+06	635501	3.57625e+06
A0A6A6LAR0_S47_M1	63450.2	70751.5	199568
A0A6A6LAS3_S383_M2	42433.6	0	136815
A0A6A6LAS3_S376_M2	42433.6	0	136815
A0A6A6LAS3_S35_M2	78963.1	0	205914
A0A6A6LAS3_S28_M2	96548.4	0	213160
A0A6A6LBZ4_S210_M1	26957	0	21394.7
A0A6A6LFA3_S211_M1	26957	0	21394.7
A0A6A6LBZ4_T212_M1	0	0	20484.7
A0A6A6LFA3_T213_M1	0	0	20484.7
A0A6A6LCB0_S61_M1	6108.53	0	8091.24
A0A6A6LED6_T215_M1	4381.77	0	7451.86
A0A6A6LFD5_T175_M1	4381.77	0	7451.86
A0A6A6LES5_S157_M1	0	0	14211.2
A0A6A6LF16_S440_M1	78.0117	0	7763.66
A0A6A6LTS5_S457_M1	78.0117	0	7763.66
A0A6A6LF39_T765_M1	4567.6	1575.06	13657.6
A0A6A6LF72_S284_M1	453.931	0	6961.8
A0A6A6LGI7_S188_M1	0	0	7353.41
A0A6A6LHM8_S166_M1	28976.5	144763	83003.2
A0A6A6LJ83_S108_M1	28976.5	144763	83003.2
A0A6A6LHM8_S147_M1	0	0	7348.63
A0A6A6LJ83_S82_M1	0	0	7348.63
A0A6A6LIC8_S27_M1	0	0	8486.73
A0A6A6LIM4_S121_M1	8496.44	0	23807.8
A0A6A6LIS0_S10_M1	0	0	5702.6
A0A6A6LIX8_S666_M1	2476.24	33690.7	99357.1
A0A6A6LIY8_S700_M1	2476.24	33690.7	99357.1
A0A6A6MA43_S659_M1	2476.24	33690.7	99357.1
A0A6A6MTC2_S641_M1	2476.24	33690.7	99357.1
A0A6A6MWF9_S659_M1	2476.24	33690.7	99357.1
A0A6A6NE53_S705_M1	2476.24	33690.7	99357.1
A0A6A6LIY3_S346_M1	11020.5	150.492	66395.3
A0A6A6LJD1_S276_M1	0	0	1512.62
A0A6A6LLY7_S301_M1	0	0	1512.62
A0A6A6LK94_S591_M1	170959	104738	284003
A0A6A6LK94_S509_M1	41355.1	74976.2	67937
A0A6A6LK94_S396_M1	29719.6	17676.1	46514.6
A0A6A6LLE3_S99_M1	348.82	0	12277.6
A0A6A6LLJ4_S108_M1	0	0	14982.1
A0A6A6LQC1_S390_M1	0	0	14982.1
A0A6A6LLM7_S1028_M1	22008.7	0	14959.7
A0A6A6LMM1_S370_M1	0	0	7218.41
A0A6A6LMV3_S84_M1	0	0	36484.3
A0A6A6LMX9_Y21_M1	4180.1	565.597	4094.23
A0A6A6LMX9_S20_M1	0.520221	0	10445.5
A0A6A6LNP4_S329_M1	0	0	3658.74
A0A6A6LQW3_S86_M1	843.662	0	8744.8
A0A6A6LR97_S205_M1	14026.4	0	4771.01
A0A6A6LRD0_S173_M1	0	0	1141.07
A0A6A6LRN3_S1301_M1	24602.5	3108.75	40782.3
A0A6A6LS29_S372_M1	24782.2	0	39198.1
A0A6A6LSM1_T197_M1	65981.1	0	15187.3
A0A6A6LXC8_T176_M1	65981.1	0	15187.3
A0A6A6LSP7_S235_M1	4655.1	0	28225.6
A0A6A6LTD1_S141_M1	1668.99	1107.31	7512.29
A0A6A6LTJ3_T169_M1	130816	6560.75	20290.6
A0A6A6LTZ9_S68_M1	0	0	13820.1
A0A6A6LUS3_S107_M1	0	0	76918.5
A0A6A6LUY4_S675_M1	0	0	88159.1
A0A6A6LXM2_S84_M1	134594	0	236537
A0A6A6LXS5_S517_M1	9223.27	0	15241.2
A0A6A6LYI8_S89_M1	9223.27	0	15241.2
A0A6A6LXY4_S311_M1	672.285	0	8198.26
A0A6A6LYG1_S98_M1	0	2250.66	54739.1
A0A6A6LYN4_T92_M1	0	0	27062.8
A0A6A6M1Y8_T118_M1	0	0	27062.8
A0A6A6LYU8_S115_M1	0	0	3014.39
A0A6A6M2S1_S115_M1	0	0	3014.39
A0A6A6LZ20_S38_M1	680.315	0	12536.8
A0A6A6M0I0_S38_M1	680.315	0	12536.8
A0A6A6LZ21_S35_M1	3.02006e+06	200515	5139296
A0A6A6LZU1_S119_M1	173.977	0	4163.6
A0A6A6M041_S446_M1	0	0	51739.1
A0A6A6M066_S24_M1	30614.6	0	61894.8
A0A6A6M0R0_Y55_M1	262.934	0	11290.1
A0A6A6M1R9_S317_M1	219457	16994.8	45544.4
A0A6A6M2F7_S670_M1	0	3791.21	11006.2
A0A6A6M3J3_S699_M1	0	3791.21	11006.2
A0A6A6M3E8_S352_M1	0	0	6768.25
A0A6A6M3P6_S148_M1	0	0	20186.5
A0A6A6M481_S596_M1	0	1454.93	9334.81
A0A6A6M4D1_S954_M1	8424.26	279.898	8023.23
A0A6A6M4W5_S338_M1	9634.47	0	2584.6
A0A6A6M585_S165_M1	43718	187654	235967
A0A6A6M585_S15_M1	69118.1	819.538	56632.5
A0A6A6M5F3_S241_M1	43800.3	0	36654.9
A0A6A6M5U4_T333_M1	6348.89	0.482099	4994.74
A0A6A6M643_S74_M1	0	0	16685.3
A0A6A6M682_S772_M1	147679	0	38906.1
A0A6A6M685_S561_M1	9899.31	0	9271.95
A0A6A6M6J3_T713_M1	31831.7	0	47490.7
A0A6A6M7X4_S56_M1	0	0	6486.06
A0A6A6M8P1_S368_M1	19652	25387.3	50717.1
A0A6A6M8W3_S34_M1	0	0	48494.9
A0A6A6M917_T14_M1	14658.4	0	108115
A0A6A6M9F2_S399_M1	2138.09	0	3627.77
A0A6A6MA72_S196_M1	3053.09	0	40503.6
A0A6A6MB41_T746_M1	0	0	308940
A0A6A6MB41_S670_M1	28753.2	16813.9	23821.3
A0A6A6MB41_S696_M1	7010.29	6868.02	18511
A0A6A6MBE8_S344_M1	146.077	203.956	1926.59
A0A6A6MBT5_S274_M1	9958.1	336.628	39361.4
A0A6A6MC57_S453_M1	4086.16	144.215	18433.6
A0A6A6MC57_S230_M2	12961.4	0.658075	7333.67
A0A6A6MC57_S227_M2	12961.4	0.658075	7333.67
A0A6A6MC71_S94_M1	0	0	7664.76
A0A6A6MWX7_S110_M1	0	0	7664.76
A0A6A6MCJ9_S554_M1	6521.68	20655.7	11036.9
A0A6A6MCL2_S80_M1	0	7262.66	38569
A0A6A6MCU6_S644_M1	0	0	36139.3
A0A6A6MD17_S278_M1	2535.24	792.799	2808.72
A0A6A6MD62_S454_M1	21008.9	11248.4	62863.8
A0A6A6MD62_S380_M1	13391.4	5821.49	37653.5
A0A6A6MD62_S72_M1	2663.91	0	12216.8
A0A6A6MD63_S317_M1	188274	1167.26	178404
A0A6A6MXK0_S362_M1	188274	1167.26	178404
A0A6A6MDJ5_S66_M1	0	0	7142.59
A0A6A6MDY8_S128_M1	987.159	0	2872.48
A0A6A6MEC3_S282_M1	2631.83	30680.2	70979.8
A0A6A6MFD6_S512_M1	2631.83	30680.2	70979.8
A0A6A6MFQ3_S993_M1	7276.24	0	39759.4
A0A6A6MFQ9_T6_M1	0	0	13487
A0A6A6MJ11_T6_M1	0	0	13487
A0A6A6MG61_S133_M2	22639.7	5642.19	76703.4
A0A6A6MG61_S126_M2	22639.7	5642.19	76703.4
A0A6A6MG63_S217_M1	11276	8540.31	15063
A0A6A6MQI1_S249_M1	11276	8540.31	15063
A0A6A6MHL3_S501_M1	0	0	28617.6
A0A6A6MMJ0_S491_M1	0	0	28617.6
A0A6A6MHW4_S340_M1	0	0	1535.15
A0A6A6MHW8_S9_M1	188237	80184.8	269312
A0A6A6MLK7_S9_M1	188237	80184.8	269312
A0A6A6MHW8_S19_M1	4730.42	860.873	23846.6
A0A6A6MLK7_S19_M1	4730.42	860.873	23846.6
A0A6A6MI22_S220_M1	130816	168095	80890.4
A0A6A6MI24_S261_M1	23921.9	0	12969
A0A6A6MIG0_S489_M1	4446.03	0	53818.8
A0A6A6MIH0_S7_M1	0	0	31722.8
A0A6A6MIV1_S406_M1	0	0	48265.2
A0A6A6MIV5_S310_M1	4248.93	0	13163.3
A0A6A6MJ36_S1318_M1	12520.2	3979.42	33352.9
A0A6A6MJD6_S29_M1	20862.7	0	94937.4
A0A6A6MJU4_S71_M1	432294	38906.7	281033
A0A6A6MJU8_S55_M1	2569.32	0	14253.8
A0A6A6MKR9_S1318_M1	170797	6141.17	332532
A0A6A6ML31_S367_M1	0	0	7057.24
A0A6A6MLN4_T224_M1	3946.35	0	8138.63
A0A6A6MM46_S183_M1	7195.49	0	11601.4
A0A6A6MM85_T632_M1	5340.8	10403.7	38928.9
A0A6A6MMB4_S381_M1	41064.5	0	13500.2
A0A6A6MMQ3_S367_M1	202586	6853.1	225678
A0A6A6MNF1_S534_M1	36242.9	0	63810.3
A0A6A6MPJ4_S67_M1	5325.65	0	57512.4
A0A6A6MPY8_S184_M1	3198.61	1412.77	5830.14
A0A6A6MQ71_S15_M1	7639.19	0	19869.1
A0A6A6MQY1_S535_M1	2661.81	0	40138.8
A0A6A6MQZ1_S77_M1	361480	0	141979
A0A6A6MRR1_S393_M1	8305.23	2268.42	74352.1
A0A6A6MS17_S103_M1	4020.35	530.241	3018.54
A0A6A6MSR3_T40_M1	25354.6	11728.5	38658.4
A0A6A6MSS8_S85_M1	47742.8	0	219915
A0A6A6MSU9_S556_M1	0	4008.91	14021.3
A0A6A6MTF1_S239_M1	3769.28	0	29108.2
A0A6A6MTF1_S508_M1	0	0	5207.86
A0A6A6MTH0_S103_M1	0	0	35222
A0A6A6MVF5_S198_M1	309598	20025.7	441423
A0A6A6MVN4_S487_M1	309598	20025.7	441423
A0A6A6MVF5_S9_M1	375.695	0	4177.07
A0A6A6MVN4_S298_M1	375.695	0	4177.07
A0A6A6MVY5_S232_M1	8236.68	3308.83	7181.03
A0A6A6MW84_S165_M1	8236.68	3308.83	7181.03
A0A6A6N0B3_S232_M1	8236.68	3308.83	7181.03
A0A6A6MW05_S395_M1	449.007	0	11043.7
A0A6A6MW67_S565_M1	1719.12	0	5232.79
A0A6A6MX25_S1233_M1	4947.69	0	3006.8
A0A6A6MX25_T256_M1	8330.01	595.877	13277.4
A0A6A6MX41_T320_M1	9459.85	310.426	31309.8
A0A6A6MX42_S533_M1	801.699	0	2931.95
A0A6A6MX42_S568_M1	28508.1	0	14725.5
A0A6A6MZN7_S125_M1	1.64362e+06	698760	4.9369e+06
A0A6A6MZS2_S105_M1	5954.64	0	7145.2
A0A6A6N0Y0_S341_M1	0	1461.64	5588.7
A0A6A6N3D9_S399_M1	0	1461.64	5588.7
A0A6A6N221_T299_M1	46811.1	8362.27	13546.9
A0A6A6N443_T235_M1	46811.1	8362.27	13546.9
A0A6A6N2I5_S67_M1	0	0	11056.9
A0A6A6N3F1_S1404_M1	119642	23982.4	86714.2
A0A6A6N5P7_S1472_M1	119642	23982.4	86714.2
A0A6A6N6E2_S1472_M1	119642	23982.4	86714.2
A0A6A6N5P0_S395_M1	0	0	32264
A0A6A6N647_S464_M1	13442.6	0	113072
A0A6A6N6Y0_S1266_M1	33111.6	20135.8	83512.4
A0A6A6N7N0_T1510_M1	54629.9	27680	83480.1
A0A6A6N8D5_S13_M1	15661.6	0	16293.5
A0A6A6NC31_S13_M1	15661.6	0	16293.5
A0A6A6N9D1_S174_M1	2445.9	0	9968.93
A0A6A6N9P6_S356_M1	3206.22	0	10037
A0A6A6NCV5_S356_M1	3206.22	0	10037
A0A6A6NA13_S304_M1	17993.3	11091.6	95012
A0A6A6NA13_S255_M1	0	0	11708.4
A0A6A6NB40_S524_M1	0	27359.7	194087
A0A6A6NDT6_S524_M1	0	27359.7	194087
A0A6A6NBG6_S75_M1	0	0	8724.79
A0A6A6NBN0_S88_M1	2.16537e+06	52883.3	2.67865e+06
A0A6A6NCA2_S89_M1	2.16537e+06	52883.3	2.67865e+06
A0A6A6NBQ7_S213_M1	4263.49	0	8448.85
A0A6A6NBX6_S448_M1	0	1638.78	12054.1
A0A6A6NC19_S39_M1	1352.08	171.92	1321.03
A0A6A6NCN4_S57_M1	0	1859.77	7033.98
A0A6A6NE94_T778_M1	54543.9	6557.92	170591
A0A6A6NFK3_S8_M1	12465.9	1589.95	27137.6
A0A6A6NFP3_S421_M1	25390.1	0	12745.6
A0A6A6NFP3_S1048_M1	25390.1	0	12745.6
A0A6A6NGC2_S405_M1	25390.1	0	12745.6
A0A6A6NGE9_S64_M1	25390.1	0	12745.6
A0A6A6NG82_S622_M1	3113.5	230.666	13026.8
A0A6A6NGA2_S223_M1	392280	19465.3	225023
A0A6A6NGF6_S172_M1	6492.53	0	1789.73
A0A6A6NGU8_S163_M1	0.666667	0.366108	2612.41
A0A6A6NGW2_S571_M1	0.666667	0.366108	2612.41
A0A6A6NHM9_S13_M1	0	0	31010.2
A0A6A6NIB5_S288_M1	1.09744e+06	792320	1.88567e+06
A0A6A6NIS6_T13_M1	230608	152669	754049
A0A6A6NIS6_S6_M1	0	0	134522
A0A6A6NIW7_S162_M1	8251.1	0	22511.8
A0A6A6NJ73_S31_M1	15632	24513.1	130156
A0A6A6NK91_S58_M2	2876.93	0	3771.36
A0A6A6NK91_S57_M2	2876.93	0	3771.36
A0A6A6NKR8_S58_M2	2876.93	0	3771.36
A0A6A6NKR8_S57_M2	2876.93	0	3771.36
A0A6A6NKJ1_S358_M1	6878.76	0	9186.51
A0A6A6NL61_T229_M1	3241.39	0	3323.76
A0A6A6NLH7_S86_M1	0	0	3500.33
Q71F48_S77_M1	0	0	31774.9
A0A343IVG0_S252_M1	18425.8	3167.22	35625.7
A0A343IVG0_S485_M1	14757.8	0	0
A0A6A6K0Q4_S479_M1	3122.35	0	59422
A0A6A6K1E1_S1527_M1	117436	18491.1	215082
A0A6A6K2G9_S482_M1	587.154	0	87.2926
A0A6A6K362_S341_M1	789.662	1038.13	10723
A0A6A6K4C7_S10_M1	0	39422.7	0
A0A6A6K537_S613_M1	0	0	0
A0A6A6K537_S608_M1	11719.8	18727.9	2982.1
A0A6A6K6I4_S300_M2	9207.5	6587.56	7513.21
A0A6A6K6I4_S293_M2	9207.5	6587.56	7513.21
A0A6A6K793_S117_M1	112.99	0	1792.69
A0A6A6N8Q9_S94_M1	112.99	0	1792.69
A0A6A6K818_S497_M1	7735.58	25523.9	11733
A0A6A6K9L1_S11_M1	1592.54	0	0
A0A6A6KBF0_S834_M1	1730.29	0	648.582
A0A6A6KBW9_S283_M1	4692.94	6727.48	5747.66
A0A6A6KE75_S321_M1	4692.94	6727.48	5747.66
A0A6A6KC00_S78_M1	16681.6	9836.91	59927.9
A0A6A6KX48_S82_M1	16681.6	9836.91	59927.9
A0A6A6MK49_S139_M1	16681.6	9836.91	59927.9
A0A6A6KD12_T319_M1	5610.15	0	9172.21
A0A6A6M315_T322_M1	5610.15	0	9172.21
A0A6A6MLH0_T661_M1	5610.15	0	9172.21
A0A6A6KD45_S276_M1	0.333333	0	95.8607
A0A6A6KD73_S73_M1	20465.2	0	0
A0A6A6KD82_S43_M1	6496.5	134.981	0
A0A6A6KDP2_S199_M1	23905.2	50813.7	55337.8
A0A6A6KEF8_S373_M1	11957.1	0	44581
A0A6A6KEF8_S504_M1	11957.1	0	44581
A0A6A6MQ52_S453_M1	11957.1	0	44581
A0A6A6KEL4_S204_M1	878.054	6187.09	2177.79
A0A6A6KEW1_S256_M1	2894.88	0	0
A0A6A6KFS6_T173_M2	7015.24	22634.1	19064.3
A0A6A6KFS6_S171_M2	7015.24	22634.1	19064.3
A0A6A6KFS6_S588_M1	5290.59	0	691.133
A0A6A6KG24_S368_M1	19790.1	8022.94	3338.26
A0A6A6KIN9_S304_M1	19790.1	8022.94	3338.26
A0A6A6LAM3_S243_M1	19790.1	8022.94	3338.26
A0A6A6LED0_S386_M1	19790.1	8022.94	3338.26
A0A6A6KHG2_T319_M1	120553	45003.4	52911.9
A0A6A6KJ35_S203_M1	2221.7	23274.2	6201.41
A0A6A6KJE2_S231_M1	18863.6	18850.9	31540.2
A0A6A6KKJ8_S231_M1	18863.6	18850.9	31540.2
A0A6A6KK41_S320_M1	6937.78	2581.9	67064
A0A6A6KLR2_S91_M1	13040.1	53555.4	24912
A0A6A6KLR2_S40_M1	7283.77	0	12682.9
A0A6A6KLT6_S287_M1	33372	32643.1	27742
A0A6A6KLT6_S49_M1	9739.28	6291.73	0
A0A6A6KNL1_S547_M1	445.743	0	0
A0A6A6KSX8_S590_M1	445.743	0	0
A0A6A6KNQ1_S448_M2	42789.3	88999.1	62838.1
A0A6A6KNQ1_S444_M2	42789.3	88999.1	62838.1
A0A6A6NFC5_S804_M2	42789.3	88999.1	62838.1
A0A6A6NFC5_S800_M2	42789.3	88999.1	62838.1
A0A6A6KPE8_T108_M1	851.552	0	0
A0A6A6KPR1_S189_M1	3562.37	0	355.934
A0A6A6KQV5_S164_M1	0	244.202	0
A0A6A6L7V5_S164_M1	0	244.202	0
A0A6A6KSG0_S336_M1	9151.06	8689.24	20463.8
A0A6A6KUZ8_S6_M1	34807.8	0	0
A0A6A6KUZ8_T7_M2	0	0	511.545
A0A6A6KUZ8_S6_M2	0	0	511.545
A0A6A6KUZ8_S46_M1	12806.3	719.283	1410.9
A0A6A6KUZ8_T38_M1	15793.3	0	0
A0A6A6KY94_S288_M1	2474.01	0	5154.9
A0A6A6KYP1_S39_M1	132600	215517	163005
A0A6A6L0D5_S1882_M1	1535.74	0	0
A0A6A6L0Z1_S37_M1	32329.6	0	332.321
A0A6A6LKD6_S37_M1	32329.6	0	332.321
A0A6A6L3S3_T60_M1	21369.8	0	76220.6
A0A6A6L4G3_S753_M1	37759.2	0	311331
A0A6A6L6H1_T419_M1	12393.9	0	2267.55
A0A6A6L6L7_S75_M1	224.54	10059.2	11485.4
A0A6A6L6L7_S55_M1	33901.7	11581.7	53447.8
A0A6A6L816_S791_M1	0	0	12329.1
A0A6A6L860_S202_M1	0	9008.73	8848.43
A0A6A6L896_S46_M1	586.014	0	731.866
A0A6A6L8K2_S34_M1	14810.1	9812.34	12189
A0A6A6L9Y6_S479_M1	6475.43	35534.2	24719.1
A0A6A6LDS0_S453_M1	6475.43	35534.2	24719.1
A0A6A6LAR0_S80_M2	6150.83	0	50369.2
A0A6A6LAR0_T77_M2	6150.83	0	50369.2
A0A6A6LC33_S502_M1	11763.6	51547.5	35395.3
A0A6A6LC72_T525_M1	51358.9	0	1948.7
A0A6A6LCQ5_S810_M1	8403.9	76506.2	86406.2
A0A6A6LFV2_T106_M1	6293.41	50960.7	22810.4
A0A6A6LG13_S215_M1	624.538	0	0
A0A6A6LHK7_S391_M1	0	18399.2	5420.5
A0A6A6LHM1_S257_M2	507.164	442.06	545.725
A0A6A6LHM1_S253_M2	507.164	442.06	545.725
A0A6A6LI33_S336_M1	6645.89	0	0
A0A6A6LIL2_S45_M1	3587.12	0	1454.31
A0A6A6LIY0_S764_M1	0	1735.84	410.166
A0A6A6N3B3_S307_M1	0	1735.84	410.166
A0A6A6LJG1_S634_M1	0	0	3277.95
A0A6A6LJW2_S41_M1	4160.15	26192.5	14590.1
A0A6A6LKT8_S387_M1	1067.09	734.119	1940.46
A0A6A6LLE3_S147_M1	88312.4	0	0
A0A6A6LLE3_S107_M1	63580	0	0
A0A6A6LMA9_S31_M1	0	0	238.252
A0A6A6LQ23_S31_M1	0	0	238.252
A0A6A6LN65_S530_M2	4145.12	0	0
A0A6A6LN65_S526_M2	4145.12	0	0
A0A6A6LQ03_S291_M1	29377.6	0	0
A0A6A6LQB6_S423_M1	66576.1	140761	154818
A0A6A6LQH5_T28_M1	12403.5	0	0
A0A6A6LS13_T102_M1	12403.5	0	0
A0A6A6LRJ1_S456_M1	12132.6	529.276	3818.29
A0A6A6LRK5_S512_M1	12132.6	529.276	3818.29
A0A6A6LRN3_S1576_M1	135777	366968	241779
A0A6A6LRN3_S1124_M1	3566.63	3226.87	6364.89
A0A6A6LT64_S744_M1	2408.43	0	0
A0A6A6LU34_S208_M1	44482.2	0	0
A0A6A6LUZ4_S260_M1	320.468	0	242.885
A0A6A6LYN4_T336_M1	0	13057	17829.2
A0A6A6M1Y8_T326_M1	0	13057	17829.2
A0A6A6LZL2_S192_M1	27560.7	167264	54588
A0A6A6LZL2_S143_M1	4153.04	4465.26	7487.58
A0A6A6M0N5_S293_M1	3024	0	0
A0A6A6M135_S358_M1	23438.9	0	50584.5
A0A6A6M1R1_S191_M1	1207.74	0	800.763
A0A6A6M2E6_S524_M1	163581	434396	293920
A0A6A6M354_S168_M1	3406.42	18073.4	18941.1
A0A6A6M3D8_S121_M1	0	0	1960.01
A0A6A6M3E8_S341_M1	39124.3	0	31005.6
A0A6A6M3E8_S358_M1	3305.16	0	8147.08
A0A6A6M3E8_S334_M1	1391.2	0	11965.6
A0A6A6M422_S57_M1	3482.81	0	0
A0A6A6M900_S57_M1	3482.81	0	0
A0A6A6M4D1_S44_M1	11556.1	25970.9	43556.6
A0A6A6M4D1_S1048_M1	1199.79	0	1521.64
A0A6A6M554_S543_M1	3374.29	8104.12	8330.03
A0A6A6M5K1_T565_M1	12568	0	0
A0A6A6M5M2_S229_M1	102.151	0	0.333333
A0A6A6M682_S770_M1	39822.9	0	61362.2
A0A6A6M6J3_S476_M1	8756.01	14558.9	30766.4
A0A6A6M7L0_S199_M1	3094.51	7983.43	8910.78
A0A6A6M832_S280_M1	10387	8602.32	17744.8
A0A6A6M8A1_S141_M1	7904.75	0	0
A0A6A6M8W3_S71_M1	0	2081.98	20201.2
A0A6A6M9Y1_S584_M2	69175.6	209518	67765.7
A0A6A6M9Y1_S534_M3	5163.32	9296.84	4582.07
A0A6A6M9Y1_S531_M3	5163.32	9296.84	4582.07
A0A6A6M9Y1_S530_M3	5163.32	9296.84	4582.07
A0A6A6MAD9_S24_M1	15901.3	8951.36	3338.96
A0A6A6MAP8_Y200_M1	67748.4	225468	120736
A0A6A6MAW4_Y200_M1	67748.4	225468	120736
A0A6A6MB56_S222_M1	8321.8	8929.96	1994.27
A0A6A6MBT5_S240_M1	236.648	0	1.25502
A0A6A6MCH3_S22_M1	391.004	0	0
A0A6A6MDM1_S217_M1	3193.33	4760.43	8360.33
A0A6A6MDP0_S78_M1	14713.1	20446.8	6443.04
A0A6A6MF43_S150_M1	14713.1	20446.8	6443.04
A0A6A6MW19_S221_M1	14713.1	20446.8	6443.04
A0A6A6ME62_S338_M1	3520.04	8522.28	5244.09
A0A6A6MH24_T272_M1	5226.82	0	0
A0A6A6MHW4_S187_M1	1309.18	0	0
A0A6A6MHW4_S220_M2	0	0	896.77
A0A6A6MHW4_S216_M2	0	0	896.77
A0A6A6MI22_S238_M1	139.5	164.366	136.922
A0A6A6MIV3_S42_M1	6905.39	0	0
A0A6A6MJ19_S379_M1	12363.8	0	2512.49
A0A6A6MJ40_S1553_M1	3706.37	0	0
A0A6A6MJZ7_S322_M1	6382.63	0	2803.45
A0A6A6MK98_S2151_M1	0	0	542.618
A0A6A6MKR6_S562_M1	0	15784.1	31790.8
A0A6A6MKV1_S148_M1	62110.7	0	33774.1
A0A6A6MLG0_S207_M1	142579	225002	146046
A0A6A6MM04_S264_M1	23426	0	0
A0A6A6MM04_S227_M1	218356	90251.5	11925.1
A0A6A6MM04_T163_M1	9466.91	0	0
A0A6A6MM04_S170_M1	142.932	0	0
A0A6A6MM46_S270_M1	52559.4	0	26072.9
A0A6A6MM46_S170_M1	0	0	3145.97
A0A6A6MMG2_S389_M1	34860.9	0	0
A0A6A6MMU6_S636_M1	0	0	13418.3
A0A6A6MPM8_S682_M1	0	0	13418.3
A0A6A6MNE2_S1306_M1	19292.8	0	4913.03
A0A6A6MNE3_S1070_M1	6508.07	6432.19	23950.5
A0A6A6MNF1_S411_M1	7086.97	0	2896.03
A0A6A6MP29_S252_M1	5599.77	0	0
A0A6A6MPE0_T31_M1	7838.24	0	7926.75
A0A6A6MQR0_S8_M1	357.836	1558.66	5662.45
A0A6A6MQR5_S78_M1	23232.4	37054.3	4697.24
A0A6A6MRC5_S78_M1	23232.4	37054.3	4697.24
A0A6A6MRK2_S122_M1	8836.8	7044.1	57573.4
A0A6A6MSP1_S122_M1	8836.8	7044.1	57573.4
A0A6A6MTH0_S338_M1	0	0	7503.23
A0A6A6MTJ1_S122_M1	0	12714.6	67650.7
A0A6A6MTQ9_S295_M1	9394.96	10060.1	18063.7
A0A6A6MUE9_S30_M1	6111.21	0	0
A0A6A6MUG9_S271_M1	12359.1	0	9504.23
A0A6A6MUP6_S162_M1	12802.5	0	6673.97
A0A6A6MWD0_S209_M1	12802.5	0	6673.97
A0A6A6MUX4_S293_M1	3376.55	0	0
A0A6A6MV72_S8_M1	66000.2	212472	33076.7
A0A6A6MW91_S134_M1	0	0	5674.22
A0A6A6MW91_S131_M1	6234.2	0	0
A0A6A6MWM3_S42_M1	41552.4	140820	190044
A0A6A6MX42_S550_M1	47704.8	113354	182300
A0A6A6MZM3_S335_M1	17033.7	0	0
A0A6A6N0F0_S322_M2	3515.15	2173.49	5858.38
A0A6A6N0F0_S320_M2	3515.15	2173.49	5858.38
A0A6A6N0F0_S353_M1	0	5879.99	13935.5
A0A6A6N2B0_S893_M1	4397.49	2636.83	1171.74
A0A6A6N3V6_S548_M1	5267.36	131007	95280.4
A0A6A6N5I3_S345_M1	11021.9	294448	161912
A0A6A6N6V2_S178_M3	31935.3	261308	111187
A0A6A6N6V2_S176_M3	31935.3	261308	111187
A0A6A6N6V2_S174_M3	31935.3	261308	111187
A0A6A6N6V2_S178_M1	0	18949.3	10837.3
A0A6A6N823_S68_M1	4128.16	0	145.947
A0A6A6N9D5_T96_M1	34669.3	0	25459
A0A6A6NDD5_S309_M1	1.81512e+06	1.06135e+07	3.74669e+06
A0A6A6NEI4_S195_M1	10306.8	35483.6	21768.1
A0A6A6NEL7_S300_M1	60034.1	168731	210943
A0A6A6NEM6_S228_M1	2813.43	91513	31158.2
A0A6A6NF54_S15_M1	97666.6	25040.6	20326.7
A0A6A6NF54_T44_M2	1146.91	0	0
A0A6A6NF54_S43_M2	1146.91	0	0
A0A6A6NFJ4_S259_M1	46128.3	22870.7	53967.8
A0A6A6NFQ2_S240_M1	46128.3	22870.7	53967.8
A0A6A6NGH2_S257_M1	46128.3	22870.7	53967.8
A0A6A6NFK3_S56_M1	2539.05	117879	24996.5
A0A6A6NFK3_T60_M1	0	0	22231.4
A0A6A6NG20_S204_M1	0	10363.5	5777.29
A0A6A6NG38_S204_M1	0	10363.5	5777.29
A0A6A6NHF4_S121_M1	0	2917.2	1315.29
A0A6A6NHF4_S137_M1	3591.28	0	0
A0A6A6NHS7_S284_M1	12184.6	0	11583
A0A6A6NL28_S223_M1	2057.59	7766.08	439.932
I3NMR6_S26_M1	244164	115971	116282
A0A088QDC7_S116_M1	45677	30963.8	22117.1
A0A0F6MU12_S249_M1	34424.1	2355.03	61115.4
A0A6A6NFQ0_S249_M1	34424.1	2355.03	61115.4
A0A6A6K0Q4_S453_M1	155443	0	134088
A0A6A6K1E1_S1707_M1	420282	0	809326
A0A6A6K1E1_S139_M1	321023	32723.6	209522
A0A6A6K1E1_S1693_M1	318802	159562	217638
A0A6A6K1E1_S1368_M1	33753.1	0	46988
A0A6A6K1E1_S93_M1	28432.6	3193.93	12732.5
A0A6A6K1Q2_S875_M1	1187.25	0	0
A0A6A6MJ01_S982_M1	1187.25	0	0
A0A6A6K1X4_S529_M1	18453.7	0	3544.78
A0A6A6MJZ1_S512_M1	18453.7	0	3544.78
A0A6A6K2G9_S367_M1	2078.35	0	3288.3
A0A6A6K2G9_S368_M2	3024.28	0	790.917
A0A6A6K2G9_S367_M2	3024.28	0	790.917
A0A6A6K2I8_T186_M1	3248.73	0	128.336
A0A6A6LGC3_T186_M1	3248.73	0	128.336
A0A6A6K2P2_S78_M1	53249.2	23573.7	21752.3
A0A6A6K2P3_S366_M1	372848	0	38701
A0A6A6K2Y0_S248_M1	5897.57	3213.52	6622.87
A0A6A6K2Y0_S21_M1	0	0	0
A0A6A6K2Z6_S90_M1	28219	0	4760.23
A0A6A6K3A5_S9_M1	135419	0	113331
A0A6A6K3I9_S573_M1	91868.6	0	35333
A0A6A6K4D6_S97_M1	0	0	3850.96
A0A6A6K4Z3_S85_M1	0	0	130.505
A0A6A6K549_S74_M1	7959.73	0	20003.1
A0A6A6K6A1_T331_M1	61081.9	29193.3	15444.2
A0A6A6K6A5_S161_M1	57378.5	18327.4	20480.7
A0A6A6K6I4_S404_M1	170720	41590.8	192447
A0A6A6K6I4_S311_M1	107600	101923	121526
A0A6A6K6I4_S293_M1	4646.49	0	0
A0A6A6K6K9_S591_M1	8820.88	0	148.421
A0A6A6K6N0_S730_M1	8820.88	0	148.421
A0A6A6L522_S623_M1	8820.88	0	148.421
A0A6A6K717_S108_M1	24988.9	0	10930.1
A0A6A6K792_S227_M1	23636.4	21329.2	15960.4
A0A6A6KWY0_S274_M1	23636.4	21329.2	15960.4
A0A6A6KX31_S211_M1	23636.4	21329.2	15960.4
A0A6A6K7H6_S234_M1	15087.9	164.568	354.218
A0A6A6K7S7_T530_M1	15807.1	971.127	18740.7
A0A6A6K7S7_S39_M1	63952.5	32705.7	50323.9
A0A6A6K7T9_S40_M1	7934.05	2298.66	0
A0A6A6K7T9_S77_M1	5831.75	0	0
A0A6A6K818_S278_M1	174981	100510	218002
A0A6A6K898_T7_M1	39747.1	0	31926.3
A0A6A6K8G2_S350_M1	7773.54	0	7163.35
A0A6A6K8L8_S457_M1	7043.91	253.179	3486.99
A0A6A6K8N5_S198_M1	10118.6	0	25425.3
A0A6A6KA78_T102_M1	7042.24	387.062	9361.43
G0XNX8_T43_M1	7042.24	387.062	9361.43
A0A6A6KAM7_S20_M1	15702.7	0	15438.9
A0A6A6KCG7_S48_M1	0	0	716.92
A0A6A6KCR4_S244_M1	63703.9	0	0
A0A6A6KCW2_T156_M1	846.707	2260.31	1757.45
A0A6A6M038_T156_M1	846.707	2260.31	1757.45
A0A6A6KCW6_S19_M1	9220.61	0	0
A0A6A6KD73_S553_M2	330738	953.266	263229
A0A6A6KD73_S549_M2	990945	247458	588529
A0A6A6KD73_S27_M1	56976	0	15513.8
A0A6A6KD88_S486_M1	10106	4287.93	2039.35
A0A6A6MMT2_S232_M1	10106	4287.93	2039.35
A0A6A6KDB7_S74_M1	80751.2	0	35728.6
A0A6A6KDV6_S94_M1	11991.7	0	22694.8
A0A6A6KE01_S61_M1	7495.64	5505.95	10196.6
A0A6A6KE73_S9_M1	9153.73	0	0
A0A6A6KE85_S9_M1	9153.73	0	0
A0A6A6KEH8_S217_M1	47188.4	22675.5	73018.8
A0A6A6KEK9_S606_M1	8486.68	0	0
A0A6A6KEZ5_S222_M1	28091.6	3317.66	2875.51
A0A6A6KFA7_S40_M1	99830.5	41017.4	18182.8
A0A6A6KFP0_S303_M1	73599.3	31548.8	90989.4
A0A6A6KFS6_S577_M1	30432.3	0	10954.7
A0A6A6KG45_T115_M1	5091.48	0	8917.71
A0A6A6KGV7_T214_M1	5091.48	0	8917.71
A0A6A6KGH1_S1238_M1	29662.5	6292.85	12839.3
A0A6A6KGV8_S71_M1	2987.15	126.596	3819.86
A0A6A6KGV8_S40_M1	64854.2	2004.35	21879.6
A0A6A6KI28_S732_M1	49464.4	4556.72	33162
A0A6A6KLT3_S851_M1	49464.4	4556.72	33162
A0A6A6KIM6_S30_M1	26298.2	0	22177.8
A0A6A6KIV8_S653_M1	0	307.394	0
A0A6A6KIY4_S637_M1	802260	415499	327535
A0A6A6LG23_S1449_M1	802260	415499	327535
A0A6A6KJH1_S246_M1	126032	42402.1	20816
A0A6A6KJH1_S213_M1	4095.27	0	0
A0A6A6KJJ0_S116_M1	87855.8	0	52344.4
A0A6A6KJN9_S15_M1	33706.7	0	23114.3
A0A6A6KK41_S327_M1	34526.3	0	50025
A0A6A6KK41_S683_M1	11762.9	0	15561.7
A0A6A6KKD8_S673_M1	344.436	0	4843.3
A0A6A6KKW6_S91_M1	17002.4	3914.01	1571.39
A0A6A6KLG3_S1039_M1	3428.54	0	0
A0A6A6KLY3_S264_M1	94582.8	22087.1	75058.9
A0A6A6KM33_S818_M1	0	0	8550.98
A0A6A6KM44_T11_M1	15792	0	0
A0A6A6KM93_S78_M1	23684.7	0	0
A0A6A6KM95_S483_M1	216.084	169.113	613.711
A0A6A6MFG9_S325_M1	216.084	169.113	613.711
A0A6A6MG60_S185_M1	216.084	169.113	613.711
A0A6A6KM97_S19_M1	3025.68	0	0
A0A6A6KN21_S120_M1	91187.6	68060.3	95931.3
A0A6A6LCI5_S369_M1	91187.6	68060.3	95931.3
A0A6A6KNK6_S206_M1	17461.7	3952.47	186.543
A0A6A6KPW1_S189_M1	17461.7	3952.47	186.543
A0A6A6KQQ9_S218_M1	17461.7	3952.47	186.543
A0A6A6KPB1_S199_M1	807130	125700	1.35917e+06
A0A6A6MQB1_S189_M1	807130	125700	1.35917e+06
A0A6A6KPN0_T77_M1	2.07913e+07	7.51498e+06	19304436
A0A6A6KPN0_S52_M1	152699	18925.1	125538
A0A6A6KPN0_S52_M2	20590.8	0	52445.8
A0A6A6KPN0_S47_M2	33621.3	1718.08	78300.2
A0A6A6KPN0_S42_M2	14650.2	1718.08	25854.3
A0A6A6KPN0_S172_M1	47785.3	1607.59	13187
A0A6A6KPV7_S575_M2	8802.19	2233.43	4490.64
A0A6A6KPV7_S569_M2	8802.19	2233.43	4490.64
A0A6A6KPV7_S785_M1	13315.7	0	19295.3
A0A6A6KQ00_S38_M1	3029.92	1.16366	198.292
A0A6A6KQ00_S250_M1	531698	11434.1	45954.7
A0A6A6KQ30_T45_M1	0	0	2790.29
A0A6A6KSC0_T45_M1	0	0	2790.29
A0A6A6KQ77_S44_M1	33437	0	32182.9
A0A6A6KQA0_S165_M1	210110	11606.9	65560
A0A6A6KQA0_S168_M1	19900.5	0	1202.91
A0A6A6KQE3_S27_M1	37718.2	0	4837.48
A0A6A6KQE3_S33_M1	6908.46	0	0
A0A6A6KQX2_S110_M1	13740.8	1459.54	4489.84
A0A6A6KQX2_S175_M1	30233	84.4851	5747.46
A0A6A6KR80_S113_M1	0	0	2337.2
A0A6A6KS15_S1008_M1	7048.59	1096.53	2805.17
A0A6A6KSE1_S157_M1	81183.7	0	2114.7
A0A6A6N1A3_S154_M1	81183.7	0	2114.7
A0A6A6N5S4_S154_M1	81183.7	0	2114.7
A0A6A6KSH8_S184_M1	252529	21181.4	29444
A0A6A6KSJ3_S442_M1	476628	63816.4	227979
A0A6A6KST4_S219_M1	5020.72	0	4372.33
A0A6A6MKE9_S248_M1	5020.72	0	4372.33
A0A6A6KT17_S127_M1	0	0	0
A0A6A6KTB6_S7_M1	37026.4	0	27365.3
A0A6A6KTW7_S181_M1	0	0	6217.57
A0A6A6KTW7_S201_M1	17253.2	707.205	4951.05
A0A6A6KTW7_S1044_M1	0	0	389.932
A0A6A6KUT4_S86_M1	32939.4	16196.8	44041.2
A0A6A6KVB9_S386_M1	112300	94509.5	70673.1
A0A6A6KVC6_S196_M1	107654	17526.6	146062
A0A6A6KW73_S325_M1	21008	9849.38	21657.3
A0A6A6KX78_S194_M1	85755.8	2313.31	130243
A0A6A6KXF3_S69_M1	187056	48035.7	148893
A0A6A6KXF3_S15_M1	27387.6	0	3901.93
A0A6A6KXF3_S208_M1	11965.7	0.333333	0
A0A6A6KZ43_S11_M1	178871	77098.8	33377
A0A6A6KZ77_S507_M1	34709.8	8384.72	59338.2
A0A6A6KZ96_S184_M1	44365.9	0	34840.6
A0A6A6KZM6_S5_M1	20143	3156.08	10934.9
A0A6A6L0B7_S96_M1	257911	40768.8	108747
A0A6A6L0B7_S92_M1	45536.4	0	2533.29
A0A6A6L0D5_S1759_M1	3040.14	0	85.1648
A0A6A6L0Z1_S4_M1	465228	147084	509619
A0A6A6LKD6_S4_M1	465228	147084	509619
A0A6A6L0Z1_S71_M1	1.09698e+07	1.65713e+06	1.6388e+06
A0A6A6LKD6_S71_M1	1.09698e+07	1.65713e+06	1.6388e+06
A0A6A6L1S5_S444_M1	274.975	1986.32	527.684
A0A6A6L3E3_S1028_M1	17607.9	0	64705.1
A0A6A6L3E3_S836_M1	2635.23	0	0
A0A6A6L3S3_S437_M1	0	0	11576.6
A0A6A6L3S3_S149_M1	455596	66847.9	329202
A0A6A6L4Q3_S165_M1	24140.2	0	11202.1
A0A6A6L4Q3_S394_M1	140208	30841.6	31118.6
A0A6A6L4W1_S23_M1	90076.4	0	54791.5
A0A6A6L5Y9_S23_M1	90076.4	0	54791.5
A0A6A6L4Y6_S649_M1	322.826	0.333333	325.137
A0A6A6L597_S34_M1	32482.4	0	6010.07
A0A6A6N5Q7_S34_M1	32482.4	0	6010.07
A0A6A6L5G2_S180_M1	89893.3	15226	77481.6
A0A6A6L5W0_T81_M1	2.59439e+06	59377.7	159624
A0A6A6L6T6_T81_M1	2.59439e+06	59377.7	159624
A0A6A6L5W0_T79_M1	426973	0	47642.6
A0A6A6L6T6_T79_M1	426973	0	47642.6
A0A6A6L5W0_T81_M2	2288.22	0	0
A0A6A6L5W0_T79_M2	2288.22	0	0
A0A6A6L6T6_T81_M2	2288.22	0	0
A0A6A6L6T6_T79_M2	2288.22	0	0
A0A6A6L5W0_T10_M1	12482.3	0	0
A0A6A6L6T6_T10_M1	12482.3	0	0
A0A6A6L6H1_S449_M1	353004	104468	126696
A0A6A6L6H1_S467_M1	43236.8	21312.9	55834.6
A0A6A6L6K3_S602_M1	43536.8	0	6897.81
A0A6A6L6K5_S21_M1	1.02224e+06	417660	555197
A0A6A6LAK9_S21_M1	1.02224e+06	417660	555197
A0A6A6L7B9_S373_M1	129810	9774.05	16839.3
A0A6A6L7H2_S16_M1	10860.1	0	0
A0A6A6L816_S804_M1	244146	0	54837.4
A0A6A6L818_S97_M1	16935.6	0	5602.14
A0A6A6L896_S179_M1	49754.8	3126.08	6398.6
A0A6A6L896_S255_M1	16278.6	0	0
A0A6A6L8E3_S263_M1	8004.14	1767.2	21662.7
A0A6A6L8E3_S295_M1	77820.1	0	0
A0A6A6L8K4_S138_M1	5087.64	0	0.563243
A0A6A6L8T3_S115_M1	3828.91	0	1261.86
A0A6A6MXS3_S115_M1	3828.91	0	1261.86
A0A6A6N1L5_S115_M1	3828.91	0	1261.86
A0A6A6L9I6_S993_M1	103173	38263.3	49391
A0A6A6L9I6_S922_M1	118583	30249.9	77853.1
A0A6A6L9J1_S41_M1	31319.7	2910.97	9718.76
A0A6A6NKU8_S63_M1	31319.7	2910.97	9718.76
A0A6A6L9R7_S193_M1	1257.87	0	0
A0A6A6LA59_T6_M1	199005	0	364396
A0A6A6LAR0_S52_M1	8835.38	0	29860.1
A0A6A6LAS3_S35_M1	0	0	1880.39
A0A6A6LB01_S420_M1	198340	196621	196153
A0A6A6LB64_S3_M1	49664.3	23819.5	22848.8
A0A6A6LB84_S156_M2	45541.9	5315.34	0
A0A6A6LBP5_S9_M1	0	0	0
A0A6A6LCL2_T324_M1	328198	212892	149782
A0A6A6LCP6_S56_M1	15767.4	2303.19	0
A0A6A6LCW7_S174_M1	357555	6371.27	13312.4
A0A6A6LDY7_S89_M1	208937	44461.9	192623
A0A6A6LDZ3_S10_M1	683270	27368.7	170894
A0A6A6LEI9_S575_M1	0	0	2731.53
A0A6A6LEI9_S688_M1	0	0	3038.48
A0A6A6LES5_S233_M1	31195.2	24382.2	47270
A0A6A6LG13_S136_M1	11347.8	5477.88	6411.95
A0A6A6LG13_S225_M1	42801.5	0	16026.3
A0A6A6LGE9_S254_M1	183143	67917.4	47014.1
A0A6A6LGV8_S248_M1	6650.94	0	616.199
A0A6A6LHE0_T78_M1	62367	0	30014.6
A0A6A6LHK3_S408_M1	147631	0	149378
A0A6A6LHK3_S408_M2	10726.4	0	0
A0A6A6LHK3_S394_M2	10726.4	0	0
A0A6A6LHS9_S193_M1	7975.95	5256.37	4504.16
A0A6A6LHW7_S61_M1	5467.65	3295.35	8402.35
A0A6A6LIB0_S11_M1	30550.3	3162.56	4742.05
A0A6A6LIK6_T324_M1	0	0	444.681
A0A6A6LJ50_S249_M1	10155.2	0	47848
A0A6A6LJ50_S295_M1	10047.6	0	33005.5
A0A6A6LJN0_S55_M2	104064	22324	108900
A0A6A6LJN0_T53_M2	104064	22324	108900
A0A6A6LJN5_S402_M1	0	0	5917.33
A0A6A6LJN6_S281_M1	9922.31	0	6565.97
A0A6A6LJU0_S761_M1	291879	0	46051.7
A0A6A6LJV6_S814_M1	291879	0	46051.7
A0A6A6LLD7_S409_M1	291879	0	46051.7
A0A6A6LKS5_S864_M1	51191.4	8259.41	37176.7
A0A6A6LL94_S37_M1	17560.4	621.606	5837.5
A0A6A6LVF2_S41_M1	17560.4	621.606	5837.5
A0A6A6NEW4_S37_M1	17560.4	621.606	5837.5
A0A6A6LLA6_S19_M1	4068.29	0	0
A0A6A6LLM7_S1045_M1	225846	0	301750
A0A6A6LLM7_S1068_M1	37747.3	0	10076.7
A0A6A6LLM7_S1213_M1	428.248	0	491.849
A0A6A6LM26_S158_M1	6949.99	0	7495.54
A0A6A6LMJ1_S893_M1	6949.99	0	7495.54
A0A6A6N848_S238_M1	6949.99	0	7495.54
A0A6A6N9J3_S94_M1	6949.99	0	7495.54
A0A6A6LM56_T150_M1	13228.5	0	1340.56
A0A6A6LMV3_T67_M1	822313	490287	868063
A0A6A6LMV3_S165_M1	51957.2	4422.9	34905.8
A0A6A6LMV3_S163_M1	133721	59047.9	97283.8
A0A6A6LMV3_S171_M1	12535.3	0	0
A0A6A6LMV3_T176_M1	226.3	0	1210.77
A0A6A6LMV3_S183_M1	16541.6	0	15733.7
A0A6A6LMV3_S223_M1	0	0	0
A0A6A6LMW7_T157_M1	6280.15	133.741	362.931
A0A6A6LNJ5_S221_M1	571444	246493	648334
A0A6A6LNJ5_S336_M1	28917.2	5345.39	54440.3
A0A6A6LNW2_S258_M1	23322.4	0	21060.7
A0A6A6LNX2_S558_M1	52628.6	0	45158.8
A0A6A6LNX2_S471_M1	1561.03	0	4928.13
A0A6A6LNX2_S523_M1	23407.6	0	20304
A0A6A6LP01_S368_M1	0	0	17906.3
A0A6A6LP66_T398_M1	63286.5	0	5078.18
A0A6A6LP66_T409_M1	9388.59	0	882.812
A0A6A6LPJ4_S94_M1	14714.5	8483.34	6460.53
A0A6A6NEG4_S94_M1	14714.5	8483.34	6460.53
A0A6A6NEH2_S94_M1	14714.5	8483.34	6460.53
A0A6A6LQ95_S251_M1	99998.2	14359.5	196915
A0A6A6LQB6_S376_M1	29670.1	0	32499.8
A0A6A6LQT0_S421_M1	60144.1	0	0
A0A6A6LR45_S129_M1	123767	0	10617.4
A0A6A6LTH0_S92_M1	123767	0	10617.4
A0A6A6LR45_S64_M1	269307	58574.6	253087
A0A6A6LTH0_S27_M1	269307	58574.6	253087
A0A6A6LS10_S1537_M1	47860.3	0	56049.2
A0A6A6LSM1_T79_M1	28205.7	0	0
A0A6A6LXC8_T79_M1	28205.7	0	0
A0A6A6LT23_S360_M1	420.565	0	0
A0A6A6LTJ3_S135_M1	1.23523e+06	307995	322717
A0A6A6LVN5_S154_M1	115968	0	106217
A0A6A6LVN5_S91_M1	67784	0	36177.1
A0A6A6LVV3_S242_M1	114835	9211.08	18809.8
A0A6A6LWB3_S271_M1	19893.6	0	27470.6
A0A6A6LWI1_S194_M1	13984.4	3815.95	24732.2
A0A6A6LWK3_S127_M1	146197	10486.2	72045.4
A0A6A6LWS1_T584_M1	38550.4	0	27296.2
A0A6A6LWT4_S96_M1	2259.73	2438.07	7841.26
A0A6A6M1V6_S96_M1	2259.73	2438.07	7841.26
A0A6A6LWY5_S340_M1	83123.3	14838.1	24644.1
A0A6A6LX89_S292_M1	165450	67551.6	58752.8
A0A6A6LYK1_S297_M1	165450	67551.6	58752.8
A0A6A6LXF2_S175_M1	1.35575e+06	93854.6	2.01029e+06
A0A6A6LXF2_S198_M1	386616	0	377618
A0A6A6LYU8_T43_M1	208504	59997.4	235052
A0A6A6M2S1_T43_M1	208504	59997.4	235052
A0A6A6LYU8_T14_M1	386216	85372.2	335276
A0A6A6M2S1_T14_M1	386216	85372.2	335276
A0A6A6LYU8_S318_M1	11334.6	5695.85	10303.8
A0A6A6M2S1_S318_M1	11334.6	5695.85	10303.8
A0A6A6LYU8_S94_M1	27372.1	0	36096.2
A0A6A6M2S1_S94_M1	27372.1	0	36096.2
A0A6A6LYX1_S156_M1	719636	0	513927
A0A6A6LZA7_S289_M1	11359.3	10685.3	2570.39
A0A6A6M363_S210_M1	11359.3	10685.3	2570.39
A0A6A6LZL1_S481_M1	15153.4	0	1252.91
A0A6A6M084_S305_M1	42371.4	22117.5	5267.71
A0A6A6M0X4_S126_M1	16621.1	624.249	7986.16
A0A6A6M135_S494_M1	15274.5	0	29951.1
A0A6A6M2E6_S513_M2	0	0	15772.2
A0A6A6M2E6_S509_M2	0	0	15772.2
A0A6A6M3C1_S219_M1	153712	2917.89	3368.13
A0A6A6NFT6_S218_M1	153712	2917.89	3368.13
A0A6A6M4D1_S75_M1	89189.6	0	25574.4
A0A6A6M4G2_S348_M1	26629.2	637.24	2397.93
A0A6A6M4P9_S74_M1	47497.6	23448.9	24270.3
A0A6A6M4P9_S336_M1	47497.6	23448.9	24270.3
A0A6A6M4P9_T52_M2	2570.4	0.508639	1837.47
A0A6A6M4P9_S49_M2	2570.4	0.508639	1837.47
A0A6A6M4P9_T278_M2	2570.4	0.508639	1837.47
A0A6A6M4P9_S275_M2	2570.4	0.508639	1837.47
A0A6A6M4P9_T314_M2	2570.4	0.508639	1837.47
A0A6A6M4P9_S311_M2	2570.4	0.508639	1837.47
A0A6A6M544_S346_M1	31226.5	4989.38	2961.17
A0A6A6MU15_S360_M1	31226.5	4989.38	2961.17
A0A6A6M5F3_S243_M1	61841.3	0	21935.6
A0A6A6M5M6_S486_M1	10920.7	0	11804.9
A0A6A6M657_S32_M1	0	0	213714
A0A6A6M9B5_S32_M1	0	0	213714
A0A6A6M682_S924_M1	23205.4	5292.41	7160.79
[truncated: 404 more rows]

## Sheet: Heatmap
Supplemental Table S6：Cluster and Heatmap analysis
name	ET1	ET3	ET5
A0A2D1LV16_S173_M1	36675.4	4137.78	35069.8
A0A345H7V0_S173_M1	36675.4	4137.78	35069.8
A0A343IVF8_T89_M1	532634	224712	673381
A0A6A6MTC3_T89_M1	532634	224712	673381
A0A343IVF8_S81_M1	248819	40495.3	74226
A0A6A6MTC3_S81_M1	248819	40495.3	74226
A0A6A6K154_S345_M1	194080	316163	135673
A0A6A6LEX9_S364_M1	194080	316163	135673
A0A6A6K162_Y316_M1	11255	6165.48	1084.42
A0A6A6MBT6_Y772_M1	11255	6165.48	1084.42
A0A6A6K1X4_S595_M1	1349.82	591.549	2095.78
A0A6A6MJZ1_S578_M1	1349.82	591.549	2095.78
A0A6A6K251_S485_M1	5625.73	0	0
A0A6A6K2G9_S463_M1	85964.3	0	52772.1
A0A6A6K2G9_S512_M1	20599.7	27927.7	42823.2
A0A6A6K2T8_S56_M1	91236.5	0	24253.5
A0A6A6K2Y0_T274_M1	374121	194475	54208.4
A0A6A6K3J5_S29_M1	29763.2	39084.3	48667.3
A0A6A6K3M7_S1077_M1	58818.5	21036.4	14852.2
A0A6A6K3T0_S36_M1	51822.4	141544	19129.8
A0A6A6K4C4_S102_M1	21995.4	0	99880.7
A0A6A6K4R8_S307_M1	1308.29	371.872	381.512
A0A6A6K537_S616_M1	180877	523745	133075
A0A6A6K5C7_S230_M2	204581	347905	634617
A0A6A6K5C7_S227_M2	132983	34252.2	284648
A0A6A6K5J6_T157_M1	12504.2	12932.8	10307.8
A0A6A6K5W1_S732_M1	15482.1	69688	22572.7
A0A6A6K6S5_S71_M1	105322	30997.9	0
A0A6A6K751_S245_M1	74322.6	334355	346335
A0A6A6K8P5_S381_M1	74322.6	334355	346335
A0A6A6K782_S63_M1	72534.6	200150	121954
A0A6A6KLT9_S38_M1	72534.6	200150	121954
A0A6A6MEA1_S38_M1	72534.6	200150	121954
A0A6A6MEE3_S38_M1	72534.6	200150	121954
A0A6A6NB90_S47_M1	72534.6	200150	121954
A0A6A6K7S7_S576_M1	116595	165040	65521.9
A0A6A6K7Y5_S383_M1	19564.4	7027.68	5360.83
A0A6A6K815_S238_M1	30750.2	11231	22090.9
A0A6A6K858_S7_M1	20723.5	15096.5	31716.2
A0A6A6K958_S7_M1	20723.5	15096.5	31716.2
A0A6A6K9E2_S516_M1	84487.2	51833.6	28927.8
A0A6A6KA06_S3_M1	87304.7	177615	146958
A0A6A6KA63_S3_M1	87304.7	177615	146958
A0A6A6KB30_S16_M1	39267.3	0	0
A0A6A6KB78_S16_M1	39267.3	0	0
A0A6A6KCH4_S9_M1	6181.12	1853.33	0
A0A6A6KD73_S67_M1	653671	1.52017e+06	507051
A0A6A6KDE8_S366_M1	38537.2	26676.8	7315.88
A0A6A6KDV6_S233_M1	66785.5	42007.4	198682
A0A6A6KDV6_S187_M1	15885.2	5667.12	56352.4
A0A6A6KF88_S200_M1	4382.34	635.128	0
A0A6A6KFD7_S200_M1	4382.34	635.128	0
A0A6A6KFX7_S67_M1	266090	460603	73634.1
A0A6A6KGC8_S16_M1	7721.24	0	0
A0A6A6KGD7_T301_M1	36194.6	0	0
A0A6A6KGD7_S200_M1	46089.7	79164.7	22348.2
A0A6A6KGD7_S93_M1	41557.6	9322.98	8021.78
A0A6A6KGV2_S362_M1	68557.9	38224	39617.9
A0A6A6KIA8_S410_M1	68557.9	38224	39617.9
A0A6A6KGW9_S218_M1	12776.6	33109.3	4741.16
A0A6A6KGY4_S215_M1	95955.9	133855	183343
A0A6A6KH18_S44_M1	16868.9	0	31244.1
A0A6A6KHE7_S44_M2	3776.39	1032.64	5591.8
A0A6A6KHE7_S41_M2	3776.39	1032.64	5591.8
A0A6A6KHG2_S347_M1	464521	83376.1	65735.7
A0A6A6KHG3_S458_M1	39140.8	28223.7	13016.2
A0A6A6KHJ8_S82_M2	98322.3	214561	148092
A0A6A6KHJ8_S78_M2	98322.3	214561	148092
A0A6A6KJ16_T242_M1	8138.66	0	1370.18
A0A6A6KJ35_T194_M1	46193	0	0
A0A6A6KJF6_S150_M1	33223.2	26621	0
A0A6A6KJJ0_S128_M1	96000.2	0	89588.2
A0A6A6KK41_S963_M1	223466	274526	209741
A0A6A6KL73_S237_M1	70240.6	0	56604.6
A0A6A6KM44_T32_M2	24347.6	15352.8	8724.67
A0A6A6KM44_S26_M2	24347.6	15352.8	8724.67
A0A6A6KM44_T32_M1	72917.2	80257.1	54497.7
A0A6A6KMN4_S26_M1	10745.9	9135.76	14926.7
A0A6A6KMV7_S21_M1	2920.53	1259.06	0
A0A6A6KMW3_S551_M1	106968	191854	245189
A0A6A6KN28_S187_M1	20571.5	24154.3	56777
A0A6A6KNU3_S29_M1	456416	923962	305666
A0A6A6KP15_S556_M1	6136.54	0	0
A0A6A6M4P0_S97_M1	6136.54	0	0
A0A6A6KPN0_S73_M1	305424	99223.3	52127
A0A6A6KPN0_S73_M2	125951	14032.3	96254
A0A6A6KPN0_S42_M1	30788.2	13933.9	19303.2
A0A6A6KPP5_S366_M1	31656.9	144033	29472.6
A0A6A6KQC8_S85_M1	140311	238762	65265.1
A0A6A6KQH9_S85_M1	140311	238762	65265.1
A0A6A6KQH6_S379_M1	15301	23861.8	14051.2
A0A6A6KR36_S241_M1	129421	72908.4	42370.2
A0A6A6KRL0_S529_M1	24342.6	0	20526.4
A0A6A6KSJ3_S431_M1	916501	1.10494e+06	453800
A0A6A6KSM5_T215_M1	19801.3	0	23341.7
A0A6A6KSV9_S404_M1	7211.82	0	29571.3
A0A6A6KU18_S487_M1	2406.58	626.465	831.425
A0A6A6KUS7_S66_M1	11940.7	0	74537.8
A0A6A6KW15_S832_M1	40565.7	50247	20247
A0A6A6KW15_S818_M1	34385.7	58381.6	4079.54
A0A6A6KW29_S90_M1	18084.8	10428.7	105520
A0A6A6KWG2_S150_M1	39706.7	0	31557.5
A0A6A6KWN5_S138_M1	11194.5	17476.8	25723.3
A0A6A6KX40_S261_M1	14728.8	54445.4	25218.2
A0A6A6N4R0_S261_M1	14728.8	54445.4	25218.2
A0A6A6KX69_S171_M2	31410	37369.5	62616.1
A0A6A6KX69_S169_M2	31410	37369.5	62616.1
A0A6A6KX78_S2_M1	1200.37	0	0
A0A6A6KXD2_S240_M1	122366	170039	146438
A0A6A6KY58_S549_M1	6765.88	1088.18	3258.06
A0A6A6MLJ2_S650_M1	6765.88	1088.18	3258.06
A0A6A6KYP1_S3_M1	11449.1	3710.28	6518.82
A0A6A6KYP1_T95_M1	38100.6	0	19349.9
A0A6A6KYP1_S171_M1	664.631	1421.92	211.965
A0A6A6KZ77_S497_M1	55937.7	181755	51282.2
A0A6A6L144_S713_M1	58873.2	39369.2	91134.7
A0A6A6L1Q8_S207_M1	11943.9	0	19483.3
A0A6A6L4L9_S207_M1	11943.9	0	19483.3
A0A6A6L1U4_S227_M1	21505.6	0	6604.01
A0A6A6L3Y3_S133_M1	2.9402e+06	3.1411e+06	1.0181e+06
A0A6A6L3Y3_S158_M1	535391	366288	106259
A0A6A6L3Y3_S194_M1	131365	177635	41638.9
A0A6A6L3Y3_S140_M1	181773	166875	35581
A0A6A6L3Y3_S14_M1	177339	12631.9	78903.5
A0A6A6L3Y5_S5_M1	1997.7	0	970.014
A0A6A6L4G4_S70_M1	30393.8	0	9512.93
A0A6A6L4K0_S200_M1	116807	97482	0
A0A6A6L7B9_S112_M1	97946.6	0	66837.3
A0A6A6L7M6_S150_M1	44839.3	37710.5	19395.4
A0A6A6L7Q3_S447_M1	23391.4	20388.5	41569.3
A0A6A6L884_S475_M1	207750	297617	495609
A0A6A6L8E3_S268_M2	32435.4	11429.4	67728
A0A6A6L8E3_S263_M2	32435.4	11429.4	67728
A0A6A6L8U3_S3_M1	24422.2	29465.8	32990.1
A0A6A6L9T8_S59_M1	11827.2	0	0
A0A6A6LAH7_S537_M2	9611.12	10474.7	16228.8
A0A6A6LAH7_S533_M2	9141.53	7645.34	15169.1
A0A6A6LAS3_S33_M2	17585.3	0	7245.98
A0A6A6LB35_S142_M1	625175	42252.7	68164.4
A0A6A6LUK4_S217_M1	625175	42252.7	68164.4
A0A6A6LB35_S117_M1	742094	42179.8	35276.5
A0A6A6LUK4_S192_M1	742094	42179.8	35276.5
A0A6A6LBL0_S7_M1	80692.3	0	32273.2
A0A6A6LBL0_S7_M2	9749.73	0	1452.18
A0A6A6LBL0_S4_M2	9749.73	0	1452.18
A0A6A6LBL0_S42_M1	20009.9	0	0
A0A6A6LDP7_S866_M1	60463.2	51963.5	32737.1
A0A6A6LE03_S182_M1	25601.7	13875.5	8475.42
A0A6A6LE46_S224_M1	6515.74	55146.1	6668.91
A0A6A6LER8_S563_M1	203295	270929	82395.8
A0A6A6LFF2_S31_M1	31826.1	24197.9	45565.6
A0A6A6LFS6_T105_M1	30391	41348.6	15354.3
A0A6A6LG98_S886_M1	97568.2	287251	133458
A0A6A6LHE0_S47_M1	6283.19	6032.8	0
A0A6A6LHI5_S742_M1	15456.9	0	5261.31
A0A6A6LI95_T132_M1	14173.4	40615.4	30720.7
A0A6A6LIH9_S37_M1	11500.3	3267.35	920.128
A0A6A6LIS0_S305_M1	16116.9	36007.9	5688.82
A0A6A6LIY0_S769_M2	18910.2	0	908.466
A0A6A6LIY0_S764_M2	18910.2	0	908.466
A0A6A6N3B3_S312_M2	18910.2	0	908.466
A0A6A6N3B3_S307_M2	18910.2	0	908.466
A0A6A6LJ04_S241_M1	16611	29923.1	11243.5
A0A6A6LJ50_S255_M1	19165.2	0	11909.5
A0A6A6LJB3_S61_M1	84187.2	51735.6	8395.57
A0A6A6LM57_S111_M1	84187.2	51735.6	8395.57
A0A6A6LJB3_S8_M1	17282	0.861563	207.287
A0A6A6LM57_S58_M1	17282	0.861563	207.287
A0A6A6LJD2_S281_M2	256766	223403	100780
A0A6A6LJD2_S279_M2	256766	223403	100780
A0A6A6LJN0_S111_M1	415110	728400	332353
A0A6A6LJN0_T53_M1	126876	10296	237595
A0A6A6LJR6_S73_M1	8519.36	18136.3	15791.1
A0A6A6LJZ3_S72_M1	23677.3	0	497.489
A0A6A6LK94_S268_M1	93928.7	12327.3	36828.8
A0A6A6LK94_S513_M1	9631.08	58336.4	0
A0A6A6LKD8_S355_M1	40527	92269.4	46883.1
A0A6A6LM73_S173_M1	13732	41009.4	19129.5
A0A6A6LMV3_S260_M1	2498.6	19098.8	2373.25
A0A6A6LMV3_S138_M1	8210.52	0	13088.5
A0A6A6LNX2_S465_M1	15604.6	0	0
A0A6A6LPX5_S286_M1	12901	6549.38	0
A0A6A6LRN3_S1112_M1	362540	650671	176745
A0A6A6LRN3_T1264_M1	14906.4	0	31167.9
A0A6A6LS10_S1535_M1	568918	824148	319700
A0A6A6LT64_S1298_M1	8327.26	783.483	883.064
A0A6A6LU70_S12_M1	4147.04	0	0
A0A6A6LXC6_S12_M1	4147.04	0	0
A0A6A6LUX7_S43_M1	81311.8	60012.4	81796.5
A0A6A6LUX7_S104_M1	101533	49716.2	132266
A0A6A6LVN5_S74_M1	115064	129832	92141.6
A0A6A6LW75_S223_M1	67911.9	0.333333	30448.9
A0A6A6LW93_S27_M1	4331.5	0	2275.66
A0A6A6LWC5_S54_M1	356793	520160	438278
A0A6A6LX34_S37_M1	16767	27798.9	17907.4
A0A6A6LXM2_S45_M1	900950	459937	808942
A0A6A6LXM2_S67_M1	80466.5	19809.5	29285.5
A0A6A6LXM2_S107_M1	282897	22964.9	20333
A0A6A6LYD2_T71_M1	1.12898e+06	923244	545704
A0A6A6LYX1_T163_M1	14323	0	0
A0A6A6LZA7_S180_M1	86431.3	219340	32294
A0A6A6M363_S101_M1	86431.3	219340	32294
A0A6A6LZU6_S13_M1	16063.8	38630.4	45223
A0A6A6LZY2_S607_M1	44340.7	53799	36290.7
A0A6A6M6D9_S629_M1	44340.7	53799	36290.7
A0A6A6M0E9_S410_M1	322033	240380	220422
A0A6A6M135_S446_M1	2437.52	0	15978.9
A0A6A6M2W1_S450_M1	48941.3	0	42911.6
A0A6A6M351_S32_M2	7916.91	0	0
A0A6A6M351_S27_M2	7916.91	0	0
A0A6A6M376_S30_M1	116200	131831	146377
A0A6A6M4S8_S833_M1	34052.2	16529.4	48191.5
A0A6A6M5Y3_S139_M1	32211.8	69598	26386.8
A0A6A6M5Z9_S76_M2	66870.6	125532	53523.4
A0A6A6M5Z9_S72_M2	66870.6	125532	53523.4
A0A6A6M627_S285_M1	107281	92166.6	93962
A0A6A6M682_S755_M1	150360	155198	56573.2
A0A6A6M682_S15_M1	40331.7	0	18141
A0A6A6M685_S52_M1	78743.7	108133	70643.7
A0A6A6M6I5_S124_M1	893608	1.93535e+06	496176
A0A6A6M6Y6_S45_M1	893608	1.93535e+06	496176
A0A6A6M6J3_S368_M1	7679.76	0	0
A0A6A6M6P7_S260_M1	950398	1.35037e+06	846142
A0A6A6M6P7_S278_M1	15896.7	32099.4	10477.8
A0A6A6M8A1_S152_M1	15084.4	17164	0
A0A6A6M8T7_S462_M1	22498.8	0	1477.11
A0A6A6M965_S647_M1	28015.6	0	0
A0A6A6M9P6_S70_M1	13233.5	0	1717.29
A0A6A6M9Y1_S531_M2	68777	0	0
A0A6A6M9Y1_S431_M1	237838	924842	258499
A0A6A6M9Y1_S280_M1	1.42774e+06	1.04057e+06	1.84331e+06
A0A6A6M9Y1_S342_M1	19924.6	0	0
A0A6A6MBQ4_S36_M1	31862.5	27522.2	18669.2
A0A6A6MCR9_Y219_M1	71725.9	144536	13071.5
A0A6A6NHN3_Y193_M1	71725.9	144536	13071.5
A0A6A6MDV8_S249_M1	2943.85	2158.8	14543.5
A0A6A6ME62_S170_M1	97983.7	214671	62191.4
A0A6A6ME93_S69_M1	199321	87814.6	15327.2
A0A6A6MER0_S367_M1	32979.9	8896.69	17540.9
A0A6A6MER9_S136_M1	97066.2	0	4631.53
A0A6A6MF24_S95_M1	29087.8	29430.4	2974.28
A0A6A6MF25_S230_M1	77322.3	88886.6	90731.7
A0A6A6MFU4_T2576_M1	406467	329889	298658
A0A6A6MFZ3_S74_M1	37148.2	28052.1	14661
A0A6A6MFZ3_S332_M1	37148.2	28052.1	14661
A0A6A6MG30_S83_M1	4765.64	117.624	7511.17
A0A6A6MG53_S143_M1	2746.86	0	1219.02
A0A6A6MG61_S517_M1	31205.2	70593	30687
A0A6A6MGI9_S235_M1	1784.18	6500.99	10696.8
A0A6A6MGK0_S152_M1	703683	57569.7	141317
A0A6A6MGZ4_S92_M1	15195.6	22919	0
A0A6A6MH88_S31_M1	115846	123838	24947.3
A0A6A6MHF4_S88_M1	40052.4	45819.8	10105.2
A0A6A6MHJ3_S48_M1	57892.5	4607.2	23204.6
A0A6A6MJV3_S48_M1	57892.5	4607.2	23204.6
A0A6A6MI18_S149_M1	4907.41	0	3390.95
A0A6A6MI71_S130_M1	4907.41	0	3390.95
A0A6A6MIP1_T982_M2	8841.61	3609.25	0
A0A6A6MIP1_S979_M2	8841.61	3609.25	0
A0A6A6MIV3_S33_M1	80766.7	112359	26817.2
A0A6A6MIY5_S88_M1	15226.3	0	27163.3
A0A6A6MJ25_S13_M2	55640.8	50692.8	24271.2
A0A6A6MJ25_S9_M2	55640.8	50692.8	24271.2
A0A6A6MJB2_S1166_M1	4174.53	27544.4	15053.9
A0A6A6MMH2_S1157_M1	4174.53	27544.4	15053.9
A0A6A6MJG4_S529_M1	12241.6	10994.8	8290.28
A0A6A6MMS1_S538_M1	12241.6	10994.8	8290.28
A0A6A6MJR9_S89_M1	16212	0	5111.6
A0A6A6MLG0_S216_M1	47731.5	47271	21362.9
A0A6A6MLN4_S226_M1	29259.4	37522.4	26891.8
A0A6A6MLN4_S117_M1	14055.3	0	4481.09
A0A6A6MLW6_S251_M1	18177.7	42071.5	23506.6
A0A6A6MM30_S18_M1	134342	138789	60779.5
A0A6A6MM46_S247_M1	6296.37	222.228	0
A0A6A6MM55_S93_M1	82690.1	0	17353.2
A0A6A6MMA8_S9_M1	9558.97	0	0
A0A6A6MNJ4_S603_M1	21348.1	46848.1	49880.5
A0A6A6NLV7_S649_M1	21348.1	46848.1	49880.5
A0A6A6MP30_S316_M1	3992.29	0	0
A0A6A6MPJ4_S211_M1	20500.3	0	0
A0A6A6MPR1_S334_M1	41214.5	28158.6	10224.3
A0A6A6MQJ6_S7_M1	5802.41	2118.49	1207.91
A0A6A6MQJ7_S119_M1	276044	271705	119147
A0A6A6MQR5_S98_M1	60633.1	0	0
A0A6A6MRC5_S98_M1	60633.1	0	0
A0A6A6MRE0_S115_M1	279791	287148	146224
A0A6A6MRL3_S52_M1	311409	663297	103964
A0A6A6MVL8_S52_M1	311409	663297	103964
A0A6A6MRQ0_T600_M1	68990.2	29298.3	83690.3
A0A6A6MRQ0_S433_M1	8757.95	0	1391.04
A0A6A6MRQ0_S204_M1	9255.64	0	7039.05
A0A6A6MSD8_S27_M1	2743.22	2030.16	7654.24
A0A6A6MTJ1_S105_M1	10851.2	38608.2	8795.08
A0A6A6MU08_S296_M1	4141.51	12573.7	0
A0A6A6MVC8_S296_M1	4141.51	12573.7	0
A0A6A6MUD6_S521_M1	8540.75	18339.9	1746.48
A0A6A6MVD8_S171_M1	3472.62	0	438.111
A0A6A6MWH6_S204_M1	14019.1	0	2655.51
A0A6A6MWY4_S395_M1	417173	457120	217625
A0A6A6MX25_S69_M1	332902	275596	225670
A0A6A6MX25_S1287_M1	8585.49	7431.13	5173.04
A0A6A6MX25_S540_M2	84429.1	4921.99	1930
A0A6A6MX25_T537_M2	84429.1	4921.99	1930
A0A6A6MX25_S1541_M2	84429.1	4921.99	1930
A0A6A6MX25_T1538_M2	84429.1	4921.99	1930
A0A6A6MX25_S1212_M1	3740.44	0	0
A0A6A6MX25_S1375_M1	9505.46	0	0
A0A6A6MX25_S1359_M1	8131	0	0
A0A6A6MX45_S203_M1	7493.18	140.972	11425.5
A0A6A6MXI6_S124_M1	125190	282198	143041
A0A6A6MY07_S82_M1	69031.8	106116	39540.6
A0A6A6MYA0_S473_M1	4124.05	17592.2	38422.5
A0A6A6MYZ3_S41_M1	24629.5	6241.44	2541.67
A0A6A6MZX5_S19_M1	172963	46966.7	28076.7
A0A6A6N036_S248_M1	8300.53	20116.1	15420.8
A0A6A6N0G6_S6_M1	90997.4	56475.3	184549
A0A6A6N2A8_S12_M2	189837	161094	173677
A0A6A6N2B0_S982_M1	15358.4	10520.4	5398.93
A0A6A6N507_S576_M2	226093	541742	356726
A0A6A6N507_S573_M2	160737	188681	327364
A0A6A6N6V2_S303_M1	8830.15	11834.7	0
A0A6A6N8H4_T47_M1	226283	499497	234031
A0A6A6N9D5_S102_M1	84587.8	45349.7	165314
A0A6A6N9M9_S95_M1	25312.6	6892.57	21025.7
A0A6A6NA46_S373_M1	812.612	0.333333	115.71
A0A6A6NA46_S447_M1	2189.63	0	4834.59
A0A6A6NBG8_S230_M1	349735	468101	76977.9
A0A6A6NBG8_S222_M1	1701.45	14206.8	0
A0A6A6NDD5_S306_M1	2.59178e+06	0	0
A0A6A6NDY7_S568_M1	26109	0	7990.19
A0A6A6NEK5_T54_M1	487333	273500	88166.9
A0A6A6NEK5_S11_M1	805169	226899	94696.6
A0A6A6NEK5_S19_M1	220736	81181.4	24603.5
A0A6A6NEW5_S204_M1	299185	258322	98834.8
A0A6A6NF62_S98_M1	53964.4	89669.8	64077
A0A6A6NG82_S65_M1	15628.3	21752.3	29422.4
A0A6A6NGZ0_S120_M1	33708.5	0	32216.7
A0A6A6NIK9_S5_M1	121438	16955.7	194287
A0A6A6NJE3_S42_M1	265761	29249.1	87831.9
A0A6A6NJF7_S42_M1	265761	29249.1	87831.9
A0A6A6NKB0_S42_M1	265761	29249.1	87831.9
B3FNP9_S42_M1	265761	29249.1	87831.9
A0A6A6NJQ2_S195_M1	45629.7	47307.5	51496
A0A6A6NKD3_S229_M1	30534.2	51823.7	42399.3
A0A6A6NKF1_S3_M1	126385	144228	86577.4
A0A6A6NKG6_T223_M1	19684.9	33139.9	17071.4
I3NR03_S92_M1	48408.3	2585.76	16005.8
I3NR03_S414_M1	96964.9	12730.4	56011.3
V5IV18_S21_M1	51279.8	0	47866.7
A0A1S5QIL1_S117_M1	0	16463	3967.98
A0A343IVF8_T89_M1	532634	224712	673381
A0A6A6MTC3_T89_M1	532634	224712	673381
A0A343IVF8_S81_M1	248819	40495.3	74226
A0A6A6MTC3_S81_M1	248819	40495.3	74226
A0A6A6K154_S345_M1	194080	316163	135673
A0A6A6LEX9_S364_M1	194080	316163	135673
A0A6A6K1V3_S516_M1	1816.62	8202.12	10703.1
A0A6A6K1X4_S521_M1	8833.75	68514	32026.9
A0A6A6MJZ1_S504_M1	8833.75	68514	32026.9
A0A6A6K1X4_S595_M1	1349.82	591.549	2095.78
A0A6A6MJZ1_S578_M1	1349.82	591.549	2095.78
A0A6A6K251_S487_M1	170766	270870	322109
A0A6A6K278_T151_M1	1874.56	16162.6	0
A0A6A6MG33_T151_M1	1874.56	16162.6	0
A0A6A6K2F7_S271_M1	9289.77	69684.1	8123.21
A0A6A6K2U3_S210_M1	9289.77	69684.1	8123.21
A0A6A6LD75_S355_M1	9289.77	69684.1	8123.21
A0A6A6MCQ5_S201_M1	9289.77	69684.1	8123.21
A0A6A6MCY2_S164_M1	9289.77	69684.1	8123.21
A0A6A6MIV9_S241_M1	9289.77	69684.1	8123.21
A0A6A6NJP9_S271_M1	9289.77	69684.1	8123.21
A0A6A6K2G9_S475_M1	1.66755e+06	3.49425e+06	2.20115e+06
A0A6A6K2G9_S422_M1	353453	718135	584200
A0A6A6K2G9_S512_M1	20599.7	27927.7	42823.2
A0A6A6K2W5_S10_M1	111033	250546	100985
A0A6A6K2X0_Y364_M1	541.329	9611.76	2529.45
A0A6A6K3M6_Y364_M1	541.329	9611.76	2529.45
A0A6A6K2Y0_S30_M2	3.72163e+06	4.73018e+06	2125321
A0A6A6K2Y0_S26_M2	3.72163e+06	4.73018e+06	2125321
A0A6A6K2Y0_S30_M1	189332	301545	120500
A0A6A6K2Y0_T274_M1	374121	194475	54208.4
A0A6A6K342_S14_M1	1.08181e+06	1.85346e+06	793989
A0A6A6K346_S826_M1	141057	137700	94552.8
A0A6A6K346_S809_M1	11322.1	50308.4	27505
A0A6A6K346_S815_M1	55461.2	105659	51433.4
A0A6A6K346_S817_M1	38788.9	72472.4	16345.1
A0A6A6K3A5_S119_M1	0	34477.4	38247.7
A0A6A6K3I9_S566_M1	29238.8	72512.9	20579.3
A0A6A6K3J5_S29_M1	29763.2	39084.3	48667.3
A0A6A6K3M7_S470_M1	53505.9	71602.9	34456.4
A0A6A6K3M7_S1077_M1	58818.5	21036.4	14852.2
A0A6A6K3T0_S36_M1	51822.4	141544	19129.8
A0A6A6K3X0_T56_M1	4668.91	11794.5	2897.49
A0A6A6KIX7_T56_M1	4668.91	11794.5	2897.49
A0A6A6LG60_T56_M1	4668.91	11794.5	2897.49
A0A6A6LXE2_T56_M1	4668.91	11794.5	2897.49
A0A6A6K3X3_S107_M1	144418	540552	318785
A0A6A6K3X3_S107_M2	5948.07	32965.8	47894.4
A0A6A6K3X3_S110_M2	5948.07	32965.8	0
A0A6A6K4C7_S22_M1	1.36822e+07	5.04464e+07	1.20826e+07
A0A6A6K4C7_S22_M2	117383	352577	182643
A0A6A6K4C7_S10_M2	117383	352577	182643
A0A6A6K524_S283_M1	0	99867.5	0
A0A6A6K524_S285_M2	1373.94	26299.2	1173.88
A0A6A6K524_S283_M2	1373.94	26299.2	1173.88
A0A6A6K537_S616_M1	180877	523745	133075
A0A6A6K5C7_S230_M1	686367	2.65618e+06	1.96345e+06
A0A6A6K5C7_S230_M2	204581	347905	634617
A0A6A6K5C7_S233_M2	71597.7	313653	0
A0A6A6K5C7_S236_M3	84039.8	95275	227201
A0A6A6K5C7_S233_M3	84039.8	95275	227201
A0A6A6K5C7_S230_M3	84039.8	95275	227201
A0A6A6K5C7_S233_M1	0	92336.6	0
A0A6A6K5J6_T157_M1	12504.2	12932.8	10307.8
A0A6A6K5S9_S202_M1	4761.55	34214.4	62736.6
A0A6A6K5W1_S732_M1	15482.1	69688	22572.7
A0A6A6K692_S317_M2	38510.5	32772	19426
A0A6A6K692_S316_M2	38510.5	32772	19426
A0A6A6K6I4_S300_M1	2041.59	3706.53	0
A0A6A6K6I4_S417_M1	241482	406718	232088
A0A6A6K6U6_S449_M1	1821.76	45187.6	5171.4
A0A6A6K6U7_T198_M1	6146.45	24557.8	19936.2
A0A6A6K707_S525_M1	0	19969	16482
A0A6A6K771_S449_M1	0	19969	16482
A0A6A6K751_S245_M1	74322.6	334355	346335
A0A6A6K8P5_S381_M1	74322.6	334355	346335
A0A6A6K758_S89_M1	0	11890.2	3951.26
A0A6A6K782_S63_M1	72534.6	200150	121954
A0A6A6KLT9_S38_M1	72534.6	200150	121954
A0A6A6MEA1_S38_M1	72534.6	200150	121954
A0A6A6MEE3_S38_M1	72534.6	200150	121954
A0A6A6NB90_S47_M1	72534.6	200150	121954
A0A6A6K7R5_S106_M1	4961.54	26919.6	3061.05
A0A6A6K7S7_S576_M1	116595	165040	65521.9
A0A6A6K858_S7_M1	20723.5	15096.5	31716.2
A0A6A6K958_S7_M1	20723.5	15096.5	31716.2
A0A6A6K8P7_S178_M1	0	159446	0
A0A6A6K8P7_S271_M1	22142.3	51864.2	18913.2
A0A6A6K8P7_S555_M1	0	5079.53	0
A0A6A6K9E2_S516_M1	84487.2	51833.6	28927.8
A0A6A6K9G4_S459_M1	1014.94	7221.01	2449.68
A0A6A6N6G3_S431_M1	1014.94	7221.01	2449.68
A0A6A6K9I8_S333_M1	15628.2	43900.4	14770.6
A0A6A6K9I8_S363_M1	15860.2	41780	14529.7
A0A6A6K9T3_Y211_M1	312.496	7160.34	0.338395
A0A6A6KA06_S3_M1	87304.7	177615	146958
A0A6A6KA63_S3_M1	87304.7	177615	146958
A0A6A6KA58_S314_M1	5061.48	27653.2	42798
A0A6A6KA78_T264_M1	60245.3	126952	27709.3
G0XNX8_T205_M1	60245.3	126952	27709.3
A0A6A6KB15_S103_M1	2893.26	25948.7	0
A0A6A6N6F2_S103_M1	2893.26	25948.7	0
A0A6A6KB32_S602_M1	32908.1	98121.6	74387.3
A0A6A6KD44_S595_M1	32908.1	98121.6	74387.3
A0A6A6KBQ8_S285_M1	22866.2	31137.4	14509
A0A6A6MJX5_S322_M1	22866.2	31137.4	14509
A0A6A6MNF5_S402_M1	22866.2	31137.4	14509
A0A6A6KBU1_S145_M1	13881.3	30174.5	18977.1
A0A6A6LU41_S55_M1	13881.3	30174.5	18977.1
A0A6A6MKG7_S83_M1	13881.3	30174.5	18977.1
A0A6A6KBU1_S133_M1	3129.36	11954	3102.61
A0A6A6LU41_S43_M1	3129.36	11954	3102.61
A0A6A6MKG7_S71_M1	3129.36	11954	3102.61
A0A6A6KBX3_S439_M1	22286.8	48247	50121.9
A0A6A6KCE7_S491_M1	22286.8	48247	50121.9
A0A6A6KCG6_S11_M2	13804.4	37847	54150.2
A0A6A6KCG6_S9_M2	13804.4	37847	65096.3
A0A6A6KCG6_S232_M2	0	801.113	1269.04
A0A6A6KCG6_S230_M2	0	801.113	1269.04
A0A6A6KCG9_T228_M1	32014.6	152606	42471.5
A0A6A6KCG9_T201_M1	4731.36	18313.8	3242.84
A0A6A6KCG9_S702_M1	14335.7	27654.7	9806.35
A0A6A6KCG9_S760_M1	11156.4	28544.9	8553.59
A0A6A6KCM9_S448_M1	36248	67096.5	42953.3
A0A6A6KCS2_S175_M3	19604.7	57071.9	45150.1
A0A6A6KCS2_S173_M3	19604.7	57071.9	45150.1
A0A6A6KCS2_S171_M3	19604.7	57071.9	45150.1
A0A6A6KD53_T65_M1	0	28577.3	0
A0A6A6MQP7_T88_M1	0	28577.3	0
A0A6A6KD73_S67_M1	653671	1.52017e+06	507051
A0A6A6KD73_S379_M1	6502.37	17783.9	3542.57
A0A6A6KD73_S549_M1	5.78688e+06	1.96259e+07	1.29178e+06
A0A6A6KDE8_S366_M1	38537.2	26676.8	7315.88
A0A6A6KDP2_S180_M1	4671.04	20501.4	5895.12
A0A6A6KEF4_S44_M1	67884.2	83272.2	46328.7
A0A6A6LAR5_S44_M1	67884.2	83272.2	46328.7
A0A6A6KEH8_T198_M1	82631	974219	157614
A0A6A6KEJ0_S131_M1	3710.68	22013.7	12837.7
A0A6A6KHR1_S170_M1	3710.68	22013.7	12837.7
A0A6A6KHS4_S138_M1	3710.68	22013.7	12837.7
A0A6A6KK66_S185_M1	3710.68	22013.7	12837.7
A0A6A6MLG3_S128_M1	3710.68	22013.7	12837.7
A0A6A6KEL4_S186_M1	90517.1	175182	137854
A0A6A6KEX0_S294_M1	1773.23	35575.7	2032.48
A0A6A6KF29_S292_M1	24927.9	63130.4	26110.9
A0A6A6KNB8_S292_M1	24927.9	63130.4	26110.9
A0A6A6KF71_S222_M1	0	16270.4	11250
A0A6A6MQJ3_S297_M1	0	16270.4	11250
A0A6A6KFL1_S36_M1	98861.8	1.04439e+06	647004
A0A6A6KFX7_S21_M1	2208.89	22405.9	0
A0A6A6KFX7_S67_M1	266090	460603	73634.1
A0A6A6KG29_S158_M1	3036.15	44465.2	43046.7
A0A6A6KG57_Y93_M1	163.261	936.602	150.689
A0A6A6M9F5_Y93_M1	163.261	936.602	150.689
A0A6A6KGD7_S297_M1	105463	126711	43550.9
A0A6A6KGD7_S200_M1	46089.7	79164.7	22348.2
A0A6A6KGE4_S474_M1	142777	244860	169040
A0A6A6KGE4_S398_M1	17445.6	87732.3	62752.3
A0A6A6KGS3_T376_M1	0	17340.7	7213.07
A0A6A6KGV2_S362_M1	68557.9	38224	39617.9
A0A6A6KIA8_S410_M1	68557.9	38224	39617.9
A0A6A6KGW9_S583_M1	46388.3	93168.7	42509.2
A0A6A6KGW9_S218_M1	12776.6	33109.3	4741.16
A0A6A6KGY4_S215_M1	95955.9	133855	183343
A0A6A6KHE7_S44_M1	95070	149930	120526
A0A6A6KHE7_S44_M2	3776.39	1032.64	5591.8
A0A6A6KHE7_S41_M2	3776.39	1032.64	5591.8
A0A6A6KHE7_S98_M1	0	24153.9	20268.5
A0A6A6KHJ8_S82_M2	98322.3	214561	148092
A0A6A6KHJ8_S78_M2	98322.3	214561	148092
A0A6A6KHM7_S25_M1	341851	414102	217112
A0A6A6KHQ6_S259_M1	14430.1	591138	251416
A0A6A6LAB7_S269_M1	14430.1	591138	251416
A0A6A6KHV4_T28_M1	0	10225.5	0
A0A6A6KHW9_T14_M2	4032.91	46947.7	0
A0A6A6KHW9_S2_M2	4032.91	46947.7	0
A0A6A6LY85_T14_M2	4032.91	46947.7	0
A0A6A6LY85_S2_M2	4032.91	46947.7	0
A0A6A6LZF7_T14_M2	4032.91	46947.7	0
A0A6A6LZF7_S2_M2	4032.91	46947.7	0
A0A6A6KHX9_S1432_M1	0	4369.03	403.784
A0A6A6L0S7_S154_M1	0	4369.03	403.784
A0A6A6L0U9_S251_M1	0	4369.03	403.784
A0A6A6M2P5_S79_M1	0	4369.03	403.784
A0A6A6M2W3_S104_M1	0	4369.03	403.784
A0A6A6KI41_S591_M1	0	40321.7	2255.51
A0A6A6M3M4_S593_M1	0	40321.7	2255.51
A0A6A6KIK4_S28_M1	20397.4	66280.3	130130
A0A6A6M010_S28_M1	20397.4	66280.3	130130
A0A6A6KIV6_S30_M1	40449.9	71736.4	0
A0A6A6KIY4_S360_M1	5448.31	15553.9	9743.15
A0A6A6LG23_S1172_M1	5448.31	15553.9	9743.15
A0A6A6KJ03_S627_M1	231656	767373	189742
A0A6A6KJ04_S20_M1	374966	874571	211274
A0A6A6KJ77_S20_M1	374966	874571	211274
A0A6A6LEW7_S20_M1	374966	874571	211274
A0A6A6KJ05_S82_M1	91992.2	137022	58318.6
A0A6A6KJ61_S520_M1	91992.2	137022	58318.6
A0A6A6KJ35_S198_M1	2.27238e+06	4.95834e+06	1.70407e+06
A0A6A6KJB0_S202_M1	1887.82	10565.6	9727.92
A0A6A6KJB0_S26_M1	0	49434.3	4114.02
A0A6A6KJF1_S115_M1	66385	109666	60158.4
A0A6A6KM60_S115_M1	66385	109666	60158.4
A0A6A6KJF1_S75_M1	43889.9	68275.1	0
A0A6A6KM60_S75_M1	43889.9	68275.1	0
A0A6A6KJF6_S150_M1	33223.2	26621	0
A0A6A6KJL1_S208_M1	77529.4	210925	91293.8
A0A6A6KJL1_S1104_M1	53946.5	95899.1	53439.4
A0A6A6KJL1_S633_M1	18043.9	36614	23999.6
A0A6A6KJP4_S167_M1	133951	331825	216864
A0A6A6KK41_S963_M1	223466	274526	209741
A0A6A6KK62_S130_M1	18817	21287	35702.1
A0A6A6KKN0_T711_M1	15062.2	42353.5	27348.3
A0A6A6KLA0_S321_M2	245352	839244	664802
A0A6A6KLA0_S316_M2	245352	839244	664802
A0A6A6L7B0_S241_M2	245352	839244	664802
A0A6A6L7B0_S236_M2	245352	839244	664802
A0A6A6KLA0_S321_M1	0	133929	23320
A0A6A6L7B0_S241_M1	0	133929	23320
A0A6A6KLN6_S59_M1	34134.2	233857	118169
A0A6A6KLN6_S12_M1	0	4185.72	3788.57
A0A6A6KM44_T32_M2	24347.6	15352.8	8724.67
A0A6A6KM44_S26_M2	24347.6	15352.8	8724.67
A0A6A6KM44_T32_M1	72917.2	80257.1	54497.7
A0A6A6KM54_S99_M1	13678.8	63742.6	10856
A0A6A6KM54_S8_M1	424033	717669	421341
A0A6A6KM97_S31_M1	1.20374e+06	1.83451e+06	1.12053e+06
A0A6A6KM97_S3_M1	140789	173134	100672
A0A6A6KM97_S43_M1	9419.37	43664	5758.5
A0A6A6KMN4_S701_M2	16579.9	152259	78059.5
A0A6A6KMN4_S697_M2	16579.9	152259	78059.5
A0A6A6KMW3_S551_M1	106968	191854	245189
A0A6A6KMZ9_S694_M1	9905.03	29229.7	17053.1
A0A6A6KNB3_S12_M1	3105.78	44458.5	103554
A0A6A6KNU3_S29_M1	456416	923962	305666
A0A6A6KP28_S519_M1	108933	357546	239671
A0A6A6KP28_T890_M1	154671	633071	594028
A0A6A6KP28_S692_M1	446468	1.50937e+06	743274
A0A6A6KPP5_S366_M1	31656.9	144033	29472.6
A0A6A6KPP7_S324_M1	19142.7	83721.3	19633.6
A0A6A6KQC8_S85_M1	140311	238762	65265.1
A0A6A6KQH9_S85_M1	140311	238762	65265.1
A0A6A6KQH6_S379_M1	15301	23861.8	14051.2
A0A6A6KQQ3_S177_M1	0	37593.8	11096.7
A0A6A6KQX2_S93_M1	92331.2	127041	53418.1
A0A6A6KRB1_S17_M1	101099	411932	94130.7
A0A6A6KRL0_S434_M1	211104	462022	197799
A0A6A6KSJ3_S431_M1	916501	1.10494e+06	453800
A0A6A6KT17_S7_M1	138536	232425	179341
A0A6A6KT67_S117_M1	37834.2	76880.6	48524.4
A0A6A6KTC6_S26_M1	0	14766	5196.5
A0A6A6KU09_S43_M1	28420.8	56744.9	10818.9
A0A6A6KU18_S487_M1	2406.58	626.465	831.425
A0A6A6KU31_S779_M1	9415.4	14453	10773.5
A0A6A6KUL1_S139_M1	14882.7	57153.8	96435.7
A0A6A6KUM1_S36_M1	0	13706.2	8102.36
A0A6A6KUV3_S363_M2	0.35922	738.562	3474.84
A0A6A6KUV3_S361_M2	0.35922	738.562	3474.84
A0A6A6KUV3_S371_M2	0.35922	738.562	3474.84
A0A6A6KUV3_S369_M2	0.35922	738.562	3474.84
A0A6A6KUV3_S448_M2	0.35922	738.562	3474.84
A0A6A6KUV3_S446_M2	0.35922	738.562	3474.84
A0A6A6KV18_S107_M1	8139.97	31335.8	21774
A0A6A6KV54_S4_M1	81357.3	155780	82117
A0A6A6KWW0_S4_M1	81357.3	155780	82117
A0A6A6KV54_S8_M2	28491.1	58828.3	35997.4
A0A6A6KV54_S4_M2	28491.1	58828.3	35997.4
A0A6A6KWW0_S8_M2	28491.1	58828.3	35997.4
A0A6A6KWW0_S4_M2	28491.1	58828.3	35997.4
A0A6A6KVB8_S617_M1	114755	330915	133485
A0A6A6KZH7_S763_M1	114755	330915	133485
A0A6A6KVB9_S508_M1	26912.4	91471	32286.2
A0A6A6KVE0_T91_M1	8490.81	39387	6796.39
A0A6A6KVE0_Y105_M1	6853.58	38890.4	12449.3
A0A6A6KVW5_S146_M1	121397	337202	116703
A0A6A6KZ81_S146_M1	121397	337202	116703
A0A6A6M3Z2_S147_M1	121397	337202	116703
A0A6A6M4M5_S172_M1	121397	337202	116703
A0A6A6M7V7_S147_M1	121397	337202	116703
A0A6A6NJK1_S130_M1	121397	337202	116703
F2VXU4_S147_M1	121397	337202	116703
A0A6A6KW15_S832_M1	40565.7	50247	20247
A0A6A6KW15_S736_M1	13431.1	33027.2	5694.96
A0A6A6KW15_S818_M1	34385.7	58381.6	4079.54
A0A6A6KW15_S825_M1	8551.69	35698.3	0
A0A6A6KW21_Y333_M1	680.226	2184.69	217.101
A0A6A6KWB8_S6_M1	586217	1.09474e+06	560979
A0A6A6KWE8_S42_M1	731370	2.35104e+06	529122
A0A6A6KWN5_S138_M1	11194.5	17476.8	25723.3
A0A6A6KWP5_S122_M1	0	17354.8	0
A0A6A6KWZ6_Y174_M1	0	42344	22747.8
A0A6A6LYY0_Y261_M1	0	42344	22747.8
A0A6A6MD02_Y891_M1	0	42344	22747.8
A0A6A6MVF1_Y457_M1	0	42344	22747.8
A0A6A6KX30_S308_M1	1304.13	12211.6	3513.97
A0A6A6KX40_S261_M1	14728.8	54445.4	25218.2
A0A6A6N4R0_S261_M1	14728.8	54445.4	25218.2
A0A6A6KX69_S169_M1	160956	266447	227807
A0A6A6KXD2_S240_M1	122366	170039	146438
A0A6A6KXI5_T640_M1	2992.77	10232.8	47714.6
A0A6A6KXZ1_S8_M1	45388.3	97606.6	26206.6
A0A6A6KY95_S358_M1	8382.35	21247.3	5463.32
A0A6A6KYZ2_S419_M1	15833.4	122869	39216.7
A0A6A6KZ77_S497_M1	55937.7	181755	51282.2
A0A6A6KZ77_S380_M1	0	8098.6	8406.07
A0A6A6L0P6_S33_M1	114923	506948	187632
A0A6A6L0Q6_S323_M1	8135.72	18051.9	7986.42
A0A6A6L3C0_S300_M1	8135.72	18051.9	7986.42
A0A6A6L0R8_S16_M1	11724.7	26765.3	15593.3
A0A6A6L113_T378_M1	138887	459868	33827.5
A0A6A6L144_S816_M1	646960	1.64161e+06	961345
A0A6A6L144_S806_M1	27750.1	171176	73018.8
A0A6A6L144_S533_M1	330183	1.12279e+06	473309
A0A6A6L290_S367_M1	9422.01	16500.7	5959.87
A0A6A6L2V1_S34_M1	24951.9	98229.6	99750.3
A0A6A6L375_S34_M1	24951.9	98229.6	99750.3
A0A6A6L2X8_S533_M1	603.086	3793.02	212.415
A0A6A6L3C3_S264_M1	34831.6	156850	198742
A0A6A6L3E3_S935_M1	583689	1.41765e+06	879059
A0A6A6L3E3_S856_M1	237105	573572	313863
A0A6A6L3Q7_S596_M1	155908	410844	499545
A0A6A6L5G3_S95_M1	155908	410844	499545
A0A6A6L3Y3_S133_M1	2.9402e+06	3.1411e+06	1.0181e+06
A0A6A6L3Y3_S158_M1	535391	366288	106259
A0A6A6L3Y3_S194_M1	131365	177635	41638.9
A0A6A6L3Y3_S140_M1	181773	166875	35581
A0A6A6L442_S20_M1	5422.16	33965.9	9550.12
A0A6A6L704_S20_M1	5422.16	33965.9	9550.12
A0A6A6L4E9_T67_M1	18904.4	185666	142474
A0A6A6L4F5_S462_M1	35225.5	116087	63059.9
A0A6A6L4F5_S423_M1	16190.4	46137	14111.2
A0A6A6L4F5_S431_M1	0	11164.9	544.44
A0A6A6L4J5_S685_M1	12979	25021.8	17112.5
A0A6A6L4K0_S200_M1	116807	97482	0
A0A6A6L4R2_T315_M1	9781.62	87118.6	31756.3
A0A6A6L5L4_S27_M1	1.09552e+06	1.88972e+06	518077
A0A6A6L5W0_S24_M1	3488.01	26505.2	2018.82
A0A6A6L6T6_S24_M1	3488.01	26505.2	2018.82
A0A6A6L5W1_S118_M1	0	22940.2	3722.35
A0A6A6L604_S82_M1	217956	528541	218408
A0A6A6L613_S82_M1	217956	528541	218408
A0A6A6L6A2_S609_M1	92418.1	230467	71229.8
A0A6A6L6A2_S84_M1	706.412	18655.4	4653.31
A0A6A6L707_S535_M1	116256	474659	263374
A0A6A6L707_T902_M1	0	15490	20139.2
A0A6A6L707_S839_M1	0	6568.5	3177.81
A0A6A6L7C8_S125_M1	745608	1.24569e+06	415923
A0A6A6L7C8_T59_M1	8791.21	76092	0
A0A6A6L7H2_S357_M1	421755	679315	577869
A0A6A6L7M6_S150_M1	44839.3	37710.5	19395.4
A0A6A6L7Q3_S447_M1	23391.4	20388.5	41569.3
A0A6A6L7T2_S80_M1	192996	382259	519501
A0A6A6L7V1_S253_M1	26789.3	99587.1	63827
A0A6A6L7X2_S1312_M1	3891.76	3872.3	0
A0A6A6L818_S67_M1	354.438	2902.62	0
A0A6A6L8E3_S268_M1	818689	1.13153e+06	574154
A0A6A6L8E3_S268_M2	32435.4	11429.4	67728
A0A6A6L8E3_S263_M2	32435.4	11429.4	67728
A0A6A6L8K4_S62_M1	23089.5	96111.8	18022.5
A0A6A6L8Q8_S223_M1	0	33246.9	0
A0A6A6L8S5_S394_M1	0	21698.9	0
A0A6A6L8U3_S3_M1	24422.2	29465.8	32990.1
A0A6A6L9I6_S901_M1	945989	1.69642e+06	880204
A0A6A6L9I6_S822_M1	100573	196249	210989
A0A6A6L9K1_S411_M1	0	234221	19775.5
A0A6A6L9M6_S152_M1	30387.2	68921.7	47820
A0A6A6L9Q9_S349_M1	0	7669.91	364.024
A0A6A6LAH7_S584_M1	147749	380219	170734
A0A6A6LAJ2_S29_M1	48403.5	94545.1	64581.2
A0A6A6LAK0_S107_M1	35834.9	180082	88355.3
A0A6A6LAR0_S68_M1	357112	687635	1.02144e+06
A0A6A6LAR0_S49_M1	37660.7	118300	84887.6
A0A6A6LAS3_S383_M1	74516.1	103962	85301.5
A0A6A6LAS3_S28_M1	481653	397370	267804
A0A6A6LB01_S698_M1	0	9097.19	568.103
A0A6A6LB44_S373_M1	18945.6	47018.2	98792.4
A0A6A6LB96_S83_M1	0	119248	0
A0A6A6LBJ2_S32_M1	2411.46	6062.29	2912.46
A0A6A6LBJ6_S73_M1	0	68527.5	19814.4
A0A6A6LPM1_S359_M1	0	68527.5	19814.4
A0A6A6MEK1_S176_M1	0	68527.5	19814.4
A0A6A6MUY0_S209_M1	0	68527.5	19814.4
A0A6A6LBY0_S706_M1	8742.95	16301.9	10226.4
A0A6A6LCD1_S382_M1	8742.95	16301.9	10226.4
A0A6A6MKG1_S391_M1	8742.95	16301.9	10226.4
A0A6A6LBZ6_S1252_M1	0	12803.9	528.593
A0A6A6NIC8_S360_M1	0	12803.9	528.593
A0A6A6NJA3_S380_M1	0	12803.9	528.593
A0A6A6LC72_S243_M1	11723.7	55361.5	14231.7
A0A6A6LCC7_S227_M2	1730.55	29510.2	12313
A0A6A6LCC7_S226_M2	1730.55	29510.2	12313
A0A6A6LCY0_S339_M1	21015.2	100579	73117.1
A0A6A6LD01_T14_M1	4386.27	22792.4	13156.3
A0A6A6LDA3_S109_M1	27636.5	14028.8	6953.27
A0A6A6LDA4_S364_M1	470318	593010	251162
A0A6A6LDD8_S2_M1	96101.2	201546	113554
A0A6A6LDM7_S282_M1	4010.57	9523	253.498
A0A6A6LDP7_S866_M1	60463.2	51963.5	32737.1
A0A6A6LDX0_S73_M1	0	31192.1	4161.66
A0A6A6LE41_S503_M1	393553	1.15221e+06	1.39048e+06
A0A6A6M3F8_S418_M1	393553	1.15221e+06	1.39048e+06
A0A6A6LE46_S224_M1	6515.74	55146.1	6668.91
A0A6A6LE46_S227_M2	751.043	29540.8	600.499
A0A6A6LE46_S224_M2	751.043	29540.8	600.499
A0A6A6LED6_Y217_M1	13684.5	27998.6	13398.1
A0A6A6LFD5_Y177_M1	13684.5	27998.6	13398.1
A0A6A6LEE4_S177_M1	584067	3.45257e+06	576878
A0A6A6LEL0_S512_M1	49041.8	118567	40048.3
A0A6A6LER8_S563_M1	203295	270929	82395.8
A0A6A6LF31_S702_M1	16103.9	78976.9	34141.4
A0A6A6LK59_S671_M1	16103.9	78976.9	34141.4
A0A6A6LF44_S90_M1	0	6970.67	6173.17
A0A6A6MJH0_S372_M1	0	6970.67	6173.17
A0A6A6LFD9_S147_M1	132671	219908	108377
A0A6A6LKG6_S146_M1	132671	219908	108377
A0A6A6LFK9_S407_M1	35952.1	86536.6	23242.7
A0A6A6LFK9_S849_M1	0	79851.3	5953.61
A0A6A6LFS6_T105_M1	30391	41348.6	15354.3
A0A6A6LG98_S886_M1	97568.2	287251	133458
A0A6A6LGU3_S265_M1	11758.2	28528.2	7855.88
A0A6A6LH16_S96_M1	808.884	7583.32	8463.59
A0A6A6LH16_S138_M1	14127.6	46215.1	27241.6
A0A6A6LH25_Y285_M1	0	8463.61	0
A0A6A6MLZ4_Y196_M1	0	8463.61	0
A0A6A6LHE0_S60_M1	1.0296e+06	1.6553e+06	571254
A0A6A6LHE0_S47_M1	6283.19	6032.8	0
A0A6A6LHM1_S167_M1	2214.62	24300.4	0
A0A6A6LHU6_S282_M1	2298.8	72950	16988.8
A0A6A6LI30_S311_M1	0	519003	34094.8
A0A6A6LI33_Y18_M1	2788.51	44322.5	931.185
A0A6A6LI95_S606_M1	226481	412353	169738
A0A6A6LI95_T132_M1	14173.4	40615.4	30720.7
A0A6A6LIA6_S372_M1	1.32311e+06	2.23867e+06	1.84248e+06
A0A6A6MK39_S393_M1	1.32311e+06	2.23867e+06	1.84248e+06
A0A6A6MNX0_S267_M1	1.32311e+06	2.23867e+06	1.84248e+06
A0A6A6LIB1_T824_M1	2262.56	17051.3	10144.4
A0A6A6LIP5_S232_M1	6184.04	20340.8	1811.7
A0A6A6LIS0_S305_M1	16116.9	36007.9	5688.82
A0A6A6LJ28_S808_M1	49544.5	129311	155131
A0A6A6LJ28_S647_M1	5591.67	19091.9	9308.22
A0A6A6LJB3_S61_M1	84187.2	51735.6	8395.57
A0A6A6LM57_S111_M1	84187.2	51735.6	8395.57
A0A6A6LJD2_S281_M2	256766	223403	100780
A0A6A6LJD2_S279_M2	256766	223403	100780
A0A6A6LJN0_S111_M1	415110	728400	332353
A0A6A6LJN2_S101_M1	20780.9	50812.8	23280.6
A0A6A6LJR6_S73_M1	8519.36	18136.3	15791.1
A0A6A6LK94_S513_M1	9631.08	58336.4	0
A0A6A6LKD8_S355_M1	40527	92269.4	46883.1
A0A6A6LKF2_S1029_M1	199029	392026	254860
A0A6A6LN90_S999_M1	199029	392026	254860
A0A6A6LKF2_S216_M1	13992.7	21175.2	0
A0A6A6LN90_S216_M1	13992.7	21175.2	0
A0A6A6LKJ1_S186_M1	85811.9	190705	79765
A0A6A6LNU3_S178_M1	85811.9	190705	79765
A0A6A6NDE6_S186_M1	85811.9	190705	79765
A0A6A6LL15_S106_M1	0	39493.6	0
A0A6A6LLD6_S12_M1	152862	406190	117849
A0A6A6LLD6_S79_M1	0	37103.6	0
A0A6A6LLX1_S199_M1	0	20077.3	3550.68
A0A6A6LM73_S173_M1	13732	41009.4	19129.5
A0A6A6LME5_S11_M1	12931.5	42209.1	9829.31
A0A6A6NCD1_S11_M1	12931.5	42209.1	9829.31
A0A6A6LMM1_S444_M1	0	12647.7	27868.5
A0A6A6LMV3_S260_M1	2498.6	19098.8	2373.25
A0A6A6LN22_S330_M2	85647.5	887784	638521
A0A6A6LN22_S328_M2	85647.5	887784	638521
A0A6A6LP46_S418_M2	85647.5	887784	638521
A0A6A6LP46_S416_M2	85647.5	887784	638521
A0A6A6LN23_S197_M1	1245.91	11433.5	3600.08
A0A6A6LNW5_S123_M1	463685	628046	431200
A0A6A6LNX2_S46_M1	43620.2	108323	53025.7
A0A6A6LP66_S181_M1	3.54387e+06	6.74667e+06	1.35892e+06
A0A6A6LPJ6_S264_M1	0	32020.9	2440.49
A0A6A6LPJ9_S137_M1	464405	682353	119772
A0A6A6LPJ9_S135_M1	7800.1	38839.6	0
A0A6A6LQB6_S512_M1	198681	337728	152524
A0A6A6LR35_S1816_M1	611.243	3076.33	1245.8
A0A6A6LR65_S89_M1	2620.23	29746.2	15110.2
A0A6A6LR99_S19_M1	106025	428046	81443.2
A0A6A6LR99_S22_M2	185643	178487	97496.4
A0A6A6LR99_S19_M2	185643	178487	97496.4
A0A6A6LR99_S311_M1	78880.8	348373	63104.5
A0A6A6LRB5_S357_M1	8627.9	18334.2	9937.12
A0A6A6LRD0_S425_M1	0	41971.2	13604.4
A0A6A6LRD0_S410_M1	123653	290393	283921
A0A6A6LRN3_S1112_M1	362540	650671	176745
A0A6A6LS10_S719_M1	846276	1866180	949657
A0A6A6LS10_S1535_M1	568918	824148	319700
A0A6A6LS29_S78_M1	0	32920.8	0
A0A6A6LSM1_S80_M1	0	212885	32836
A0A6A6LXC8_S80_M1	0	212885	32836
A0A6A6LSM1_S22_M1	117914	487412	108827
A0A6A6LXC8_S22_M1	117914	487412	108827
A0A6A6LTD1_S205_M1	0	28415.4	0
A0A6A6LUX7_S104_M1	101533	49716.2	132266
A0A6A6LVN5_S9_M1	171020	449204	411499
A0A6A6LVN5_S74_M1	115064	129832	92141.6
A0A6A6LVV3_S214_M2	67355	127098	69473.8
A0A6A6LVV3_S210_M2	67355	127098	69473.8
A0A6A6LW90_S291_M1	1274.36	51344.8	8078.14
A0A6A6NBB0_S345_M1	1274.36	51344.8	8078.14
A0A6A6LWC5_S54_M1	356793	520160	438278
A0A6A6LWC5_S121_M1	0	9601.37	0
A0A6A6LWH6_S237_M1	129079	264180	110883
A0A6A6LX34_S37_M1	16767	27798.9	17907.4
A0A6A6LXF2_S196_M1	0	45762.4	0
A0A6A6LXM2_S67_M1	80466.5	19809.5	29285.5
A0A6A6LXT8_T141_M1	292294	510080	190563
A0A6A6MDU6_T141_M1	292294	510080	190563
A0A6A6MF96_T130_M1	292294	510080	190563
A0A6A6NHV2_T149_M1	292294	510080	190563
A0A6A6LXW6_T106_M1	6192.11	85699.8	59119.9
A0A6A6LXY4_S497_M1	3294.98	11512.5	27086.9
A0A6A6LY06_S880_M1	1235.86	21218.9	7084.54
A0A6A6LY76_S81_M2	7216.82	9916.52	6913.28
A0A6A6LY76_T79_M2	7216.82	9916.52	6913.28
A0A6A6LZW1_S82_M2	7216.82	9916.52	6913.28
A0A6A6LZW1_T80_M2	7216.82	9916.52	6913.28
E5LLN0_S82_M2	7216.82	9916.52	6913.28
E5LLN0_T80_M2	7216.82	9916.52	6913.28
A0A6A6LY76_S101_M1	1850.66	3819.46	2777.36
A0A6A6LZW1_S102_M1	1850.66	3819.46	2777.36
E5LLN0_S102_M1	1850.66	3819.46	2777.36
A0A6A6LYD2_T71_M1	1.12898e+06	923244	545704
A0A6A6LZ21_S331_M1	185652	492383	112825
A0A6A6LZ21_S28_M1	54829.3	40068.3	2146.25
A0A6A6LZA7_S180_M1	86431.3	219340	32294
A0A6A6M363_S101_M1	86431.3	219340	32294
A0A6A6LZU6_S107_M1	47986	136653	192319
A0A6A6LZU6_S61_M1	79127.4	327146	334356
A0A6A6LZU6_S13_M1	16063.8	38630.4	45223
A0A6A6LZY2_S607_M1	44340.7	53799	36290.7
A0A6A6M6D9_S629_M1	44340.7	53799	36290.7
A0A6A6LZZ7_S34_M1	18720.9	38369.1	20804.2
A0A6A6M0E9_S410_M1	322033	240380	220422
A0A6A6M0F2_S1344_M1	30009	109576	9735.72
A0A6A6M4B5_S1445_M1	30009	109576	9735.72
A0A6A6M0F5_S386_M1	10462	20787.2	13521.4
A0A6A6M0N5_S301_M1	0	76581.7	31120.9
A0A6A6M0P8_S181_M1	21466.1	25417.5	15835.9
A0A6A6MW43_S185_M1	21466.1	25417.5	15835.9
A0A6A6M0Z7_S60_M1	60728.1	248499	137239
A0A6A6M115_T446_M1	98355.3	198003	55213.6
A0A6A6M128_S325_M1	19362.3	38103.3	0
A0A6A6M1R9_S51_M1	765097	3.4674e+06	959802
A0A6A6M1R9_T54_M1	569992	2.44783e+06	604673
A0A6A6M1U3_S17_M1	45335.5	188483	37773.9
A0A6A6MR58_S17_M1	45335.5	188483	37773.9
A0A6A6M222_S172_M1	12430.8	74966	33241.6
A0A6A6M232_S214_M1	12430.8	74966	33241.6
A0A6A6M2E6_S521_M1	0	91695.7	11672.1
A0A6A6M2N0_S401_M2	0	10426.9	4120.02
A0A6A6M2N0_S399_M2	0	10426.9	4120.02
A0A6A6M3E7_S173_M1	1536.94	12703.9	0
A0A6A6M3V2_S293_M1	1.2364e+06	3.9279e+06	684481
A0A6A6M720_S293_M1	1.2364e+06	3.9279e+06	684481
A0A6A6M734_S293_M1	1.2364e+06	3.9279e+06	684481
A0A6A6M3V2_S694_M1	409835	1.10006e+06	330494
A0A6A6M720_S677_M1	409835	1.10006e+06	330494
A0A6A6M734_S681_M1	409835	1.10006e+06	330494
A0A6A6M3V2_T696_M1	86260.9	371694	93285.2
A0A6A6M720_T679_M1	86260.9	371694	93285.2
A0A6A6M734_T683_M1	86260.9	371694	93285.2
A0A6A6M3V2_T536_M1	4606.45	35233	9229.01
A0A6A6M720_T519_M1	4606.45	35233	9229.01
A0A6A6M734_T523_M1	4606.45	35233	9229.01
A0A6A6M4D1_S783_M1	25043	86711.8	45384.1
A0A6A6M4D1_S141_M1	25029.9	38984.6	23379.9
A0A6A6M4L3_S143_M1	50103.9	165426	75243.9
A0A6A6M4S8_S611_M1	284828	438684	136482
A0A6A6M4S8_S833_M1	34052.2	16529.4	48191.5
A0A6A6M4T7_S386_M1	101626	377044	436956
A0A6A6M5Y3_S139_M1	32211.8	69598	26386.8
A0A6A6M5Z9_S76_M2	66870.6	125532	53523.4
A0A6A6M5Z9_S72_M2	66870.6	125532	53523.4
A0A6A6M627_S285_M1	107281	92166.6	93962
A0A6A6M644_S216_M1	21294.7	365094	0
A0A6A6M682_S755_M1	150360	155198	56573.2
A0A6A6M685_S52_M1	78743.7	108133	70643.7
A0A6A6M6D2_S540_M1	18749.2	36866.6	16308.6
A0A6A6M6I5_S124_M1	893608	1.93535e+06	496176
A0A6A6M6Y6_S45_M1	893608	1.93535e+06	496176
A0A6A6M6P7_S260_M1	950398	1.35037e+06	846142
A0A6A6M6P7_S278_M1	15896.7	32099.4	10477.8
A0A6A6M6Q0_S119_M1	797.545	4353.46	4180.87
A0A6A6M7X4_S16_M1	142397	269780	130088
A0A6A6M846_S256_M1	0	35715.8	4367.27
A0A6A6MAC2_S277_M1	0	35715.8	4367.27
A0A6A6M8C6_S52_M1	35743.8	54526.7	20330
A0A6A6M8P1_T227_M1	349.67	2894.5	749.636
A0A6A6M8P9_S146_M1	6394.52	40611.4	42495.5
A0A6A6M9B1_S867_M1	0	8831.61	3498.73
A0A6A6MDE9_S869_M1	0	8831.61	3498.73
A0A6A6M9I9_S659_M1	35291.4	47399.3	31847.2
A0A6A6M9Y1_S534_M1	897054	1.71459e+06	639289
A0A6A6M9Y1_S431_M1	237838	924842	258499
A0A6A6MA86_S90_M1	3270.69	26060.5	12261.7
A0A6A6N1N1_S90_M1	3270.69	26060.5	12261.7
A0A6A6MAD9_S62_M1	32391.9	22902.3	27532.8
A0A6A6MAN0_S322_M1	20355.9	70676.2	0
A0A6A6MAN6_S153_M1	8361.08	26101.5	28176.4
A0A6A6MAP0_S510_M2	1440.68	1482	2563.81
A0A6A6MAP0_S508_M2	1440.68	1482	2563.81
A0A6A6MAR7_S201_M1	30792.1	158958	56943
A0A6A6MAR7_T205_M1	319.977	13952.7	0
A0A6A6MAV0_T109_M1	683941	2.11093e+06	490587
A0A6A6MAX0_S312_M1	35962.6	72434.1	48905.6
A0A6A6MB18_S432_M1	0	18533	23499.4
A0A6A6MB41_S716_M1	1.45493e+07	2.18028e+07	8.58379e+06
A0A6A6MBE8_S335_M1	7176.56	21914.9	11280.3
A0A6A6MBQ4_S36_M1	31862.5	27522.2	18669.2
A0A6A6MC94_S647_M1	0	66411.5	30082.2
A0A6A6NIN2_S52_M1	0	66411.5	30082.2
A0A6A6MCH2_S73_M1	0	32264	0
A0A6A6MCH2_S75_M1	59383.2	83404.2	0
A0A6A6MCH3_S3_M1	19996.3	64647.1	23139.8
A0A6A6MCM9_T101_M1	1.37258e+06	1.83172e+06	566994
A0A6A6MCN0_S757_M1	586.23	3085.03	0
A0A6A6MCR9_Y219_M1	71725.9	144536	13071.5
A0A6A6NHN3_Y193_M1	71725.9	144536	13071.5
A0A6A6MCW8_S306_M1	19979.1	27237.9	9604.79
A0A6A6MD24_S765_M1	0	5973.65	19565.5
A0A6A6MGP8_S765_M1	0	5973.65	19565.5
A0A6A6MD44_S348_M1	52693.8	80633.2	51826.5
A0A6A6MD62_S278_M1	17017.4	35663.4	18954.9
A0A6A6MDG1_T352_M1	16123.7	64922.2	14705.2
A0A6A6MEL5_T352_M1	16123.7	64922.2	14705.2
A0A6A6MDQ7_S188_M1	3730.66	12270.9	1768.97
A0A6A6ME62_S177_M1	21279.4	38499.1	2900.59
A0A6A6ME62_S129_M1	3623.24	28259.4	2076.25
A0A6A6ME93_S69_M1	199321	87814.6	15327.2
A0A6A6MEC3_S670_M1	0	70263.5	34292.2
A0A6A6MFD6_S923_M1	0	70263.5	34292.2
A0A6A6MEE1_S330_M1	84369.2	119870	44986.2
A0A6A6MWD1_S274_M1	84369.2	119870	44986.2
A0A6A6MEE6_S526_M1	106691	344519	142050
A0A6A6MEZ5_S217_M1	152142	724101	500348
A0A6A6MF24_S95_M1	29087.8	29430.4	2974.28
A0A6A6MF25_S230_M1	77322.3	88886.6	90731.7
A0A6A6MFK5_S163_M1	15871.4	51347.9	41719.2
A0A6A6MFQ3_S839_M1	3108.5	9440.02	4333.55
A0A6A6MFU4_T2576_M1	406467	329889	298658
A0A6A6MFZ3_S74_M1	37148.2	28052.1	14661
A0A6A6MFZ3_S332_M1	37148.2	28052.1	14661
A0A6A6MFZ3_Y160_M1	0	19761.1	1291.26
A0A6A6MFZ3_Y418_M1	0	19761.1	1291.26
A0A6A6MG61_S1235_M1	94218.7	212101	133107
A0A6A6MG61_S126_M1	25786.8	90967.4	30929.8
A0A6A6MG61_S517_M1	31205.2	70593	30687
A0A6A6MGI9_S235_M1	1784.18	6500.99	10696.8
A0A6A6MGJ6_S64_M1	18994.4	68366.4	14504.3
A0A6A6MGZ4_S92_M1	15195.6	22919	0
A0A6A6MH88_S31_M1	115846	123838	24947.3
A0A6A6MHF4_S88_M1	40052.4	45819.8	10105.2
A0A6A6MHH1_S443_M1	610.02	9016.39	2711.84
A0A6A6MHI5_S351_M1	2298.71	11472.9	9934.53
A0A6A6MI22_S218_M1	13830.7	61239.6	18609.8
A0A6A6MI90_S140_M1	50629.3	99148.5	110563
A0A6A6MIK4_S208_M1	2.14087e+06	4.78255e+06	2.65427e+06
A0A6A6MIS3_S402_M1	615.581	6915.91	0
A0A6A6MIV3_S16_M1	1.26613e+06	2387547	1.04264e+06
A0A6A6MIV3_S33_M1	80766.7	112359	26817.2
A0A6A6MIZ2_S91_M1	2152.82	19130.5	6276.39
A0A6A6MJB2_S1166_M1	4174.53	27544.4	15053.9
A0A6A6MMH2_S1157_M1	4174.53	27544.4	15053.9
A0A6A6MJM1_S535_M1	0	42712.1	37639.7
A0A6A6MJN1_S21_M1	0	4527.55	9382.45
A0A6A6MJS6_S104_M1	18482.6	36186.8	13174.2
A0A6A6MJT1_S270_M1	0	115236	101562
A0A6A6MJU8_S1096_M1	74720.1	256067	107479
A0A6A6MK98_S2111_M1	33572.1	57093.6	24543.1
A0A6A6MKA2_S172_M1	188302	668568	179591
A0A6A6MKA2_S346_M1	3819.55	63755.1	2026.42
A0A6A6MKV5_S191_M1	34331.7	86607.2	28960.8
A0A6A6MLA6_S155_M1	293712	657571	403837
A0A6A6MLG0_S216_M1	47731.5	47271	21362.9
A0A6A6MLG2_S27_M1	103699	255835	90867.8
A0A6A6MLG4_S140_M1	0	23777.8	0
A0A6A6MLI7_S36_M2	0	243373	37294
A0A6A6MLI7_S41_M2	5915.47	17961.4	2722.64
A0A6A6MLI7_S29_M1	170659	350086	162965
A0A6A6MLW6_S251_M1	18177.7	42071.5	23506.6
A0A6A6MM30_S18_M1	134342	138789	60779.5
A0A6A6MMG2_S423_M1	260306	690113	588952
A0A6A6MMN2_S47_M1	13464.6	43518.1	21619.4
A0A6A6MMN9_S148_M1	3182.14	32442.1	13434.4
A0A6A6MN46_S148_M1	3182.14	32442.1	13434.4
A0A6A6MMW8_S178_M1	168167	825021	288121
A0A6A6MMZ3_S252_M1	28964.3	60103.2	2607.2
A0A6A6MPQ9_S226_M1	28964.3	60103.2	2607.2
A0A6A6MN19_S1248_M1	22019.4	46444.8	0
A0A6A6MN25_S269_M1	943066	840176	430089
A0A6A6MN95_S155_M1	7603.46	62159.1	5274.64
A0A6A6MNE9_S703_M1	31827.8	104124	40399.9
A0A6A6MNJ4_S603_M1	21348.1	46848.1	49880.5
A0A6A6NLV7_S649_M1	21348.1	46848.1	49880.5
A0A6A6MNL1_S91_M1	22974.7	33521.8	29595.5
A0A6A6MNL8_S132_M1	3522.33	12102.6	11729.2
A0A6A6MNQ0_S67_M1	135337	1.14023e+06	59836.6
A0A6A6MNQ2_S388_M1	4400.18	10607.6	13173.4
A0A6A6MNR3_S18_M1	2782.74	10098.7	5865.54
A0A6A6MNV5_S183_M1	9508.52	11192.4	4954.97
A0A6A6MPE3_T122_M1	19353.4	66096	57690.9
A0A6A6MPG3_S406_M1	5494.93	49359.5	21607.8
A0A6A6MPN3_S507_M1	2951.16	19263.2	20465.6
A0A6A6N2L9_S33_M1	2951.16	19263.2	20465.6
A0A6A6MPR1_S334_M1	41214.5	28158.6	10224.3
A0A6A6MPR5_S141_M1	11227.4	34394.3	1303.9
A0A6A6MT96_S115_M1	11227.4	34394.3	1303.9
A0A6A6MQC6_S27_M1	3041.86	45202.5	3223.94
A0A6A6MQJ6_S7_M1	5802.41	2118.49	1207.91
A0A6A6MQJ7_S119_M1	276044	271705	119147
A0A6A6MQJ7_S185_M1	0	19117.7	0
A0A6A6MR95_S64_M1	36959.4	94906.6	10585.2
A0A6A6MRA6_S53_M1	0	18137.4	0
A0A6A6MRA6_S62_M1	5301.81	23888.9	4133.66
A0A6A6MRE0_S115_M1	279791	287148	146224
A0A6A6MRF7_S537_M1	21155	25948.5	19458.5
A0A6A6MRL3_S52_M1	311409	663297	103964
A0A6A6MVL8_S52_M1	311409	663297	103964
A0A6A6MRS4_S170_M1	42773.2	62425.9	57936.6
A0A6A6MWB5_S202_M1	42773.2	62425.9	57936.6
A0A6A6MS21_S120_M1	0	19647.4	3654.08
A0A6A6MSC5_S114_M1	69497.5	117843	52400.9
A0A6A6MSD8_S27_M1	2743.22	2030.16	7654.24
A0A6A6MSD8_S38_M1	1030.38	750.65	2308.51
A0A6A6MSU9_S570_M1	191220	373721	98941.8
A0A6A6MSV6_T486_M1	35379.2	36511	27039.3
A0A6A6MTF1_S1315_M1	3254.62	51989.3	30994.7
A0A6A6MTH0_S398_M1	0	5755.73	3852.8
A0A6A6MTH0_S219_M1	3292.05	26153.3	21169.4
A0A6A6MTH0_S407_M1	4513.85	42194.6	17770.4
A0A6A6MTJ1_S105_M1	10851.2	38608.2	8795.08
A0A6A6MTV9_S514_M1	86985.4	243319	53255.8
A0A6A6MU08_S296_M1	4141.51	12573.7	0
A0A6A6MVC8_S296_M1	4141.51	12573.7	0
A0A6A6MU88_S112_M1	1810.68	27301.1	63986.9
A0A6A6MUD6_S212_M1	0	924971	0
A0A6A6MUD6_S949_M2	185637	257665	78334.1
A0A6A6MUD6_T946_M2	185637	257665	78334.1
A0A6A6MUD6_S521_M1	8540.75	18339.9	1746.48
A0A6A6MUD6_S614_M1	3114.9	6883.05	1924.44
A0A6A6MUP5_S468_M1	0	8075.65	4751.15
A0A6A6MUW3_S310_M1	517981	1.03869e+06	510504
A0A6A6MVC1_S280_M1	17098.3	64921.4	15658.6
A0A6A6MVC1_T435_M1	169.69	27398.7	0
A0A6A6MVF5_S238_M1	1.31062e+06	2.84898e+06	1.92443e+06
A0A6A6MVN4_S527_M1	1.31062e+06	2.84898e+06	1.92443e+06
A0A6A6MVP0_S806_M1	706.023	17285.3	7266.59
A0A6A6MVP3_S256_M1	3035.04	8524.57	9025.35
A0A6A6MVT6_S283_M1	7738.89	10242.3	5778.92
A0A6A6MW42_S426_M1	7738.89	10242.3	5778.92
A0A6A6MWY4_S395_M1	417173	457120	217625
A0A6A6MX25_S1287_M1	8585.49	7431.13	5173.04
A0A6A6MX41_S1273_M1	19262.9	53845.6	58080.6
A0A6A6MXC0_S579_M1	0.333333	3063.52	2271.16
A0A6A6MXI6_S544_M1	438656	689566	349864
A0A6A6MXI6_S124_M1	125190	282198	143041
A0A6A6MXI6_S555_M1	29684.7	67217.6	44268.2
A0A6A6MXQ3_S45_M1	1126.36	26511.4	7677.32
A0A6A6MY07_S82_M1	69031.8	106116	39540.6
A0A6A6MYA0_S303_M1	46470.3	84757.7	121640
A0A6A6MYA0_T309_M1	30018.5	55804.4	70170
A0A6A6MYA0_S473_M1	4124.05	17592.2	38422.5
A0A6A6MYC5_S372_M1	6165.65	6370.6	9848.08
A0A6A6MZ11_S372_M1	6165.65	6370.6	9848.08
A0A6A6MZ01_S630_M1	76405.8	269595	96435.1
A0A6A6N7K4_S457_M1	76405.8	269595	96435.1
A0A6A6MZ54_T70_M1	3081.18	12388.1	6072.54
A0A6A6MZA8_S247_M1	9243.49	33530.3	25212.8
A0A6A6MZN7_S247_M1	2456.48	28839.4	8572.75
A0A6A6MZX5_S19_M1	172963	46966.7	28076.7
A0A6A6N036_S248_M1	8300.53	20116.1	15420.8
A0A6A6N211_S1090_M1	121907	139200	519936
A0A6A6N2R1_S132_M1	121691	306285	201046
A0A6A6N3B0_S71_M1	0	124743	66275.2
A0A6A6N3B0_S126_M1	149151	451403	237324
A0A6A6N3B0_S13_M1	0	28145	8142.58
A0A6A6N3V6_S605_M1	141007	510995	369288
A0A6A6N3V6_S605_M2	3501.5	21071.4	18779.6
A0A6A6N3V6_S600_M2	3501.5	21071.4	18779.6
A0A6A6N3V6_S15_M1	0	21617.4	5376.95
A0A6A6N420_S325_M1	8989.28	98410	0
A0A6A6N484_S217_M1	8989.28	98410	0
A0A6A6N478_T459_M2	3205.86	26181.6	13297.8
A0A6A6N478_S454_M2	3205.86	26181.6	13297.8
A0A6A6N4A0_S193_M1	0	14007.1	6905.24
A0A6A6N4D1_S144_M1	0	14007.1	6905.24
A0A6A6N4E3_S54_M1	1.00608e+06	746353	515012
A0A6A6N4E3_S76_M1	198010	421511	176889
A0A6A6N507_S576_M1	340270	1.07989e+06	438036
A0A6A6N507_S576_M2	226093	541742	356726
A0A6A6N507_S573_M2	160737	188681	327364
A0A6A6N507_S579_M2	65357	353061	29362.7
A0A6A6N507_S573_M1	35247.8	66421	75244.7
A0A6A6N507_S582_M3	33151.8	54927.9	51404.5
A0A6A6N507_S579_M3	33151.8	54927.9	45050.9
A0A6A6N507_S576_M3	33151.8	54927.9	51404.5
A0A6A6N599_T134_M1	569233	2.26749e+06	397776
A0A6A6N599_S160_M1	199365	358691	161596
A0A6A6N5N1_S305_M1	132.046	1824.79	198.423
A0A6A6N6F5_S243_M1	11277.5	21700.2	6957.2
A0A6A6N6V2_S303_M1	8830.15	11834.7	0
A0A6A6N6V2_S93_M1	6029.65	7173.12	1826.81
A0A6A6N7M1_S5_M1	0	14824.4	0
A0A6A6N823_S183_M1	214704	423197	202200
A0A6A6N823_S20_M1	114174	239428	124119
A0A6A6N887_S272_M1	700354	1.71071e+06	1.13742e+06
A0A6A6NBU6_S272_M1	700354	1.71071e+06	1.13742e+06
A0A6A6N8G4_S287_M1	356731	1.60881e+06	316850
A0A6A6N8G4_S168_M1	6844.13	23636.4	12617.2
A0A6A6N8G4_S35_M1	13697.3	55183.2	13761.2
A0A6A6N8G4_S163_M1	12829	45569.3	13392.9
A0A6A6N8G4_T222_M1	0	4889.92	0
A0A6A6N8H4_T47_M1	226283	499497	234031
A0A6A6N9H6_S91_M2	4643.13	40236.1	16370.5
A0A6A6N9H6_S89_M2	4643.13	40236.1	16370.5
A0A6A6N9J5_S25_M1	401.585	18602.9	21236.2
A0A6A6NAY9_S483_M1	43074.5	64540.9	40215.8
A0A6A6NBG6_T188_M1	78387.3	94815.3	48700.9
A0A6A6NBG8_S230_M1	349735	468101	76977.9
A0A6A6NBG8_S222_M1	1701.45	14206.8	0
A0A6A6NBM2_S144_M1	24551.2	67791.2	34853.8
A0A6A6NCA9_S290_M1	24551.2	67791.2	34853.8
A0A6A6NBS1_S53_M1	687001	1.01941e+06	602371
A0A6A6NBV4_S684_M1	2443.71	18477.8	0
A0A6A6NDH3_S598_M1	2443.71	18477.8	0
A0A6A6NCN4_S73_M1	15783	48836.4	39785.3
A0A6A6NDB9_T220_M1	2695.96	5651.25	1537.3
A0A6A6NF53_T27_M1	2695.96	5651.25	1537.3
A0A6A6NDD5_S306_M2	409178	1.05364e+06	783518
A0A6A6NDD5_T315_M1	52088.5	134180	62771
A0A6A6NE21_S395_M2	10259.6	16273.8	41882.6
A0A6A6NE21_T391_M2	10259.6	16273.8	41882.6
A0A6A6NE94_S544_M1	500562	845944	615571
A0A6A6NEK5_T54_M1	487333	273500	88166.9
A0A6A6NEK5_S11_M1	805169	226899	94696.6
A0A6A6NEK5_S19_M1	220736	81181.4	24603.5
A0A6A6NEM2_S28_M1	115681	565026	53145.8
A0A6A6NEM6_T87_M1	145228	450245	118123
A0A6A6NEP2_S933_M1	52130.7	82348.2	42852.2
A0A6A6NEP8_S363_M1	0	2969.57	5239.89
A0A6A6NEW5_S204_M1	299185	258322	98834.8
A0A6A6NF62_S98_M1	53964.4	89669.8	64077
A0A6A6NF68_S171_M1	354509	660175	508545
A0A6A6NFK3_T60_M2	0	76455	50946.3
A0A6A6NFK3_S56_M2	0	76455	50946.3
A0A6A6NG82_S65_M1	15628.3	21752.3	29422.4
A0A6A6NG82_S574_M1	2676.13	49188.7	36100.8
A0A6A6NG82_S513_M1	0	41732.7	14458.6
A0A6A6NHT4_S334_M1	9888.13	107687	15257.9
A0A6A6NHZ8_S339_M1	1.10471e+06	1.43116e+06	909876
A0A6A6NHZ8_S419_M1	1.46079e+06	2.65348e+06	1.08609e+06
A0A6A6NI09_S91_M1	556.541	2955.79	880.506
A0A6A6NIS6_S8_M1	36950.4	44373.5	14722.2
A0A6A6NIT0_S919_M1	7196.69	28764.9	14992
A0A6A6NJ28_S11_M1	1.53503e+06	7.47868e+06	2.29365e+06
A0A6A6NJ28_S154_M1	19108.7	241049	54260
A0A6A6NJQ2_S3_M1	14864.2	61403.4	6245.82
A0A6A6NJQ2_S195_M1	45629.7	47307.5	51496
A0A6A6NJU4_S194_M1	5251.36	116402	71196.6
A0A6A6NJV5_S1072_M1	24950.8	62658.7	40077.8
A0A6A6NJX3_S223_M1	37298.8	251484	134351
A0A6A6NK35_S452_M1	113504	471539	495706
A0A6A6NKP3_S410_M1	113504	471539	495706
A0A6A6NKD3_S229_M1	30534.2	51823.7	42399.3
A0A6A6NKF1_S3_M1	126385	144228	86577.4
A0A6A6NKG6_T223_M1	19684.9	33139.9	17071.4
A0A6A6NLL8_S337_M1	1892.12	9428.36	0
A0A6A6NLL8_T9_M1	5037.37	11925	0
A0A6A6NLL8_S340_M1	537.915	3656.51	1048.86
A0A6A6NLL8_T76_M1	67530.4	407935	77745.5
B3FNP8_S66_M1	34245.5	52272.4	26716.2
V5IV18_T22_M1	0	266224	0
A0A2D1LV16_S173_M1	36675.4	4137.78	35069.8
A0A345H7V0_S173_M1	36675.4	4137.78	35069.8
A0A343IVF8_T89_M1	532634	224712	673381
A0A6A6MTC3_T89_M1	532634	224712	673381
A0A343IVF8_S81_M1	248819	40495.3	74226
A0A6A6MTC3_S81_M1	248819	40495.3	74226
A0A6A6K0Q4_S96_M1	31340.7	6860.69	24919.1
A0A6A6K1X4_S595_M1	1349.82	591.549	2095.78
A0A6A6MJZ1_S578_M1	1349.82	591.549	2095.78
A0A6A6K2P7_S44_M1	19189.2	32285.1	53284.6
A0A6A6K3A5_S13_M2	25231.1	0	111933
A0A6A6K3A5_S9_M2	25231.1	0	111933
A0A6A6K3A5_S13_M1	0	0	23619.2
A0A6A6K3A5_S119_M1	0	34477.4	38247.7
A0A6A6K3J5_S29_M1	29763.2	39084.3	48667.3
A0A6A6K3V2_T414_M1	1705.5	0	58693.5
A0A6A6K3X3_S113_M1	0	0	13820.6
A0A6A6K3X3_S113_M2	0	0	47894.4
A0A6A6K3X3_S107_M2	5948.07	32965.8	47894.4
A0A6A6K469_S319_M1	867.547	0	81209.7
A0A6A6MJN5_S107_M1	867.547	0	81209.7
A0A6A6MTE5_S152_M1	867.547	0	81209.7
A0A6A6K4C4_S102_M1	21995.4	0	99880.7
A0A6A6K4S0_S156_M1	109856	2293.01	34426.2
A0A6A6K4S0_S208_M1	1253.94	0	16361.8
A0A6A6K4V6_S189_M1	14568.6	0	10414.3
A0A6A6K5C7_S236_M2	0	0	349969
A0A6A6K5C7_S230_M2	204581	347905	634617
A0A6A6K5C7_S227_M2	132983	34252.2	284648
A0A6A6K5C7_S236_M3	84039.8	95275	227201
A0A6A6K5C7_S233_M3	84039.8	95275	227201
A0A6A6K5C7_S230_M3	84039.8	95275	227201
A0A6A6K5C7_S236_M1	17399.4	0	112373
A0A6A6K5C7_T175_M1	4879.5	37873.1	20007.5
A0A6A6K5M8_S378_M1	1	1.48377	2589.85
A0A6A6K5S9_S202_M1	4761.55	34214.4	62736.6
A0A6A6K5W1_S732_M1	15482.1	69688	22572.7
A0A6A6K6T4_S103_M1	714.886	726.636	9938.12
A0A6A6K7R1_S103_M1	714.886	726.636	9938.12
A0A6A6KSU7_S113_M1	714.886	726.636	9938.12
A0A6A6KX81_S113_M1	714.886	726.636	9938.12
A0A6A6K707_S525_M1	0	19969	16482
A0A6A6K771_S449_M1	0	19969	16482
A0A6A6K751_S245_M1	74322.6	334355	346335
A0A6A6K8P5_S381_M1	74322.6	334355	346335
A0A6A6K782_S63_M1	72534.6	200150	121954
A0A6A6KLT9_S38_M1	72534.6	200150	121954
A0A6A6MEA1_S38_M1	72534.6	200150	121954
A0A6A6MEE3_S38_M1	72534.6	200150	121954
A0A6A6NB90_S47_M1	72534.6	200150	121954
A0A6A6K7D9_S227_M1	23688.3	0	95131
A0A6A6K7M3_S47_M1	0	0	17097.3
A0A6A6K8L8_S371_M1	317.123	0	6256.15
A0A6A6K8T1_S159_M1	0	0	9742.1
A0A6A6K8X7_S270_M1	0	0	9742.1
A0A6A6KCL9_S270_M1	0	0	9742.1
A0A6A6LU22_S242_M1	0	0	9742.1
A0A6A6K8Y1_S818_M1	6656.56	0	1637.81
A0A6A6K9E4_T659_M1	0	0	58682.7
A0A6A6K9P0_S65_M1	36316.1	19553.5	18919.7
A0A6A6K9R6_S150_M1	3018.04	0	62614.1
A0A6A6KA06_S3_M1	87304.7	177615	146958
A0A6A6KA63_S3_M1	87304.7	177615	146958
A0A6A6KA58_S314_M1	5061.48	27653.2	42798
A0A6A6KAY5_S205_M1	105267	17115	70985
A0A6A6KCH2_S160_M1	105267	17115	70985
A0A6A6KB32_S17_M1	0	0	42112.8
A0A6A6KD44_S17_M1	0	0	42112.8
A0A6A6KB32_T400_M1	39389.7	0	70206.4
A0A6A6KD44_T393_M1	39389.7	0	70206.4
A0A6A6KCG6_S11_M3	0	0.469793	1048.02
A0A6A6KCG6_S9_M3	0	0.469793	1048.02
A0A6A6KCG6_S6_M3	0	0.469793	1048.02
A0A6A6KCG6_S232_M2	0	801.113	1269.04
A0A6A6KCG6_S230_M2	0	801.113	1269.04
A0A6A6KCK1_T372_M1	895.14	305.343	6432.47
A0A6A6KD73_S45_M1	187191	0	175333
A0A6A6KD73_S553_M1	74821.5	0	476846
A0A6A6KD73_S553_M3	18497.9	0	26741.5
A0A6A6KD73_S549_M3	18497.9	0	26741.5
A0A6A6KD73_T545_M3	18497.9	0	26741.5
A0A6A6KDE8_S366_M1	38537.2	26676.8	7315.88
A0A6A6KDM5_S156_M1	18381.6	0	55899
A0A6A6KDV6_S233_M1	66785.5	42007.4	198682
A0A6A6KDV6_S281_M1	0	0	6314.13
A0A6A6KE64_Y926_M1	1287.57	0	8867.61
A0A6A6KEH8_S206_M1	16269.9	0	26205.2
A0A6A6KEW1_S111_M1	59103.5	0	50758.7
A0A6A6KF71_S222_M1	0	16270.4	11250
A0A6A6MQJ3_S297_M1	0	16270.4	11250
A0A6A6KGN6_S205_M1	10262	0	10842.5
A0A6A6KGV2_S362_M1	68557.9	38224	39617.9
A0A6A6KIA8_S410_M1	68557.9	38224	39617.9
A0A6A6KGY4_S215_M1	95955.9	133855	183343
A0A6A6KH18_S44_M1	16868.9	0	31244.1
A0A6A6KHA7_S711_M1	586.862	0	6174.3
A0A6A6KHE7_S44_M2	3776.39	1032.64	5591.8
A0A6A6KHE7_S41_M2	3776.39	1032.64	5591.8
A0A6A6KHE7_S98_M1	0	24153.9	20268.5
A0A6A6KHG2_T330_M1	963576	4591.06	21458.5
A0A6A6KHJ8_S82_M2	98322.3	214561	148092
A0A6A6KHJ8_S78_M2	98322.3	214561	148092
A0A6A6KHT0_S548_M1	50164.7	0	80992.2
A0A6A6KHY5_S108_M1	57704.8	8030.64	54416.3
A0A6A6KIK4_S28_M1	20397.4	66280.3	130130
A0A6A6M010_S28_M1	20397.4	66280.3	130130
A0A6A6KIU5_S17_M1	0	0	15400.3
A0A6A6KJ03_S553_M1	302.024	0	2711.26
A0A6A6KJ27_S102_M1	137420	66434.3	295107
A0A6A6KJ27_S16_M1	0	0	63446.5
A0A6A6KJB0_S26_M1	0	49434.3	4114.02
A0A6A6KJD5_S40_M1	21901.8	0	15491.9
A0A6A6KJD5_S31_M1	10026.4	0	20757.7
A0A6A6KJE5_S460_M1	29137.9	10954.8	52010.8
A0A6A6KJE5_S260_M1	3577.1	0	1455.25
A0A6A6KJJ0_S128_M1	96000.2	0	89588.2
A0A6A6KJN0_S169_M1	25560.4	0	6351.42
A0A6A6KJP4_S468_M1	421716	373718	694358
A0A6A6KJP4_S804_M1	20002.9	0	14352.3
A0A6A6KJT0_S404_M2	1360.01	0	14704.6
A0A6A6KJT0_S400_M2	1360.01	0	14704.6
A0A6A6KJV9_S321_M1	29236.6	0	109400
A0A6A6KK18_S231_M1	20518.4	0	13937.5
A0A6A6KK41_S219_M1	0	0	24225.8
A0A6A6KK62_S130_M1	18817	21287	35702.1
A0A6A6KKT7_S145_M1	11136.5	16319.3	41006
A0A6A6KKT7_S185_M1	5978.98	0	38489.5
A0A6A6KKV3_T31_M1	0	108048	121499
A0A6A6KLA0_S321_M2	245352	839244	664802
A0A6A6KLA0_S316_M2	245352	839244	664802
A0A6A6L7B0_S241_M2	245352	839244	664802
A0A6A6L7B0_S236_M2	245352	839244	664802
A0A6A6KLA0_S321_M1	0	133929	23320
A0A6A6L7B0_S241_M1	0	133929	23320
A0A6A6KLA0_S398_M1	604.454	0	40484.1
A0A6A6L7B0_S318_M1	604.454	0	40484.1
A0A6A6KLA0_S351_M1	71427.7	28240	163922
A0A6A6L7B0_S271_M1	71427.7	28240	163922
A0A6A6KLN6_S12_M1	0	4185.72	3788.57
A0A6A6KLV9_S80_M1	1.1443e+06	786102	2.1572e+06
A0A6A6KM44_T32_M2	24347.6	15352.8	8724.67
A0A6A6KM44_S26_M2	24347.6	15352.8	8724.67
A0A6A6KM44_T32_M1	72917.2	80257.1	54497.7
A0A6A6KMN4_S26_M1	10745.9	9135.76	14926.7
A0A6A6KMW3_S551_M1	106968	191854	245189
A0A6A6KN28_S187_M1	20571.5	24154.3	56777
A0A6A6KP28_S704_M1	0	0	37552.3
A0A6A6KPB1_S196_M1	10701.2	0	32721
A0A6A6MQB1_S186_M1	10701.2	0	32721
A0A6A6KPS0_S12_M1	0	0	31128.3
A0A6A6KQ77_T195_M1	0	0	10781.9
A0A6A6KQC0_S68_M1	14383.3	0	53898.9
A0A6A6KQC8_S85_M1	140311	238762	65265.1
A0A6A6KQH9_S85_M1	140311	238762	65265.1
A0A6A6KQQ4_S459_M1	22760.6	0	12947.4
A0A6A6KQU9_S61_M1	12375	4663.78	10908.3
A0A6A6KRK5_S100_M1	92583.5	0	215163
A0A6A6LGS3_S76_M1	92583.5	0	215163
A0A6A6KRL0_S529_M1	24342.6	0	20526.4
A0A6A6KSJ3_S231_M1	716.534	0	24691.9
A0A6A6KSM5_T215_M1	19801.3	0	23341.7
A0A6A6KSV9_S404_M1	7211.82	0	29571.3
A0A6A6KT44_S29_M1	0	530.798	3235.59
A0A6A6KTD5_S130_M1	5245.53	0	8562.47
A0A6A6KTD6_S643_M1	142215	67830.6	140786
A0A6A6KTW7_S45_M1	0	0	21929.3
A0A6A6KTW7_S1417_M1	0	0	54809.4
A0A6A6KTX5_S45_M1	13026.4	0	30852.4
A0A6A6MNU4_S32_M1	13026.4	0	30852.4
A0A6A6MSP8_S57_M1	13026.4	0	30852.4
A0A6A6KU31_S1090_M1	6286.48	0	14216.3
A0A6A6KU31_S1040_M1	0	0	14119.2
A0A6A6KU31_S1075_M1	39535.4	0	144598
A0A6A6KUC4_S2_M1	17575.4	0	28384.2
A0A6A6KUI4_S544_M1	2183.8	0	2233.01
A0A6A6KUM1_S36_M1	0	13706.2	8102.36
A0A6A6KUS7_S66_M1	11940.7	0	74537.8
A0A6A6KV24_S308_M1	163.547	0	4288.18
A0A6A6KV83_S8_M1	16058.8	14261.4	76191.9
A0A6A6KVC1_S161_M1	16087.8	0	23893.4
A0A6A6KVC1_S75_M1	1403.07	0	21577.3
A0A6A6KVC6_T298_M1	1741.09	0	28170.5
A0A6A6KW15_S832_M1	40565.7	50247	20247
A0A6A6KW15_S805_M1	0	0	10684.3
A0A6A6KW29_S90_M1	18084.8	10428.7	105520
A0A6A6KW44_S294_M1	8118.7	11214.6	39275.8
A0A6A6KX40_S261_M1	14728.8	54445.4	25218.2
A0A6A6N4R0_S261_M1	14728.8	54445.4	25218.2
A0A6A6KX69_S169_M1	160956	266447	227807
A0A6A6KXI5_T640_M1	2992.77	10232.8	47714.6
A0A6A6KXI5_S614_M1	0	0	19542.7
A0A6A6KYP1_S3_M1	11449.1	3710.28	6518.82
A0A6A6KZ77_S489_M1	184544	23231.4	275168
A0A6A6KZ77_S497_M1	55937.7	181755	51282.2
A0A6A6KZ96_S79_M1	16114.5	1079.14	6067.74
A0A6A6KZ96_S1036_M1	16114.5	1079.14	6067.74
A0A6A6KZ96_S1141_M1	41592.3	0	88325.9
A0A6A6L027_S338_M1	0	0	31423.2
A0A6A6N5A6_S343_M1	0	0	31423.2
A0A6A6L0E4_T212_M1	128549	0	196650
A0A6A6L144_S806_M1	27750.1	171176	73018.8
A0A6A6L144_S713_M1	58873.2	39369.2	91134.7
A0A6A6L1Q8_S207_M1	11943.9	0	19483.3
A0A6A6L4L9_S207_M1	11943.9	0	19483.3
A0A6A6L1U4_S227_M1	21505.6	0	6604.01
A0A6A6L1W3_S604_M1	10506.5	0	4413.38
A0A6A6L2V1_S113_M1	5502.17	0	62797.1
A0A6A6L375_S114_M1	5502.17	0	62797.1
A0A6A6L3I2_S1113_M1	490.87	11670.8	6682.64
A0A6A6L3Y3_S14_M1	177339	12631.9	78903.5
A0A6A6L3Y5_S5_M1	1997.7	0	970.014
A0A6A6L3Y6_S672_M1	7206.78	0	332029
A0A6A6L4F5_S462_M1	35225.5	116087	63059.9
A0A6A6L4R2_S294_M1	29086.9	0	52393.3
A0A6A6L524_S1474_M1	0	0	41913.1
A0A6A6L555_S139_M1	6523.58	0	79184.9
A0A6A6L668_S491_M1	0.333333	0	14950.6
A0A6A6L6A2_S84_M1	706.412	18655.4	4653.31
A0A6A6L6F0_T167_M1	0	0	8433.9
A0A6A6L6L1_S46_M1	35287.3	0	6089.37
A0A6A6L6M1_S126_M2	1217.03	0	5252.55
A0A6A6L6M1_S121_M2	1217.03	0	5252.55
A0A6A6L7B9_S112_M1	97946.6	0	66837.3
A0A6A6L7Q3_S447_M1	23391.4	20388.5	41569.3
A0A6A6L7V1_S253_M1	26789.3	99587.1	63827
A0A6A6L818_T77_M1	6866.54	0	26064.7
A0A6A6L860_S196_M1	35897.2	0	64206.2
A0A6A6L8E3_S268_M2	32435.4	11429.4	67728
A0A6A6L8E3_S263_M2	32435.4	11429.4	67728
A0A6A6L8H4_T107_M1	0	0	31907.2
A0A6A6L8V3_T107_M1	0	0	31907.2
A0A6A6L8U3_S3_M1	24422.2	29465.8	32990.1
A0A6A6LAI3_S40_M1	0	0	34982.6
A0A6A6LAR0_T77_M1	1.35286e+06	635501	3.57625e+06
A0A6A6LAR0_S47_M1	63450.2	70751.5	199568
A0A6A6LAR0_S49_M1	37660.7	118300	84887.6
A0A6A6LAS3_S383_M2	42433.6	0	136815
A0A6A6LAS3_S376_M2	42433.6	0	136815
A0A6A6LAS3_S35_M2	78963.1	0	205914
A0A6A6LAS3_S28_M2	96548.4	0	213160
A0A6A6LBL0_S7_M1	80692.3	0	32273.2
A0A6A6LBY0_S706_M1	8742.95	16301.9	10226.4
A0A6A6LCD1_S382_M1	8742.95	16301.9	10226.4
A0A6A6MKG1_S391_M1	8742.95	16301.9	10226.4
A0A6A6LBZ4_S210_M1	26957	0	21394.7
A0A6A6LFA3_S211_M1	26957	0	21394.7
A0A6A6LBZ4_T212_M1	0	0	20484.7
A0A6A6LFA3_T213_M1	0	0	20484.7
A0A6A6LCB0_S61_M1	6108.53	0	8091.24
A0A6A6LCY0_S339_M1	21015.2	100579	73117.1
A0A6A6LED6_T215_M1	4381.77	0	7451.86
A0A6A6LFD5_T175_M1	4381.77	0	7451.86
A0A6A6LES5_S157_M1	0	0	14211.2
A0A6A6LF16_S440_M1	78.0117	0	7763.66
A0A6A6LTS5_S457_M1	78.0117	0	7763.66
A0A6A6LF39_T765_M1	4567.6	1575.06	13657.6
A0A6A6LF44_S90_M1	0	6970.67	6173.17
A0A6A6MJH0_S372_M1	0	6970.67	6173.17
A0A6A6LF72_S284_M1	453.931	0	6961.8
A0A6A6LFS6_T105_M1	30391	41348.6	15354.3
A0A6A6LGI7_S188_M1	0	0	7353.41
A0A6A6LHM8_S166_M1	28976.5	144763	83003.2
A0A6A6LJ83_S108_M1	28976.5	144763	83003.2
A0A6A6LHM8_S147_M1	0	0	7348.63
A0A6A6LJ83_S82_M1	0	0	7348.63
A0A6A6LHU6_S282_M1	2298.8	72950	16988.8
A0A6A6LIB1_T824_M1	2262.56	17051.3	10144.4
A0A6A6LIC8_S27_M1	0	0	8486.73
A0A6A6LIM4_S121_M1	8496.44	0	23807.8
A0A6A6LIS0_S10_M1	0	0	5702.6
A0A6A6LIX8_S666_M1	2476.24	33690.7	99357.1
A0A6A6LIY8_S700_M1	2476.24	33690.7	99357.1
A0A6A6MA43_S659_M1	2476.24	33690.7	99357.1
A0A6A6MTC2_S641_M1	2476.24	33690.7	99357.1
A0A6A6MWF9_S659_M1	2476.24	33690.7	99357.1
A0A6A6NE53_S705_M1	2476.24	33690.7	99357.1
A0A6A6LIY3_S346_M1	11020.5	150.492	66395.3
A0A6A6LJ50_S255_M1	19165.2	0	11909.5
A0A6A6LJD1_S276_M1	0	0	1512.62
A0A6A6LLY7_S301_M1	0	0	1512.62
A0A6A6LJN0_S111_M1	415110	728400	332353
A0A6A6LJN0_T53_M1	126876	10296	237595
A0A6A6LK94_S591_M1	170959	104738	284003
A0A6A6LK94_S509_M1	41355.1	74976.2	67937
A0A6A6LK94_S396_M1	29719.6	17676.1	46514.6
A0A6A6LKD8_S355_M1	40527	92269.4	46883.1
A0A6A6LLE3_S99_M1	348.82	0	12277.6
A0A6A6LLJ4_S108_M1	0	0	14982.1
A0A6A6LQC1_S390_M1	0	0	14982.1
A0A6A6LLM7_S1028_M1	22008.7	0	14959.7
A0A6A6LM73_S173_M1	13732	41009.4	19129.5
A0A6A6LMM1_S370_M1	0	0	7218.41
A0A6A6LMV3_S138_M1	8210.52	0	13088.5
A0A6A6LMV3_S84_M1	0	0	36484.3
A0A6A6LMX9_Y21_M1	4180.1	565.597	4094.23
A0A6A6LMX9_S20_M1	0.520221	0	10445.5
A0A6A6LNP4_S329_M1	0	0	3658.74
A0A6A6LQW3_S86_M1	843.662	0	8744.8
A0A6A6LR97_S205_M1	14026.4	0	4771.01
A0A6A6LRB5_S357_M1	8627.9	18334.2	9937.12
A0A6A6LRD0_S173_M1	0	0	1141.07
A0A6A6LRN3_S1301_M1	24602.5	3108.75	40782.3
A0A6A6LRN3_T1264_M1	14906.4	0	31167.9
A0A6A6LS29_S372_M1	24782.2	0	39198.1
A0A6A6LSM1_T197_M1	65981.1	0	15187.3
A0A6A6LXC8_T176_M1	65981.1	0	15187.3
A0A6A6LSP7_S235_M1	4655.1	0	28225.6
A0A6A6LTD1_S141_M1	1668.99	1107.31	7512.29
A0A6A6LTJ3_T169_M1	130816	6560.75	20290.6
A0A6A6LTZ9_S68_M1	0	0	13820.1
A0A6A6LUS3_S107_M1	0	0	76918.5
A0A6A6LUX7_S43_M1	81311.8	60012.4	81796.5
A0A6A6LUX7_S104_M1	101533	49716.2	132266
A0A6A6LUY4_S675_M1	0	0	88159.1
A0A6A6LW75_S223_M1	67911.9	0.333333	30448.9
A0A6A6LWC5_S54_M1	356793	520160	438278
A0A6A6LXM2_S45_M1	900950	459937	808942
A0A6A6LXM2_S84_M1	134594	0	236537
A0A6A6LXM2_S67_M1	80466.5	19809.5	29285.5
A0A6A6LXS5_S517_M1	9223.27	0	15241.2
A0A6A6LYI8_S89_M1	9223.27	0	15241.2
A0A6A6LXY4_S311_M1	672.285	0	8198.26
A0A6A6LYG1_S98_M1	0	2250.66	54739.1
A0A6A6LYN4_T92_M1	0	0	27062.8
A0A6A6M1Y8_T118_M1	0	0	27062.8
A0A6A6LYU8_S115_M1	0	0	3014.39
A0A6A6M2S1_S115_M1	0	0	3014.39
A0A6A6LZ20_S38_M1	680.315	0	12536.8
A0A6A6M0I0_S38_M1	680.315	0	12536.8
A0A6A6LZ21_S35_M1	3.02006e+06	200515	5139296
A0A6A6LZU1_S119_M1	173.977	0	4163.6
A0A6A6M041_S446_M1	0	0	51739.1
A0A6A6M066_S24_M1	30614.6	0	61894.8
A0A6A6M0E9_S410_M1	322033	240380	220422
A0A6A6M0R0_Y55_M1	262.934	0	11290.1
A0A6A6M135_S446_M1	2437.52	0	15978.9
A0A6A6M1R9_S317_M1	219457	16994.8	45544.4
A0A6A6M2F7_S670_M1	0	3791.21	11006.2
A0A6A6M3J3_S699_M1	0	3791.21	11006.2
A0A6A6M3E8_S352_M1	0	0	6768.25
A0A6A6M3P6_S148_M1	0	0	20186.5
A0A6A6M481_S596_M1	0	1454.93	9334.81
A0A6A6M4D1_S954_M1	8424.26	279.898	8023.23
A0A6A6M4S8_S833_M1	34052.2	16529.4	48191.5
A0A6A6M4W5_S338_M1	9634.47	0	2584.6
A0A6A6M585_S165_M1	43718	187654	235967
A0A6A6M585_S15_M1	69118.1	819.538	56632.5
A0A6A6M5F3_S241_M1	43800.3	0	36654.9
A0A6A6M5U4_T333_M1	6348.89	0.482099	4994.74
A0A6A6M643_S74_M1	0	0	16685.3
A0A6A6M682_S772_M1	147679	0	38906.1
A0A6A6M682_S15_M1	40331.7	0	18141
A0A6A6M685_S561_M1	9899.31	0	9271.95
A0A6A6M6J3_T713_M1	31831.7	0	47490.7
A0A6A6M6P7_S278_M1	15896.7	32099.4	10477.8
A0A6A6M7X4_S56_M1	0	0	6486.06
A0A6A6M8P1_S368_M1	19652	25387.3	50717.1
A0A6A6M8W3_S34_M1	0	0	48494.9
A0A6A6M917_T14_M1	14658.4	0	108115
A0A6A6M9F2_S399_M1	2138.09	0	3627.77
A0A6A6MA72_S196_M1	3053.09	0	40503.6
A0A6A6MB18_S432_M1	0	18533	23499.4
A0A6A6MB41_T746_M1	0	0	308940
A0A6A6MB41_S670_M1	28753.2	16813.9	23821.3
A0A6A6MB41_S696_M1	7010.29	6868.02	18511
A0A6A6MBE8_S344_M1	146.077	203.956	1926.59
A0A6A6MBT5_S274_M1	9958.1	336.628	39361.4
A0A6A6MC57_S453_M1	4086.16	144.215	18433.6
A0A6A6MC57_S230_M2	12961.4	0.658075	7333.67
A0A6A6MC57_S227_M2	12961.4	0.658075	7333.67
A0A6A6MC71_S94_M1	0	0	7664.76
A0A6A6MWX7_S110_M1	0	0	7664.76
A0A6A6MCJ9_S554_M1	6521.68	20655.7	11036.9
A0A6A6MCL2_S80_M1	0	7262.66	38569
A0A6A6MCU6_S644_M1	0	0	36139.3
A0A6A6MD17_S278_M1	2535.24	792.799	2808.72
A0A6A6MD24_S765_M1	0	5973.65	19565.5
A0A6A6MGP8_S765_M1	0	5973.65	19565.5
A0A6A6MD62_S454_M1	21008.9	11248.4	62863.8
A0A6A6MD62_S380_M1	13391.4	5821.49	37653.5
A0A6A6MD62_S278_M1	17017.4	35663.4	18954.9
A0A6A6MD62_S72_M1	2663.91	0	12216.8
A0A6A6MD63_S317_M1	188274	1167.26	178404
A0A6A6MXK0_S362_M1	188274	1167.26	178404
A0A6A6MDJ5_S66_M1	0	0	7142.59
A0A6A6MDV8_S249_M1	2943.85	2158.8	14543.5
A0A6A6MDY8_S128_M1	987.159	0	2872.48
A0A6A6MEC3_S282_M1	2631.83	30680.2	70979.8
A0A6A6MFD6_S512_M1	2631.83	30680.2	70979.8
A0A6A6MER9_S136_M1	97066.2	0	4631.53
A0A6A6MFQ3_S993_M1	7276.24	0	39759.4
A0A6A6MFQ9_T6_M1	0	0	13487
A0A6A6MJ11_T6_M1	0	0	13487
A0A6A6MG30_S83_M1	4765.64	117.624	7511.17
A0A6A6MG53_S143_M1	2746.86	0	1219.02
A0A6A6MG61_S133_M2	22639.7	5642.19	76703.4
A0A6A6MG61_S126_M2	22639.7	5642.19	76703.4
A0A6A6MG63_S217_M1	11276	8540.31	15063
A0A6A6MQI1_S249_M1	11276	8540.31	15063
A0A6A6MGI9_S235_M1	1784.18	6500.99	10696.8
A0A6A6MH88_S31_M1	115846	123838	24947.3
A0A6A6MHL3_S501_M1	0	0	28617.6
A0A6A6MMJ0_S491_M1	0	0	28617.6
A0A6A6MHW4_S340_M1	0	0	1535.15
A0A6A6MHW8_S9_M1	188237	80184.8	269312
A0A6A6MLK7_S9_M1	188237	80184.8	269312
A0A6A6MHW8_S19_M1	4730.42	860.873	23846.6
A0A6A6MLK7_S19_M1	4730.42	860.873	23846.6
A0A6A6MI22_S220_M1	130816	168095	80890.4
A0A6A6MI24_S261_M1	23921.9	0	12969
A0A6A6MIG0_S489_M1	4446.03	0	53818.8
A0A6A6MIH0_S7_M1	0	0	31722.8
A0A6A6MIV1_S406_M1	0	0	48265.2
A0A6A6MIV5_S310_M1	4248.93	0	13163.3
A0A6A6MIY5_S88_M1	15226.3	0	27163.3
A0A6A6MJ36_S1318_M1	12520.2	3979.42	33352.9
A0A6A6MJD6_S29_M1	20862.7	0	94937.4
A0A6A6MJM1_S535_M1	0	42712.1	37639.7
A0A6A6MJU4_S71_M1	432294	38906.7	281033
A0A6A6MJU8_S55_M1	2569.32	0	14253.8
A0A6A6MKR9_S1318_M1	170797	6141.17	332532
A0A6A6ML31_S367_M1	0	0	7057.24
A0A6A6MLN4_T224_M1	3946.35	0	8138.63
A0A6A6MM46_S183_M1	7195.49	0	11601.4
A0A6A6MM85_T632_M1	5340.8	10403.7	38928.9
A0A6A6MMB4_S381_M1	41064.5	0	13500.2
A0A6A6MMQ3_S367_M1	202586	6853.1	225678
A0A6A6MNF1_S534_M1	36242.9	0	63810.3
A0A6A6MNJ4_S603_M1	21348.1	46848.1	49880.5
A0A6A6NLV7_S649_M1	21348.1	46848.1	49880.5
A0A6A6MPJ4_S67_M1	5325.65	0	57512.4
A0A6A6MPY8_S184_M1	3198.61	1412.77	5830.14
A0A6A6MQ71_S15_M1	7639.19	0	19869.1
A0A6A6MQY1_S535_M1	2661.81	0	40138.8
A0A6A6MQZ1_S77_M1	361480	0	141979
A0A6A6MRQ0_S204_M1	9255.64	0	7039.05
A0A6A6MRR1_S393_M1	8305.23	2268.42	74352.1
A0A6A6MS17_S103_M1	4020.35	530.241	3018.54
A0A6A6MSD8_S27_M1	2743.22	2030.16	7654.24
A0A6A6MSD8_S38_M1	1030.38	750.65	2308.51
A0A6A6MSR3_T40_M1	25354.6	11728.5	38658.4
A0A6A6MSS8_S85_M1	47742.8	0	219915
A0A6A6MSU9_S556_M1	0	4008.91	14021.3
A0A6A6MTF1_S239_M1	3769.28	0	29108.2
A0A6A6MTF1_S1315_M1	3254.62	51989.3	30994.7
A0A6A6MTF1_S508_M1	0	0	5207.86
A0A6A6MTH0_S407_M1	4513.85	42194.6	17770.4
A0A6A6MTH0_S103_M1	0	0	35222
A0A6A6MU88_S112_M1	1810.68	27301.1	63986.9
A0A6A6MVF5_S198_M1	309598	20025.7	441423
A0A6A6MVN4_S487_M1	309598	20025.7	441423
A0A6A6MVF5_S9_M1	375.695	0	4177.07
A0A6A6MVN4_S298_M1	375.695	0	4177.07
A0A6A6MVP0_S806_M1	706.023	17285.3	7266.59
A0A6A6MVY5_S232_M1	8236.68	3308.83	7181.03
A0A6A6MW84_S165_M1	8236.68	3308.83	7181.03
A0A6A6N0B3_S232_M1	8236.68	3308.83	7181.03
A0A6A6MW05_S395_M1	449.007	0	11043.7
A0A6A6MW67_S565_M1	1719.12	0	5232.79
A0A6A6MX25_S1233_M1	4947.69	0	3006.8
A0A6A6MX25_T256_M1	8330.01	595.877	13277.4
A0A6A6MX41_T320_M1	9459.85	310.426	31309.8
A0A6A6MX42_S533_M1	801.699	0	2931.95
A0A6A6MX42_S568_M1	28508.1	0	14725.5
A0A6A6MX45_S203_M1	7493.18	140.972	11425.5
A0A6A6MXC0_S579_M1	0.333333	3063.52	2271.16
A0A6A6MXI6_S124_M1	125190	282198	143041
A0A6A6MYA0_S303_M1	46470.3	84757.7	121640
A0A6A6MYA0_S473_M1	4124.05	17592.2	38422.5
A0A6A6MZA8_S247_M1	9243.49	33530.3	25212.8
A0A6A6MZN7_S125_M1	1.64362e+06	698760	4.9369e+06
A0A6A6MZS2_S105_M1	5954.64	0	7145.2
A0A6A6MZX5_S19_M1	172963	46966.7	28076.7
A0A6A6N0G6_S6_M1	90997.4	56475.3	184549
A0A6A6N0Y0_S341_M1	0	1461.64	5588.7
A0A6A6N3D9_S399_M1	0	1461.64	5588.7
A0A6A6N211_S1090_M1	121907	139200	519936
A0A6A6N221_T299_M1	46811.1	8362.27	13546.9
A0A6A6N443_T235_M1	46811.1	8362.27	13546.9
A0A6A6N2I5_S67_M1	0	0	11056.9
A0A6A6N3B0_S71_M1	0	124743	66275.2
A0A6A6N3B0_S126_M1	149151	451403	237324
A0A6A6N3F1_S1404_M1	119642	23982.4	86714.2
A0A6A6N5P7_S1472_M1	119642	23982.4	86714.2
A0A6A6N6E2_S1472_M1	119642	23982.4	86714.2
A0A6A6N507_S576_M2	226093	541742	356726
A0A6A6N507_S573_M2	160737	188681	327364
A0A6A6N507_S582_M3	33151.8	54927.9	51404.5
A0A6A6N507_S579_M3	33151.8	54927.9	45050.9
A0A6A6N507_S576_M3	33151.8	54927.9	51404.5
A0A6A6N5P0_S395_M1	0	0	32264
A0A6A6N647_S464_M1	13442.6	0	113072
A0A6A6N6Y0_S1266_M1	33111.6	20135.8	83512.4
A0A6A6N7N0_T1510_M1	54629.9	27680	83480.1
A0A6A6N8D5_S13_M1	15661.6	0	16293.5
A0A6A6NC31_S13_M1	15661.6	0	16293.5
A0A6A6N9D1_S174_M1	2445.9	0	9968.93
A0A6A6N9D5_S102_M1	84587.8	45349.7	165314
A0A6A6N9P6_S356_M1	3206.22	0	10037
A0A6A6NCV5_S356_M1	3206.22	0	10037
A0A6A6NA13_S304_M1	17993.3	11091.6	95012
A0A6A6NA13_S255_M1	0	0	11708.4
A0A6A6NA46_S447_M1	2189.63	0	4834.59
A0A6A6NB40_S524_M1	0	27359.7	194087
A0A6A6NDT6_S524_M1	0	27359.7	194087
A0A6A6NBG6_S75_M1	0	0	8724.79
A0A6A6NBN0_S88_M1	2.16537e+06	52883.3	2.67865e+06
A0A6A6NCA2_S89_M1	2.16537e+06	52883.3	2.67865e+06
A0A6A6NBQ7_S213_M1	4263.49	0	8448.85
A0A6A6NBX6_S448_M1	0	1638.78	12054.1
A0A6A6NC19_S39_M1	1352.08	171.92	1321.03
A0A6A6NCN4_S57_M1	0	1859.77	7033.98
A0A6A6NE21_S395_M2	10259.6	16273.8	41882.6
A0A6A6NE21_T391_M2	10259.6	16273.8	41882.6
A0A6A6NE94_T778_M1	54543.9	6557.92	170591
A0A6A6NEP2_S933_M1	52130.7	82348.2	42852.2
A0A6A6NEP8_S363_M1	0	2969.57	5239.89
A0A6A6NEW5_S204_M1	299185	258322	98834.8
A0A6A6NFK3_S8_M1	12465.9	1589.95	27137.6
A0A6A6NFP3_S421_M1	25390.1	0	12745.6
A0A6A6NFP3_S1048_M1	25390.1	0	12745.6
A0A6A6NGC2_S405_M1	25390.1	0	12745.6
A0A6A6NGE9_S64_M1	25390.1	0	12745.6
A0A6A6NG82_S622_M1	3113.5	230.666	13026.8
A0A6A6NG82_S513_M1	0	41732.7	14458.6
A0A6A6NGA2_S223_M1	392280	19465.3	225023
A0A6A6NGF6_S172_M1	6492.53	0	1789.73
A0A6A6NGU8_S163_M1	0.666667	0.366108	2612.41
A0A6A6NGW2_S571_M1	0.666667	0.366108	2612.41
A0A6A6NGZ0_S120_M1	33708.5	0	32216.7
A0A6A6NHM9_S13_M1	0	0	31010.2
A0A6A6NHT4_S334_M1	9888.13	107687	15257.9
A0A6A6NIB5_S288_M1	1.09744e+06	792320	1.88567e+06
A0A6A6NIK9_S5_M1	121438	16955.7	194287
A0A6A6NIS6_T13_M1	230608	152669	754049
A0A6A6NIS6_S6_M1	0	0	134522
A0A6A6NIW7_S162_M1	8251.1	0	22511.8
A0A6A6NJ73_S31_M1	15632	24513.1	130156
A0A6A6NJQ2_S195_M1	45629.7	47307.5	51496
A0A6A6NK91_S58_M2	2876.93	0	3771.36
A0A6A6NK91_S57_M2	2876.93	0	3771.36
A0A6A6NKR8_S58_M2	2876.93	0	3771.36
A0A6A6NKR8_S57_M2	2876.93	0	3771.36
A0A6A6NKF1_S3_M1	126385	144228	86577.4
A0A6A6NKJ1_S358_M1	6878.76	0	9186.51
A0A6A6NL61_T229_M1	3241.39	0	3323.76
A0A6A6NLH7_S86_M1	0	0	3500.33
I3NR03_S92_M1	48408.3	2585.76	16005.8
I3NR03_S414_M1	96964.9	12730.4	56011.3
Q71F48_S77_M1	0	0	31774.9
A0A343IVG0_S252_M1	18425.8	3167.22	35625.7
A0A343IVG0_S485_M1	14757.8	0	0
A0A6A6K0Q4_S479_M1	3122.35	0	59422
A0A6A6K1E1_S1527_M1	117436	18491.1	215082
A0A6A6K2G9_S482_M1	587.154	0	87.2926
A0A6A6K362_S341_M1	789.662	1038.13	10723
A0A6A6K3X3_S113_M1	0	0	13820.6
A0A6A6K469_S319_M1	867.547	0	81209.7
A0A6A6MJN5_S107_M1	867.547	0	81209.7
A0A6A6MTE5_S152_M1	867.547	0	81209.7
A0A6A6K4C7_S10_M1	0	39422.7	0
A0A6A6K537_S613_M1	0	0	0
A0A6A6K537_S608_M1	11719.8	18727.9	2982.1
A0A6A6K5C7_S236_M1	17399.4	0	112373
A0A6A6K6I4_S300_M2	9207.5	6587.56	7513.21
A0A6A6K6I4_S293_M2	9207.5	6587.56	7513.21
A0A6A6K793_S117_M1	112.99	0	1792.69
A0A6A6N8Q9_S94_M1	112.99	0	1792.69
A0A6A6K818_S497_M1	7735.58	25523.9	11733
A0A6A6K8L8_S371_M1	317.123	0	6256.15
A0A6A6K9L1_S11_M1	1592.54	0	0
A0A6A6K9R6_S150_M1	3018.04	0	62614.1
A0A6A6KB32_S17_M1	0	0	42112.8
A0A6A6KD44_S17_M1	0	0	42112.8
A0A6A6KBF0_S834_M1	1730.29	0	648.582
A0A6A6KBW9_S283_M1	4692.94	6727.48	5747.66
A0A6A6KE75_S321_M1	4692.94	6727.48	5747.66
A0A6A6KC00_S78_M1	16681.6	9836.91	59927.9
A0A6A6KX48_S82_M1	16681.6	9836.91	59927.9
A0A6A6MK49_S139_M1	16681.6	9836.91	59927.9
A0A6A6KD12_T319_M1	5610.15	0	9172.21
A0A6A6M315_T322_M1	5610.15	0	9172.21
A0A6A6MLH0_T661_M1	5610.15	0	9172.21
A0A6A6KD45_S276_M1	0.333333	0	95.8607
A0A6A6KD73_S45_M1	187191	0	175333
A0A6A6KD73_S553_M1	74821.5	0	476846
A0A6A6KD73_S73_M1	20465.2	0	0
A0A6A6KD82_S43_M1	6496.5	134.981	0
A0A6A6KDP2_S199_M1	23905.2	50813.7	55337.8
A0A6A6KDP2_S180_M1	4671.04	20501.4	5895.12
A0A6A6KEF8_S373_M1	11957.1	0	44581
A0A6A6KEF8_S504_M1	11957.1	0	44581
A0A6A6MQ52_S453_M1	11957.1	0	44581
A0A6A6KEH8_T198_M1	82631	974219	157614
A0A6A6KEL4_S204_M1	878.054	6187.09	2177.79
A0A6A6KEW1_S256_M1	2894.88	0	0
A0A6A6KFL1_S36_M1	98861.8	1.04439e+06	647004
A0A6A6KFS6_T173_M2	7015.24	22634.1	19064.3
A0A6A6KFS6_S171_M2	7015.24	22634.1	19064.3
A0A6A6KFS6_S588_M1	5290.59	0	691.133
A0A6A6KG24_S368_M1	19790.1	8022.94	3338.26
A0A6A6KIN9_S304_M1	19790.1	8022.94	3338.26
A0A6A6LAM3_S243_M1	19790.1	8022.94	3338.26
A0A6A6LED0_S386_M1	19790.1	8022.94	3338.26
A0A6A6KGS3_T376_M1	0	17340.7	7213.07
A0A6A6KHG2_T319_M1	120553	45003.4	52911.9
A0A6A6KJ35_S203_M1	2221.7	23274.2	6201.41
A0A6A6KJB0_S202_M1	1887.82	10565.6	9727.92
A0A6A6KJD5_S31_M1	10026.4	0	20757.7
A0A6A6KJE2_S231_M1	18863.6	18850.9	31540.2
A0A6A6KKJ8_S231_M1	18863.6	18850.9	31540.2
A0A6A6KK41_S320_M1	6937.78	2581.9	67064
A0A6A6KLR2_S91_M1	13040.1	53555.4	24912
A0A6A6KLR2_S40_M1	7283.77	0	12682.9
A0A6A6KLT6_S287_M1	33372	32643.1	27742
A0A6A6KLT6_S49_M1	9739.28	6291.73	0
A0A6A6KNB3_S12_M1	3105.78	44458.5	103554
A0A6A6KNL1_S547_M1	445.743	0	0
A0A6A6KSX8_S590_M1	445.743	0	0
A0A6A6KNQ1_S448_M2	42789.3	88999.1	62838.1
A0A6A6KNQ1_S444_M2	42789.3	88999.1	62838.1
A0A6A6NFC5_S804_M2	42789.3	88999.1	62838.1
A0A6A6NFC5_S800_M2	42789.3	88999.1	62838.1
A0A6A6KPB1_S196_M1	10701.2	0	32721
A0A6A6MQB1_S186_M1	10701.2	0	32721
A0A6A6KPE8_T108_M1	851.552	0	0
A0A6A6KPR1_S189_M1	3562.37	0	355.934
A0A6A6KQC0_S68_M1	14383.3	0	53898.9
A0A6A6KQQ3_S177_M1	0	37593.8	11096.7
A0A6A6KQV5_S164_M1	0	244.202	0
A0A6A6L7V5_S164_M1	0	244.202	0
A0A6A6KSG0_S336_M1	9151.06	8689.24	20463.8
A0A6A6KSJ3_S231_M1	716.534	0	24691.9
A0A6A6KTX5_S45_M1	13026.4	0	30852.4
A0A6A6MNU4_S32_M1	13026.4	0	30852.4
A0A6A6MSP8_S57_M1	13026.4	0	30852.4
A0A6A6KU31_S1090_M1	6286.48	0	14216.3
A0A6A6KUZ8_S6_M1	34807.8	0	0
A0A6A6KUZ8_T7_M2	0	0	511.545
A0A6A6KUZ8_S6_M2	0	0	511.545
A0A6A6KUZ8_S46_M1	12806.3	719.283	1410.9
A0A6A6KUZ8_T38_M1	15793.3	0	0
A0A6A6KV24_S308_M1	163.547	0	4288.18
A0A6A6KVC1_S161_M1	16087.8	0	23893.4
A0A6A6KVC6_T298_M1	1741.09	0	28170.5
A0A6A6KY94_S288_M1	2474.01	0	5154.9
A0A6A6KYP1_S39_M1	132600	215517	163005
A0A6A6KYZ2_S419_M1	15833.4	122869	39216.7
A0A6A6L0D5_S1882_M1	1535.74	0	0
A0A6A6L0Z1_S37_M1	32329.6	0	332.321
A0A6A6LKD6_S37_M1	32329.6	0	332.321
A0A6A6L2V1_S34_M1	24951.9	98229.6	99750.3
A0A6A6L375_S34_M1	24951.9	98229.6	99750.3
A0A6A6L2V1_S113_M1	5502.17	0	62797.1
A0A6A6L375_S114_M1	5502.17	0	62797.1
A0A6A6L3S3_T60_M1	21369.8	0	76220.6
A0A6A6L4G3_S753_M1	37759.2	0	311331
A0A6A6L6H1_T419_M1	12393.9	0	2267.55
A0A6A6L6L7_S75_M1	224.54	10059.2	11485.4
A0A6A6L6L7_S55_M1	33901.7	11581.7	53447.8
A0A6A6L816_S791_M1	0	0	12329.1
A0A6A6L860_S202_M1	0	9008.73	8848.43
A0A6A6L896_S46_M1	586.014	0	731.866
A0A6A6L8K2_S34_M1	14810.1	9812.34	12189
A0A6A6L9Y6_S479_M1	6475.43	35534.2	24719.1
A0A6A6LDS0_S453_M1	6475.43	35534.2	24719.1
A0A6A6LAR0_S80_M2	6150.83	0	50369.2
A0A6A6LAR0_T77_M2	6150.83	0	50369.2
A0A6A6LAS3_S383_M2	42433.6	0	136815
A0A6A6LAS3_S376_M2	42433.6	0	136815
A0A6A6LC33_S502_M1	11763.6	51547.5	35395.3
A0A6A6LC72_S243_M1	11723.7	55361.5	14231.7
A0A6A6LC72_T525_M1	51358.9	0	1948.7
A0A6A6LCQ5_S810_M1	8403.9	76506.2	86406.2
A0A6A6LFV2_T106_M1	6293.41	50960.7	22810.4
A0A6A6LG13_S215_M1	624.538	0	0
A0A6A6LH16_S96_M1	808.884	7583.32	8463.59
A0A6A6LHK7_S391_M1	0	18399.2	5420.5
A0A6A6LHM1_S257_M2	507.164	442.06	545.725
A0A6A6LHM1_S253_M2	507.164	442.06	545.725
A0A6A6LHM8_S166_M1	28976.5	144763	83003.2
A0A6A6LJ83_S108_M1	28976.5	144763	83003.2
A0A6A6LI33_S336_M1	6645.89	0	0
A0A6A6LIL2_S45_M1	3587.12	0	1454.31
A0A6A6LIY0_S764_M1	0	1735.84	410.166
A0A6A6N3B3_S307_M1	0	1735.84	410.166
A0A6A6LIY3_S346_M1	11020.5	150.492	66395.3
A0A6A6LJG1_S634_M1	0	0	3277.95
A0A6A6LJW2_S41_M1	4160.15	26192.5	14590.1
A0A6A6LKT8_S387_M1	1067.09	734.119	1940.46
A0A6A6LLE3_S147_M1	88312.4	0	0
A0A6A6LLE3_S107_M1	63580	0	0
A0A6A6LMA9_S31_M1	0	0	238.252
A0A6A6LQ23_S31_M1	0	0	238.252
A0A6A6LN65_S530_M2	4145.12	0	0
A0A6A6LN65_S526_M2	4145.12	0	0
A0A6A6LQ03_S291_M1	29377.6	0	0
A0A6A6LQB6_S423_M1	66576.1	140761	154818
A0A6A6LQH5_T28_M1	12403.5	0	0
A0A6A6LS13_T102_M1	12403.5	0	0
A0A6A6LR65_S89_M1	2620.23	29746.2	15110.2
A0A6A6LRD0_S173_M1	0	0	1141.07
A0A6A6LRJ1_S456_M1	12132.6	529.276	3818.29
A0A6A6LRK5_S512_M1	12132.6	529.276	3818.29
A0A6A6LRN3_S1576_M1	135777	366968	241779
A0A6A6LRN3_S1301_M1	24602.5	3108.75	40782.3
A0A6A6LRN3_S1124_M1	3566.63	3226.87	6364.89
A0A6A6LT64_S744_M1	2408.43	0	0
A0A6A6LU34_S208_M1	44482.2	0	0
A0A6A6LUZ4_S260_M1	320.468	0	242.885
A0A6A6LW90_S291_M1	1274.36	51344.8	8078.14
A0A6A6NBB0_S345_M1	1274.36	51344.8	8078.14
A0A6A6LYN4_T336_M1	0	13057	17829.2
A0A6A6M1Y8_T326_M1	0	13057	17829.2
A0A6A6LZL2_S192_M1	27560.7	167264	54588
A0A6A6LZL2_S143_M1	4153.04	4465.26	7487.58
A0A6A6M0N5_S293_M1	3024	0	0
A0A6A6M135_S358_M1	23438.9	0	50584.5
A0A6A6M1R1_S191_M1	1207.74	0	800.763
A0A6A6M2E6_S524_M1	163581	434396	293920
A0A6A6M354_S168_M1	3406.42	18073.4	18941.1
A0A6A6M3D8_S121_M1	0	0	1960.01
A0A6A6M3E8_S341_M1	39124.3	0	31005.6
A0A6A6M3E8_S358_M1	3305.16	0	8147.08
A0A6A6M3E8_S334_M1	1391.2	0	11965.6
A0A6A6M422_S57_M1	3482.81	0	0
A0A6A6M900_S57_M1	3482.81	0	0
A0A6A6M481_S596_M1	0	1454.93	9334.81
A0A6A6M4D1_S44_M1	11556.1	25970.9	43556.6
A0A6A6M4D1_S1048_M1	1199.79	0	1521.64
A0A6A6M4W5_S338_M1	9634.47	0	2584.6
A0A6A6M554_S543_M1	3374.29	8104.12	8330.03
A0A6A6M5K1_T565_M1	12568	0	0
A0A6A6M5M2_S229_M1	102.151	0	0.333333
A0A6A6M682_S770_M1	39822.9	0	61362.2
A0A6A6M6J3_S476_M1	8756.01	14558.9	30766.4
A0A6A6M7L0_S199_M1	3094.51	7983.43	8910.78
A0A6A6M832_S280_M1	10387	8602.32	17744.8
A0A6A6M8A1_S141_M1	7904.75	0	0
A0A6A6M8P9_S146_M1	6394.52	40611.4	42495.5
A0A6A6M8W3_S71_M1	0	2081.98	20201.2
A0A6A6M9F2_S399_M1	2138.09	0	3627.77
A0A6A6M9Y1_S584_M2	69175.6	209518	67765.7
A0A6A6M9Y1_S534_M3	5163.32	9296.84	4582.07
A0A6A6M9Y1_S531_M3	5163.32	9296.84	4582.07
A0A6A6M9Y1_S530_M3	5163.32	9296.84	4582.07
A0A6A6MAD9_S24_M1	15901.3	8951.36	3338.96
A0A6A6MAP8_Y200_M1	67748.4	225468	120736
A0A6A6MAW4_Y200_M1	67748.4	225468	120736
A0A6A6MAR7_S201_M1	30792.1	158958	56943
A0A6A6MB56_S222_M1	8321.8	8929.96	1994.27
A0A6A6MBE8_S335_M1	7176.56	21914.9	11280.3
A0A6A6MBT5_S240_M1	236.648	0	1.25502
A0A6A6MC57_S453_M1	4086.16	144.215	18433.6
A0A6A6MCH2_S73_M1	0	32264	0
A0A6A6MCH3_S22_M1	391.004	0	0
A0A6A6MD63_S317_M1	188274	1167.26	178404
A0A6A6MXK0_S362_M1	188274	1167.26	178404
A0A6A6MDM1_S217_M1	3193.33	4760.43	8360.33
A0A6A6MDP0_S78_M1	14713.1	20446.8	6443.04
A0A6A6MF43_S150_M1	14713.1	20446.8	6443.04
A0A6A6MW19_S221_M1	14713.1	20446.8	6443.04
A0A6A6ME62_S338_M1	3520.04	8522.28	5244.09
A0A6A6MEC3_S670_M1	0	70263.5	34292.2
A0A6A6MFD6_S923_M1	0	70263.5	34292.2
A0A6A6MFQ3_S993_M1	7276.24	0	39759.4
A0A6A6MH24_T272_M1	5226.82	0	0
A0A6A6MHW4_S187_M1	1309.18	0	0
A0A6A6MHW4_S220_M2	0	0	896.77
A0A6A6MHW4_S216_M2	0	0	896.77
A0A6A6MHW4_S340_M1	0	0	1535.15
A0A6A6MI22_S238_M1	139.5	164.366	136.922
A0A6A6MIH0_S7_M1	0	0	31722.8
[truncated: 1,453 more rows]
