# Supplementary material for: Integrated proteomic and phosphoproteomic analysis reveals the MAPK cascade as a key regulator of ethylene-induced latex production in Hevea brasiliensis
Source: Stress Biol. 2026 Feb 19;6(1):18. doi: 10.1007/s44154-026-00290-9 (PMC12920992; doi:10.1007/s44154-026-00290-9)
Supplement: Supplementary file 8 — Supplementary Material 8: Table S7GO and KEGG analysis results for clusters of differentially phosphorylated proteins. [file 44154_2026_290_MOESM8_ESM.xlsx]

## Sheet: Cluster1（n=210）GO analysis
Supplemental Table S7：Cluster analysis
ID	Description	GeneRatio	BgRatio	pvalue	p.adjust	qvalue	geneID	Count
GO:0009756	carbohydrate mediated signaling	9/178	107/38824	1.78069659145071e-09	1.06841795487043e-06	7.42269316015243e-07	A0A6A6MUD6/A0A6A6MY07/A0A6A6KHM7/A0A6A6LDA4/A0A6A6M8C6/A0A6A6ME62/A0A6A6MN25/A0A6A6KLT6/A0A6A6M9Y1	9
GO:0010182	sugar mediated signaling pathway	9/178	107/38824	1.78069659145071e-09	1.06841795487043e-06	7.42269316015243e-07	A0A6A6MUD6/A0A6A6MY07/A0A6A6KHM7/A0A6A6LDA4/A0A6A6M8C6/A0A6A6ME62/A0A6A6MN25/A0A6A6KLT6/A0A6A6M9Y1	9
GO:0071322	cellular response to carbohydrate stimulus	9/178	127/38824	8.13823701577947e-09	3.25529480631179e-06	2.26157323385872e-06	A0A6A6MUD6/A0A6A6MY07/A0A6A6KHM7/A0A6A6LDA4/A0A6A6M8C6/A0A6A6ME62/A0A6A6MN25/A0A6A6KLT6/A0A6A6M9Y1	9
GO:0009968	negative regulation of signal transduction	12/178	321/38824	3.53618423740142e-08	8.37401542779427e-06	5.81773703404655e-06	A0A6A6MJG4/A0A6A6MMS1/A0A6A6MUD6/A0A6A6KHM7/A0A6A6M8C6/A0A6A6ME62/A0A6A6MNV5/A0A6A6KGH1/A0A6A6KNU3/A0A6A6LX95/A0A6A6M9Y1/A0A6A6NF37	12
GO:0010648	negative regulation of cell communication	12/178	326/38824	4.18700771389714e-08	8.37401542779427e-06	5.81773703404655e-06	A0A6A6MJG4/A0A6A6MMS1/A0A6A6MUD6/A0A6A6KHM7/A0A6A6M8C6/A0A6A6ME62/A0A6A6MNV5/A0A6A6KGH1/A0A6A6KNU3/A0A6A6LX95/A0A6A6M9Y1/A0A6A6NF37	12
GO:0023057	negative regulation of signaling	12/178	326/38824	4.18700771389714e-08	8.37401542779427e-06	5.81773703404655e-06	A0A6A6MJG4/A0A6A6MMS1/A0A6A6MUD6/A0A6A6KHM7/A0A6A6M8C6/A0A6A6ME62/A0A6A6MNV5/A0A6A6KGH1/A0A6A6KNU3/A0A6A6LX95/A0A6A6M9Y1/A0A6A6NF37	12
GO:0010150	leaf senescence	10/178	224/38824	9.77491894720696e-08	1.67570039094976e-05	1.16417079792299e-05	A0A6A6KGD7/A0A6A6K346/A0A6A6LDA4/A0A6A6MN25/A0A6A6KLT6/A0A6A6K5H5/A0A6A6K738/A0A6A6KCK3/A0A6A6MMM6/A0A6A6LVX3	10
GO:0090693	plant organ senescence	10/178	230/38824	1.25027492967403e-07	1.72692794297883e-05	1.19976046564845e-05	A0A6A6KGD7/A0A6A6K346/A0A6A6LDA4/A0A6A6MN25/A0A6A6KLT6/A0A6A6K5H5/A0A6A6K738/A0A6A6KCK3/A0A6A6MMM6/A0A6A6LVX3	10
GO:2000069	regulation of post-embryonic root development	6/178	51/38824	1.29519595723412e-07	1.72692794297883e-05	1.19976046564845e-05	A0A6A6MUD6/A0A6A6KHM7/A0A6A6M8C6/A0A6A6ME62/A0A6A6KGH1/A0A6A6M9Y1	6
GO:0007568	obsolete aging	10/178	259/38824	3.74091038631201e-07	4.19408378899582e-05	2.91378452709183e-05	A0A6A6KGD7/A0A6A6K346/A0A6A6LDA4/A0A6A6MN25/A0A6A6KLT6/A0A6A6K5H5/A0A6A6K738/A0A6A6KCK3/A0A6A6MMM6/A0A6A6LVX3	10
GO:0004712	protein serine/threonine/tyrosine kinase activity	6/178	61/38824	3.8445768065795e-07	4.19408378899582e-05	2.91378452709183e-05	A0A6A6MUD6/A0A6A6KHM7/A0A6A6M8C6/A0A6A6ME62/A0A6A6LMA9/A0A6A6M9Y1	6
GO:0044430	obsolete cytoskeletal part	13/178	493/38824	5.26744824100978e-07	5.13234936967142e-05	3.56563219366646e-05	A0A6A6KM44/A0A6A6KW15/A0A6A6LRN3/A0A6A6MJG4/A0A6A6MMS1/A0A6A6MB41/A0A6A6K537/A0A6A6K792/A0A6A6KWY0/A0A6A6KX31/A0A6A6K7R5/A0A6A6NB40/A0A6A6NDT6	13
GO:2000035	regulation of stem cell division	5/178	35/38824	5.56004515047737e-07	5.13234936967142e-05	3.56563219366646e-05	A0A6A6MUD6/A0A6A6KHM7/A0A6A6M8C6/A0A6A6ME62/A0A6A6M9Y1	5
GO:0045859	regulation of protein kinase activity	8/178	172/38824	1.4169081202897e-06	0.000121449267453403	8.43752805465749e-05	A0A6A6K7S7/A0A6A6LFS6/A0A6A6MF24/A0A6A6MWY4/A0A6A6KHM7/A0A6A6KU09/A0A6A6LR99/A0A6A6LHM1	8
GO:0043549	regulation of kinase activity	8/178	177/38824	1.75600987794132e-06	0.000140480790235306	9.75971805845281e-05	A0A6A6K7S7/A0A6A6LFS6/A0A6A6MF24/A0A6A6MWY4/A0A6A6KHM7/A0A6A6KU09/A0A6A6LR99/A0A6A6LHM1	8
GO:0010104	regulation of ethylene-activated signaling pathway	6/178	81/38824	2.08305280675194e-06	0.000147039021653078	0.000102153425569507	A0A6A6MUD6/A0A6A6KHM7/A0A6A6M8C6/A0A6A6ME62/A0A6A6KLT6/A0A6A6M9Y1	6
GO:0070297	regulation of phosphorelay signal transduction system	6/178	81/38824	2.08305280675194e-06	0.000147039021653078	0.000102153425569507	A0A6A6MUD6/A0A6A6KHM7/A0A6A6M8C6/A0A6A6ME62/A0A6A6KLT6/A0A6A6M9Y1	6
GO:0050832	defense response to fungus	12/178	479/38824	2.47391790234953e-06	0.000164927860156635	0.000114581460740399	A0A6A6KJF6/A0A6A6L4K0/A0A6A6MHF4/A0A6A6K346/A0A6A6KJF1/A0A6A6KM60/A0A6A6KLT6/A0A6A6MQR5/A0A6A6MRC5/A0A6A6K5H5/A0A6A6K738/A0A6A6NFK3	12
GO:0009743	response to carbohydrate	9/178	267/38824	4.40345979805142e-06	0.000275856419251805	0.000191647617585465	A0A6A6MUD6/A0A6A6MY07/A0A6A6KHM7/A0A6A6LDA4/A0A6A6M8C6/A0A6A6ME62/A0A6A6MN25/A0A6A6KLT6/A0A6A6M9Y1	9
GO:0009750	response to fructose	5/178	53/38824	4.59760698753008e-06	0.000275856419251805	0.000191647617585465	A0A6A6MUD6/A0A6A6KHM7/A0A6A6M8C6/A0A6A6ME62/A0A6A6M9Y1	5
GO:0001932	regulation of protein phosphorylation	8/178	210/38824	6.22271609943872e-06	0.000355583777110784	0.000247037150413808	A0A6A6K7S7/A0A6A6LFS6/A0A6A6MF24/A0A6A6MWY4/A0A6A6KHM7/A0A6A6KU09/A0A6A6LR99/A0A6A6LHM1	8
GO:1902531	regulation of intracellular signal transduction	8/178	215/38824	7.39083462631077e-06	0.000403136434162406	0.000280073733207566	A0A6A6K7S7/A0A6A6MUD6/A0A6A6KHM7/A0A6A6KU09/A0A6A6M8C6/A0A6A6ME62/A0A6A6KLT6/A0A6A6M9Y1	8
GO:0031667	response to nutrient levels	10/178	371/38824	9.24616143400026e-06	0.000482408422643492	0.000335146904152321	A0A6A6MF24/A0A6A6KU09/A0A6A6LDA4/A0A6A6MCM9/A0A6A6MN25/A0A6A6NLL8/A0A6A6LZA7/A0A6A6M363/A0A6A6KCG9/A0A6A6NFK3	10
GO:0051338	regulation of transferase activity	8/178	224/38824	9.96196307880864e-06	0.000498098153940432	0.000346047138527037	A0A6A6K7S7/A0A6A6LFS6/A0A6A6MF24/A0A6A6MWY4/A0A6A6KHM7/A0A6A6KU09/A0A6A6LR99/A0A6A6LHM1	8
GO:0000165	MAPK cascade	5/178	64/38824	1.1727806903037e-05	0.000562934731345775	0.000391091497566538	A0A6A6K7S7/A0A6A6MCR9/A0A6A6NHN3/A0A6A6KHM7/A0A6A6KU09	5
GO:0044272	sulfur compound biosynthetic process	7/178	166/38824	1.24289604208361e-05	0.000570864304399131	0.00039660046410887	A0A6A6KBQ8/A0A6A6MJX5/A0A6A6MNF5/A0A6A6LZA7/A0A6A6M363/A0A6A6KJT7/A0A6A6M0W9	7
GO:0042325	regulation of phosphorylation	8/178	232/38824	1.28444468489804e-05	0.000570864304399131	0.00039660046410887	A0A6A6K7S7/A0A6A6LFS6/A0A6A6MF24/A0A6A6MWY4/A0A6A6KHM7/A0A6A6KU09/A0A6A6LR99/A0A6A6LHM1	8
GO:0071248	cellular response to metal ion	7/178	168/38824	1.34333057045288e-05	0.000575713101622661	0.000399969102179954	A0A6A6MUD6/A0A6A6KHM7/A0A6A6M8C6/A0A6A6ME62/A0A6A6KLT6/A0A6A6M6D3/A0A6A6M9Y1	7
GO:0046777	protein autophosphorylation	9/178	323/38824	2.01112928080436e-05	0.000748366179270292	0.000519917556124624	A0A6A6K7S7/A0A6A6MF24/A0A6A6MUD6/A0A6A6MWY4/A0A6A6KHM7/A0A6A6KU09/A0A6A6M8C6/A0A6A6ME62/A0A6A6M9Y1	9
GO:0060026	convergent extension	3/178	12/38824	2.02225126353216e-05	0.000748366179270292	0.000519917556124624	A0A6A6MJG4/A0A6A6MMS1/A0A6A6MNV5	3
GO:0060027	convergent extension involved in gastrulation	3/178	12/38824	2.02225126353216e-05	0.000748366179270292	0.000519917556124624	A0A6A6MJG4/A0A6A6MMS1/A0A6A6MNV5	3
GO:0010105	negative regulation of ethylene-activated signaling pathway	5/178	72/38824	2.08936299885096e-05	0.000748366179270292	0.000519917556124624	A0A6A6MUD6/A0A6A6KHM7/A0A6A6M8C6/A0A6A6ME62/A0A6A6M9Y1	5
GO:0070298	negative regulation of phosphorelay signal transduction system	5/178	72/38824	2.08936299885096e-05	0.000748366179270292	0.000519917556124624	A0A6A6MUD6/A0A6A6KHM7/A0A6A6M8C6/A0A6A6ME62/A0A6A6M9Y1	5
GO:0071281	cellular response to iron ion	6/178	121/38824	2.12037084126583e-05	0.000748366179270292	0.000519917556124624	A0A6A6MUD6/A0A6A6KHM7/A0A6A6M8C6/A0A6A6ME62/A0A6A6KLT6/A0A6A6M9Y1	6
GO:0004611	phosphoenolpyruvate carboxykinase activity	3/178	13/38824	2.6200550051725e-05	0.000898304573202002	0.000624085282435075	A0A6A6KCG9/A0A6A6KR49/A0A6A6NFK3	3
GO:0009686	gibberellin biosynthetic process	5/178	77/38824	2.89638720769641e-05	0.000965462402565472	0.000670742300729696	A0A6A6MUD6/A0A6A6KHM7/A0A6A6M8C6/A0A6A6ME62/A0A6A6M9Y1	5
GO:0009991	response to extracellular stimulus	10/178	429/38824	3.20081184620172e-05	0.000997009418067606	0.000692659174657495	A0A6A6MF24/A0A6A6KU09/A0A6A6LDA4/A0A6A6MCM9/A0A6A6MN25/A0A6A6NLL8/A0A6A6LZA7/A0A6A6M363/A0A6A6KCG9/A0A6A6NFK3	10
GO:2000280	regulation of root development	6/178	131/38824	3.32013475346268e-05	0.000997009418067606	0.000692659174657495	A0A6A6MUD6/A0A6A6KHM7/A0A6A6M8C6/A0A6A6ME62/A0A6A6KGH1/A0A6A6M9Y1	6
GO:0002215	defense response to nematode	3/178	14/38824	3.32336472689202e-05	0.000997009418067606	0.000692659174657495	A0A6A6KJF6/A0A6A6KJF1/A0A6A6KM60	3
GO:2000095	regulation of Wnt signaling pathway, planar cell polarity pathway	3/178	14/38824	3.32336472689202e-05	0.000997009418067606	0.000692659174657495	A0A6A6MJG4/A0A6A6MMS1/A0A6A6MNV5	3
GO:0031399	regulation of protein modification process	9/178	353/38824	4.01768281966845e-05	0.00117590716673223	0.000816946031624495	A0A6A6K7S7/A0A6A6LFS6/A0A6A6LS10/A0A6A6MF24/A0A6A6MWY4/A0A6A6KHM7/A0A6A6KU09/A0A6A6LR99/A0A6A6LHM1	9
GO:0007017	microtubule-based process	9/178	357/38824	4.38279935844083e-05	0.00125222838812595	0.000869969195961188	A0A6A6KM44/A0A6A6MNV5/A0A6A6MSU9/A0A6A6K537/A0A6A6K792/A0A6A6KWY0/A0A6A6KX31/A0A6A6NB40/A0A6A6NDT6	9
GO:0009817	defense response to fungus	5/178	85/38824	4.66842543605257e-05	0.00130281640075886	0.000905114552106153	A0A6A6KJF6/A0A6A6MHF4/A0A6A6KJF1/A0A6A6KM60/A0A6A6NFK3	5
GO:0071241	cellular response to inorganic substance	7/178	205/38824	4.80560602014913e-05	0.00131061982367704	0.00091053587750194	A0A6A6MUD6/A0A6A6KHM7/A0A6A6M8C6/A0A6A6ME62/A0A6A6KLT6/A0A6A6M6D3/A0A6A6M9Y1	7
GO:0016102	diterpenoid biosynthetic process	5/178	87/38824	5.22011944262543e-05	0.00139203185136678	0.0009670958125285	A0A6A6MUD6/A0A6A6KHM7/A0A6A6M8C6/A0A6A6ME62/A0A6A6M9Y1	5
GO:0002009	morphogenesis of an epithelium	4/178	45/38824	5.49522069794344e-05	0.00142231524051488	0.000988134798673495	A0A6A6MJG4/A0A6A6MMS1/A0A6A6MNV5/A0A6A6KLT6	4
GO:0019220	regulation of phosphate metabolic process	8/178	286/38824	5.68926096205952e-05	0.00142231524051488	0.000988134798673495	A0A6A6K7S7/A0A6A6LFS6/A0A6A6MF24/A0A6A6MWY4/A0A6A6KHM7/A0A6A6KU09/A0A6A6LR99/A0A6A6LHM1	8
GO:0051174	regulation of phosphorus metabolic process	8/178	286/38824	5.68926096205952e-05	0.00142231524051488	0.000988134798673495	A0A6A6K7S7/A0A6A6LFS6/A0A6A6MF24/A0A6A6MWY4/A0A6A6KHM7/A0A6A6KU09/A0A6A6LR99/A0A6A6LHM1	8
GO:0051302	regulation of cell division	6/178	148/38824	6.56298591477984e-05	0.00154424704320907	0.00107284531422946	A0A6A6MUD6/A0A6A6KHM7/A0A6A6M8C6/A0A6A6ME62/A0A6A6MSU9/A0A6A6M9Y1	6
GO:0070925	organelle assembly	8/178	292/38824	6.5766394874766e-05	0.00154424704320907	0.00107284531422946	A0A6A6KM44/A0A6A6MJG4/A0A6A6MMS1/A0A6A6MNV5/A0A6A6MSU9/A0A6A6K792/A0A6A6KWY0/A0A6A6KX31	8
GO:0009685	gibberellin metabolic process	5/178	92/38824	6.82042444084004e-05	0.00154424704320907	0.00107284531422946	A0A6A6MUD6/A0A6A6KHM7/A0A6A6M8C6/A0A6A6ME62/A0A6A6M9Y1	5
GO:0048506	regulation of timing of meristematic phase transition	5/178	92/38824	6.82042444084004e-05	0.00154424704320907	0.00107284531422946	A0A6A6MUD6/A0A6A6KHM7/A0A6A6M8C6/A0A6A6ME62/A0A6A6M9Y1	5
GO:0048510	regulation of timing of transition from vegetative to reproductive phase	5/178	92/38824	6.82042444084004e-05	0.00154424704320907	0.00107284531422946	A0A6A6MUD6/A0A6A6KHM7/A0A6A6M8C6/A0A6A6ME62/A0A6A6M9Y1	5
GO:0048729	tissue morphogenesis	4/178	48/38824	7.09998172766632e-05	0.00157504166452005	0.00109423947219288	A0A6A6MJG4/A0A6A6MMS1/A0A6A6MNV5/A0A6A6KLT6	4
GO:0000186	obsolete activation of MAPKK activity	3/178	18/38824	7.35019443442691e-05	0.00157504166452005	0.00109423947219288	A0A6A6K7S7/A0A6A6KHM7/A0A6A6KU09	3
GO:0004709	MAP kinase kinase kinase activity	3/178	18/38824	7.35019443442691e-05	0.00157504166452005	0.00109423947219288	A0A6A6K7S7/A0A6A6KHM7/A0A6A6KU09	3
GO:0060271	cilium assembly	4/178	49/38824	7.7035294220555e-05	0.00162179566780116	0.00112672120078817	A0A6A6KM44/A0A6A6MJG4/A0A6A6MMS1/A0A6A6MNV5	4
GO:0032432	actin filament bundle	3/178	19/38824	8.69893776780509e-05	0.00179978022782174	0.00125037363196037	A0A6A6KW15/A0A6A6MB41/A0A6A6K7R5	3
GO:0090175	regulation of establishment of planar polarity	3/178	20/38824	0.000101995587375097	0.00200647057131339	0.00139396902849141	A0A6A6MJG4/A0A6A6MMS1/A0A6A6MNV5	3
GO:1905330	regulation of morphogenesis of an epithelium	3/178	20/38824	0.000101995587375097	0.00200647057131339	0.00139396902849141	A0A6A6MJG4/A0A6A6MMS1/A0A6A6MNV5	3
GO:2000050	regulation of non-canonical Wnt signaling pathway	3/178	20/38824	0.000101995587375097	0.00200647057131339	0.00139396902849141	A0A6A6MJG4/A0A6A6MMS1/A0A6A6MNV5	3
GO:0010039	response to iron ion	6/178	162/38824	0.000108042532267713	0.00208748543726245	0.00145025304062444	A0A6A6MUD6/A0A6A6KHM7/A0A6A6M8C6/A0A6A6ME62/A0A6A6KLT6/A0A6A6M9Y1	6
GO:0015629	actin cytoskeleton	5/178	102/38824	0.000111332556653997	0.00208748543726245	0.00145025304062444	A0A6A6KM44/A0A6A6KW15/A0A6A6LRN3/A0A6A6MB41/A0A6A6K7R5	5
GO:1901659	glycosyl compound biosynthetic process	5/178	102/38824	0.000111332556653997	0.00208748543726245	0.00145025304062444	A0A6A6MRL3/A0A6A6MVL8/A0A6A6KBQ8/A0A6A6MJX5/A0A6A6MNF5	5
GO:1902532	negative regulation of intracellular signal transduction	5/178	103/38824	0.000116581972250425	0.00215228256462323	0.00149526999226456	A0A6A6MUD6/A0A6A6KHM7/A0A6A6M8C6/A0A6A6ME62/A0A6A6M9Y1	5
GO:0044782	cilium organization	4/178	55/38824	0.000121375353403749	0.0022068246073409	0.0015331623587842	A0A6A6KM44/A0A6A6MJG4/A0A6A6MMS1/A0A6A6MNV5	4
GO:0015630	microtubule cytoskeleton	9/178	410/38824	0.000125576552605512	0.00224913228547185	0.00156255506148571	A0A6A6KM44/A0A6A6MJG4/A0A6A6MMS1/A0A6A6K537/A0A6A6K792/A0A6A6KWY0/A0A6A6KX31/A0A6A6NB40/A0A6A6NDT6	9
GO:0016036	cellular response to phosphate starvation	5/178	106/38824	0.000133474543109824	0.00235543311370277	0.00163640616320403	A0A6A6NLL8/A0A6A6LZA7/A0A6A6M363/A0A6A6KCG9/A0A6A6NFK3	5
GO:0043085	positive regulation of catalytic activity	8/178	325/38824	0.000137699539642912	0.00239477460248543	0.00166373814488462	A0A6A6K7S7/A0A6A6KM44/A0A6A6LHE0/A0A6A6MF24/A0A6A6MWY4/A0A6A6KHM7/A0A6A6KU09/A0A6A6LHM1	8
GO:0009267	cellular response to starvation	7/178	248/38824	0.000157424598107616	0.00266127308316021	0.00184888445777446	A0A6A6MF24/A0A6A6MCM9/A0A6A6NLL8/A0A6A6LZA7/A0A6A6M363/A0A6A6KCG9/A0A6A6NFK3	7
GO:0016101	diterpenoid metabolic process	5/178	110/38824	0.000158840311959047	0.00266127308316021	0.00184888445777446	A0A6A6MUD6/A0A6A6KHM7/A0A6A6M8C6/A0A6A6ME62/A0A6A6M9Y1	5
GO:0120031	plasma membrane bounded cell projection assembly	4/178	59/38824	0.000159676384989613	0.00266127308316021	0.00184888445777446	A0A6A6KM44/A0A6A6MJG4/A0A6A6MMS1/A0A6A6MNV5	4
GO:0009746	response to hexose	5/178	112/38824	0.000172826688266842	0.00284098665644125	0.00197373809815918	A0A6A6MUD6/A0A6A6KHM7/A0A6A6M8C6/A0A6A6ME62/A0A6A6M9Y1	5
GO:0034284	response to monosaccharide	5/178	116/38824	0.000203602584709284	0.00330166353582622	0.00229378729857401	A0A6A6MUD6/A0A6A6KHM7/A0A6A6M8C6/A0A6A6ME62/A0A6A6M9Y1	5
GO:0040034	regulation of development, heterochronic	5/178	118/38824	0.000220472916052835	0.00352756665684536	0.00245073051949256	A0A6A6MUD6/A0A6A6KHM7/A0A6A6M8C6/A0A6A6ME62/A0A6A6M9Y1	5
GO:0006790	sulfur compound metabolic process	9/178	446/38824	0.000234522789593121	0.00370299141462822	0.00257260456174171	A0A6A6KBQ8/A0A6A6MJX5/A0A6A6MNF5/A0A6A6KIV6/A0A6A6MCM9/A0A6A6LZA7/A0A6A6M363/A0A6A6KJT7/A0A6A6M0W9	9
GO:0030031	cell projection assembly	4/178	66/38824	0.000246626063061905	0.00384352306070501	0.00267023707375296	A0A6A6KM44/A0A6A6MJG4/A0A6A6MMS1/A0A6A6MNV5	4
GO:0023014	signal transduction	5/178	125/38824	0.000288015265994274	0.0044310040922196	0.00307838179038414	A0A6A6K7S7/A0A6A6MCR9/A0A6A6NHN3/A0A6A6KHM7/A0A6A6KU09	5
GO:1901137	carbohydrate derivative biosynthetic process	9/178	462/38824	0.000303512710598283	0.00461031965465746	0.00320295891797255	A0A6A6MRL3/A0A6A6MVL8/A0A6A6KBQ8/A0A6A6MJX5/A0A6A6MNF5/A0A6A6LZA7/A0A6A6M363/A0A6A6KJT7/A0A6A6NGX5	9
GO:2000027	regulation of animal organ morphogenesis	3/178	29/38824	0.000317150725305082	0.00475726087957623	0.0033050444005477	A0A6A6MJG4/A0A6A6MMS1/A0A6A6MNV5	3
GO:0045860	positive regulation of protein kinase activity	5/178	128/38824	0.000321332510071705	0.00476048163069193	0.00330728197500703	A0A6A6K7S7/A0A6A6MF24/A0A6A6MWY4/A0A6A6KHM7/A0A6A6KU09	5
GO:0031347	regulation of defense response	9/178	470/38824	0.00034384856449432	0.005031930212112	0.00349586730525676	A0A6A6NKF1/A0A6A6K346/A0A6A6KHM7/A0A6A6KU09/A0A6A6KLT6/A0A6A6K5H5/A0A6A6K738/A0A6A6NB40/A0A6A6NDT6	9
GO:0007369	gastrulation	3/178	30/38824	0.000351204742335883	0.00507765892533807	0.00352763672707698	A0A6A6MJG4/A0A6A6MMS1/A0A6A6MNV5	3
GO:0033674	positive regulation of kinase activity	5/178	131/38824	0.000357489603061982	0.00510699432945689	0.00354801711309637	A0A6A6K7S7/A0A6A6MF24/A0A6A6MWY4/A0A6A6KHM7/A0A6A6KU09	5
GO:0031401	positive regulation of protein modification process	6/178	207/38824	0.00040524530897061	0.00572111024429097	0.00397466606445478	A0A6A6K7S7/A0A6A6LS10/A0A6A6MF24/A0A6A6MWY4/A0A6A6KHM7/A0A6A6KU09	6
GO:0010639	negative regulation of organelle organization	5/178	135/38824	0.000410385332428697	0.00572630696412136	0.00397827641717905	A0A6A6KW15/A0A6A6LFS6/A0A6A6LS10/A0A6A6LZ21/A0A6A6MB41	5
GO:0031669	cellular response to nutrient levels	7/178	292/38824	0.000422960944606554	0.00574622370095751	0.00399211330803364	A0A6A6MF24/A0A6A6MCM9/A0A6A6NLL8/A0A6A6LZA7/A0A6A6M363/A0A6A6KCG9/A0A6A6NFK3	7
GO:0030117	membrane coat	3/178	32/38824	0.000426178257821015	0.00574622370095751	0.00399211330803364	A0A6A6M682/A0A6A6LKF2/A0A6A6LN90	3
GO:0048475	coated membrane	3/178	32/38824	0.000426178257821015	0.00574622370095751	0.00399211330803364	A0A6A6M682/A0A6A6LKF2/A0A6A6LN90	3
GO:0042594	response to starvation	7/178	295/38824	0.000449501390076325	0.0059608352084393	0.00414121182902099	A0A6A6MF24/A0A6A6MCM9/A0A6A6NLL8/A0A6A6LZA7/A0A6A6M363/A0A6A6KCG9/A0A6A6NFK3	7
GO:0044093	positive regulation of molecular function	8/178	388/38824	0.000452030003306647	0.0059608352084393	0.00414121182902099	A0A6A6K7S7/A0A6A6KM44/A0A6A6LHE0/A0A6A6MF24/A0A6A6MWY4/A0A6A6KHM7/A0A6A6KU09/A0A6A6LHM1	8
GO:0060429	epithelium development	4/178	78/38824	0.000467701334459371	0.00608062341070968	0.00422443310638778	A0A6A6MJG4/A0A6A6MMS1/A0A6A6MNV5/A0A6A6KLT6	4
GO:0046686	response to cadmium ion	9/178	491/38824	0.00047124831433	0.00608062341070968	0.00422443310638778	A0A6A6NEW5/A0A6A6KBQ8/A0A6A6MJX5/A0A6A6MNF5/A0A6A6MCM9/A0A6A6NLL8/A0A6A6LHM1/A0A6A6LLZ9/A0A6A6NFK3	9
GO:0001934	positive regulation of protein phosphorylation	5/178	142/38824	0.000516905446369646	0.00659879293237846	0.00458442456354714	A0A6A6K7S7/A0A6A6MF24/A0A6A6MWY4/A0A6A6KHM7/A0A6A6KU09	5
GO:0009744	response to sucrose	5/178	143/38824	0.000533669407392227	0.00667086759240284	0.00463449748524829	A0A6A6MUD6/A0A6A6KHM7/A0A6A6M8C6/A0A6A6ME62/A0A6A6M9Y1	5
GO:0034285	response to disaccharide	5/178	143/38824	0.000533669407392227	0.00667086759240284	0.00463449748524829	A0A6A6MUD6/A0A6A6KHM7/A0A6A6M8C6/A0A6A6ME62/A0A6A6M9Y1	5
GO:0030178	negative regulation of Wnt signaling pathway	3/178	35/38824	0.000556717032906109	0.00674808524734678	0.00468814343499881	A0A6A6MJG4/A0A6A6MMS1/A0A6A6MNV5	3
GO:0043406	positive regulation of MAP kinase activity	3/178	35/38824	0.000556717032906109	0.00674808524734678	0.00468814343499881	A0A6A6K7S7/A0A6A6KHM7/A0A6A6KU09	3
GO:0090090	negative regulation of canonical Wnt signaling pathway	3/178	35/38824	0.000556717032906109	0.00674808524734678	0.00468814343499881	A0A6A6MJG4/A0A6A6MMS1/A0A6A6MNV5	3
GO:0042327	positive regulation of phosphorylation	5/178	145/38824	0.00056841945826113	0.00682103349913355	0.00473882327308226	A0A6A6K7S7/A0A6A6MF24/A0A6A6MWY4/A0A6A6KHM7/A0A6A6KU09	5
GO:0001871	obsolete pattern binding	4/178	83/38824	0.000591908034563323	0.00689601593666007	0.00479091633494279	A0A6A6KJF6/A0A6A6KJF1/A0A6A6KM60/A0A6A6M0N5	4
GO:0030247	polysaccharide binding	4/178	83/38824	0.000591908034563323	0.00689601593666007	0.00479091633494279	A0A6A6KJF6/A0A6A6KJF1/A0A6A6KM60/A0A6A6M0N5	4
GO:0071900	regulation of protein serine/threonine kinase activity	4/178	83/38824	0.000591908034563323	0.00689601593666007	0.00479091633494279	A0A6A6K7S7/A0A6A6KHM7/A0A6A6KU09/A0A6A6LHM1	4
GO:0010562	positive regulation of phosphorus metabolic process	5/178	147/38824	0.000604841069775246	0.00691246936885996	0.00480234714047113	A0A6A6K7S7/A0A6A6MF24/A0A6A6MWY4/A0A6A6KHM7/A0A6A6KU09	5
GO:0045937	positive regulation of phosphate metabolic process	5/178	147/38824	0.000604841069775246	0.00691246936885996	0.00480234714047113	A0A6A6K7S7/A0A6A6MF24/A0A6A6MWY4/A0A6A6KHM7/A0A6A6KU09	5
GO:0007018	microtubule-based movement	5/178	149/38824	0.000642985181293848	0.0072790775240813	0.00505704333251964	A0A6A6KM44/A0A6A6MNV5/A0A6A6K537/A0A6A6NB40/A0A6A6NDT6	5
GO:0019887	protein kinase regulator activity	3/178	39/38824	0.000766975621365599	0.0084437683086121	0.00586619693019367	A0A6A6MF24/A0A6A6LR99/A0A6A6LHM1	3
GO:0030111	regulation of Wnt signaling pathway	3/178	39/38824	0.000766975621365599	0.0084437683086121	0.00586619693019367	A0A6A6MJG4/A0A6A6MMS1/A0A6A6MNV5	3
GO:0060828	regulation of canonical Wnt signaling pathway	3/178	39/38824	0.000766975621365599	0.0084437683086121	0.00586619693019367	A0A6A6MJG4/A0A6A6MMS1/A0A6A6MNV5	3
GO:0001077	DNA-binding transcription activator activity, RNA polymerase II-specific	3/178	40/38824	0.000826380602900771	0.00897151344922028	0.00623284092261619	A0A6A6K5H5/A0A6A6K738/A0A6A6M6D3	3
GO:0120036	plasma membrane bounded cell projection organization	4/178	91/38824	0.000836760831573696	0.00897151344922028	0.00623284092261619	A0A6A6KM44/A0A6A6MJG4/A0A6A6MMS1/A0A6A6MNV5	4
GO:0051347	positive regulation of transferase activity	5/178	158/38824	0.000837341255260559	0.00897151344922028	0.00623284092261619	A0A6A6K7S7/A0A6A6MF24/A0A6A6MWY4/A0A6A6KHM7/A0A6A6KU09	5
GO:0051015	actin filament binding	4/178	93/38824	0.000907644946262949	0.00949809167091907	0.00659867421348062	A0A6A6KW15/A0A6A6LRN3/A0A6A6MB41/A0A6A6K7R5	4
GO:0008964	phosphoenolpyruvate carboxylase activity	2/178	10/38824	0.000918148861522177	0.00949809167091907	0.00659867421348062	A0A6A6KCG9/A0A6A6KR49	2
GO:0032950	regulation of beta-glucan metabolic process	2/178	10/38824	0.000918148861522177	0.00949809167091907	0.00659867421348062	A0A6A6MRL3/A0A6A6MVL8	2
GO:0032951	regulation of beta-glucan biosynthetic process	2/178	10/38824	0.000918148861522177	0.00949809167091907	0.00659867421348062	A0A6A6MRL3/A0A6A6MVL8	2
GO:0019207	kinase regulator activity	3/178	42/38824	0.000953776401514529	0.00978232206681568	0.00679613954115616	A0A6A6MF24/A0A6A6LR99/A0A6A6LHM1	3
GO:0001666	response to hypoxia	5/178	164/38824	0.000989245824390417	0.0100601270276992	0.00698914088240152	A0A6A6MUD6/A0A6A6KHM7/A0A6A6M8C6/A0A6A6ME62/A0A6A6M9Y1	5
GO:0043410	positive regulation of MAPK cascade	3/178	43/38824	0.00102187144815793	0.0103045860318447	0.0071589755589658	A0A6A6K7S7/A0A6A6KHM7/A0A6A6KU09	3
GO:0006928	obsolete movement of cell or subcellular component	6/178	248/38824	0.00104017537207552	0.0104017537207552	0.00722648153231416	A0A6A6KM44/A0A6A6LRN3/A0A6A6MNV5/A0A6A6K537/A0A6A6NB40/A0A6A6NDT6	6
GO:0030029	actin filament-based process	5/178	167/38824	0.00107244644595954	0.0105713396060322	0.00734429909471714	A0A6A6KW15/A0A6A6LRN3/A0A6A6MB41/A0A6A6K537/A0A6A6K7R5	5
GO:0030660	Golgi-associated vesicle membrane	3/178	44/38824	0.00109296593492305	0.0105713396060322	0.00734429909471714	A0A6A6KHM7/A0A6A6LKF2/A0A6A6LN90	3
GO:0030837	negative regulation of actin filament polymerization	3/178	44/38824	0.00109296593492305	0.0105713396060322	0.00734429909471714	A0A6A6KW15/A0A6A6LS10/A0A6A6MB41	3
GO:0043405	regulation of MAP kinase activity	3/178	44/38824	0.00109296593492305	0.0105713396060322	0.00734429909471714	A0A6A6K7S7/A0A6A6KHM7/A0A6A6KU09	3
GO:0030030	cell projection organization	4/178	98/38824	0.00110318714059865	0.0105713396060322	0.00734429909471714	A0A6A6KM44/A0A6A6MJG4/A0A6A6MMS1/A0A6A6MNV5	4
GO:0051341	regulation of oxidoreductase activity	2/178	11/38824	0.00111880010830508	0.0105713396060322	0.00734429909471714	A0A6A6LHE0/A0A6A6LHM1	2
GO:0072337	modified amino acid transport	2/178	11/38824	0.00111880010830508	0.0105713396060322	0.00734429909471714	A0A6A6MVT6/A0A6A6MW42	2
GO:0031668	cellular response to extracellular stimulus	7/178	347/38824	0.00116155076181504	0.0108568350942633	0.0075426433286461	A0A6A6MF24/A0A6A6MCM9/A0A6A6NLL8/A0A6A6LZA7/A0A6A6M363/A0A6A6KCG9/A0A6A6NFK3	7
GO:0032272	negative regulation of protein polymerization	3/178	45/38824	0.00116710977263331	0.0108568350942633	0.0075426433286461	A0A6A6KW15/A0A6A6LS10/A0A6A6MB41	3
GO:0051129	negative regulation of cellular component organization	5/178	173/38824	0.00125427808086264	0.0115779515156551	0.00804362947403411	A0A6A6KW15/A0A6A6LFS6/A0A6A6LS10/A0A6A6LZ21/A0A6A6MB41	5
GO:0030137	COPI-coated vesicle	2/178	12/38824	0.00133851562743903	0.0121683238858094	0.00845378291014125	A0A6A6LKF2/A0A6A6LN90	2
GO:0043173	nucleotide salvage	2/178	12/38824	0.00133851562743903	0.0121683238858094	0.00845378291014125	A0A6A6MRL3/A0A6A6MVL8	2
GO:0005929	cilium	3/178	48/38824	0.00140832355428436	0.0127066786852724	0.00882779782345241	A0A6A6MJG4/A0A6A6MMS1/A0A6A6MNV5	3
GO:0032147	activation of protein kinase activity	4/178	105/38824	0.00142409563795898	0.0127530952653043	0.00886004513168508	A0A6A6K7S7/A0A6A6MF24/A0A6A6KHM7/A0A6A6KU09	4
GO:0008092	cytoskeletal protein binding	7/178	362/38824	0.00147928183772951	0.013149171890929	0.00913521415580327	A0A6A6KW15/A0A6A6LRN3/A0A6A6LS10/A0A6A6MB41/A0A6A6MI22/A0A6A6K537/A0A6A6K7R5	7
GO:0036293	response to decreased oxygen levels	5/178	181/38824	0.00153095783010292	0.0133028469215782	0.00924197786130695	A0A6A6MUD6/A0A6A6KHM7/A0A6A6M8C6/A0A6A6ME62/A0A6A6M9Y1	5
GO:0071496	cellular response to external stimulus	7/178	365/38824	0.00155025973575578	0.0133028469215782	0.00924197786130695	A0A6A6MF24/A0A6A6MCM9/A0A6A6NLL8/A0A6A6LZA7/A0A6A6M363/A0A6A6KCG9/A0A6A6NFK3	7
GO:0010587	miRNA catabolic process	2/178	13/38824	0.00157711836878218	0.0133028469215782	0.00924197786130695	A0A6A6KQY7/A0A6A6KTN1	2
GO:0009524	phragmoplast	4/178	108/38824	0.00157966955515992	0.0133028469215782	0.00924197786130695	A0A6A6K537/A0A6A6K792/A0A6A6KWY0/A0A6A6KX31	4
GO:0030662	coated vesicle membrane	3/178	50/38824	0.0015852559248214	0.0133028469215782	0.00924197786130695	A0A6A6KHM7/A0A6A6LKF2/A0A6A6LN90	3
GO:0031333	negative regulation of protein-containing complex assembly	3/178	50/38824	0.0015852559248214	0.0133028469215782	0.00924197786130695	A0A6A6KW15/A0A6A6LS10/A0A6A6MB41	3
GO:0051494	negative regulation of cytoskeleton organization	3/178	50/38824	0.0015852559248214	0.0133028469215782	0.00924197786130695	A0A6A6KW15/A0A6A6LS10/A0A6A6MB41	3
GO:1902904	negative regulation of supramolecular fiber organization	3/178	50/38824	0.0015852559248214	0.0133028469215782	0.00924197786130695	A0A6A6KW15/A0A6A6LS10/A0A6A6MB41	3
GO:0070482	response to oxygen levels	5/178	183/38824	0.00160662177957235	0.0133885148297696	0.00930149451331359	A0A6A6MUD6/A0A6A6KHM7/A0A6A6M8C6/A0A6A6ME62/A0A6A6M9Y1	5
GO:0000982	DNA-binding transcription factor activity, RNA polymerase II-specific	3/178	51/38824	0.00167869606039446	0.0138926570515404	0.00965174068843859	A0A6A6K5H5/A0A6A6K738/A0A6A6M6D3	3
GO:0009247	glycolipid biosynthetic process	3/178	52/38824	0.00177551112789373	0.0145932421470717	0.0101384629653341	A0A6A6LZA7/A0A6A6M363/A0A6A6NGX5	3
GO:0071902	positive regulation of protein serine/threonine kinase activity	3/178	53/38824	0.00187574433759867	0.0153121986742749	0.0106379485526541	A0A6A6K7S7/A0A6A6KHM7/A0A6A6KU09	3
GO:0003774	cytoskeletal motor activity	4/178	120/38824	0.00232069160494682	0.0188164184184878	0.0130724591117915	A0A6A6LRN3/A0A6A6K537/A0A6A6NB40/A0A6A6NDT6	4
GO:0004849	uridine kinase activity	2/178	16/38824	0.00240449748386092	0.0189284636112751	0.0131503010352016	A0A6A6MRL3/A0A6A6MVL8	2
GO:0006222	UMP biosynthetic process	2/178	16/38824	0.00240449748386092	0.0189284636112751	0.0131503010352016	A0A6A6MRL3/A0A6A6MVL8	2
GO:0009174	pyrimidine ribonucleoside monophosphate biosynthetic process	2/178	16/38824	0.00240449748386092	0.0189284636112751	0.0131503010352016	A0A6A6MRL3/A0A6A6MVL8	2
GO:0046049	UMP metabolic process	2/178	16/38824	0.00240449748386092	0.0189284636112751	0.0131503010352016	A0A6A6MRL3/A0A6A6MVL8	2
GO:0042446	hormone biosynthetic process	6/178	293/38824	0.00241337911043757	0.0189284636112751	0.0131503010352016	A0A6A6MUD6/A0A6A6KHM7/A0A6A6M8C6/A0A6A6MCM9/A0A6A6ME62/A0A6A6M9Y1	6
GO:0003779	actin binding	4/178	122/38824	0.00246390640050697	0.0191992706533011	0.0133384406643987	A0A6A6KW15/A0A6A6LRN3/A0A6A6MB41/A0A6A6K7R5	4
GO:0051225	spindle assembly	3/178	59/38824	0.00255124437810833	0.0197515693789032	0.0137221429369222	A0A6A6K792/A0A6A6KWY0/A0A6A6KX31	3
GO:0016144	S-glycoside biosynthetic process	3/178	60/38824	0.00267654814351588	0.0203014667220281	0.0141041768805669	A0A6A6KBQ8/A0A6A6MJX5/A0A6A6MNF5	3
GO:0019758	glycosinolate biosynthetic process	3/178	60/38824	0.00267654814351588	0.0203014667220281	0.0141041768805669	A0A6A6KBQ8/A0A6A6MJX5/A0A6A6MNF5	3
GO:0019761	glucosinolate biosynthetic process	3/178	60/38824	0.00267654814351588	0.0203014667220281	0.0141041768805669	A0A6A6KBQ8/A0A6A6MJX5/A0A6A6MNF5	3
GO:0030246	carbohydrate binding	4/178	125/38824	0.00268994434066872	0.0203014667220281	0.0141041768805669	A0A6A6KJF6/A0A6A6KJF1/A0A6A6KM60/A0A6A6M0N5	4
GO:0019905	syntaxin binding	2/178	17/38824	0.0027169026410652	0.020376769807989	0.0141564927087082	A0A6A6LWQ0/A0A6A6MZF6	2
GO:0016831	carboxy-lyase activity	3/178	61/38824	0.00280558753849252	0.020911211467025	0.0145277890191963	A0A6A6KCG9/A0A6A6KR49/A0A6A6NFK3	3
GO:0003727	single-stranded RNA binding	4/178	127/38824	0.00284829074986203	0.021098449998978	0.0146578705256058	A0A6A6KGD7/A0A6A6KQY7/A0A6A6KTN1/A0A6A6LVX3	4
GO:0009938	negative regulation of gibberellic acid mediated signaling pathway	2/178	18/38824	0.00304732772815532	0.0220288751432915	0.0153042711521814	A0A6A6KNU3/A0A6A6LX95	2
GO:0019856	pyrimidine nucleobase biosynthetic process	2/178	18/38824	0.00304732772815532	0.0220288751432915	0.0153042711521814	A0A6A6MRL3/A0A6A6MVL8	2
GO:0043097	pyrimidine nucleoside salvage	2/178	18/38824	0.00304732772815532	0.0220288751432915	0.0153042711521814	A0A6A6MRL3/A0A6A6MVL8	2
GO:1901141	regulation of lignin biosynthetic process	2/178	18/38824	0.00304732772815532	0.0220288751432915	0.0153042711521814	A0A6A6MRL3/A0A6A6MVL8	2
GO:0043408	regulation of MAPK cascade	3/178	63/38824	0.00307501758912621	0.0220492510588931	0.0153184270514415	A0A6A6K7S7/A0A6A6KHM7/A0A6A6KU09	3
GO:1901657	glycosyl compound metabolic process	6/178	308/38824	0.00308689514824503	0.0220492510588931	0.0153184270514415	A0A6A6MRL3/A0A6A6MVL8/A0A6A6KBQ8/A0A6A6MJX5/A0A6A6MNF5/A0A6A6MCM9	6
GO:0009130	pyrimidine nucleoside monophosphate biosynthetic process	2/178	19/38824	0.00339560282821147	0.0238287917769226	0.0165547395502831	A0A6A6MRL3/A0A6A6MVL8	2
GO:0050779	RNA destabilization	2/178	19/38824	0.00339560282821147	0.0238287917769226	0.0165547395502831	A0A6A6KGD7/A0A6A6LVX3	2
GO:0061157	mRNA destabilization	2/178	19/38824	0.00339560282821147	0.0238287917769226	0.0165547395502831	A0A6A6KGD7/A0A6A6LVX3	2
GO:0009814	defense response to other organism	6/178	315/38824	0.00344530169213949	0.0239186122453466	0.0166171411388723	A0A6A6KJF6/A0A6A6MHF4/A0A6A6KJF1/A0A6A6KM60/A0A6A6KLT6/A0A6A6NFK3	6
GO:0048509	regulation of meristem development	5/178	219/38824	0.00348927472167867	0.0239186122453466	0.0166171411388723	A0A6A6MUD6/A0A6A6KHM7/A0A6A6M8C6/A0A6A6ME62/A0A6A6M9Y1	5
GO:0005798	Golgi-associated vesicle	3/178	66/38824	0.00350806312931749	0.0239186122453466	0.0166171411388723	A0A6A6KHM7/A0A6A6LKF2/A0A6A6LN90	3
GO:0006664	glycolipid metabolic process	3/178	66/38824	0.00350806312931749	0.0239186122453466	0.0166171411388723	A0A6A6LZA7/A0A6A6M363/A0A6A6NGX5	3
GO:1903509	liposaccharide metabolic process	3/178	66/38824	0.00350806312931749	0.0239186122453466	0.0166171411388723	A0A6A6LZA7/A0A6A6M363/A0A6A6NGX5	3
GO:0016866	intramolecular transferase activity	3/178	67/38824	0.0036602527091228	0.0248152726042224	0.0172400841250387	A0A6A6KBQ8/A0A6A6MJX5/A0A6A6MNF5	3
GO:0043174	nucleoside salvage	2/178	20/38824	0.0037615591883044	0.025358825988569	0.0176177106867953	A0A6A6MRL3/A0A6A6MVL8	2
GO:0030833	regulation of actin filament polymerization	3/178	68/38824	0.00381641671747434	0.0255849165417274	0.0177747841237264	A0A6A6KW15/A0A6A6LS10/A0A6A6MB41	3
GO:0004185	serine-type carboxypeptidase activity	2/178	21/38824	0.00414502921249262	0.0270327992119084	0.0187806815577469	A0A6A6M0P8/A0A6A6MW43	2
GO:0009173	pyrimidine ribonucleoside monophosphate metabolic process	2/178	21/38824	0.00414502921249262	0.0270327992119084	0.0187806815577469	A0A6A6MRL3/A0A6A6MVL8	2
GO:0015804	neutral amino acid transport	2/178	21/38824	0.00414502921249262	0.0270327992119084	0.0187806815577469	A0A6A6MVT6/A0A6A6MW42	2
GO:0019206	nucleoside kinase activity	2/178	21/38824	0.00414502921249262	0.0270327992119084	0.0187806815577469	A0A6A6MRL3/A0A6A6MVL8	2
GO:0046132	pyrimidine ribonucleoside biosynthetic process	2/178	21/38824	0.00414502921249262	0.0270327992119084	0.0187806815577469	A0A6A6MRL3/A0A6A6MVL8	2
GO:0007010	cytoskeleton organization	7/178	438/38824	0.00425408365210942	0.0275940561217908	0.0191706074109284	A0A6A6KW15/A0A6A6MB41/A0A6A6MSU9/A0A6A6K792/A0A6A6KWY0/A0A6A6KX31/A0A6A6K7R5	7
GO:0032270	positive regulation of protein metabolic process	6/178	330/38824	0.00431661344292349	0.0278491189866032	0.0193478089801664	A0A6A6K7S7/A0A6A6LS10/A0A6A6MF24/A0A6A6MWY4/A0A6A6KHM7/A0A6A6KU09	6
GO:0005819	spindle	4/178	144/38824	0.00445903201198155	0.0279744397222079	0.0194348739122708	A0A6A6K537/A0A6A6K792/A0A6A6KWY0/A0A6A6KX31	4
GO:0007584	response to nutrient	3/178	72/38824	0.00448143280459811	0.0279744397222079	0.0194348739122708	A0A6A6KU09/A0A6A6LDA4/A0A6A6MN25	3
GO:0000178	exosome (RNase complex)	2/178	22/38824	0.00454584645485879	0.0279744397222079	0.0194348739122708	A0A6A6KQY7/A0A6A6KTN1	2
GO:0004707	MAP kinase activity	2/178	22/38824	0.00454584645485879	0.0279744397222079	0.0194348739122708	A0A6A6MCR9/A0A6A6NHN3	2
GO:0010586	miRNA metabolic process	2/178	22/38824	0.00454584645485879	0.0279744397222079	0.0194348739122708	A0A6A6KQY7/A0A6A6KTN1	2
GO:0016682	oxidoreductase activity, acting on diphenols and related substances as donors, oxygen as acceptor	2/178	22/38824	0.00454584645485879	0.0279744397222079	0.0194348739122708	A0A6A6KCK3/A0A6A6MMM6	2
GO:0061014	positive regulation of mRNA catabolic process	2/178	22/38824	0.00454584645485879	0.0279744397222079	0.0194348739122708	A0A6A6KGD7/A0A6A6LVX3	2
GO:0070008	serine-type exopeptidase activity	2/178	22/38824	0.00454584645485879	0.0279744397222079	0.0194348739122708	A0A6A6M0P8/A0A6A6MW43	2
GO:1905354	exoribonuclease complex	2/178	22/38824	0.00454584645485879	0.0279744397222079	0.0194348739122708	A0A6A6KQY7/A0A6A6KTN1	2
GO:0008064	regulation of actin polymerization or depolymerization	3/178	73/38824	0.00465792488033077	0.0282298477595804	0.0196123152856032	A0A6A6KW15/A0A6A6LS10/A0A6A6MB41	3
GO:0030832	regulation of actin filament length	3/178	73/38824	0.00465792488033077	0.0282298477595804	0.0196123152856032	A0A6A6KW15/A0A6A6LS10/A0A6A6MB41	3
GO:0110053	regulation of actin filament organization	3/178	73/38824	0.00465792488033077	0.0282298477595804	0.0196123152856032	A0A6A6KW15/A0A6A6LS10/A0A6A6MB41	3
GO:0005875	microtubule associated complex	4/178	147/38824	0.00479563602063085	0.0289184081646081	0.0200906835669909	A0A6A6KM44/A0A6A6K537/A0A6A6NB40/A0A6A6NDT6	4
GO:0120025	plasma membrane bounded cell projection	5/178	237/38824	0.00486757555917921	0.0290566572444003	0.0201867302961097	A0A6A6LRN3/A0A6A6MJG4/A0A6A6MMS1/A0A6A6MNV5/A0A6A6NLL8	5
GO:0016114	terpenoid biosynthetic process	5/178	238/38824	0.00495397391567787	0.0290566572444003	0.0201867302961097	A0A6A6MUD6/A0A6A6KHM7/A0A6A6M8C6/A0A6A6ME62/A0A6A6M9Y1	5
GO:0042995	cell projection	5/178	238/38824	0.00495397391567787	0.0290566572444003	0.0201867302961097	A0A6A6LRN3/A0A6A6MJG4/A0A6A6MMS1/A0A6A6MNV5/A0A6A6NLL8	5
GO:0009904	chloroplast accumulation movement	2/178	23/38824	0.00496384561258505	0.0290566572444003	0.0201867302961097	A0A6A6K537/A0A6A6LYJ7	2
GO:0046134	pyrimidine nucleoside biosynthetic process	2/178	23/38824	0.00496384561258505	0.0290566572444003	0.0201867302961097	A0A6A6MRL3/A0A6A6MVL8	2
GO:0051304	chromosome separation	2/178	23/38824	0.00496384561258505	0.0290566572444003	0.0201867302961097	A0A6A6KQY7/A0A6A6KTN1	2
GO:0051247	positive regulation of protein metabolic process	6/178	345/38824	0.00534092578802026	0.0311121890564287	0.0216147839760452	A0A6A6K7S7/A0A6A6LS10/A0A6A6MF24/A0A6A6MWY4/A0A6A6KHM7/A0A6A6KU09	6
GO:0009129	pyrimidine nucleoside monophosphate metabolic process	2/178	24/38824	0.00539886251906715	0.031147283763849	0.021639165562253	A0A6A6MRL3/A0A6A6MVL8	2
GO:0051693	actin filament capping	2/178	24/38824	0.00539886251906715	0.031147283763849	0.021639165562253	A0A6A6KW15/A0A6A6MB41	2
GO:0032271	regulation of protein polymerization	3/178	78/38824	0.00560320349649975	0.0321715033291852	0.0223507286286971	A0A6A6KW15/A0A6A6LS10/A0A6A6MB41	3
GO:0032269	negative regulation of protein metabolic process	5/178	246/38824	0.00568475084213466	0.0324842905264838	0.0225680334183992	A0A6A6KGD7/A0A6A6LFS6/A0A6A6NG11/A0A6A6LHM1/A0A6A6LVX3	5
GO:0010962	regulation of glucan biosynthetic process	2/178	25/38824	0.0058507341370671	0.032807854974208	0.0227928255610287	A0A6A6MRL3/A0A6A6MVL8	2
GO:0016679	oxidoreductase activity, acting on diphenols and related substances as donors	2/178	25/38824	0.0058507341370671	0.032807854974208	0.0227928255610287	A0A6A6KCK3/A0A6A6MMM6	2
GO:0030835	negative regulation of actin filament depolymerization	2/178	25/38824	0.0058507341370671	0.032807854974208	0.0227928255610287	A0A6A6KW15/A0A6A6MB41	2
GO:2000904	regulation of starch metabolic process	2/178	25/38824	0.0058507341370671	0.032807854974208	0.0227928255610287	A0A6A6MRL3/A0A6A6MVL8	2
GO:0046467	membrane lipid biosynthetic process	3/178	80/38824	0.00601111314021779	0.0335503989221458	0.0233086981985434	A0A6A6LZA7/A0A6A6M363/A0A6A6NGX5	3
GO:0030659	cytoplasmic vesicle membrane	3/178	81/38824	0.00622155118118374	0.0343129333135067	0.0238384589335941	A0A6A6KHM7/A0A6A6LKF2/A0A6A6LN90	3
GO:0016143	S-glycoside metabolic process	4/178	159/38824	0.00631231330185423	0.0343129333135067	0.0238384589335941	A0A6A6KBQ8/A0A6A6MJX5/A0A6A6MNF5/A0A6A6MCM9	4
GO:0019757	glycosinolate metabolic process	4/178	159/38824	0.00631231330185423	0.0343129333135067	0.0238384589335941	A0A6A6KBQ8/A0A6A6MJX5/A0A6A6MNF5/A0A6A6MCM9	4
GO:0019760	glucosinolate metabolic process	4/178	159/38824	0.00631231330185423	0.0343129333135067	0.0238384589335941	A0A6A6KBQ8/A0A6A6MJX5/A0A6A6MNF5/A0A6A6MCM9	4
GO:0030120	vesicle coat	2/178	26/38824	0.00631929855190414	0.0343129333135067	0.0238384589335941	A0A6A6LKF2/A0A6A6LN90	2
GO:0046112	nucleobase biosynthetic process	2/178	26/38824	0.00631929855190414	0.0343129333135067	0.0238384589335941	A0A6A6MRL3/A0A6A6MVL8	2
GO:0009723	response to ethylene	6/178	358/38824	0.00636388645427495	0.0343529321327999	0.0238662475869978	A0A6A6MUD6/A0A6A6KHM7/A0A6A6M8C6/A0A6A6ME62/A0A6A6KLT6/A0A6A6M9Y1	6
GO:0044433	obsolete cytoplasmic vesicle part	5/178	253/38824	0.00638391988801199	0.0343529321327999	0.0238662475869978	A0A6A6KHM7/A0A6A6LKF2/A0A6A6LN90/A0A6A6LQU1/A0A6A6NFT0	5
GO:0072528	pyrimidine-containing compound biosynthetic process	3/178	82/38824	0.00643634216620512	0.0344804044618132	0.0239548073103123	A0A6A6MRL3/A0A6A6MVL8/A0A6A6M0W9	3
GO:0098796	membrane protein complex	7/178	474/38824	0.00647918041004835	0.0345556288535912	0.0240070684667055	A0A6A6M682/A0A6A6LKF2/A0A6A6LN90/A0A6A6LWQ0/A0A6A6M0W9/A0A6A6MZF6/A0A6A6NFT0	7
GO:1902533	positive regulation of intracellular signal transduction	3/178	83/38824	0.00665550844614169	0.0353389828998674	0.0245512933830658	A0A6A6K7S7/A0A6A6KHM7/A0A6A6KU09	3
GO:0004180	carboxypeptidase activity	2/178	27/38824	0.00680439496468392	0.035527641001881	0.0246823611170963	A0A6A6M0P8/A0A6A6MW43	2
GO:0009220	pyrimidine ribonucleotide biosynthetic process	2/178	27/38824	0.00680439496468392	0.035527641001881	0.0246823611170963	A0A6A6MRL3/A0A6A6MVL8	2
GO:0032885	regulation of polysaccharide biosynthetic process	2/178	27/38824	0.00680439496468392	0.035527641001881	0.0246823611170963	A0A6A6MRL3/A0A6A6MVL8	2
GO:0051248	negative regulation of protein metabolic process	5/178	257/38824	0.00680946452536053	0.035527641001881	0.0246823611170963	A0A6A6KGD7/A0A6A6LFS6/A0A6A6NG11/A0A6A6LHM1/A0A6A6LVX3	5
GO:0008655	pyrimidine-containing compound salvage	2/178	28/38824	0.00730586368556553	0.0376267657625693	0.0261407004245218	A0A6A6MRL3/A0A6A6MVL8	2
GO:0009218	pyrimidine ribonucleotide metabolic process	2/178	28/38824	0.00730586368556553	0.0376267657625693	0.0261407004245218	A0A6A6MRL3/A0A6A6MVL8	2
GO:0030834	regulation of actin filament depolymerization	2/178	28/38824	0.00730586368556553	0.0376267657625693	0.0261407004245218	A0A6A6KW15/A0A6A6MB41	2
GO:0032956	regulation of actin cytoskeleton organization	3/178	87/38824	0.00757635299111032	0.0388530922621042	0.0269926746241987	A0A6A6KW15/A0A6A6LS10/A0A6A6MB41	3
GO:0006469	negative regulation of protein kinase activity	2/178	29/38824	0.00782354612706629	0.03928140314845	0.0272902379768179	A0A6A6LFS6/A0A6A6LHM1	2
GO:0010050	vegetative phase change	2/178	29/38824	0.00782354612706629	0.03928140314845	0.0272902379768179	A0A6A6LDA4/A0A6A6MN25	2
GO:0033673	negative regulation of kinase activity	2/178	29/38824	0.00782354612706629	0.03928140314845	0.0272902379768179	A0A6A6LFS6/A0A6A6LHM1	2
GO:0046131	pyrimidine ribonucleoside metabolic process	2/178	29/38824	0.00782354612706629	0.03928140314845	0.0272902379768179	A0A6A6MRL3/A0A6A6MVL8	2
GO:1901880	negative regulation of protein depolymerization	2/178	29/38824	0.00782354612706629	0.03928140314845	0.0272902379768179	A0A6A6KW15/A0A6A6MB41	2
GO:0012506	vesicle membrane	3/178	89/38824	0.00806356532847359	0.0401505327558851	0.0278940543356676	A0A6A6KHM7/A0A6A6LKF2/A0A6A6LN90	3
GO:1902903	regulation of supramolecular fiber organization	3/178	89/38824	0.00806356532847359	0.0401505327558851	0.0278940543356676	A0A6A6KW15/A0A6A6LS10/A0A6A6MB41	3
GO:0030135	coated vesicle	3/178	90/38824	0.00831393566125619	0.0412261272458985	0.0286413094550452	A0A6A6KHM7/A0A6A6LKF2/A0A6A6LN90	3
GO:0046658	obsolete anchored component of plasma membrane	4/178	173/38824	0.00844852468022441	0.0417211095319724	0.0289851918853703	A0A6A6KJF6/A0A6A6KJF1/A0A6A6KM60/A0A6A6M0N5	4
GO:2000762	regulation of phenylpropanoid metabolic process	2/178	31/38824	0.00890692329387739	0.0438045407895609	0.0304326283380107	A0A6A6MRL3/A0A6A6MVL8	2
GO:0043242	negative regulation of protein-containing complex disassembly	2/178	32/38824	0.00947230629628114	0.0463949696144382	0.0322322946795045	A0A6A6KW15/A0A6A6MB41	2
GO:0006213	pyrimidine nucleoside metabolic process	2/178	33/38824	0.0100532795603615	0.0488418440179506	0.0339322284756288	A0A6A6MRL3/A0A6A6MVL8	2
GO:1901879	regulation of protein depolymerization	2/178	33/38824	0.0100532795603615	0.0488418440179506	0.0339322284756288	A0A6A6KW15/A0A6A6MB41	2
GO:0007015	actin filament organization	3/178	97/38824	0.0101943909284561	0.0493276980409166	0.0342697691652684	A0A6A6KW15/A0A6A6MB41/A0A6A6K7R5	3
GO:0007051	spindle organization	3/178	98/38824	0.0104814815743884	0.0505131642139202	0.0350933561907235	A0A6A6K792/A0A6A6KWY0/A0A6A6KX31	3
GO:0034661	ncRNA catabolic process	2/178	34/38824	0.0106496899113057	0.0511185115742674	0.0355139133042279	A0A6A6KQY7/A0A6A6KTN1	2
GO:0032970	regulation of actin filament-based process	3/178	99/38824	0.0107732289055718	0.0515054768393871	0.0357827523305216	A0A6A6KW15/A0A6A6LS10/A0A6A6MB41	3
GO:0009903	chloroplast avoidance movement	2/178	35/38824	0.0112613852372693	0.0536256439869968	0.0372557105593872	A0A6A6K537/A0A6A6LYJ7	2
GO:0006643	membrane lipid metabolic process	3/178	101/38824	0.0113707456141411	0.0537200580195643	0.0373213034662237	A0A6A6LZA7/A0A6A6M363/A0A6A6NGX5	3
GO:0017148	negative regulation of translation	3/178	101/38824	0.0113707456141411	0.0537200580195643	0.0373213034662237	A0A6A6KGD7/A0A6A6NG11/A0A6A6LVX3	3
GO:0042445	hormone metabolic process	6/178	407/38824	0.01151782685256	0.0542015381296943	0.0376558054374719	A0A6A6MUD6/A0A6A6KHM7/A0A6A6M8C6/A0A6A6MCM9/A0A6A6ME62/A0A6A6M9Y1	6
GO:0034249	negative regulation of amide metabolic process	3/178	102/38824	0.011676539762744	0.0547337801378626	0.0380255735694624	A0A6A6KGD7/A0A6A6NG11/A0A6A6LVX3	3
GO:0009902	chloroplast relocation	2/178	37/38824	0.0125300276431343	0.0573894395868747	0.0398705580287761	A0A6A6K537/A0A6A6LYJ7	2
GO:0019750	chloroplast localization	2/178	37/38824	0.0125300276431343	0.0573894395868747	0.0398705580287761	A0A6A6K537/A0A6A6LYJ7	2
GO:0030705	cytoskeleton-dependent intracellular transport	2/178	37/38824	0.0125300276431343	0.0573894395868747	0.0398705580287761	A0A6A6KM44/A0A6A6K537	2
GO:0042455	ribonucleoside biosynthetic process	2/178	37/38824	0.0125300276431343	0.0573894395868747	0.0398705580287761	A0A6A6MRL3/A0A6A6MVL8	2
GO:0051644	plastid localization	2/178	37/38824	0.0125300276431343	0.0573894395868747	0.0398705580287761	A0A6A6K537/A0A6A6LYJ7	2
GO:0051667	establishment of plastid localization	2/178	37/38824	0.0125300276431343	0.0573894395868747	0.0398705580287761	A0A6A6K537/A0A6A6LYJ7	2
GO:0003777	microtubule motor activity	3/178	106/38824	0.012946888251922	0.0588494920541909	0.0408849102692274	A0A6A6K537/A0A6A6NB40/A0A6A6NDT6	3
GO:0005871	kinesin complex	3/178	106/38824	0.012946888251922	0.0588494920541909	0.0408849102692274	A0A6A6K537/A0A6A6NB40/A0A6A6NDT6	3
GO:0033043	regulation of organelle organization	6/178	419/38824	0.0131309746012274	0.0590448168198747	0.0410206095801235	A0A6A6KW15/A0A6A6LFS6/A0A6A6LHE0/A0A6A6LS10/A0A6A6LZ21/A0A6A6MB41	6
GO:0015179	L-amino acid transmembrane transporter activity	2/178	38/38824	0.0131866757564387	0.0590448168198747	0.0410206095801235	A0A6A6MVT6/A0A6A6MW42	2
GO:0015807	L-amino acid transport	2/178	38/38824	0.0131866757564387	0.0590448168198747	0.0410206095801235	A0A6A6MVT6/A0A6A6MW42	2
GO:1902475	L-alpha-amino acid transmembrane transport	2/178	38/38824	0.0131866757564387	0.0590448168198747	0.0410206095801235	A0A6A6MVT6/A0A6A6MW42	2
GO:0006891	intra-Golgi vesicle-mediated transport	2/178	39/38824	0.0138580108988751	0.0609143336214289	0.0423194317790979	A0A6A6LKF2/A0A6A6LN90	2
GO:0009163	nucleoside biosynthetic process	2/178	39/38824	0.0138580108988751	0.0609143336214289	0.0423194317790979	A0A6A6MRL3/A0A6A6MVL8	2
GO:0009937	regulation of gibberellic acid mediated signaling pathway	2/178	39/38824	0.0138580108988751	0.0609143336214289	0.0423194317790979	A0A6A6KNU3/A0A6A6LX95	2
GO:0030048	actin filament-based movement	2/178	39/38824	0.0138580108988751	0.0609143336214289	0.0423194317790979	A0A6A6LRN3/A0A6A6K537	2
GO:0032881	regulation of polysaccharide metabolic process	2/178	39/38824	0.0138580108988751	0.0609143336214289	0.0423194317790979	A0A6A6MRL3/A0A6A6MVL8	2
GO:0072527	pyrimidine-containing compound metabolic process	3/178	109/38824	0.0139494672416413	0.0610925572626627	0.0424432503087973	A0A6A6MRL3/A0A6A6MVL8/A0A6A6M0W9	3
GO:0000030	mannosyltransferase activity	2/178	40/38824	0.0145438861776105	0.062330940761188	0.043303600949878	A0A6A6LZA7/A0A6A6M363	2
GO:0008266	poly(U) RNA binding	2/178	40/38824	0.0145438861776105	0.062330940761188	0.043303600949878	A0A6A6KQY7/A0A6A6KTN1	2
GO:0043244	regulation of protein-containing complex disassembly	2/178	40/38824	0.0145438861776105	0.062330940761188	0.043303600949878	A0A6A6KW15/A0A6A6MB41	2
GO:0051348	negative regulation of transferase activity	2/178	40/38824	0.0145438861776105	0.062330940761188	0.043303600949878	A0A6A6LFS6/A0A6A6LHM1	2
GO:0097502	mannosylation	2/178	40/38824	0.0145438861776105	0.062330940761188	0.043303600949878	A0A6A6LZA7/A0A6A6M363	2
GO:1900376	regulation of secondary metabolite biosynthetic process	2/178	40/38824	0.0145438861776105	0.062330940761188	0.043303600949878	A0A6A6MRL3/A0A6A6MVL8	2
GO:0031225	obsolete anchored component of membrane	4/178	204/38824	0.0147342718428686	0.0629221573360938	0.0437143408861283	A0A6A6KJF6/A0A6A6KJF1/A0A6A6KM60/A0A6A6M0N5	4
GO:0008299	isoprenoid biosynthetic process	5/178	313/38824	0.0150043632891911	0.0638483544220899	0.0443578041248203	A0A6A6MUD6/A0A6A6KHM7/A0A6A6M8C6/A0A6A6ME62/A0A6A6M9Y1	5
GO:0000266	mitochondrial fission	2/178	41/38824	0.015244155724699	0.0646395295746952	0.0449074626518935	A0A6A6MF24/A0A6A6MI22	2
GO:0001228	DNA-binding transcription activator activity, RNA polymerase II-specific	3/178	113/38824	0.0153531192334001	0.0646832633834459	0.0449378461400782	A0A6A6K5H5/A0A6A6K738/A0A6A6M6D3	3
GO:0060560	developmental growth involved in morphogenesis	6/178	434/38824	0.0153622750535684	0.0646832633834459	0.0449378461400782	A0A6A6LRN3/A0A6A6MB41/A0A6A6MSU9/A0A6A6K7R5/A0A6A6LNC7/A0A6A6LX95	6
GO:0043488	regulation of mRNA stability	2/178	42/38824	0.0159586746908582	0.0667261659548077	0.0463571258212348	A0A6A6KGD7/A0A6A6LVX3	2
GO:1901682	sulfur compound transmembrane transporter activity	2/178	42/38824	0.0159586746908582	0.0667261659548077	0.0463571258212348	A0A6A6MVT6/A0A6A6MW42	2
GO:0005769	early endosome	3/178	115/38824	0.0160837424364322	0.0670155934851344	0.0465582017896723	A0A6A6LS10/A0A6A6KHM7/A0A6A6NF37	3
GO:0009788	negative regulation of abscisic acid-activated signaling pathway	3/178	117/38824	0.0168336309257732	0.0691793051744106	0.0480614120159063	A0A6A6KHM7/A0A6A6KGH1/A0A6A6NF37	3
GO:0045786	negative regulation of cell cycle	3/178	117/38824	0.0168336309257732	0.0691793051744106	0.0480614120159063	A0A6A6LHE0/A0A6A6LZ21/A0A6A6LHM1	3
GO:1901420	negative regulation of response to alcohol	3/178	117/38824	0.0168336309257732	0.0691793051744106	0.0480614120159063	A0A6A6KHM7/A0A6A6KGH1/A0A6A6NF37	3
GO:1905958	negative regulation of cellular response to alcohol	3/178	117/38824	0.0168336309257732	0.0691793051744106	0.0480614120159063	A0A6A6KHM7/A0A6A6KGH1/A0A6A6NF37	3
GO:0006221	pyrimidine nucleotide biosynthetic process	2/178	44/38824	0.0174298865394902	0.0713852008443284	0.0495939290076387	A0A6A6MRL3/A0A6A6MVL8	2
GO:0006721	terpenoid metabolic process	5/178	326/38824	0.0175709314481675	0.0717180875435407	0.0498251976618283	A0A6A6MUD6/A0A6A6KHM7/A0A6A6M8C6/A0A6A6ME62/A0A6A6M9Y1	5
GO:0080022	primary root development	2/178	45/38824	0.0181862947612044	0.0737282220048829	0.0512217121297081	A0A6A6LDA4/A0A6A6MN25	2
GO:1903313	positive regulation of mRNA metabolic process	2/178	45/38824	0.0181862947612044	0.0737282220048829	0.0512217121297081	A0A6A6KGD7/A0A6A6LVX3	2
GO:0005844	polysome	3/178	121/38824	0.0183913657987237	0.074308548681712	0.0516248864525578	A0A6A6NEW5/A0A6A6KQY7/A0A6A6KTN1	3
GO:0009593	detection of chemical stimulus	2/178	46/38824	0.0189563830682706	0.0763344284628346	0.0530323397741798	A0A6A6LDA4/A0A6A6MN25	2
GO:0051493	regulation of cytoskeleton organization	3/178	123/38824	0.0191992773059149	0.0770539557428025	0.0535322218844733	A0A6A6KW15/A0A6A6LS10/A0A6A6MB41	3
GO:0044877	protein-containing complex binding	5/178	334/38824	0.0192865860860544	0.0771463443442175	0.0535964076496669	A0A6A6KW15/A0A6A6LRN3/A0A6A6MB41/A0A6A6K7R5/A0A6A6LHM1	5
GO:0030036	actin cytoskeleton organization	3/178	124/38824	0.0196105052735753	0.0774161289201032	0.0537838369339664	A0A6A6KW15/A0A6A6MB41/A0A6A6K7R5	3
GO:0001933	negative regulation of protein phosphorylation	2/178	47/38824	0.0197400116126061	0.0774161289201032	0.0537838369339664	A0A6A6LFS6/A0A6A6LHM1	2
GO:0006206	pyrimidine nucleobase metabolic process	2/178	47/38824	0.0197400116126061	0.0774161289201032	0.0537838369339664	A0A6A6MRL3/A0A6A6MVL8	2
GO:0009787	regulation of abscisic acid-activated signaling pathway	4/178	223/38824	0.0197411128746263	0.0774161289201032	0.0537838369339664	A0A6A6KHM7/A0A6A6KLT6/A0A6A6KGH1/A0A6A6NF37	4
GO:1901419	regulation of response to alcohol	4/178	223/38824	0.0197411128746263	0.0774161289201032	0.0537838369339664	A0A6A6KHM7/A0A6A6KLT6/A0A6A6KGH1/A0A6A6NF37	4
GO:1905957	regulation of cellular response to alcohol	4/178	223/38824	0.0197411128746263	0.0774161289201032	0.0537838369339664	A0A6A6KHM7/A0A6A6KLT6/A0A6A6KGH1/A0A6A6NF37	4
GO:0006890	retrograde vesicle-mediated transport, Golgi to endoplasmic reticulum	2/178	48/38824	0.0205370415281853	0.0797555010803314	0.0554090849610723	A0A6A6LKF2/A0A6A6LN90	2
GO:0008187	poly-pyrimidine tract binding	2/178	48/38824	0.0205370415281853	0.0797555010803314	0.0554090849610723	A0A6A6KQY7/A0A6A6KTN1	2
GO:0010091	trichome branching	2/178	48/38824	0.0205370415281853	0.0797555010803314	0.0554090849610723	A0A6A6LRN3/A0A6A6MSU9	2
GO:0007346	regulation of mitotic cell cycle	4/178	227/38824	0.0209132290184833	0.080954434910258	0.0562420284639687	A0A6A6K7S7/A0A6A6LHE0/A0A6A6KU09/A0A6A6LZ21	4
GO:0016830	carbon-carbon lyase activity	3/178	128/38824	0.0213039491190203	0.0821051343271458	0.0570414617430697	A0A6A6KCG9/A0A6A6KR49/A0A6A6NFK3	3
GO:0042326	negative regulation of phosphorylation	2/178	49/38824	0.0213473349250579	0.0821051343271458	0.0570414617430697	A0A6A6LFS6/A0A6A6LHM1	2
GO:0052543	callose deposition in cell wall	3/178	129/38824	0.0217394502567801	0.0833461351697638	0.0579036307495201	A0A6A6K346/A0A6A6NLL8/A0A6A6KLT6	3
GO:0072348	sulfur compound transport	2/178	50/38824	0.0221707548834011	0.0844945108129127	0.058701449617392	A0A6A6MVT6/A0A6A6MW42	2
GO:0051259	protein complex oligomerization	3/178	130/38824	0.0221798090883896	0.0844945108129127	0.058701449617392	A0A6A6K2Y0/A0A6A6KCG9/A0A6A6M0W9	3
GO:0009259	ribonucleotide metabolic process	4/178	232/38824	0.022437368651902	0.0852051974122859	0.0591951897811671	A0A6A6MRL3/A0A6A6MVL8/A0A6A6KIV6/A0A6A6KJT7	4
GO:0048598	embryonic morphogenesis	3/178	131/38824	0.0226250258125829	0.0856467854104084	0.0595019772324943	A0A6A6MJG4/A0A6A6MMS1/A0A6A6MNV5	3
GO:0019205	nucleobase-containing compound kinase activity	2/178	51/38824	0.0230071654476054	0.0865316260673264	0.0601167086362478	A0A6A6MRL3/A0A6A6MVL8	2
GO:0043255	regulation of carbohydrate biosynthetic process	2/178	51/38824	0.0230071654476054	0.0865316260673264	0.0601167086362478	A0A6A6MRL3/A0A6A6MVL8	2
GO:0052386	cell wall thickening	3/178	132/38824	0.0230751002846204	0.0865316260673264	0.0601167086362478	A0A6A6K346/A0A6A6NLL8/A0A6A6KLT6	3
GO:0006220	pyrimidine nucleotide metabolic process	2/178	52/38824	0.0238564316203939	0.0891829219453979	0.0619586615620659	A0A6A6MRL3/A0A6A6MVL8	2
GO:0010026	trichome differentiation	3/178	134/38824	0.0239898202009002	0.0894030566493173	0.0621115972511047	A0A6A6LRN3/A0A6A6MSU9/A0A6A6LX95	3
GO:0016763	pentosyltransferase activity	2/178	54/38824	0.0255929955592236	0.0947888724415689	0.0658533219067742	A0A6A6MRL3/A0A6A6MVL8	2
GO:0043624	protein-containing complex disassembly	2/178	54/38824	0.0255929955592236	0.0947888724415689	0.0658533219067742	A0A6A6MB41/A0A6A6MZF6	2
GO:0045944	positive regulation of transcription by RNA polymerase II	4/178	243/38824	0.0260241078439967	0.0960890135778341	0.0667565778540743	A0A6A6LFS6/A0A6A6K5H5/A0A6A6K738/A0A6A6M6D3	4
GO:0052545	callose localization	3/178	139/38824	0.0263615561523374	0.0970364030147389	0.0674147641997134	A0A6A6K346/A0A6A6NLL8/A0A6A6KLT6	3
GO:0000175	3'-5'-RNA exonuclease activity	2/178	55/38824	0.026480028069908	0.0971744149354422	0.0675106461656756	A0A6A6KQY7/A0A6A6KTN1	2
GO:0033037	polysaccharide localization	3/178	141/38824	0.0273441805941664	0.0998640206696589	0.0693792143599736	A0A6A6K346/A0A6A6NLL8/A0A6A6KLT6	3
GO:0043487	regulation of RNA stability	2/178	56/38824	0.0273793856669315	0.0998640206696589	0.0693792143599736	A0A6A6KGD7/A0A6A6LVX3	2
GO:0009826	unidimensional cell growth	5/178	371/38824	0.0286431902634299	0.104157055503382	0.0723617438234019	A0A6A6LRN3/A0A6A6MSU9/A0A6A6K7R5/A0A6A6LNC7/A0A6A6LX95	5
GO:0000325	plant-type vacuole	4/178	253/38824	0.0295673253799148	0.107192720410567	0.0744707320747099	A0A6A6MMZ3/A0A6A6MPQ9/A0A6A6NHZ8/A0A6A6M0W9	4
GO:0019693	ribose phosphate metabolic process	4/178	254/38824	0.0299365865225028	0.108204529599408	0.0751736731953779	A0A6A6MRL3/A0A6A6MVL8/A0A6A6KIV6/A0A6A6KJT7	4
GO:0030133	transport vesicle	2/178	59/38824	0.0301501106623343	0.108323750882638	0.0752565006132012	A0A6A6LRN3/A0A6A6KHM7	2
GO:0061013	regulation of mRNA catabolic process	2/178	59/38824	0.0301501106623343	0.108323750882638	0.0752565006132012	A0A6A6KGD7/A0A6A6LVX3	2
GO:0004532	RNA exonuclease activity	2/178	60/38824	0.0310974748871211	0.111062410311147	0.0771591482161651	A0A6A6KQY7/A0A6A6KTN1	2
GO:0016896	RNA exonuclease activity, producing 5'-phosphomonoesters	2/178	60/38824	0.0310974748871211	0.111062410311147	0.0771591482161651	A0A6A6KQY7/A0A6A6KTN1	2
GO:0051656	establishment of organelle localization	3/178	149/38824	0.0314678803650514	0.112051799519471	0.0778465133503693	A0A6A6LRN3/A0A6A6K537/A0A6A6LYJ7	3
GO:0000291	nuclear-transcribed mRNA catabolic process, exonucleolytic	2/178	61/38824	0.0320565219158882	0.113810136979485	0.0790680951646946	A0A6A6KQY7/A0A6A6KTN1	2
GO:0004540	RNA nuclease activity	3/178	151/38824	0.0325469192261962	0.115051504720157	0.0799305190687404	A0A6A6NEW5/A0A6A6KQY7/A0A6A6KTN1	3
GO:0000226	microtubule cytoskeleton organization	4/178	261/38824	0.0325979263373777	0.115051504720157	0.0799305190687404	A0A6A6MSU9/A0A6A6K792/A0A6A6KWY0/A0A6A6KX31	4
GO:0090503	obsolete RNA phosphodiester bond hydrolysis, exonucleolytic	2/178	62/38824	0.0330271260184435	0.116224490387484	0.0807454354270944	A0A6A6KQY7/A0A6A6KTN1	2
GO:0090407	organophosphate biosynthetic process	5/178	386/38824	0.0331314070022973	0.116250550885254	0.0807635406150183	A0A6A6MRL3/A0A6A6MVL8/A0A6A6KJT7/A0A6A6M0W9/A0A6A6NGX5	5
GO:0006720	isoprenoid metabolic process	5/178	388/38824	0.0337610711752206	0.118114534723804	0.0820585188607479	A0A6A6MUD6/A0A6A6KHM7/A0A6A6M8C6/A0A6A6ME62/A0A6A6M9Y1	5
GO:0010675	obsolete regulation of cellular carbohydrate metabolic process	2/178	63/38824	0.0340091623603883	0.118292738644829	0.0821823236900916	A0A6A6MRL3/A0A6A6MVL8	2
GO:0032984	protein-containing complex disassembly	2/178	63/38824	0.0340091623603883	0.118292738644829	0.0821823236900916	A0A6A6MB41/A0A6A6MZF6	2
GO:0000209	protein polyubiquitination	3/178	154/38824	0.0342013774795614	0.118617494148768	0.0824079433033545	A0A6A6LHE0/A0A6A6MY07/A0A6A6LX95	3
GO:0043254	regulation of protein-containing complex assembly	3/178	155/38824	0.0347624103280737	0.120008595420421	0.0833743926078713	A0A6A6KW15/A0A6A6LS10/A0A6A6MB41	3
GO:0009112	nucleobase metabolic process	2/178	64/38824	0.0350025069976227	0.120008595420421	0.0833743926078713	A0A6A6MRL3/A0A6A6MVL8	2
GO:0009119	ribonucleoside metabolic process	2/178	64/38824	0.0350025069976227	0.120008595420421	0.0833743926078713	A0A6A6MRL3/A0A6A6MVL8	2
GO:0045930	negative regulation of mitotic cell cycle	2/178	64/38824	0.0350025069976227	0.120008595420421	0.0833743926078713	A0A6A6LHE0/A0A6A6LZ21	2
GO:0000075	cell cycle checkpoint signaling	2/178	65/38824	0.0360070368708824	0.122751262059827	0.0852798241678795	A0A6A6LHE0/A0A6A6LHM1	2
GO:0070417	cellular response to cold	2/178	65/38824	0.0360070368708824	0.122751262059827	0.0852798241678795	A0A6A6K5H5/A0A6A6K738	2
GO:0090558	plant epidermis development	5/178	397/38824	0.0366865437802923	0.124713463275781	0.086643037644227	A0A6A6LRN3/A0A6A6MB41/A0A6A6MSU9/A0A6A6KLT6/A0A6A6LX95	5
GO:0016796	exonuclease activity, active with either ribo- or deoxyribonucleic acids and producing 5'-phosphomonoesters	2/178	66/38824	0.0370226298003064	0.125500440001038	0.0871897793691425	A0A6A6KQY7/A0A6A6KTN1	2
GO:0032774	RNA biosynthetic process	5/178	401/38824	0.0380353405896469	0.12825561060686	0.089103897895292	A0A6A6LFS6/A0A6A6K5H5/A0A6A6K738/A0A6A6LS86/A0A6A6M6D3	5
GO:0000070	mitotic sister chromatid segregation	2/178	67/38824	0.0380491644800351	0.12825561060686	0.089103897895292	A0A6A6KQY7/A0A6A6KTN1	2
GO:0032535	regulation of cellular component size	3/178	162/38824	0.0388225292179879	0.130495896531052	0.0906603070636781	A0A6A6KW15/A0A6A6LS10/A0A6A6MB41	3
GO:0009116	nucleoside metabolic process	2/178	68/38824	0.03908652047284	0.131016269741363	0.0910218295045259	A0A6A6MRL3/A0A6A6MVL8	2
GO:0009260	ribonucleotide biosynthetic process	3/178	164/38824	0.0400250301515297	0.133042800678837	0.0924297352084552	A0A6A6MRL3/A0A6A6MVL8/A0A6A6KJT7	3
GO:0046390	ribose phosphate biosynthetic process	3/178	164/38824	0.0400250301515297	0.133042800678837	0.0924297352084552	A0A6A6MRL3/A0A6A6MVL8/A0A6A6KJT7	3
GO:0000149	SNARE binding	2/178	69/38824	0.0401345782047825	0.133042800678837	0.0924297352084552	A0A6A6LWQ0/A0A6A6MZF6	2
GO:0008238	exopeptidase activity	2/178	69/38824	0.0401345782047825	0.133042800678837	0.0924297352084552	A0A6A6M0P8/A0A6A6MW43	2
GO:0016482	cytosolic transport	2/178	70/38824	0.041193218959904	0.135976727995725	0.0944680426075566	A0A6A6MB41/A0A6A6NFT0	2
GO:0036464	cytoplasmic ribonucleoprotein granule	3/178	166/38824	0.0412462741587034	0.135976727995725	0.0944680426075566	A0A6A6MSU9/A0A6A6KQY7/A0A6A6KTN1	3
GO:0006366	transcription by RNA polymerase II	4/178	282/38824	0.041390313627128	0.136077743431654	0.0945382217525174	A0A6A6LFS6/A0A6A6K5H5/A0A6A6K738/A0A6A6M6D3	4
GO:0009967	positive regulation of signal transduction	4/178	283/38824	0.0418393541533649	0.137178210338901	0.0953027566564998	A0A6A6K7S7/A0A6A6KHM7/A0A6A6KU09/A0A6A6KLT6	4
GO:0006413	translational initiation	2/178	71/38824	0.0422623248749459	0.137811928940041	0.095743024316239	A0A6A6MJ25/A0A6A6M4S8	2
GO:0031201	SNARE complex	2/178	71/38824	0.0422623248749459	0.137811928940041	0.095743024316239	A0A6A6LWQ0/A0A6A6MZF6	2
GO:0035770	ribonucleoprotein granule	3/178	169/38824	0.0431131133380107	0.139282439296123	0.0967646420373064	A0A6A6MSU9/A0A6A6KQY7/A0A6A6KTN1	3
GO:0090066	regulation of anatomical structure size	3/178	169/38824	0.0431131133380107	0.139282439296123	0.0967646420373064	A0A6A6KW15/A0A6A6LS10/A0A6A6MB41	3
GO:0022603	regulation of anatomical structure morphogenesis	4/178	286/38824	0.0432030477357641	0.139282439296123	0.0967646420373064	A0A6A6MJG4/A0A6A6MMS1/A0A6A6MNV5/A0A6A6MSU9	4
GO:0006457	protein folding	3/178	171/38824	0.0443808692601418	0.139282439296123	0.0967646420373064	A0A6A6KIT0/A0A6A6LGP3/A0A6A6LHY4	3
GO:0051726	regulation of cell cycle	5/178	420/38824	0.0448544798464399	0.139282439296123	0.0967646420373064	A0A6A6K7S7/A0A6A6LHE0/A0A6A6KU09/A0A6A6LZ21/A0A6A6LHM1	5
GO:0001736	establishment of planar polarity	1/178	10/38824	0.0449185866729996	0.139282439296123	0.0967646420373064	A0A6A6KLT6	1
GO:0001738	morphogenesis of a polarized epithelium	1/178	10/38824	0.0449185866729996	0.139282439296123	0.0967646420373064	A0A6A6KLT6	1
GO:0001894	tissue homeostasis	1/178	10/38824	0.0449185866729996	0.139282439296123	0.0967646420373064	A0A6A6MNV5	1
GO:0004788	thiamine diphosphokinase activity	1/178	10/38824	0.0449185866729996	0.139282439296123	0.0967646420373064	A0A6A6M0W9	1
GO:0008375	acetylglucosaminyltransferase activity	1/178	10/38824	0.0449185866729996	0.139282439296123	0.0967646420373064	A0A6A6KNU3	1
GO:0009871	jasmonic acid and ethylene-dependent systemic resistance, ethylene mediated signaling pathway	1/178	10/38824	0.0449185866729996	0.139282439296123	0.0967646420373064	A0A6A6KLT6	1
GO:0010100	negative regulation of photomorphogenesis	1/178	10/38824	0.0449185866729996	0.139282439296123	0.0967646420373064	A0A6A6MY07	1
GO:0030518	intracellular steroid hormone receptor signaling pathway	1/178	10/38824	0.0449185866729996	0.139282439296123	0.0967646420373064	A0A6A6LFS6	1
GO:0043614	multi-eIF complex	1/178	10/38824	0.0449185866729996	0.139282439296123	0.0967646420373064	A0A6A6M4S8	1
GO:0045505	dynein intermediate chain binding	1/178	10/38824	0.0449185866729996	0.139282439296123	0.0967646420373064	A0A6A6KM44	1
GO:0050851	antigen receptor-mediated signaling pathway	1/178	10/38824	0.0449185866729996	0.139282439296123	0.0967646420373064	A0A6A6MJ25	1
GO:0050852	T cell receptor signaling pathway	1/178	10/38824	0.0449185866729996	0.139282439296123	0.0967646420373064	A0A6A6MJ25	1
GO:0061041	regulation of wound healing	1/178	10/38824	0.0449185866729996	0.139282439296123	0.0967646420373064	A0A6A6LS10	1
GO:0140027	contractile vacuole localization	1/178	10/38824	0.0449185866729996	0.139282439296123	0.0967646420373064	A0A6A6LRN3	1
GO:0043455	regulation of secondary metabolic process	2/178	74/38824	0.0455312676274549	0.140818353486974	0.0978316982120028	A0A6A6MRL3/A0A6A6MVL8	2
GO:0031349	positive regulation of defense response	3/178	173/38824	0.0456670828521428	0.140875319852368	0.0978712748448034	A0A6A6K346/A0A6A6K5H5/A0A6A6K738	3
GO:0008285	negative regulation of cell population proliferation	2/178	75/38824	0.0466410724204515	0.143143956277601	0.0994473801507541	A0A6A6KQY7/A0A6A6KTN1	2
GO:0046982	protein heterodimerization activity	2/178	75/38824	0.0466410724204515	0.143143956277601	0.0994473801507541	A0A6A6KM44/A0A6A6LFS6	2
GO:0048764	trichoblast maturation	3/178	176/38824	0.0476308161000354	0.145437606412322	0.101040863402245	A0A6A6LRN3/A0A6A6MB41/A0A6A6KLT6	3
GO:0048765	root hair cell differentiation	3/178	176/38824	0.0476308161000354	0.145437606412322	0.101040863402245	A0A6A6LRN3/A0A6A6MB41/A0A6A6KLT6	3
GO:0051606	detection of stimulus	3/178	178/38824	0.0489627782882131	0.145649047531311	0.101187759337542	A0A6A6LDA4/A0A6A6MN25/A0A6A6NG11	3
GO:0003351	epithelial cilium movement involved in extracellular fluid movement	1/178	11/38824	0.0492985653294689	0.145649047531311	0.101187759337542	A0A6A6MNV5	1
GO:0006268	DNA unwinding involved in DNA replication	1/178	11/38824	0.0492985653294689	0.145649047531311	0.101187759337542	A0A6A6MN19	1
GO:0009229	thiamine diphosphate biosynthetic process	1/178	11/38824	0.0492985653294689	0.145649047531311	0.101187759337542	A0A6A6M0W9	1
GO:0012510	trans-Golgi network transport vesicle membrane	1/178	11/38824	0.0492985653294689	0.145649047531311	0.101187759337542	A0A6A6KHM7	1
GO:0016459	myosin complex	1/178	11/38824	0.0492985653294689	0.145649047531311	0.101187759337542	A0A6A6KM44	1
GO:0019209	kinase activator activity	1/178	11/38824	0.0492985653294689	0.145649047531311	0.101187759337542	A0A6A6MF24	1
GO:0030295	protein kinase activator activity	1/178	11/38824	0.0492985653294689	0.145649047531311	0.101187759337542	A0A6A6MF24	1
GO:0042357	thiamine diphosphate metabolic process	1/178	11/38824	0.0492985653294689	0.145649047531311	0.101187759337542	A0A6A6M0W9	1
GO:0051018	protein kinase A binding	1/178	11/38824	0.0492985653294689	0.145649047531311	0.101187759337542	A0A6A6LS10	1
GO:0051646	mitochondrion localization	1/178	11/38824	0.0492985653294689	0.145649047531311	0.101187759337542	A0A6A6LRN3	1
GO:0060287	epithelial cilium movement involved in determination of left/right asymmetry	1/178	11/38824	0.0492985653294689	0.145649047531311	0.101187759337542	A0A6A6MNV5	1
GO:0090308	regulation of DNA methylation-dependent heterochromatin formation	1/178	11/38824	0.0492985653294689	0.145649047531311	0.101187759337542	A0A6A6LHE0	1
GO:0023056	positive regulation of signaling	4/178	299/38824	0.0493993019543696	0.145649047531311	0.101187759337542	A0A6A6K7S7/A0A6A6KHM7/A0A6A6KU09/A0A6A6KLT6	4
GO:0010054	trichoblast differentiation	3/178	179/38824	0.049635565502061	0.145986957359003	0.101422517744149	A0A6A6LRN3/A0A6A6MB41/A0A6A6KLT6	3
GO:0010563	negative regulation of phosphorus metabolic process	2/178	79/38824	0.0511780516214987	0.149051582910653	0.103551626022138	A0A6A6LFS6/A0A6A6LHM1	2
GO:0045936	negative regulation of phosphate metabolic process	2/178	79/38824	0.0511780516214987	0.149051582910653	0.103551626022138	A0A6A6LFS6/A0A6A6LHM1	2
GO:0048469	cell maturation	3/178	182/38824	0.0516810032131646	0.149051582910653	0.103551626022138	A0A6A6LRN3/A0A6A6MB41/A0A6A6KLT6	3
GO:0004620	phospholipase activity	2/178	81/38824	0.0535036371623388	0.149051582910653	0.103551626022138	A0A6A6N6V2/A0A6A6LHM1	2
GO:0001947	heart looping	1/178	12/38824	0.053658569847835	0.149051582910653	0.103551626022138	A0A6A6MNV5	1
GO:0002429	immune response-activating cell surface receptor signaling pathway	1/178	12/38824	0.053658569847835	0.149051582910653	0.103551626022138	A0A6A6MJ25	1
GO:0002768	immune response-regulating cell surface receptor signaling pathway	1/178	12/38824	0.053658569847835	0.149051582910653	0.103551626022138	A0A6A6MJ25	1
GO:0003143	embryonic heart tube morphogenesis	1/178	12/38824	0.053658569847835	0.149051582910653	0.103551626022138	A0A6A6MNV5	1
GO:0003341	cilium movement	1/178	12/38824	0.053658569847835	0.149051582910653	0.103551626022138	A0A6A6MNV5	1
GO:0005242	inward rectifier potassium channel activity	1/178	12/38824	0.053658569847835	0.149051582910653	0.103551626022138	A0A6A6M0W9	1
GO:0007164	establishment of tissue polarity	1/178	12/38824	0.053658569847835	0.149051582910653	0.103551626022138	A0A6A6KLT6	1
GO:0007272	ensheathment of neurons	1/178	12/38824	0.053658569847835	0.149051582910653	0.103551626022138	A0A6A6MJ25	1
GO:0008366	axon ensheathment	1/178	12/38824	0.053658569847835	0.149051582910653	0.103551626022138	A0A6A6MJ25	1
GO:0009881	photoreceptor activity	1/178	12/38824	0.053658569847835	0.149051582910653	0.103551626022138	A0A6A6NG11	1
GO:0010161	red light signaling pathway	1/178	12/38824	0.053658569847835	0.149051582910653	0.103551626022138	A0A6A6NG11	1
GO:0030119	AP-type membrane coat adaptor complex	1/178	12/38824	0.053658569847835	0.149051582910653	0.103551626022138	A0A6A6M682	1
GO:0035050	embryonic heart tube development	1/178	12/38824	0.053658569847835	0.149051582910653	0.103551626022138	A0A6A6MNV5	1
GO:0035619	root hair tip	1/178	12/38824	0.053658569847835	0.149051582910653	0.103551626022138	A0A6A6LRN3	1
GO:0042552	myelination	1/178	12/38824	0.053658569847835	0.149051582910653	0.103551626022138	A0A6A6MJ25	1
GO:0061371	determination of heart left/right asymmetry	1/178	12/38824	0.053658569847835	0.149051582910653	0.103551626022138	A0A6A6MNV5	1
GO:0070461	SAGA-type complex	1/178	12/38824	0.053658569847835	0.149051582910653	0.103551626022138	A0A6A6LFS6	1
GO:0071491	cellular response to red light	1/178	12/38824	0.053658569847835	0.149051582910653	0.103551626022138	A0A6A6NG11	1
GO:1903034	regulation of response to wounding	1/178	12/38824	0.053658569847835	0.149051582910653	0.103551626022138	A0A6A6LS10	1
GO:1990351	transporter complex	1/178	12/38824	0.053658569847835	0.149051582910653	0.103551626022138	A0A6A6M0W9	1
GO:0010647	positive regulation of cell communication	4/178	311/38824	0.0555310801954769	0.153896758047511	0.106917747696166	A0A6A6K7S7/A0A6A6KHM7/A0A6A6KU09/A0A6A6KLT6	4
GO:0008236	serine-type peptidase activity	2/178	83/38824	0.0558661173419606	0.154113427150236	0.107068275704375	A0A6A6M0P8/A0A6A6MW43	2
GO:0017171	serine hydrolase activity	2/178	83/38824	0.0558661173419606	0.154113427150236	0.107068275704375	A0A6A6M0P8/A0A6A6MW43	2
GO:0009736	cytokinin-activated signaling pathway	2/178	84/38824	0.0570609233312461	0.154320241608221	0.107211957327817	A0A6A6KGH1/A0A6A6KNU3	2
GO:0048285	organelle fission	4/178	314/38824	0.0571254642806611	0.154320241608221	0.107211957327817	A0A6A6MF24/A0A6A6MI22/A0A6A6KQY7/A0A6A6KTN1	4
GO:0000331	contractile vacuole	1/178	13/38824	0.0579986908044231	0.154320241608221	0.107211957327817	A0A6A6LRN3	1
GO:0006011	UDP-glucose metabolic process	1/178	13/38824	0.0579986908044231	0.154320241608221	0.107211957327817	A0A6A6NLL8	1
GO:0006085	acetyl-CoA biosynthetic process	1/178	13/38824	0.0579986908044231	0.154320241608221	0.107211957327817	A0A6A6KJT7	1
GO:0010001	glial cell differentiation	1/178	13/38824	0.0579986908044231	0.154320241608221	0.107211957327817	A0A6A6MJ25	1
GO:0019375	galactolipid biosynthetic process	1/178	13/38824	0.0579986908044231	0.154320241608221	0.107211957327817	A0A6A6NGX5	1
GO:0030007	intracellular potassium ion homeostasis	1/178	13/38824	0.0579986908044231	0.154320241608221	0.107211957327817	A0A6A6M0W9	1
GO:0030042	actin filament depolymerization	1/178	13/38824	0.0579986908044231	0.154320241608221	0.107211957327817	A0A6A6MB41	1
GO:0030323	respiratory tube development	1/178	13/38824	0.0579986908044231	0.154320241608221	0.107211957327817	A0A6A6MNV5	1
GO:0030324	lung development	1/178	13/38824	0.0579986908044231	0.154320241608221	0.107211957327817	A0A6A6MNV5	1
GO:0030856	regulation of epithelial cell differentiation	1/178	13/38824	0.0579986908044231	0.154320241608221	0.107211957327817	A0A6A6MSU9	1
GO:0031022	nuclear migration along microfilament	1/178	13/38824	0.0579986908044231	0.154320241608221	0.107211957327817	A0A6A6K537	1
GO:0045604	regulation of epidermal cell differentiation	1/178	13/38824	0.0579986908044231	0.154320241608221	0.107211957327817	A0A6A6MSU9	1
GO:0045682	regulation of epidermis development	1/178	13/38824	0.0579986908044231	0.154320241608221	0.107211957327817	A0A6A6MSU9	1
GO:0060541	respiratory system development	1/178	13/38824	0.0579986908044231	0.154320241608221	0.107211957327817	A0A6A6MNV5	1
GO:0055086	nucleobase-containing small molecule metabolic process	5/178	453/38824	0.0583343254085724	0.154869890465237	0.107593818639006	A0A6A6MRL3/A0A6A6MVL8/A0A6A6KIV6/A0A6A6NLL8/A0A6A6KJT7	5
GO:0099513	polymeric cytoskeletal fiber	3/178	192/38824	0.0587884955495298	0.15573111403849	0.108192142384635	A0A6A6MJG4/A0A6A6MMS1/A0A6A6K7R5	3
GO:0009640	photomorphogenesis	2/178	86/38824	0.0594771347869259	0.15686277306442	0.10897834760265	A0A6A6MY07/A0A6A6NG11	2
GO:0048767	root hair elongation	2/178	86/38824	0.0594771347869259	0.15686277306442	0.10897834760265	A0A6A6LRN3/A0A6A6MB41	2
GO:0015171	amino acid transmembrane transporter activity	2/178	88/38824	0.0619281114922274	0.1618655955511	0.112453992698659	A0A6A6MVT6/A0A6A6MW42	2
GO:0071368	cellular response to cytokinin stimulus	2/178	88/38824	0.0619281114922274	0.1618655955511	0.112453992698659	A0A6A6KGH1/A0A6A6KNU3	2
GO:0000146	microfilament motor activity	1/178	14/38824	0.0623190183671456	0.1618655955511	0.112453992698659	A0A6A6LRN3	1
GO:0016559	peroxisome fission	1/178	14/38824	0.0623190183671456	0.1618655955511	0.112453992698659	A0A6A6MF24	1
GO:0033275	actin-myosin filament sliding	1/178	14/38824	0.0623190183671456	0.1618655955511	0.112453992698659	A0A6A6LRN3	1
GO:0070772	PAS complex	1/178	14/38824	0.0623190183671456	0.1618655955511	0.112453992698659	A0A6A6NFT0	1
GO:0099515	actin filament-based transport	1/178	14/38824	0.0623190183671456	0.1618655955511	0.112453992698659	A0A6A6K537	1
GO:0000904	obsolete cell morphogenesis involved in differentiation	4/178	324/38824	0.0626161700779265	0.1618655955511	0.112453992698659	A0A6A6LRN3/A0A6A6MSU9/A0A6A6K7R5/A0A6A6LX95	4
GO:0003333	amino acid transmembrane transport	2/178	89/38824	0.0631663769212792	0.1618655955511	0.112453992698659	A0A6A6MVT6/A0A6A6MW42	2
GO:0006865	amino acid transport	2/178	89/38824	0.0631663769212792	0.1618655955511	0.112453992698659	A0A6A6MVT6/A0A6A6MW42	2
GO:0043094	cellular metabolic compound salvage	2/178	89/38824	0.0631663769212792	0.1618655955511	0.112453992698659	A0A6A6MRL3/A0A6A6MVL8	2
GO:0009932	cell tip growth	3/178	198/38824	0.0632624702612214	0.1618655955511	0.112453992698659	A0A6A6LRN3/A0A6A6K7R5/A0A6A6LNC7	3
GO:0061695	transferase complex, transferring phosphorus-containing groups	3/178	198/38824	0.0632624702612214	0.1618655955511	0.112453992698659	A0A6A6LFS6/A0A6A6LS86/A0A6A6NFT0	3
GO:0090501	obsolete RNA phosphodiester bond hydrolysis	3/178	198/38824	0.0632624702612214	0.1618655955511	0.112453992698659	A0A6A6NEW5/A0A6A6KQY7/A0A6A6KTN1	3
GO:0042545	cell wall modification	3/178	199/38824	0.0640231181321181	0.163463280337323	0.113563963181719	A0A6A6K346/A0A6A6NLL8/A0A6A6KLT6	3
GO:0005524	ATP binding	3/178	201/38824	0.0655571214615945	0.165858030615772	0.115227684427799	A0A6A6LRN3/A0A6A6LHM1/A0A6A6LLZ9	3
GO:0006417	regulation of translation	3/178	201/38824	0.0655571214615945	0.165858030615772	0.115227684427799	A0A6A6KGD7/A0A6A6NG11/A0A6A6LVX3	3
GO:0010053	root epidermal cell differentiation	3/178	202/38824	0.0663304458240901	0.165858030615772	0.115227684427799	A0A6A6LRN3/A0A6A6MB41/A0A6A6KLT6	3
GO:0071396	cellular response to lipid	5/178	471/38824	0.0665653686355753	0.165858030615772	0.115227684427799	A0A6A6LFS6/A0A6A6LDA4/A0A6A6MN25/A0A6A6KNU3/A0A6A6NF37	5
GO:0000285	1-phosphatidylinositol-3-phosphate 5-kinase activity	1/178	15/38824	0.066619642297335	0.165858030615772	0.115227684427799	A0A6A6NFT0	1
GO:0000329	fungal-type vacuole membrane	1/178	15/38824	0.066619642297335	0.165858030615772	0.115227684427799	A0A6A6NFT0	1
GO:0001889	liver development	1/178	15/38824	0.066619642297335	0.165858030615772	0.115227684427799	A0A6A6MNV5	1
GO:0008406	gonad development	1/178	15/38824	0.066619642297335	0.165858030615772	0.115227684427799	A0A6A6MJ25	1
GO:0035384	thioester biosynthetic process	1/178	15/38824	0.066619642297335	0.165858030615772	0.115227684427799	A0A6A6KJT7	1
GO:0042063	gliogenesis	1/178	15/38824	0.066619642297335	0.165858030615772	0.115227684427799	A0A6A6MJ25	1
GO:0045137	development of primary sexual characteristics	1/178	15/38824	0.066619642297335	0.165858030615772	0.115227684427799	A0A6A6MJ25	1
GO:0071616	acyl-CoA biosynthetic process	1/178	15/38824	0.066619642297335	0.165858030615772	0.115227684427799	A0A6A6KJT7	1
GO:0016197	endosomal transport	2/178	92/38824	0.0669310522437074	0.165944757629027	0.115287936879113	A0A6A6NF37/A0A6A6NFT0	2
GO:0042435	indole-containing compound biosynthetic process	2/178	92/38824	0.0669310522437074	0.165944757629027	0.115287936879113	A0A6A6MCM9/A0A6A6LHM1	2
GO:0005789	endoplasmic reticulum membrane	5/178	474/38824	0.06799724693386	0.168054784253306	0.116753850112823	A0A6A6MUD6/A0A6A6KHM7/A0A6A6M8C6/A0A6A6ME62/A0A6A6M9Y1	5
GO:0019318	hexose metabolic process	2/178	93/38824	0.0682022332761333	0.168054784253306	0.116753850112823	A0A6A6L8E3/A0A6A6NFK3	2
GO:0031098	stress-activated protein kinase signaling cascade	2/178	93/38824	0.0682022332761333	0.168054784253306	0.116753850112823	A0A6A6K7S7/A0A6A6KU09	2
GO:0008270	zinc ion binding	3/178	205/38824	0.0686755205655645	0.168528884823471	0.11708322524578	A0A6A6KGD7/A0A6A6MHF4/A0A6A6LVX3	3
GO:0034248	regulation of amide metabolic process	3/178	205/38824	0.0686755205655645	0.168528884823471	0.11708322524578	A0A6A6KGD7/A0A6A6NG11/A0A6A6LVX3	3
GO:0009117	nucleotide metabolic process	4/178	335/38824	0.0689658378853689	0.168895929515189	0.117338224715816	A0A6A6MRL3/A0A6A6MVL8/A0A6A6KIV6/A0A6A6KJT7	4
GO:0010090	trichome morphogenesis	2/178	94/38824	0.0694813922515809	0.169811956623008	0.117974622495985	A0A6A6LRN3/A0A6A6MSU9	2
GO:0006753	nucleoside phosphate metabolic process	4/178	338/38824	0.0707532810804611	0.170189328047581	0.118236796327793	A0A6A6MRL3/A0A6A6MVL8/A0A6A6KIV6/A0A6A6KJT7	4
GO:0016778	diphosphotransferase activity	1/178	16/38824	0.0709006519515666	0.170189328047581	0.118236796327793	A0A6A6M0W9	1
GO:0030898	microfilament motor activity	1/178	16/38824	0.0709006519515666	0.170189328047581	0.118236796327793	A0A6A6LRN3	1
GO:0035618	root hair	1/178	16/38824	0.0709006519515666	0.170189328047581	0.118236796327793	A0A6A6LRN3	1
GO:0043531	ADP binding	1/178	16/38824	0.0709006519515666	0.170189328047581	0.118236796327793	A0A6A6LRN3	1
GO:0070300	phosphatidic acid binding	1/178	16/38824	0.0709006519515666	0.170189328047581	0.118236796327793	A0A6A6MWY4	1
GO:0070569	uridylyltransferase activity	1/178	16/38824	0.0709006519515666	0.170189328047581	0.118236796327793	A0A6A6NLL8	1
GO:2000023	regulation of lateral root development	1/178	16/38824	0.0709006519515666	0.170189328047581	0.118236796327793	A0A6A6KGH1	1
GO:0042175	nuclear outer membrane-endoplasmic reticulum membrane network	5/178	480/38824	0.0709122200198253	0.170189328047581	0.118236796327793	A0A6A6MUD6/A0A6A6KHM7/A0A6A6M8C6/A0A6A6ME62/A0A6A6M9Y1	5
GO:0006109	regulation of carbohydrate metabolic process	2/178	96/38824	0.0720632491335327	0.172606584750976	0.119916153616468	A0A6A6MRL3/A0A6A6MVL8	2
GO:0009738	abscisic acid-activated signaling pathway	3/178	210/38824	0.0726666857115319	0.17301591836079	0.120200532755917	A0A6A6LDA4/A0A6A6MN25/A0A6A6NF37	3
GO:0043086	negative regulation of catalytic activity	3/178	210/38824	0.0726666857115319	0.17301591836079	0.120200532755917	A0A6A6LFS6/A0A6A6LS10/A0A6A6LHM1	3
GO:0051640	organelle localization	3/178	210/38824	0.0726666857115319	0.17301591836079	0.120200532755917	A0A6A6LRN3/A0A6A6K537/A0A6A6LYJ7	3
GO:0002253	activation of immune response	2/178	97/38824	0.0733657514115343	0.174334458799685	0.121116571376624	A0A6A6MJ25/A0A6A6K346	2
GO:0002183	cytoplasmic translational initiation	1/178	17/38824	0.0751621362834727	0.174457569710188	0.121202101061815	A0A6A6M4S8	1
GO:0005851	eukaryotic translation initiation factor 2B complex	1/178	17/38824	0.0751621362834727	0.174457569710188	0.121202101061815	A0A6A6MJ25	1
GO:0008970	phospholipase A1 activity	1/178	17/38824	0.0751621362834727	0.174457569710188	0.121202101061815	A0A6A6N6V2	1
GO:0015977	carbon fixation	1/178	17/38824	0.0751621362834727	0.174457569710188	0.121202101061815	A0A6A6KR49	1
GO:0019773	proteasome core complex, alpha-subunit complex	1/178	17/38824	0.0751621362834727	0.174457569710188	0.121202101061815	A0A6A6NEW5	1
GO:0030140	trans-Golgi network transport vesicle	1/178	17/38824	0.0751621362834727	0.174457569710188	0.121202101061815	A0A6A6KHM7	1
GO:0042641	actomyosin	1/178	17/38824	0.0751621362834727	0.174457569710188	0.121202101061815	A0A6A6LRN3	1
GO:0044665	MLL1/2 complex	1/178	17/38824	0.0751621362834727	0.174457569710188	0.121202101061815	A0A6A6LFS6	1
GO:0046912	acyltransferase activity, acyl groups converted into alkyl on transfer	1/178	17/38824	0.0751621362834727	0.174457569710188	0.121202101061815	A0A6A6KJT7	1
GO:0048732	gland development	1/178	17/38824	0.0751621362834727	0.174457569710188	0.121202101061815	A0A6A6MNV5	1
GO:0051123	RNA polymerase II preinitiation complex assembly	1/178	17/38824	0.0751621362834727	0.174457569710188	0.121202101061815	A0A6A6LFS6	1
GO:0071339	MLL1 complex	1/178	17/38824	0.0751621362834727	0.174457569710188	0.121202101061815	A0A6A6LFS6	1
GO:0098827	endoplasmic reticulum subcompartment	5/178	489/38824	0.075412179378333	0.174700029447876	0.121370546774314	A0A6A6MUD6/A0A6A6KHM7/A0A6A6M8C6/A0A6A6ME62/A0A6A6M9Y1	5
GO:0035091	phosphatidylinositol binding	2/178	99/38824	0.0759934199842254	0.175707329443296	0.122070355192184	A0A6A6MWY4/A0A6A6NFT0	2
GO:0006888	endoplasmic reticulum to Golgi vesicle-mediated transport	2/178	100/38824	0.0773183949626268	0.178084594923517	0.123721929104759	A0A6A6LKF2/A0A6A6LN90	2
GO:0016591	RNA polymerase II, holoenzyme	2/178	100/38824	0.0773183949626268	0.178084594923517	0.123721929104759	A0A6A6LFS6/A0A6A6LS86	2
GO:0000819	sister chromatid segregation	2/178	101/38824	0.0786506707070406	0.179107181606504	0.124432357747676	A0A6A6KQY7/A0A6A6KTN1	2
GO:0000932	P-body	2/178	101/38824	0.0786506707070406	0.179107181606504	0.124432357747676	A0A6A6KQY7/A0A6A6KTN1	2
GO:0003007	heart morphogenesis	1/178	18/38824	0.07940418384555	0.179107181606504	0.124432357747676	A0A6A6MNV5	1
GO:0007548	sex differentiation	1/178	18/38824	0.07940418384555	0.179107181606504	0.124432357747676	A0A6A6MJ25	1
GO:0010449	root meristem growth	1/178	18/38824	0.07940418384555	0.179107181606504	0.124432357747676	A0A6A6KU09	1
GO:0035067	negative regulation of histone acetylation	1/178	18/38824	0.07940418384555	0.179107181606504	0.124432357747676	A0A6A6LFS6	1
GO:0061008	hepaticobiliary system development	1/178	18/38824	0.07940418384555	0.179107181606504	0.124432357747676	A0A6A6MNV5	1
GO:0090376	seed trichome differentiation	1/178	18/38824	0.07940418384555	0.179107181606504	0.124432357747676	A0A6A6LX95	1
GO:0090378	seed trichome elongation	1/178	18/38824	0.07940418384555	0.179107181606504	0.124432357747676	A0A6A6LX95	1
GO:1901984	negative regulation of protein acetylation	1/178	18/38824	0.07940418384555	0.179107181606504	0.124432357747676	A0A6A6LFS6	1
GO:2000757	negative regulation of peptidyl-lysine acetylation	1/178	18/38824	0.07940418384555	0.179107181606504	0.124432357747676	A0A6A6LFS6	1
GO:0022411	cellular component disassembly	2/178	102/38824	0.0799901533259265	0.180090401484262	0.125115436820645	A0A6A6MB41/A0A6A6MZF6	2
GO:0061025	membrane fusion	2/178	104/38824	0.0826903671100803	0.184053096280953	0.127868466889925	A0A6A6LWQ0/A0A6A6MZF6	2
GO:0009165	nucleotide biosynthetic process	3/178	223/38824	0.0835139010423606	0.184053096280953	0.127868466889925	A0A6A6MRL3/A0A6A6MVL8/A0A6A6KJT7	3
GO:1901293	nucleoside phosphate biosynthetic process	3/178	223/38824	0.0835139010423606	0.184053096280953	0.127868466889925	A0A6A6MRL3/A0A6A6MVL8/A0A6A6KJT7	3
GO:0001822	kidney development	1/178	19/38824	0.083626882790958	0.184053096280953	0.127868466889925	A0A6A6MNV5	1
GO:0006000	fructose metabolic process	1/178	19/38824	0.083626882790958	0.184053096280953	0.127868466889925	A0A6A6L8E3	1
GO:0007368	determination of left/right symmetry	1/178	19/38824	0.083626882790958	0.184053096280953	0.127868466889925	A0A6A6MNV5	1
GO:0019374	galactolipid metabolic process	1/178	19/38824	0.083626882790958	0.184053096280953	0.127868466889925	A0A6A6NGX5	1
GO:0034260	negative regulation of GTPase activity	1/178	19/38824	0.083626882790958	0.184053096280953	0.127868466889925	A0A6A6LS10	1
GO:0048565	digestive tract development	1/178	19/38824	0.083626882790958	0.184053096280953	0.127868466889925	A0A6A6MNV5	1
GO:0055123	digestive system development	1/178	19/38824	0.083626882790958	0.184053096280953	0.127868466889925	A0A6A6MNV5	1
GO:0070897	transcription preinitiation complex assembly	1/178	19/38824	0.083626882790958	0.184053096280953	0.127868466889925	A0A6A6LFS6	1
GO:0000287	magnesium ion binding	2/178	105/38824	0.0840509139683017	0.184053096280953	0.127868466889925	A0A6A6KQY7/A0A6A6KTN1	2
GO:0009156	ribonucleoside monophosphate biosynthetic process	2/178	105/38824	0.0840509139683017	0.184053096280953	0.127868466889925	A0A6A6MRL3/A0A6A6MVL8	2
GO:0031400	negative regulation of protein modification process	2/178	105/38824	0.0840509139683017	0.184053096280953	0.127868466889925	A0A6A6LFS6/A0A6A6LHM1	2
GO:2000377	regulation of reactive oxygen species metabolic process	2/178	105/38824	0.0840509139683017	0.184053096280953	0.127868466889925	A0A6A6MF24/A0A6A6KNU3	2
GO:0030554	adenyl nucleotide binding	3/178	225/38824	0.0852412611072302	0.185980933324866	0.129207806309907	A0A6A6LRN3/A0A6A6LHM1/A0A6A6LLZ9	3
GO:0032559	adenyl ribonucleotide binding	3/178	225/38824	0.0852412611072302	0.185980933324866	0.129207806309907	A0A6A6LRN3/A0A6A6LHM1/A0A6A6LLZ9	3
GO:0008408	3'-5' exonuclease activity	2/178	106/38824	0.0854182990782322	0.186028963509762	0.129241174648887	A0A6A6KQY7/A0A6A6KTN1	2
GO:0048588	developmental cell growth	3/178	226/38824	0.0861106554290055	0.187197077019577	0.130052706139917	A0A6A6LRN3/A0A6A6MB41/A0A6A6K7R5	3
GO:0015079	potassium ion transmembrane transporter activity	2/178	107/38824	0.0867924319983542	0.188338007953029	0.130845352893683	A0A6A6LNC7/A0A6A6M0W9	2
GO:0003283	atrial septum development	1/178	20/38824	0.0878303208753084	0.189903396487153	0.131932885980549	A0A6A6MNV5	1
GO:0009970	cellular response to sulfate starvation	1/178	20/38824	0.0878303208753084	0.189903396487153	0.131932885980549	A0A6A6MCM9	1
GO:0099080	supramolecular complex	3/178	229/38824	0.0887414788462008	0.19084188999183	0.132584891994324	A0A6A6MJG4/A0A6A6MMS1/A0A6A6K7R5	3
GO:0099081	supramolecular polymer	3/178	229/38824	0.0887414788462008	0.19084188999183	0.132584891994324	A0A6A6MJG4/A0A6A6MMS1/A0A6A6K7R5	3
GO:0099512	supramolecular fiber	3/178	229/38824	0.0887414788462008	0.19084188999183	0.132584891994324	A0A6A6MJG4/A0A6A6MMS1/A0A6A6K7R5	3
GO:0071804	potassium ion transport	2/178	109/38824	0.0895605828842853	0.191372041685303	0.132953207907684	A0A6A6LNC7/A0A6A6M0W9	2
GO:0071805	potassium ion transmembrane transport	2/178	109/38824	0.0895605828842853	0.191372041685303	0.132953207907684	A0A6A6LNC7/A0A6A6M0W9	2
GO:0015077	inorganic cation transmembrane transporter activity	3/178	230/38824	0.0896259061892837	0.191372041685303	0.132953207907684	A0A6A6NHZ8/A0A6A6LNC7/A0A6A6M0W9	3
GO:0097435	supramolecular fiber organization	3/178	230/38824	0.0896259061892837	0.191372041685303	0.132953207907684	A0A6A6KW15/A0A6A6MB41/A0A6A6K7R5	3
GO:0016829	lyase activity	4/178	369/38824	0.0905849999990023	0.193076376552048	0.134137272130896	A0A6A6MCM9/A0A6A6KCG9/A0A6A6KR49/A0A6A6NFK3	4
GO:0080147	root hair cell development	2/178	110/38824	0.0909544233355181	0.193520049650038	0.134445508177922	A0A6A6LRN3/A0A6A6MB41	2
GO:0000324	fungal-type vacuole	1/178	21/38824	0.0920145854584488	0.194397011531934	0.135054765906396	A0A6A6NFT0	1
GO:0003205	cardiac chamber development	1/178	21/38824	0.0920145854584488	0.194397011531934	0.135054765906396	A0A6A6MNV5	1
GO:0003230	cardiac atrium development	1/178	21/38824	0.0920145854584488	0.194397011531934	0.135054765906396	A0A6A6MNV5	1
GO:0003279	cardiac septum development	1/178	21/38824	0.0920145854584488	0.194397011531934	0.135054765906396	A0A6A6MNV5	1
GO:0009124	nucleoside monophosphate biosynthetic process	2/178	111/38824	0.092354656559366	0.194772562163865	0.135315674766475	A0A6A6MRL3/A0A6A6MVL8	2
GO:0048046	apoplast	4/178	375/38824	0.0947021479912664	0.199372943139508	0.138511728917974	A0A6A6MCM9/A0A6A6KCG9/A0A6A6KR49/A0A6A6NGX5	4
GO:0000347	THO complex	1/178	22/38824	0.0961797635062391	0.199847265847376	0.138841258378177	A0A6A6MN19	1
GO:0005665	RNA polymerase II, core complex	1/178	22/38824	0.0961797635062391	0.199847265847376	0.138841258378177	A0A6A6LS86	1
GO:0010970	transport along microtubule	1/178	22/38824	0.0961797635062391	0.199847265847376	0.138841258378177	A0A6A6KM44	1
GO:0045839	negative regulation of mitotic nuclear division	1/178	22/38824	0.0961797635062391	0.199847265847376	0.138841258378177	A0A6A6LZ21	1
GO:0051879	Hsp90 protein binding	1/178	22/38824	0.0961797635062391	0.199847265847376	0.138841258378177	A0A6A6MHF4	1
GO:0090332	stomatal closure	1/178	22/38824	0.0961797635062391	0.199847265847376	0.138841258378177	A0A6A6NFT0	1
GO:0000956	nuclear-transcribed mRNA catabolic process	2/178	114/38824	0.0965928451595653	0.199847265847376	0.138841258378177	A0A6A6KQY7/A0A6A6KTN1	2
GO:0006813	potassium ion transport	2/178	114/38824	0.0965928451595653	0.199847265847376	0.138841258378177	A0A6A6LNC7/A0A6A6M0W9	2
GO:0031348	negative regulation of defense response	2/178	114/38824	0.0965928451595653	0.199847265847376	0.138841258378177	A0A6A6NKF1/A0A6A6KLT6	2
GO:0140014	mitotic nuclear division	2/178	114/38824	0.0965928451595653	0.199847265847376	0.138841258378177	A0A6A6KQY7/A0A6A6KTN1	2
GO:0004553	hydrolase activity, hydrolyzing O-glycosyl compounds	4/178	378/38824	0.0967935430985719	0.199917817071061	0.138890272912526	A0A6A6KJF6/A0A6A6KJF1/A0A6A6KM60/A0A6A6M0N5	4
GO:0009658	chloroplast organization	3/178	239/38824	0.0977506008715552	0.201548	0.140022564460611	A0A6A6K537/A0A6A6LMA9/A0A6A6LYJ7	3
GO:0006351	DNA-templated transcription	4/178	380/38824	0.0981998425511029	0.202126605594037	0.140424799675857	A0A6A6LFS6/A0A6A6K5H5/A0A6A6K738/A0A6A6M6D3	4
GO:0005832	chaperonin-containing T-complex	1/178	23/38824	0.100325941592314	0.203023025357373	0.141047575511438	A0A6A6KIT0	1
GO:0005852	eukaryotic translation initiation factor 3 complex	1/178	23/38824	0.100325941592314	0.203023025357373	0.141047575511438	A0A6A6M4S8	1
GO:0005942	phosphatidylinositol 3-kinase complex	1/178	23/38824	0.100325941592314	0.203023025357373	0.141047575511438	A0A6A6NFT0	1
GO:0006094	gluconeogenesis	1/178	23/38824	0.100325941592314	0.203023025357373	0.141047575511438	A0A6A6NFK3	1
GO:0019319	hexose biosynthetic process	1/178	23/38824	0.100325941592314	0.203023025357373	0.141047575511438	A0A6A6NFK3	1
GO:0030665	clathrin-coated vesicle membrane	1/178	23/38824	0.100325941592314	0.203023025357373	0.141047575511438	A0A6A6KHM7	1
GO:0035032	phosphatidylinositol 3-kinase complex, class III	1/178	23/38824	0.100325941592314	0.203023025357373	0.141047575511438	A0A6A6NFT0	1
GO:0071901	negative regulation of protein serine/threonine kinase activity	1/178	23/38824	0.100325941592314	0.203023025357373	0.141047575511438	A0A6A6LHM1	1
GO:2000114	regulation of establishment of cell polarity	1/178	23/38824	0.100325941592314	0.203023025357373	0.141047575511438	A0A6A6LS10	1
GO:0097659	obsolete nucleic acid-templated transcription	4/178	383/38824	0.100327211697435	0.203023025357373	0.141047575511438	A0A6A6LFS6/A0A6A6K5H5/A0A6A6K738/A0A6A6M6D3	4
GO:0044092	negative regulation of molecular function	3/178	242/38824	0.100523316588802	0.203077407250105	0.141085356615862	A0A6A6LFS6/A0A6A6LS10/A0A6A6LHM1	3
GO:0019827	stem cell population maintenance	2/178	118/38824	0.102328052648024	0.206029636204075	0.143136378836515	A0A6A6KQY7/A0A6A6KTN1	2
GO:0098727	maintenance of cell number	2/178	118/38824	0.102328052648024	0.206029636204075	0.143136378836515	A0A6A6KQY7/A0A6A6KTN1	2
GO:0090627	plant epidermal cell differentiation	3/178	245/38824	0.103327424991479	0.206157643223381	0.143225310028875	A0A6A6LRN3/A0A6A6MB41/A0A6A6KLT6	3
GO:0034404	nucleobase-containing small molecule biosynthetic process	2/178	119/38824	0.103776347106717	0.206157643223381	0.143225310028875	A0A6A6MRL3/A0A6A6MVL8	2
GO:0002757	immune response-activating signaling pathway	1/178	24/38824	0.104453205899846	0.206157643223381	0.143225310028875	A0A6A6MJ25	1
GO:0005669	transcription factor TFIID complex	1/178	24/38824	0.104453205899846	0.206157643223381	0.143225310028875	A0A6A6LFS6	1
GO:0006084	acetyl-CoA metabolic process	1/178	24/38824	0.104453205899846	0.206157643223381	0.143225310028875	A0A6A6KJT7	1
GO:0016307	obsolete phosphatidylinositol phosphate kinase activity	1/178	24/38824	0.104453205899846	0.206157643223381	0.143225310028875	A0A6A6NFT0	1
GO:0032781	positive regulation of ATP-dependent activity	1/178	24/38824	0.104453205899846	0.206157643223381	0.143225310028875	A0A6A6KM44	1
GO:0043462	regulation of ATP-dependent activity	1/178	24/38824	0.104453205899846	0.206157643223381	0.143225310028875	A0A6A6KM44	1
GO:0046189	phenol-containing compound biosynthetic process	1/178	24/38824	0.104453205899846	0.206157643223381	0.143225310028875	A0A6A6LHM1	1
GO:0048768	root hair cell tip growth	1/178	24/38824	0.104453205899846	0.206157643223381	0.143225310028875	A0A6A6LRN3	1
GO:0099111	microtubule-based transport	1/178	24/38824	0.104453205899846	0.206157643223381	0.143225310028875	A0A6A6KM44	1
GO:0101031	protein folding chaperone complex	1/178	24/38824	0.104453205899846	0.206157643223381	0.143225310028875	A0A6A6KIT0	1
GO:0005802	trans-Golgi network	4/178	389/38824	0.104645782430153	0.206198586069266	0.143253754532332	A0A6A6LS10/A0A6A6KHM7/A0A6A6MSU9/A0A6A6NF37	4
GO:0044087	regulation of cellular component biogenesis	3/178	247/38824	0.105214016527243	0.206456371898502	0.143432847845275	A0A6A6KW15/A0A6A6LS10/A0A6A6MB41	3
GO:0016298	lipase activity	2/178	121/38824	0.106689751172461	0.206456371898502	0.143432847845275	A0A6A6N6V2/A0A6A6LHM1	2
GO:0052482	defense response by cell wall thickening	2/178	121/38824	0.106689751172461	0.206456371898502	0.143432847845275	A0A6A6K346/A0A6A6KLT6	2
GO:0052544	defense response by callose deposition in cell wall	2/178	121/38824	0.106689751172461	0.206456371898502	0.143432847845275	A0A6A6K346/A0A6A6KLT6	2
GO:1903047	mitotic cell cycle process	4/178	393/38824	0.107571503936459	0.206456371898502	0.143432847845275	A0A6A6LHE0/A0A6A6K537/A0A6A6KQY7/A0A6A6KTN1	4
GO:0001655	urogenital system development	1/178	25/38824	0.108561642223296	0.206456371898502	0.143432847845275	A0A6A6MNV5	1
GO:0002764	immune response-regulating signaling pathway	1/178	25/38824	0.108561642223296	0.206456371898502	0.143432847845275	A0A6A6MJ25	1
GO:0006521	regulation of cellular amino acid metabolic process	1/178	25/38824	0.108561642223296	0.206456371898502	0.143432847845275	A0A6A6LX95	1
GO:0006772	thiamine metabolic process	1/178	25/38824	0.108561642223296	0.206456371898502	0.143432847845275	A0A6A6M0W9	1
GO:0007097	nuclear migration	1/178	25/38824	0.108561642223296	0.206456371898502	0.143432847845275	A0A6A6K537	1
GO:0009799	specification of symmetry	1/178	25/38824	0.108561642223296	0.206456371898502	0.143432847845275	A0A6A6MNV5	1
GO:0009855	determination of bilateral symmetry	1/178	25/38824	0.108561642223296	0.206456371898502	0.143432847845275	A0A6A6MNV5	1
GO:0010018	far-red light signaling pathway	1/178	25/38824	0.108561642223296	0.206456371898502	0.143432847845275	A0A6A6NG11	1
GO:0031057	obsolete negative regulation of histone modification	1/178	25/38824	0.108561642223296	0.206456371898502	0.143432847845275	A0A6A6LFS6	1
GO:0032266	phosphatidylinositol-3-phosphate binding	1/178	25/38824	0.108561642223296	0.206456371898502	0.143432847845275	A0A6A6NFT0	1
GO:0033238	regulation of amine metabolic process	1/178	25/38824	0.108561642223296	0.206456371898502	0.143432847845275	A0A6A6LX95	1
GO:0042723	thiamine-containing compound metabolic process	1/178	25/38824	0.108561642223296	0.206456371898502	0.143432847845275	A0A6A6M0W9	1
GO:0048562	embryonic organ morphogenesis	1/178	25/38824	0.108561642223296	0.206456371898502	0.143432847845275	A0A6A6MNV5	1
GO:0051261	protein depolymerization	1/178	25/38824	0.108561642223296	0.206456371898502	0.143432847845275	A0A6A6MB41	1
GO:0051647	nucleus localization	1/178	25/38824	0.108561642223296	0.206456371898502	0.143432847845275	A0A6A6K537	1
GO:0071490	cellular response to far red light	1/178	25/38824	0.108561642223296	0.206456371898502	0.143432847845275	A0A6A6NG11	1
GO:0072001	renal system development	1/178	25/38824	0.108561642223296	0.206456371898502	0.143432847845275	A0A6A6MNV5	1
GO:0031331	positive regulation of cellular catabolic process	2/178	124/38824	0.111100684311879	0.21061741101778	0.146323675022879	A0A6A6KGD7/A0A6A6LVX3	2
GO:1902275	regulation of chromatin organization	2/178	124/38824	0.111100684311879	0.21061741101778	0.146323675022879	A0A6A6LFS6/A0A6A6LHE0	2
GO:0005720	heterochromatin	1/178	26/38824	0.112651335970151	0.211221254944034	0.146743187645329	A0A6A6LHE0	1
GO:0009543	chloroplast thylakoid lumen	1/178	26/38824	0.112651335970151	0.211221254944034	0.146743187645329	A0A6A6LPJ9	1
GO:0031978	plastid thylakoid lumen	1/178	26/38824	0.112651335970151	0.211221254944034	0.146743187645329	A0A6A6LPJ9	1
GO:0034644	cellular response to UV	1/178	26/38824	0.112651335970151	0.211221254944034	0.146743187645329	A0A6A6N6V2	1
GO:0035097	histone methyltransferase complex	1/178	26/38824	0.112651335970151	0.211221254944034	0.146743187645329	A0A6A6LFS6	1
GO:0062014	negative regulation of small molecule metabolic process	1/178	26/38824	0.112651335970151	0.211221254944034	0.146743187645329	A0A6A6LX95	1
GO:0070252	actin-mediated cell contraction	1/178	26/38824	0.112651335970151	0.211221254944034	0.146743187645329	A0A6A6LRN3	1
GO:0004527	exonuclease activity	2/178	126/38824	0.114067596990906	0.213210461665246	0.148125162841118	A0A6A6KQY7/A0A6A6KTN1	2
GO:0052542	defense response by callose deposition	2/178	126/38824	0.114067596990906	0.213210461665246	0.148125162841118	A0A6A6K346/A0A6A6KLT6	2
GO:0016798	hydrolase activity, acting on glycosyl bonds	4/178	404/38824	0.11580556930806	0.215819486279204	0.149937748362395	A0A6A6KJF6/A0A6A6KJF1/A0A6A6KM60/A0A6A6M0N5	4
GO:0009870	innate immune response-activating signaling pathway	1/178	27/38824	0.11672237216267	0.215819486279204	0.149937748362395	A0A6A6K346	1
GO:0035065	regulation of histone acetylation	1/178	27/38824	0.11672237216267	0.215819486279204	0.149937748362395	A0A6A6LFS6	1
GO:0051784	negative regulation of nuclear division	1/178	27/38824	0.11672237216267	0.215819486279204	0.149937748362395	A0A6A6LZ21	1
GO:0099094	ligand-gated monoatomic cation channel activity	1/178	27/38824	0.11672237216267	0.215819486279204	0.149937748362395	A0A6A6M0W9	1
GO:1901983	regulation of protein acetylation	1/178	27/38824	0.11672237216267	0.215819486279204	0.149937748362395	A0A6A6LFS6	1
GO:2000756	regulation of peptidyl-lysine acetylation	1/178	27/38824	0.11672237216267	0.215819486279204	0.149937748362395	A0A6A6LFS6	1
GO:0071215	cellular response to abscisic acid stimulus	3/178	261/38824	0.11879142967546	0.218970377281954	0.152126788427463	A0A6A6LDA4/A0A6A6MN25/A0A6A6NF37	3
GO:0097306	cellular response to alcohol	3/178	261/38824	0.11879142967546	0.218970377281954	0.152126788427463	A0A6A6LDA4/A0A6A6MN25/A0A6A6NF37	3
GO:0010608	post-transcriptional regulation of gene expression	4/178	410/38824	0.120410610902418	0.21959060989018	0.152557686871073	A0A6A6KGD7/A0A6A6NG11/A0A6A6LS86/A0A6A6LVX3	4
GO:0005086	guanyl-nucleotide exchange factor activity	1/178	28/38824	0.120774835439599	0.21959060989018	0.152557686871073	A0A6A6LS10	1
GO:0005884	actin filament	1/178	28/38824	0.120774835439599	0.21959060989018	0.152557686871073	A0A6A6K7R5	1
GO:0008154	actin polymerization or depolymerization	1/178	28/38824	0.120774835439599	0.21959060989018	0.152557686871073	A0A6A6MB41	1
GO:0033866	nucleoside bisphosphate biosynthetic process	1/178	28/38824	0.120774835439599	0.21959060989018	0.152557686871073	A0A6A6KJT7	1
GO:0034030	ribonucleoside bisphosphate biosynthetic process	1/178	28/38824	0.120774835439599	0.21959060989018	0.152557686871073	A0A6A6KJT7	1
GO:0034033	purine nucleoside bisphosphate biosynthetic process	1/178	28/38824	0.120774835439599	0.21959060989018	0.152557686871073	A0A6A6KJT7	1
GO:0035266	meristem growth	1/178	28/38824	0.120774835439599	0.21959060989018	0.152557686871073	A0A6A6KU09	1
GO:0050826	response to freezing	1/178	28/38824	0.120774835439599	0.21959060989018	0.152557686871073	A0A6A6M6D3	1
GO:0006402	mRNA catabolic process	2/178	131/38824	0.121572364145235	0.220706258660033	0.153332769174339	A0A6A6KQY7/A0A6A6KTN1	2
GO:0071695	anatomical structure maturation	3/178	264/38824	0.121782259188839	0.220747643442803	0.153361520707631	A0A6A6LRN3/A0A6A6MB41/A0A6A6KLT6	3
GO:0098772	molecular function regulator activity	4/178	412/38824	0.121963073002148	0.220747643442803	0.153361520707631	A0A6A6LS10/A0A6A6MF24/A0A6A6LR99/A0A6A6LHM1	4
GO:0016853	isomerase activity	3/178	265/38824	0.122785349950406	0.22190123485013	0.154162963159038	A0A6A6KBQ8/A0A6A6MJX5/A0A6A6MNF5	3
GO:0090626	plant epidermis morphogenesis	2/178	132/38824	0.123087706666168	0.222113154886318	0.154310191815757	A0A6A6LRN3/A0A6A6MSU9	2
GO:0071482	cellular response to light stimulus	2/178	133/38824	0.124607671164575	0.223872305036599	0.155532338235953	A0A6A6N6V2/A0A6A6NG11	2
GO:0015276	ligand-gated monoatomic ion channel activity	1/178	29/38824	0.124808810057904	0.223872305036599	0.155532338235953	A0A6A6M0W9	1
GO:0022834	ligand-gated channel activity	1/178	29/38824	0.124808810057904	0.223872305036599	0.155532338235953	A0A6A6M0W9	1
GO:0048568	embryonic organ development	1/178	29/38824	0.124808810057904	0.223872305036599	0.155532338235953	A0A6A6MNV5	1
GO:1903311	regulation of mRNA metabolic process	2/178	134/38824	0.126132184057964	0.225908389357548	0.156946881027349	A0A6A6KGD7/A0A6A6LVX3	2
GO:0009875	pollen-pistil interaction	1/178	30/38824	0.128824379894473	0.229679224086793	0.159566618839246	A0A6A6MF24	1
GO:0060562	epithelial tube morphogenesis	1/178	30/38824	0.128824379894473	0.229679224086793	0.159566618839246	A0A6A6MNV5	1
GO:0000278	mitotic cell cycle	4/178	421/38824	0.129054876002002	0.229679224086793	0.159566618839246	A0A6A6LHE0/A0A6A6K537/A0A6A6KQY7/A0A6A6KTN1	4
GO:0009896	positive regulation of catabolic process	2/178	136/38824	0.129194563548821	0.229679224086793	0.159566618839246	A0A6A6KGD7/A0A6A6LVX3	2
GO:0048513	animal organ development	2/178	136/38824	0.129194563548821	0.229679224086793	0.159566618839246	A0A6A6MJ25/A0A6A6MNV5	2
GO:0009638	phototropism	1/178	31/38824	0.132821628447826	0.235082528226241	0.16332049329402	A0A6A6NG11	1
GO:0017048	small GTPase binding	1/178	31/38824	0.132821628447826	0.235082528226241	0.16332049329402	A0A6A6MHF4	1
GO:0046685	response to arsenic-containing substance	1/178	31/38824	0.132821628447826	0.235082528226241	0.16332049329402	A0A6A6NG11	1
GO:0009161	ribonucleoside monophosphate metabolic process	2/178	139/38824	0.133820438797798	0.235560313167511	0.163652428095323	A0A6A6MRL3/A0A6A6MVL8	2
GO:0042430	indole-containing compound metabolic process	2/178	139/38824	0.133820438797798	0.235560313167511	0.163652428095323	A0A6A6MCM9/A0A6A6LHM1	2
GO:0055029	nuclear DNA-directed RNA polymerase complex	2/178	139/38824	0.133820438797798	0.235560313167511	0.163652428095323	A0A6A6LFS6/A0A6A6LS86	2
GO:0046983	protein dimerization activity	4/178	427/38824	0.133876777983535	0.235560313167511	0.163652428095323	A0A6A6KM44/A0A6A6LFS6/A0A6A6MSU9/A0A6A6KUZ8	4
GO:0035639	purine ribonucleoside triphosphate binding	3/178	277/38824	0.135053972471722	0.236884223099241	0.164572197100525	A0A6A6LRN3/A0A6A6LHM1/A0A6A6LLZ9	3
GO:0010119	regulation of stomatal movement	2/178	140/38824	0.135370728526167	0.236884223099241	0.164572197100525	A0A6A6KLT6/A0A6A6M0W9	2
GO:0009684	indoleacetic acid biosynthetic process	1/178	32/38824	0.136800638839812	0.236884223099241	0.164572197100525	A0A6A6MCM9	1
GO:0010044	response to aluminum ion	1/178	32/38824	0.136800638839812	0.236884223099241	0.164572197100525	A0A6A6M6D3	1
GO:0010099	regulation of photomorphogenesis	1/178	32/38824	0.136800638839812	0.236884223099241	0.164572197100525	A0A6A6MY07	1
GO:0016145	S-glycoside catabolic process	1/178	32/38824	0.136800638839812	0.236884223099241	0.164572197100525	A0A6A6MCM9	1
GO:0019759	glycosinolate catabolic process	1/178	32/38824	0.136800638839812	0.236884223099241	0.164572197100525	A0A6A6MCM9	1
GO:0019762	glucosinolate catabolic process	1/178	32/38824	0.136800638839812	0.236884223099241	0.164572197100525	A0A6A6MCM9	1
GO:0035257	nuclear receptor binding	1/178	32/38824	0.136800638839812	0.236884223099241	0.164572197100525	A0A6A6LFS6	1
GO:0042136	obsolete neurotransmitter biosynthetic process	1/178	32/38824	0.136800638839812	0.236884223099241	0.164572197100525	A0A6A6LHM1	1
GO:0051427	hormone receptor binding	1/178	32/38824	0.136800638839812	0.236884223099241	0.164572197100525	A0A6A6LFS6	1
GO:0005996	monosaccharide metabolic process	2/178	142/38824	0.13848338613658	0.239452540870167	0.166356502078221	A0A6A6L8E3/A0A6A6NFK3	2
GO:0043621	protein self-association	2/178	143/38824	0.140045616323244	0.241805380702005	0.167991106592972	A0A6A6KUZ8/A0A6A6NF37	2
GO:0007507	heart development	1/178	33/38824	0.140761493817294	0.242344035266504	0.168365329764097	A0A6A6MNV5	1
GO:0009683	indoleacetic acid metabolic process	1/178	33/38824	0.140761493817294	0.242344035266504	0.168365329764097	A0A6A6MCM9	1
GO:0008017	microtubule binding	2/178	144/38824	0.141611689867242	0.242762896915273	0.168656328383242	A0A6A6MI22/A0A6A6K537	2
GO:0009867	jasmonic acid mediated signaling pathway	2/178	144/38824	0.141611689867242	0.242762896915273	0.168656328383242	A0A6A6KGD7/A0A6A6LVX3	2
GO:0010008	endosome membrane	2/178	144/38824	0.141611689867242	0.242762896915273	0.168656328383242	A0A6A6LQU1/A0A6A6NFT0	2
GO:0005516	calmodulin binding	3/178	286/38824	0.144522208033875	0.245347622961232	0.170452032794119	A0A6A6K5H5/A0A6A6K738/A0A6A6M6D3	3
GO:0007602	phototransduction	1/178	34/38824	0.144704275753839	0.245347622961232	0.170452032794119	A0A6A6NG11	1
GO:0009585	red, far-red light phototransduction	1/178	34/38824	0.144704275753839	0.245347622961232	0.170452032794119	A0A6A6NG11	1
GO:0051017	actin filament bundle assembly	1/178	34/38824	0.144704275753839	0.245347622961232	0.170452032794119	A0A6A6K7R5	1
GO:0061572	actin filament bundle organization	1/178	34/38824	0.144704275753839	0.245347622961232	0.170452032794119	A0A6A6K7R5	1
GO:0005543	phospholipid binding	2/178	146/38824	0.144755097547127	0.245347622961232	0.170452032794119	A0A6A6MWY4/A0A6A6NFT0	2
GO:0018105	peptidyl-serine phosphorylation	2/178	146/38824	0.144755097547127	0.245347622961232	0.170452032794119	A0A6A6MWY4/A0A6A6N0D8	2
GO:0070085	glycosylation	2/178	146/38824	0.144755097547127	0.245347622961232	0.170452032794119	A0A6A6LZA7/A0A6A6M363	2
GO:0071478	cellular response to radiation	2/178	148/38824	0.147913075512579	0.250346531191953	0.173924958512304	A0A6A6N6V2/A0A6A6NG11	2
GO:0010216	obsolete negative regulation of gene expression via chromosomal DNA cytosine methylation	1/178	35/38824	0.148629066651386	0.250498426940538	0.174030486085005	A0A6A6LHE0	1
GO:0017022	myosin binding	1/178	35/38824	0.148629066651386	0.250498426940538	0.174030486085005	A0A6A6LS10	1
GO:0032878	regulation of establishment or maintenance of cell polarity	1/178	35/38824	0.148629066651386	0.250498426940538	0.174030486085005	A0A6A6LS10	1
GO:0000428	DNA-directed RNA polymerase complex	2/178	149/38824	0.149497363881933	0.250904666654992	0.174312715781363	A0A6A6LFS6/A0A6A6LS86	2
GO:0018209	peptidyl-serine modification	2/178	149/38824	0.149497363881933	0.250904666654992	0.174312715781363	A0A6A6MWY4/A0A6A6N0D8	2
GO:0030880	RNA polymerase complex	2/178	149/38824	0.149497363881933	0.250904666654992	0.174312715781363	A0A6A6LFS6/A0A6A6LS86	2
GO:0000077	DNA damage checkpoint signaling	1/178	36/38824	0.152535948141913	0.253404506222093	0.17604944642798	A0A6A6LHM1	1
GO:0005839	proteasome core complex	1/178	36/38824	0.152535948141913	0.253404506222093	0.17604944642798	A0A6A6NEW5	1
GO:0009583	detection of light stimulus	1/178	36/38824	0.152535948141913	0.253404506222093	0.17604944642798	A0A6A6NG11	1
GO:0030658	transport vesicle membrane	1/178	36/38824	0.152535948141913	0.253404506222093	0.17604944642798	A0A6A6KHM7	1
GO:0048871	multicellular organismal-level homeostasis	1/178	36/38824	0.152535948141913	0.253404506222093	0.17604944642798	A0A6A6MNV5	1
GO:0009734	auxin-activated signaling pathway	2/178	151/38824	0.152676214998811	0.253404506222093	0.17604944642798	A0A6A6MCR9/A0A6A6NHN3	2
GO:0009965	leaf morphogenesis	2/178	151/38824	0.152676214998811	0.253404506222093	0.17604944642798	A0A6A6K346/A0A6A6MSU9	2
GO:0071395	cellular response to jasmonic acid stimulus	2/178	151/38824	0.152676214998811	0.253404506222093	0.17604944642798	A0A6A6KGD7/A0A6A6LVX3	2
GO:0030276	clathrin binding	1/178	37/38824	0.156425001489101	0.258910347292305	0.179874557066233	A0A6A6LZ21	1
GO:0034708	methyltransferase complex	1/178	37/38824	0.156425001489101	0.258910347292305	0.179874557066233	A0A6A6LFS6	1
GO:0000792	heterochromatin	1/178	38/38824	0.160296307589984	0.264224682840632	0.183566621762966	A0A6A6LHE0	1
GO:0009861	jasmonic acid and ethylene-dependent systemic resistance	1/178	38/38824	0.160296307589984	0.264224682840632	0.183566621762966	A0A6A6KLT6	1
GO:0045324	late endosome to vacuole transport	1/178	38/38824	0.160296307589984	0.264224682840632	0.183566621762966	A0A6A6NF37	1
GO:0015672	inorganic cation transmembrane transport	3/178	301/38824	0.160767852657757	0.264275922177134	0.183602219617799	A0A6A6NHZ8/A0A6A6LNC7/A0A6A6M0W9	3
GO:0032555	purine ribonucleotide binding	3/178	301/38824	0.160767852657757	0.264275922177134	0.183602219617799	A0A6A6LRN3/A0A6A6LHM1/A0A6A6LLZ9	3
GO:0017076	purine nucleotide binding	3/178	302/38824	0.161870253188757	0.265724081842009	0.184608309490238	A0A6A6LRN3/A0A6A6LHM1/A0A6A6LLZ9	3
GO:0009123	nucleoside monophosphate metabolic process	2/178	157/38824	0.162290393242841	0.266049824988264	0.184834615255005	A0A6A6MRL3/A0A6A6MVL8	2
GO:0019900	kinase binding	2/178	158/38824	0.16390342330765	0.26799991343117	0.186189413541655	A0A6A6KU09/A0A6A6LZ21	2
GO:0003743	translation initiation factor activity	1/178	39/38824	0.164149946976592	0.26799991343117	0.186189413541655	A0A6A6M4S8	1
GO:0030522	intracellular receptor signaling pathway	1/178	39/38824	0.164149946976592	0.26799991343117	0.186189413541655	A0A6A6LFS6	1
GO:0009657	plastid organization	3/178	305/38824	0.165191223577993	0.26933351670325	0.187115916867521	A0A6A6K537/A0A6A6LMA9/A0A6A6LYJ7	3
GO:0021700	developmental maturation	3/178	306/38824	0.166302737851111	0.270668953702127	0.188043694150952	A0A6A6LRN3/A0A6A6MB41/A0A6A6KLT6	3
GO:0016779	nucleotidyltransferase activity	2/178	160/38824	0.167138078911064	0.270668953702127	0.188043694150952	A0A6A6NLL8/A0A6A6LS86	2
GO:0032940	secretion by cell	2/178	160/38824	0.167138078911064	0.270668953702127	0.188043694150952	A0A6A6LS10/A0A6A6NF37	2
GO:0050778	positive regulation of immune response	2/178	160/38824	0.167138078911064	0.270668953702127	0.188043694150952	A0A6A6MJ25/A0A6A6K346	2
GO:0098813	nuclear chromosome segregation	2/178	160/38824	0.167138078911064	0.270668953702127	0.188043694150952	A0A6A6KQY7/A0A6A6KTN1	2
GO:0031935	obsolete regulation of chromatin silencing	1/178	40/38824	0.167985999817591	0.271675471403113	0.188742959080057	A0A6A6LHE0	1
GO:0006401	RNA catabolic process	2/178	162/38824	0.170383798378522	0.274812578029874	0.190922422631281	A0A6A6KQY7/A0A6A6KTN1	2
GO:0051020	GTPase binding	2/178	162/38824	0.170383798378522	0.274812578029874	0.190922422631281	A0A6A6LS10/A0A6A6MHF4	2
GO:0003899	DNA-directed 5'-3' RNA polymerase activity	1/178	41/38824	0.171804545919914	0.27562226618168	0.191484942820957	A0A6A6LS86	1
GO:0007088	regulation of mitotic nuclear division	1/178	41/38824	0.171804545919914	0.27562226618168	0.191484942820957	A0A6A6LZ21	1
GO:0031072	heat shock protein binding	1/178	41/38824	0.171804545919914	0.27562226618168	0.191484942820957	A0A6A6MHF4	1
GO:0050821	protein stabilization	1/178	41/38824	0.171804545919914	0.27562226618168	0.191484942820957	A0A6A6MHF4	1
GO:0005874	microtubule	2/178	164/38824	0.173640112292608	0.277824179668173	0.193014693243152	A0A6A6MJG4/A0A6A6MMS1	2
GO:0009705	plant-type vacuole membrane	2/178	164/38824	0.173640112292608	0.277824179668173	0.193014693243152	A0A6A6NHZ8/A0A6A6M0W9	2
GO:0006367	transcription initiation at RNA polymerase II promoter	1/178	42/38824	0.175605664730378	0.280221805420816	0.194680412187093	A0A6A6LFS6	1
GO:0016363	nuclear matrix	1/178	42/38824	0.175605664730378	0.280221805420816	0.194680412187093	A0A6A6LS10	1
GO:0000981	DNA-binding transcription factor activity, RNA polymerase II-specific	3/178	315/38824	0.176404344768187	0.281122461781972	0.195306131343265	A0A6A6K5H5/A0A6A6K738/A0A6A6M6D3	3
GO:0046903	secretion	2/178	166/38824	0.176906558808293	0.281548899960148	0.195602393656524	A0A6A6LS10/A0A6A6NF37	2
GO:0003729	mRNA binding	4/178	479/38824	0.178528730408982	0.283027909397536	0.196629916002498	A0A6A6M4S8/A0A6A6KLT6/A0A6A6NG11/A0A6A6N1G3	4
GO:0007059	chromosome segregation	2/178	167/38824	0.178543439511612	0.283027909397536	0.196629916002498	A0A6A6KQY7/A0A6A6KTN1	2
GO:0015631	tubulin binding	2/178	167/38824	0.178543439511612	0.283027909397536	0.196629916002498	A0A6A6MI22/A0A6A6K537	2
GO:0051258	protein polymerization	1/178	43/38824	0.179389435337309	0.283315374998559	0.196829628946367	A0A6A6K2Y0	1
GO:0051592	response to calcium ion	1/178	43/38824	0.179389435337309	0.283315374998559	0.196829628946367	A0A6A6MB41	1
GO:0022613	ribonucleoprotein complex biogenesis	4/178	480/38824	0.179433070832421	0.283315374998559	0.196829628946367	A0A6A6M4S8/A0A6A6MSU9/A0A6A6KQY7/A0A6A6KTN1	4
GO:0032553	ribonucleotide binding	3/178	318/38824	0.179809219859713	0.283536220540941	0.196983058481075	A0A6A6LRN3/A0A6A6LHM1/A0A6A6LLZ9	3
GO:0002684	positive regulation of immune system process	2/178	168/38824	0.180182683554995	0.283752257566921	0.197133147362282	A0A6A6MJ25/A0A6A6K346	2
GO:0000322	storage vacuole	1/178	44/38824	0.183155936472142	0.284330043682497	0.19753455666363	A0A6A6NFT0	1
GO:0031570	DNA integrity checkpoint signaling	1/178	44/38824	0.183155936472142	0.284330043682497	0.19753455666363	A0A6A6LHM1	1
GO:0031647	regulation of protein stability	1/178	44/38824	0.183155936472142	0.284330043682497	0.19753455666363	A0A6A6MHF4	1
GO:0034062	5'-3' RNA polymerase activity	1/178	44/38824	0.183155936472142	0.284330043682497	0.19753455666363	A0A6A6LS86	1
GO:0042133	obsolete neurotransmitter metabolic process	1/178	44/38824	0.183155936472142	0.284330043682497	0.19753455666363	A0A6A6LHM1	1
GO:0044183	protein folding chaperone	1/178	44/38824	0.183155936472142	0.284330043682497	0.19753455666363	A0A6A6KIT0	1
GO:0044273	sulfur compound catabolic process	1/178	44/38824	0.183155936472142	0.284330043682497	0.19753455666363	A0A6A6MCM9	1
GO:0046854	phosphatidylinositol phosphate biosynthetic process	1/178	44/38824	0.183155936472142	0.284330043682497	0.19753455666363	A0A6A6NFT0	1
GO:0097747	RNA polymerase activity	1/178	44/38824	0.183155936472142	0.284330043682497	0.19753455666363	A0A6A6LS86	1
GO:1900150	regulation of defense response to fungus	1/178	44/38824	0.183155936472142	0.284330043682497	0.19753455666363	A0A6A6KHM7	1
GO:2000030	regulation of response to red or far red light	1/178	44/38824	0.183155936472142	0.284330043682497	0.19753455666363	A0A6A6MY07	1
GO:0044440	obsolete endosomal part	2/178	170/38824	0.183468039539782	0.284446572929895	0.19761551382498	A0A6A6LQU1/A0A6A6NFT0	2
GO:0000123	histone acetyltransferase complex	1/178	45/38824	0.186905246511027	0.289028731718084	0.200798908351511	A0A6A6LFS6	1
GO:1905268	negative regulation of chromatin organization	1/178	45/38824	0.186905246511027	0.289028731718084	0.200798908351511	A0A6A6LFS6	1
GO:0071365	cellular response to auxin stimulus	2/178	174/38824	0.19006469356723	0.293536206281436	0.203930416995524	A0A6A6MCR9/A0A6A6NHN3	2
GO:0046834	lipid phosphorylation	1/178	46/38824	0.190637443476422	0.293664867999623	0.204019803031317	A0A6A6NFT0	1
GO:0051262	protein tetramerization	1/178	46/38824	0.190637443476422	0.293664867999623	0.204019803031317	A0A6A6KCG9	1
GO:0042127	regulation of cell population proliferation	2/178	175/38824	0.191718948230038	0.294952228046212	0.204914179484737	A0A6A6KQY7/A0A6A6KTN1	2
GO:0005249	voltage-gated potassium channel activity	1/178	47/38824	0.194352605038679	0.297858398526711	0.206933203186978	A0A6A6M0W9	1
GO:0007093	mitotic cell cycle checkpoint signaling	1/178	47/38824	0.194352605038679	0.297858398526711	0.206933203186978	A0A6A6LHE0	1
GO:0098852	lytic vacuole membrane	1/178	47/38824	0.194352605038679	0.297858398526711	0.206933203186978	A0A6A6NFT0	1
GO:0005985	sucrose metabolic process	1/178	48/38824	0.198050808517625	0.300456346676549	0.20873809348055	A0A6A6NLL8	1
GO:0006568	tryptophan metabolic process	1/178	48/38824	0.198050808517625	0.300456346676549	0.20873809348055	A0A6A6LHM1	1
GO:0006586	indolalkylamine metabolic process	1/178	48/38824	0.198050808517625	0.300456346676549	0.20873809348055	A0A6A6LHM1	1
GO:0006637	acyl-CoA metabolic process	1/178	48/38824	0.198050808517625	0.300456346676549	0.20873809348055	A0A6A6KJT7	1
GO:0009631	cold acclimation	1/178	48/38824	0.198050808517625	0.300456346676549	0.20873809348055	A0A6A6KU09	1
GO:0010088	phloem development	1/178	48/38824	0.198050808517625	0.300456346676549	0.20873809348055	A0A6A6KUZ8	1
GO:0030104	obsolete water homeostasis	1/178	48/38824	0.198050808517625	0.300456346676549	0.20873809348055	A0A6A6LX95	1
GO:0035383	thioester metabolic process	1/178	48/38824	0.198050808517625	0.300456346676549	0.20873809348055	A0A6A6KJT7	1
GO:0005977	glycogen metabolic process	1/178	49/38824	0.201732130884138	0.304118790277594	0.211282527982329	A0A6A6NLL8	1
GO:0006112	energy reserve metabolic process	1/178	49/38824	0.201732130884138	0.304118790277594	0.211282527982329	A0A6A6NLL8	1
GO:0016701	oxidoreductase activity, acting on single donors with incorporation of molecular oxygen	1/178	49/38824	0.201732130884138	0.304118790277594	0.211282527982329	A0A6A6L0E4	1
GO:0055075	potassium ion homeostasis	1/178	49/38824	0.201732130884138	0.304118790277594	0.211282527982329	A0A6A6M0W9	1
GO:0072359	circulatory system development	1/178	49/38824	0.201732130884138	0.304118790277594	0.211282527982329	A0A6A6MNV5	1
GO:0008144	obsolete drug binding	3/178	340/38824	0.20529395286368	0.308094973142555	0.214044928709565	A0A6A6LRN3/A0A6A6LHM1/A0A6A6LLZ9	3
GO:0009887	animal organ morphogenesis	1/178	50/38824	0.205396648761704	0.308094973142555	0.214044928709565	A0A6A6MNV5	1
GO:0018958	phenol-containing compound metabolic process	1/178	50/38824	0.205396648761704	0.308094973142555	0.214044928709565	A0A6A6LHM1	1
GO:0042147	retrograde transport, endosome to Golgi	1/178	50/38824	0.205396648761704	0.308094973142555	0.214044928709565	A0A6A6NFT0	1
GO:0030234	enzyme regulator activity	3/178	341/38824	0.206472025923872	0.309258799470029	0.214853481737073	A0A6A6MF24/A0A6A6LR99/A0A6A6LHM1	3
GO:0052689	carboxylic ester hydrolase activity	2/178	184/38824	0.20668796431247	0.309258799470029	0.214853481737073	A0A6A6N6V2/A0A6A6LHM1	2
GO:0005102	signaling receptor binding	2/178	185/38824	0.208359234008619	0.311232414532981	0.216224624833439	A0A6A6LFS6/A0A6A6NKF1	2
GO:0006006	glucose metabolic process	1/178	51/38824	0.209044438427985	0.311232414532981	0.216224624833439	A0A6A6NFK3	1
GO:0007417	central nervous system development	1/178	51/38824	0.209044438427985	0.311232414532981	0.216224624833439	A0A6A6MJ25	1
GO:0045995	regulation of embryonic development	1/178	51/38824	0.209044438427985	0.311232414532981	0.216224624833439	A0A6A6MNV5	1
GO:0008360	regulation of cell shape	1/178	52/38824	0.212675575816369	0.314686425375639	0.218624253418865	A0A6A6MSU9	1
GO:0031248	protein acetyltransferase complex	1/178	52/38824	0.212675575816369	0.314686425375639	0.218624253418865	A0A6A6LFS6	1
GO:0043130	ubiquitin binding	1/178	52/38824	0.212675575816369	0.314686425375639	0.218624253418865	A0A6A6K2Y0	1
GO:0046364	monosaccharide biosynthetic process	1/178	52/38824	0.212675575816369	0.314686425375639	0.218624253418865	A0A6A6NFK3	1
GO:1902493	acetyltransferase complex	1/178	52/38824	0.212675575816369	0.314686425375639	0.218624253418865	A0A6A6LFS6	1
GO:0008194	UDP-glycosyltransferase activity	3/178	347/38824	0.213572610233977	0.315624547143809	0.219276001173594	A0A6A6LZA7/A0A6A6M363/A0A6A6KNU3	3
GO:0097367	carbohydrate derivative binding	3/178	348/38824	0.214761227422468	0.316990741582979	0.220225146783965	A0A6A6LRN3/A0A6A6LHM1/A0A6A6LLZ9	3
GO:0005267	potassium channel activity	1/178	53/38824	0.216290136517512	0.318464004688361	0.221248676941387	A0A6A6M0W9	1
GO:0097164	ammonium ion metabolic process	1/178	53/38824	0.216290136517512	0.318464004688361	0.221248676941387	A0A6A6LHM1	1
GO:0008289	lipid binding	2/178	190/38824	0.216736065839035	0.318729508586816	0.221433132281367	A0A6A6MWY4/A0A6A6NFT0	2
GO:0033044	regulation of chromosome organization	2/178	191/38824	0.218415199260084	0.320805678227786	0.222875523821409	A0A6A6LFS6/A0A6A6LHE0	2
GO:0007030	Golgi organization	1/178	54/38824	0.219888195780876	0.322180506638646	0.223830667770007	A0A6A6LS10	1
GO:0009863	salicylic acid mediated signaling pathway	1/178	54/38824	0.219888195780876	0.322180506638646	0.223830667770007	A0A6A6K346	1
GO:0010087	phloem or xylem histogenesis	2/178	194/38824	0.223459303914396	0.326233326301115	0.226646310903932	A0A6A6KLT6/A0A6A6KUZ8	2
GO:0009225	nucleotide-sugar metabolic process	1/178	55/38824	0.223469828516264	0.326233326301115	0.226646310903932	A0A6A6NLL8	1
GO:0035196	miRNA processing	1/178	55/38824	0.223469828516264	0.326233326301115	0.226646310903932	A0A6A6LS86	1
GO:0071555	cell wall organization	3/178	357/38824	0.225521107632253	0.32882786046015	0.228448829372315	A0A6A6K346/A0A6A6NLL8/A0A6A6KLT6	3
GO:0005342	organic acid transmembrane transporter activity	2/178	196/38824	0.226827177132084	0.329434257744149	0.228870115906461	A0A6A6MVT6/A0A6A6MW42	2
GO:0046943	carboxylic acid transmembrane transporter activity	2/178	196/38824	0.226827177132084	0.329434257744149	0.228870115906461	A0A6A6MVT6/A0A6A6MW42	2
GO:0006458	'de novo' protein folding	1/178	56/38824	0.227035109295343	0.329434257744149	0.228870115906461	A0A6A6KIT0	1
GO:1904949	ATPase complex	1/178	56/38824	0.227035109295343	0.329434257744149	0.228870115906461	A0A6A6M0W9	1
GO:0007005	mitochondrion organization	2/178	197/38824	0.228512521730624	0.330379549490059	0.229526844908883	A0A6A6MF24/A0A6A6MI22	2
GO:1903825	organic acid transmembrane transport	2/178	197/38824	0.228512521730624	0.330379549490059	0.229526844908883	A0A6A6MVT6/A0A6A6MW42	2
GO:1905039	carboxylic acid transmembrane transport	2/178	197/38824	0.228512521730624	0.330379549490059	0.229526844908883	A0A6A6MVT6/A0A6A6MW42	2
GO:0042803	protein homodimerization activity	3/178	361/38824	0.230337111198662	0.332573238970902	0.231050881811364	A0A6A6KM44/A0A6A6MSU9/A0A6A6KUZ8	3
GO:0045596	negative regulation of cell differentiation	1/178	57/38824	0.230584112353159	0.332573238970902	0.231050881811364	A0A6A6MNV5	1
GO:0005355	glucose transmembrane transporter activity	1/178	58/38824	0.234116911589653	0.335250947383751	0.232911184498185	A0A6A6NHZ8	1
GO:0008135	translation factor activity, RNA binding	1/178	58/38824	0.234116911589653	0.335250947383751	0.232911184498185	A0A6A6M4S8	1
GO:0008645	hexose transmembrane transport	1/178	58/38824	0.234116911589653	0.335250947383751	0.232911184498185	A0A6A6NHZ8	1
GO:0015149	hexose transmembrane transporter activity	1/178	58/38824	0.234116911589653	0.335250947383751	0.232911184498185	A0A6A6NHZ8	1
GO:0046323	glucose import	1/178	58/38824	0.234116911589653	0.335250947383751	0.232911184498185	A0A6A6NHZ8	1
GO:1904659	glucose transmembrane transport	1/178	58/38824	0.234116911589653	0.335250947383751	0.232911184498185	A0A6A6NHZ8	1
GO:0009150	purine ribonucleotide metabolic process	2/178	201/38824	0.235262274033575	0.336489545697604	0.233771684379388	A0A6A6KIV6/A0A6A6KJT7	2
GO:0071407	cellular response to organic cyclic compound	3/178	366/38824	0.236384004851556	0.337467806728272	0.234451318358589	A0A6A6LFS6/A0A6A6K346/A0A6A6LS86	3
GO:0009851	auxin biosynthetic process	1/178	59/38824	0.237633580571158	0.337467806728272	0.234451318358589	A0A6A6MCM9	1
GO:0015145	monosaccharide transmembrane transporter activity	1/178	59/38824	0.237633580571158	0.337467806728272	0.234451318358589	A0A6A6NHZ8	1
GO:0015749	monosaccharide transmembrane transport	1/178	59/38824	0.237633580571158	0.337467806728272	0.234451318358589	A0A6A6NHZ8	1
GO:0030136	clathrin-coated vesicle	1/178	59/38824	0.237633580571158	0.337467806728272	0.234451318358589	A0A6A6KHM7	1
GO:0051960	regulation of nervous system development	1/178	59/38824	0.237633580571158	0.337467806728272	0.234451318358589	A0A6A6MNV5	1
GO:0006163	purine nucleotide metabolic process	2/178	204/38824	0.240332191706592	0.340424742397983	0.236505610508072	A0A6A6KIV6/A0A6A6KJT7	2
GO:0030004	obsolete cellular monovalent inorganic cation homeostasis	1/178	60/38824	0.241134192531904	0.340424742397983	0.236505610508072	A0A6A6M0W9	1
GO:0033865	nucleoside bisphosphate metabolic process	1/178	60/38824	0.241134192531904	0.340424742397983	0.236505610508072	A0A6A6KJT7	1
GO:0033875	ribonucleoside bisphosphate metabolic process	1/178	60/38824	0.241134192531904	0.340424742397983	0.236505610508072	A0A6A6KJT7	1
GO:0034032	purine nucleoside bisphosphate metabolic process	1/178	60/38824	0.241134192531904	0.340424742397983	0.236505610508072	A0A6A6KJT7	1
GO:0009108	obsolete coenzyme biosynthetic process	2/178	205/38824	0.242023390437045	0.341278576409464	0.237098800452891	A0A6A6KJT7/A0A6A6M0W9	2
GO:0010015	root morphogenesis	3/178	372/38824	0.243676840727816	0.343206817926501	0.238438420875253	A0A6A6LRN3/A0A6A6MB41/A0A6A6KLT6	3
GO:0010017	red or far-red light signaling pathway	1/178	61/38824	0.244618820375505	0.34372667968455	0.238799587991371	A0A6A6NG11	1
GO:0071489	cellular response to red or far red light	1/178	61/38824	0.244618820375505	0.34372667968455	0.238799587991371	A0A6A6NG11	1
GO:0048193	Golgi vesicle transport	2/178	208/38824	0.247100096031251	0.346168655827591	0.240496118785484	A0A6A6LKF2/A0A6A6LN90	2
GO:0005351	carbohydrate:proton symporter activity	1/178	62/38824	0.24808753667644	0.346168655827591	0.240496118785484	A0A6A6NHZ8	1
GO:0005402	carbohydrate:monoatomic cation symporter activity	1/178	62/38824	0.24808753667644	0.346168655827591	0.240496118785484	A0A6A6NHZ8	1
GO:0032182	ubiquitin-like protein binding	1/178	62/38824	0.24808753667644	0.346168655827591	0.240496118785484	A0A6A6K2Y0	1
GO:0035239	tube morphogenesis	1/178	62/38824	0.24808753667644	0.346168655827591	0.240496118785484	A0A6A6MNV5	1
GO:0051783	regulation of nuclear division	1/178	62/38824	0.24808753667644	0.346168655827591	0.240496118785484	A0A6A6LZ21	1
GO:0022618	protein-RNA complex assembly	2/178	212/38824	0.253874810794683	0.353726043900265	0.245746514709658	A0A6A6M4S8/A0A6A6MSU9	2
GO:0007031	peroxisome organization	1/178	64/38824	0.254977523311441	0.353726043900265	0.245746514709658	A0A6A6MF24	1
GO:0022843	voltage-gated monoatomic cation channel activity	1/178	64/38824	0.254977523311441	0.353726043900265	0.245746514709658	A0A6A6M0W9	1
GO:0051082	unfolded protein binding	1/178	64/38824	0.254977523311441	0.353726043900265	0.245746514709658	A0A6A6KIT0	1
GO:2000070	regulation of response to water deprivation	1/178	64/38824	0.254977523311441	0.353726043900265	0.245746514709658	A0A6A6LX95	1
GO:0006833	water transport	1/178	65/38824	0.258398937162075	0.356774496521787	0.247864387057242	A0A6A6MF24	1
GO:0010769	obsolete regulation of cell morphogenesis involved in differentiation	1/178	65/38824	0.258398937162075	0.356774496521787	0.247864387057242	A0A6A6MSU9	1
GO:0042044	fluid transport	1/178	65/38824	0.258398937162075	0.356774496521787	0.247864387057242	A0A6A6MF24	1
GO:0006364	rRNA processing	2/178	215/38824	0.25895882205873	0.356774496521787	0.247864387057242	A0A6A6KQY7/A0A6A6KTN1	2
GO:0015849	organic acid transport	2/178	215/38824	0.25895882205873	0.356774496521787	0.247864387057242	A0A6A6MVT6/A0A6A6MW42	2
GO:0046942	carboxylic acid transport	2/178	215/38824	0.25895882205873	0.356774496521787	0.247864387057242	A0A6A6MVT6/A0A6A6MW42	2
GO:0003713	transcription coactivator activity	1/178	66/38824	0.261804726506102	0.359457290397394	0.2497282228024	A0A6A6LFS6	1
GO:0048471	perinuclear region of cytoplasm	1/178	66/38824	0.261804726506102	0.359457290397394	0.2497282228024	A0A6A6LS10	1
GO:1901981	phosphatidylinositol phosphate binding	1/178	66/38824	0.261804726506102	0.359457290397394	0.2497282228024	A0A6A6NFT0	1
GO:0006352	DNA-templated transcription initiation	1/178	67/38824	0.265194962294376	0.362866539057299	0.252096753450334	A0A6A6LFS6	1
GO:0035195	miRNA-mediated post-transcriptional gene silencing	1/178	67/38824	0.265194962294376	0.362866539057299	0.252096753450334	A0A6A6LS86	1
GO:2000031	regulation of salicylic acid mediated signaling pathway	1/178	67/38824	0.265194962294376	0.362866539057299	0.252096753450334	A0A6A6KHM7	1
GO:0051336	regulation of hydrolase activity	2/178	219/38824	0.265739544076125	0.363197554545956	0.252326722105612	A0A6A6KM44/A0A6A6LS10	2
GO:0044550	secondary metabolite biosynthetic process	3/178	391/38824	0.266993628527419	0.364496421197841	0.253229092621658	A0A6A6KBQ8/A0A6A6MJX5/A0A6A6MNF5	3
GO:0071826	protein-RNA complex organization	2/178	220/38824	0.267434845391125	0.364683880078807	0.253359327212645	A0A6A6M4S8/A0A6A6MSU9	2
GO:0060249	anatomical structure homeostasis	1/178	68/38824	0.268569715157384	0.365815730066811	0.254145665099048	A0A6A6MNV5	1
GO:0009739	response to gibberellin	2/178	222/38824	0.27082534301138	0.367885982511865	0.255583945745085	A0A6A6KGH1/A0A6A6KNU3	2
GO:0002181	cytoplasmic translation	1/178	69/38824	0.271929055406687	0.367885982511865	0.255583945745085	A0A6A6M4S8	1
GO:0005085	guanyl-nucleotide exchange factor activity	1/178	69/38824	0.271929055406687	0.367885982511865	0.255583945745085	A0A6A6LS10	1
GO:0009504	cell plate	1/178	69/38824	0.271929055406687	0.367885982511865	0.255583945745085	A0A6A6K537	1
GO:0047484	regulation of response to osmotic stress	1/178	69/38824	0.271929055406687	0.367885982511865	0.255583945745085	A0A6A6LX95	1
GO:0090575	RNA polymerase II transcription regulator complex	1/178	69/38824	0.271929055406687	0.367885982511865	0.255583945745085	A0A6A6LFS6	1
GO:0010494	cytoplasmic stress granule	1/178	70/38824	0.27527305303635	0.371572175077188	0.25814487952731	A0A6A6MSU9	1
GO:1900424	regulation of defense response to bacterium	1/178	70/38824	0.27527305303635	0.371572175077188	0.25814487952731	A0A6A6KHM7	1
GO:0001505	obsolete regulation of neurotransmitter levels	1/178	71/38824	0.278601777724371	0.375642846369938	0.260972924846483	A0A6A6LHM1	1
GO:0009816	defense response to bacterium	1/178	72/38824	0.281915298834092	0.379258249552591	0.263484678636537	A0A6A6MHF4	1
GO:0035295	tube development	1/178	72/38824	0.281915298834092	0.379258249552591	0.263484678636537	A0A6A6MNV5	1
GO:0016236	macroautophagy	1/178	73/38824	0.285213685415624	0.382409410613128	0.265673906320699	A0A6A6K2Y0	1
GO:0030532	small nuclear ribonucleoprotein complex	1/178	73/38824	0.285213685415624	0.382409410613128	0.265673906320699	A0A6A6LS10	1
GO:2001251	negative regulation of chromosome organization	1/178	73/38824	0.285213685415624	0.382409410613128	0.265673906320699	A0A6A6LFS6	1
GO:0016072	rRNA metabolic process	2/178	233/38824	0.289459139107781	0.387668489876493	0.269327582440511	A0A6A6KQY7/A0A6A6KTN1	2
GO:0045595	regulation of cell differentiation	2/178	234/38824	0.291151023431046	0.389453165254898	0.270567462177087	A0A6A6MNV5/A0A6A6MSU9	2
GO:2001023	regulation of response to drug	1/178	75/38824	0.291765329636794	0.389453165254898	0.270567462177087	A0A6A6KHM7	1
GO:2001038	regulation of cellular response to drug	1/178	75/38824	0.291765329636794	0.389453165254898	0.270567462177087	A0A6A6KHM7	1
GO:0031329	regulation of cellular catabolic process	2/178	235/38824	0.29284241965304	0.390456559537386	0.27126455715229	A0A6A6KGD7/A0A6A6LVX3	2
GO:0000122	negative regulation of transcription by RNA polymerase II	1/178	76/38824	0.295018723823087	0.392051460230016	0.272372593422958	A0A6A6LFS6	1
GO:0010948	negative regulation of cell cycle process	1/178	76/38824	0.295018723823087	0.392051460230016	0.272372593422958	A0A6A6LZ21	1
GO:0031056	regulation of histone modification	1/178	76/38824	0.295018723823087	0.392051460230016	0.272372593422958	A0A6A6LFS6	1
GO:0045229	external encapsulating structure organization	3/178	414/38824	0.295546568976351	0.392318454393386	0.272558084104879	A0A6A6K346/A0A6A6NLL8/A0A6A6KLT6	3
GO:0002229	defense response to oomycetes	1/178	77/38824	0.298257256577281	0.395479235240593	0.274753995009254	A0A6A6KHM7	1
GO:0015295	solute:proton symporter activity	1/178	78/38824	0.301480995404267	0.397557356577056	0.27619774246406	A0A6A6NHZ8	1
GO:0016836	hydro-lyase activity	1/178	78/38824	0.301480995404267	0.397557356577056	0.27619774246406	A0A6A6MCM9	1
GO:0031977	thylakoid lumen	1/178	78/38824	0.301480995404267	0.397557356577056	0.27619774246406	A0A6A6LPJ9	1
GO:0042788	polysomal ribosome	1/178	78/38824	0.301480995404267	0.397557356577056	0.27619774246406	A0A6A6NEW5	1
GO:0043200	response to amino acid	1/178	78/38824	0.301480995404267	0.397557356577056	0.27619774246406	A0A6A6KU09	1
GO:0000280	nuclear division	2/178	242/38824	0.304665963733124	0.400907904610587	0.278525491624197	A0A6A6KQY7/A0A6A6KTN1	2
GO:0032508	DNA duplex unwinding	1/178	79/38824	0.304690007504046	0.400907904610587	0.278525491624197	A0A6A6MN19	1
GO:0002237	response to molecule of bacterial origin	1/178	80/38824	0.307884359773094	0.403103176753399	0.280050628060256	A0A6A6KLT6	1
GO:0032392	DNA geometric change	1/178	80/38824	0.307884359773094	0.403103176753399	0.280050628060256	A0A6A6MN19	1
GO:0033612	receptor serine/threonine kinase binding	1/178	80/38824	0.307884359773094	0.403103176753399	0.280050628060256	A0A6A6NKF1	1
GO:0120114	Sm-like protein family complex	1/178	80/38824	0.307884359773094	0.403103176753399	0.280050628060256	A0A6A6LS10	1
GO:0072521	purine-containing compound metabolic process	2/178	244/38824	0.308038010902389	0.403103176753399	0.280050628060256	A0A6A6KIV6/A0A6A6KJT7	2
GO:0006576	biogenic amine metabolic process	1/178	81/38824	0.311064118805729	0.405295268802253	0.281573555167881	A0A6A6LHM1	1
GO:0009740	gibberellic acid mediated signaling pathway	1/178	81/38824	0.311064118805729	0.405295268802253	0.281573555167881	A0A6A6KNU3	1
GO:0044106	amine metabolic process	1/178	81/38824	0.311064118805729	0.405295268802253	0.281573555167881	A0A6A6LHM1	1
GO:0051346	negative regulation of hydrolase activity	1/178	81/38824	0.311064118805729	0.405295268802253	0.281573555167881	A0A6A6LS10	1
GO:0010218	response to far red light	1/178	82/38824	0.314229350895463	0.408090066098004	0.283515203815456	A0A6A6NG11	1
GO:0051119	sugar transmembrane transporter activity	1/178	82/38824	0.314229350895463	0.408090066098004	0.283515203815456	A0A6A6NHZ8	1
GO:0051260	protein homooligomerization	1/178	82/38824	0.314229350895463	0.408090066098004	0.283515203815456	A0A6A6M0W9	1
GO:0006767	water-soluble vitamin metabolic process	1/178	83/38824	0.31738012203636	0.411291734820337	0.285739521033076	A0A6A6M0W9	1
GO:1901658	glycosyl compound catabolic process	1/178	83/38824	0.31738012203636	0.411291734820337	0.285739521033076	A0A6A6MCM9	1
GO:0071214	cellular response to abiotic stimulus	2/178	250/38824	0.318134430919368	0.411380729637113	0.285801349011047	A0A6A6N6V2/A0A6A6NG11	2
GO:0104004	cellular response to environmental stimulus	2/178	250/38824	0.318134430919368	0.411380729637113	0.285801349011047	A0A6A6N6V2/A0A6A6NG11	2
GO:0006914	autophagy	1/178	84/38824	0.320516497924373	0.413569674741127	0.287322089820151	A0A6A6K2Y0	1
GO:0061919	process utilizing autophagic mechanism	1/178	84/38824	0.320516497924373	0.413569674741127	0.287322089820151	A0A6A6K2Y0	1
GO:0010941	obsolete regulation of cell death	2/178	252/38824	0.321492598441757	0.414383585531803	0.287887543632621	A0A6A6NKF1/A0A6A6NLL8	2
GO:0010224	response to UV-B	1/178	85/38824	0.323638543958691	0.416255362004747	0.289187935708561	A0A6A6N6V2	1
GO:0010476	gibberellin mediated signaling pathway	1/178	85/38824	0.323638543958691	0.416255362004747	0.289187935708561	A0A6A6KNU3	1
GO:0008514	organic anion transmembrane transporter activity	2/178	254/38824	0.324846757665418	0.417362001283192	0.289956758786218	A0A6A6MVT6/A0A6A6MW42	2
GO:0005244	voltage-gated monoatomic ion channel activity	1/178	86/38824	0.326746325243065	0.41845847416401	0.290718518892891	A0A6A6M0W9	1
GO:0022832	voltage-gated channel activity	1/178	86/38824	0.326746325243065	0.41845847416401	0.290718518892891	A0A6A6M0W9	1
GO:0071370	cellular response to gibberellin stimulus	1/178	86/38824	0.326746325243065	0.41845847416401	0.290718518892891	A0A6A6KNU3	1
GO:0006338	chromatin remodeling	1/178	87/38824	0.329839906587138	0.420624748038859	0.292223509163839	A0A6A6KGH1	1
GO:0009581	detection of external stimulus	1/178	87/38824	0.329839906587138	0.420624748038859	0.292223509163839	A0A6A6NG11	1
GO:0009582	detection of abiotic stimulus	1/178	87/38824	0.329839906587138	0.420624748038859	0.292223509163839	A0A6A6NG11	1
GO:0044798	transcription regulator complex	1/178	87/38824	0.329839906587138	0.420624748038859	0.292223509163839	A0A6A6LFS6	1
GO:0002218	activation of innate immune response	1/178	88/38824	0.33291935250777	0.423576191993085	0.294273986016249	A0A6A6K346	1
GO:0022839	monoatomic ion-gated channel activity	1/178	88/38824	0.33291935250777	0.423576191993085	0.294273986016249	A0A6A6M0W9	1
GO:0050776	regulation of immune response	2/178	259/38824	0.333213271034561	0.423576191993085	0.294273986016249	A0A6A6MJ25/A0A6A6K346	2
GO:0006644	phospholipid metabolic process	2/178	260/38824	0.334883135928223	0.425118060319035	0.295345178747961	A0A6A6NFT0/A0A6A6NGX5	2
GO:0009850	auxin metabolic process	1/178	89/38824	0.335984727230343	0.425118060319035	0.295345178747961	A0A6A6MCM9	1
GO:0034399	nuclear periphery	1/178	89/38824	0.335984727230343	0.425118060319035	0.295345178747961	A0A6A6LS10	1
GO:0060968	obsolete regulation of gene silencing	1/178	89/38824	0.335984727230343	0.425118060319035	0.295345178747961	A0A6A6LHE0	1
GO:0009639	response to red or far red light	2/178	261/38824	0.336551797752569	0.425118060319035	0.295345178747961	A0A6A6MY07/A0A6A6NG11	2
GO:0034655	nucleobase-containing compound catabolic process	2/178	261/38824	0.336551797752569	0.425118060319035	0.295345178747961	A0A6A6KQY7/A0A6A6KTN1	2
GO:0000911	cytokinesis by cell plate formation	1/178	90/38824	0.339036094690082	0.426907989116578	0.29658870822836	A0A6A6K537	1
GO:0005984	disaccharide metabolic process	1/178	90/38824	0.339036094690082	0.426907989116578	0.29658870822836	A0A6A6NLL8	1
GO:0009926	auxin polar transport	1/178	90/38824	0.339036094690082	0.426907989116578	0.29658870822836	A0A6A6KLT6	1
GO:0009894	regulation of catabolic process	2/178	263/38824	0.339885416443871	0.427081151552509	0.296709010552269	A0A6A6KGD7/A0A6A6LVX3	2
GO:0016604	nuclear body	2/178	263/38824	0.339885416443871	0.427081151552509	0.296709010552269	A0A6A6LHE0/A0A6A6NG11	2
GO:0015294	solute:monoatomic cation symporter activity	1/178	91/38824	0.342073518533351	0.428484574363279	0.297684020083962	A0A6A6NHZ8	1
GO:0042391	regulation of membrane potential	1/178	91/38824	0.342073518533351	0.428484574363279	0.297684020083962	A0A6A6M0W9	1
GO:1902410	mitotic cytokinetic process	1/178	91/38824	0.342073518533351	0.428484574363279	0.297684020083962	A0A6A6K537	1
GO:0009072	aromatic amino acid metabolic process	1/178	92/38824	0.345097062118952	0.430027491737011	0.298755941627818	A0A6A6LHM1	1
GO:0009789	positive regulation of abscisic acid-activated signaling pathway	1/178	92/38824	0.345097062118952	0.430027491737011	0.298755941627818	A0A6A6KLT6	1
GO:0015293	symporter activity	1/178	92/38824	0.345097062118952	0.430027491737011	0.298755941627818	A0A6A6NHZ8	1
GO:1901421	positive regulation of response to alcohol	1/178	92/38824	0.345097062118952	0.430027491737011	0.298755941627818	A0A6A6KLT6	1
GO:1905959	positive regulation of cellular response to alcohol	1/178	92/38824	0.345097062118952	0.430027491737011	0.298755941627818	A0A6A6KLT6	1
GO:0000502	proteasome complex	1/178	94/38824	0.351102760522297	0.435251356019376	0.302385152602935	A0A6A6NEW5	1
GO:0010942	obsolete positive regulation of cell death	1/178	94/38824	0.351102760522297	0.435251356019376	0.302385152602935	A0A6A6NLL8	1
GO:0061077	chaperone-mediated protein folding	1/178	94/38824	0.351102760522297	0.435251356019376	0.302385152602935	A0A6A6KIT0	1
GO:0065004	protein-DNA complex assembly	1/178	94/38824	0.351102760522297	0.435251356019376	0.302385152602935	A0A6A6LFS6	1
GO:1905369	endopeptidase complex	1/178	94/38824	0.351102760522297	0.435251356019376	0.302385152602935	A0A6A6NEW5	1
GO:0071446	cellular response to salicylic acid stimulus	1/178	95/38824	0.354085040631438	0.438495406354722	0.304638913888544	A0A6A6K346	1
GO:0098662	inorganic cation transmembrane transport	3/178	462/38824	0.355528021934167	0.439828480743299	0.305565049779555	A0A6A6NHZ8/A0A6A6LNC7/A0A6A6M0W9	3
GO:0008283	cell population proliferation	1/178	96/38824	0.357053691068258	0.440353986928992	0.30593013828751	A0A6A6KGH1	1
GO:0032506	cytokinetic process	1/178	96/38824	0.357053691068258	0.440353986928992	0.30593013828751	A0A6A6K537	1
GO:0048444	floral organ morphogenesis	1/178	96/38824	0.357053691068258	0.440353986928992	0.30593013828751	A0A6A6MSU9	1
GO:0043604	amide biosynthetic process	3/178	464/38824	0.358022274423482	0.44109520462852	0.306445089531393	A0A6A6MJ25/A0A6A6M4S8/A0A6A6KJT7	3
GO:0017016	small GTPase binding	1/178	97/38824	0.360008773773016	0.442633738245511	0.307513965517934	A0A6A6MHF4	1
GO:0031267	small GTPase binding	1/178	97/38824	0.360008773773016	0.442633738245511	0.307513965517934	A0A6A6MHF4	1
GO:0061024	membrane organization	2/178	276/38824	0.36142160544361	0.443915994403615	0.308404796111985	A0A6A6LWQ0/A0A6A6MZF6	2
GO:0022890	inorganic cation transmembrane transporter activity	3/178	468/38824	0.363006903787553	0.445407243911108	0.309440822085612	A0A6A6NHZ8/A0A6A6LNC7/A0A6A6M0W9	3
GO:0034754	hormone metabolic process	1/178	99/38824	0.365878482349153	0.447102015090614	0.310618242062953	A0A6A6MCM9	1
GO:0044463	obsolete cell projection part	1/178	99/38824	0.365878482349153	0.447102015090614	0.310618242062953	A0A6A6LRN3	1
GO:0046488	phosphatidylinositol metabolic process	1/178	99/38824	0.365878482349153	0.447102015090614	0.310618242062953	A0A6A6NFT0	1
GO:0120038	obsolete plasma membrane bounded cell projection part	1/178	99/38824	0.365878482349153	0.447102015090614	0.310618242062953	A0A6A6LRN3	1
GO:0043087	regulation of GTPase activity	1/178	100/38824	0.368793230706593	0.450205368105708	0.312774255736597	A0A6A6LS10	1
GO:0046914	transition metal ion binding	3/178	473/38824	0.369229471718979	0.45027984355973	0.312825996578339	A0A6A6KGD7/A0A6A6MHF4/A0A6A6LVX3	3
GO:0051188	obsolete cofactor biosynthetic process	2/178	281/38824	0.369637164292143	0.450319387970124	0.312853469537139	A0A6A6KJT7/A0A6A6M0W9	2
GO:0009846	pollen germination	1/178	102/38824	0.374582819702436	0.455881727832579	0.316717831967897	A0A6A6K7R5	1
GO:2000024	regulation of leaf development	1/178	103/38824	0.377457781173769	0.458915235469628	0.318825321484163	A0A6A6MSU9	1
GO:0010118	stomatal movement	1/178	104/38824	0.380319600727786	0.460993455427619	0.320269137454977	A0A6A6NFT0	1
GO:0048573	photoperiodism, flowering	1/178	104/38824	0.380319600727786	0.460993455427619	0.320269137454977	A0A6A6MY07	1
GO:1905368	peptidase complex	1/178	104/38824	0.380319600727786	0.460993455427619	0.320269137454977	A0A6A6NEW5	1
GO:0006766	vitamin metabolic process	1/178	105/38824	0.383168338100473	0.463977805974337	0.322342475729539	A0A6A6M0W9	1
GO:0051093	negative regulation of developmental process	2/178	291/38824	0.385941590577031	0.466000868520517	0.323747971814254	A0A6A6MY07/A0A6A6MNV5	2
GO:0015144	carbohydrate transmembrane transporter activity	1/178	106/38824	0.386004052757828	0.466000868520517	0.323747971814254	A0A6A6NHZ8	1
GO:0060548	obsolete negative regulation of cell death	1/178	106/38824	0.386004052757828	0.466000868520517	0.323747971814254	A0A6A6NKF1	1
GO:0010114	response to red light	1/178	107/38824	0.388826803897068	0.46799615313589	0.325134169547039	A0A6A6NG11	1
GO:0022008	neurogenesis	1/178	107/38824	0.388826803897068	0.46799615313589	0.325134169547039	A0A6A6MJ25	1
GO:0034219	carbohydrate transmembrane transport	1/178	107/38824	0.388826803897068	0.46799615313589	0.325134169547039	A0A6A6NHZ8	1
GO:0080008	Cul4-RING E3 ubiquitin ligase complex	1/178	108/38824	0.391636650447842	0.470434414952363	0.326828119861642	A0A6A6MY07	1
GO:0090406	pollen tube	1/178	108/38824	0.391636650447842	0.470434414952363	0.326828119861642	A0A6A6NLL8	1
GO:0060284	regulation of cell development	1/178	109/38824	0.394433651073431	0.473320381288117	0.328833107000165	A0A6A6MSU9	1
GO:0009873	ethylene-activated signaling pathway	1/178	110/38824	0.397217864171944	0.475710016972388	0.330493274949238	A0A6A6KLT6	1
GO:0048825	cotyledon development	1/178	110/38824	0.397217864171944	0.475710016972388	0.330493274949238	A0A6A6MY07	1
GO:0008643	carbohydrate transport	1/178	111/38824	0.399989347877513	0.477599221346284	0.33180577483005	A0A6A6NHZ8	1
GO:0022836	gated channel activity	1/178	111/38824	0.399989347877513	0.477599221346284	0.33180577483005	A0A6A6M0W9	1
GO:1901136	carbohydrate derivative catabolic process	1/178	111/38824	0.399989347877513	0.477599221346284	0.33180577483005	A0A6A6MCM9	1
GO:0010016	shoot system morphogenesis	2/178	303/38824	0.405262569184587	0.483414595448812	0.335845929469701	A0A6A6K346/A0A6A6MSU9	2
GO:0044445	obsolete cytosolic part	2/178	306/38824	0.410048070590485	0.488637224139604	0.339474282033831	A0A6A6NEW5/A0A6A6KIT0	2
GO:0005770	late endosome	1/178	115/38824	0.410949142280019	0.489225169380974	0.339882749254151	A0A6A6K2Y0	1
GO:0006732	obsolete coenzyme metabolic process	2/178	307/38824	0.411639097404074	0.489560869063319	0.340115972191359	A0A6A6KJT7/A0A6A6M0W9	2
GO:0009648	photoperiodism	1/178	116/38824	0.413657841876344	0.490019161156577	0.340434364592991	A0A6A6MY07	1
GO:0043401	steroid hormone mediated signaling pathway	1/178	116/38824	0.413657841876344	0.490019161156577	0.340434364592991	A0A6A6LFS6	1
GO:0071383	cellular response to steroid hormone stimulus	1/178	116/38824	0.413657841876344	0.490019161156577	0.340434364592991	A0A6A6LFS6	1
GO:0071824	protein-DNA complex organization	1/178	116/38824	0.413657841876344	0.490019161156577	0.340434364592991	A0A6A6LFS6	1
GO:0010565	regulation of cellular ketone metabolic process	1/178	118/38824	0.419038139191301	0.495414548797597	0.344182739164646	A0A6A6LX95	1
GO:0048545	response to steroid hormone	1/178	118/38824	0.419038139191301	0.495414548797597	0.344182739164646	A0A6A6LFS6	1
GO:0009856	pollination	2/178	313/38824	0.421140782938701	0.497410373549647	0.345569312150281	A0A6A6MF24/A0A6A6K7R5	2
GO:0044706	multi-multicellular organism process	2/178	314/38824	0.422716855465652	0.498780950401949	0.346521502384512	A0A6A6MF24/A0A6A6K7R5	2
GO:0015711	organic anion transport	2/178	316/38824	0.425862415427975	0.501998917989754	0.348757143024461	A0A6A6MVT6/A0A6A6MW42	2
GO:0005667	transcription regulator complex	1/178	121/38824	0.427016671444962	0.502865560092203	0.349359231221951	A0A6A6LFS6	1
GO:0019866	organelle inner membrane	2/178	318/38824	0.428999108867695	0.504483633299476	0.350483366292268	A0A6A6KEF4/A0A6A6LAR5	2
GO:0002239	response to oomycetes	1/178	122/38824	0.429651894360054	0.504483633299476	0.350483366292268	A0A6A6KHM7	1
GO:0009630	gravitropism	1/178	122/38824	0.429651894360054	0.504483633299476	0.350483366292268	A0A6A6NG11	1
GO:0005261	monoatomic cation channel activity	1/178	125/38824	0.437485470408884	0.511678912758929	0.355482192021992	A0A6A6M0W9	1
GO:0016810	hydrolase activity, acting on carbon-nitrogen (but not peptide) bonds	1/178	125/38824	0.437485470408884	0.511678912758929	0.355482192021992	A0A6A6MCM9	1
GO:0055067	obsolete monovalent inorganic cation homeostasis	1/178	125/38824	0.437485470408884	0.511678912758929	0.355482192021992	A0A6A6M0W9	1
GO:0060918	auxin transport	1/178	125/38824	0.437485470408884	0.511678912758929	0.355482192021992	A0A6A6KLT6	1
GO:0008219	cell death	2/178	325/38824	0.439906271201155	0.514009275015956	0.357101180537401	A0A6A6MHF4/A0A6A6KHM7	2
GO:0009311	oligosaccharide metabolic process	1/178	128/38824	0.44521205060731	0.519197726655756	0.360705789045051	A0A6A6NLL8	1
GO:0015980	energy derivation by oxidation of organic compounds	1/178	128/38824	0.44521205060731	0.519197726655756	0.360705789045051	A0A6A6NLL8	1
GO:0044270	cellular nitrogen compound catabolic process	2/178	330/38824	0.44762757213909	0.520655874692065	0.361718818207119	A0A6A6KQY7/A0A6A6KTN1	2
GO:0009914	hormone transport	1/178	129/38824	0.447764052235176	0.520655874692065	0.361718818207119	A0A6A6KLT6	1
GO:0048467	gynoecium development	1/178	129/38824	0.447764052235176	0.520655874692065	0.361718818207119	A0A6A6LRN3	1
GO:0002682	regulation of immune system process	2/178	331/38824	0.449164732920713	0.521778973383209	0.362499076245177	A0A6A6MJ25/A0A6A6K346	2
GO:0003712	transcription coregulator activity	1/178	130/38824	0.450304380409414	0.522092035257292	0.362716571862961	A0A6A6LFS6	1
GO:0045089	positive regulation of innate immune response	1/178	130/38824	0.450304380409414	0.522092035257292	0.362716571862961	A0A6A6K346	1
GO:0006261	DNA-templated DNA replication	1/178	131/38824	0.452833088226831	0.524011288208483	0.364049947597473	A0A6A6MN19	1
GO:0008654	phospholipid biosynthetic process	1/178	131/38824	0.452833088226831	0.524011288208483	0.364049947597473	A0A6A6NGX5	1
GO:0046700	heterocycle catabolic process	2/178	334/38824	0.453761824414815	0.524580143832156	0.364445152557077	A0A6A6KQY7/A0A6A6KTN1	2
GO:0046873	metal ion transmembrane transporter activity	2/178	335/38824	0.455289356948453	0.525839488294652	0.365320065552074	A0A6A6LNC7/A0A6A6M0W9	2
GO:0019439	aromatic compound catabolic process	2/178	336/38824	0.456814457018029	0.526775670924772	0.365970466116158	A0A6A6KQY7/A0A6A6KTN1	2
GO:0009629	response to gravity	1/178	133/38824	0.457855853978781	0.526775670924772	0.365970466116158	A0A6A6NG11	1
GO:0019898	extrinsic component of membrane	1/178	133/38824	0.457855853978781	0.526775670924772	0.365970466116158	A0A6A6NFT0	1
GO:0051345	positive regulation of hydrolase activity	1/178	133/38824	0.457855853978781	0.526775670924772	0.365970466116158	A0A6A6KM44	1
GO:0006887	exocytosis	1/178	134/38824	0.460350016910516	0.528631598366143	0.367259847285952	A0A6A6LS10	1
GO:0009152	purine ribonucleotide biosynthetic process	1/178	134/38824	0.460350016910516	0.528631598366143	0.367259847285952	A0A6A6KJT7	1
GO:0003924	GTPase activity	1/178	135/38824	0.46283276948198	0.529961186429748	0.368183561098562	A0A6A6MI22	1
GO:0007399	nervous system development	1/178	135/38824	0.46283276948198	0.529961186429748	0.368183561098562	A0A6A6MJ25	1
GO:0015078	proton transmembrane transporter activity	1/178	135/38824	0.46283276948198	0.529961186429748	0.368183561098562	A0A6A6NHZ8	1
GO:0006164	purine nucleotide biosynthetic process	1/178	136/38824	0.465304163600004	0.531776186971433	0.369444508843311	A0A6A6KJT7	1
GO:0009308	amine metabolic process	1/178	136/38824	0.465304163600004	0.531776186971433	0.369444508843311	A0A6A6LHM1	1
GO:0071369	cellular response to ethylene stimulus	1/178	137/38824	0.467764250936625	0.53407906862412	0.371044405570441	A0A6A6KLT6	1
GO:0051050	positive regulation of transport	1/178	138/38824	0.470213082930144	0.536364733380393	0.372632341085326	A0A6A6KIT0	1
GO:0009735	response to cytokinin	2/178	348/38824	0.47492246911102	0.540884841152213	0.375772626484695	A0A6A6KGH1/A0A6A6KNU3	2
GO:0019901	protein kinase binding	1/178	140/38824	0.475077185478694	0.540884841152213	0.375772626484695	A0A6A6LZ21	1
GO:0031050	ncRNA processing	1/178	141/38824	0.477492557751075	0.542091834722128	0.3766111693859	A0A6A6LS86	1
GO:0070918	regulatory ncRNA processing	1/178	141/38824	0.477492557751075	0.542091834722128	0.3766111693859	A0A6A6LS86	1
GO:0071359	cellular response to dsRNA	1/178	141/38824	0.477492557751075	0.542091834722128	0.3766111693859	A0A6A6LS86	1
GO:0009624	response to nematode	1/178	142/38824	0.479896878117135	0.543876649841385	0.377851146205594	A0A6A6NHZ8	1
GO:0009408	response to heat	2/178	352/38824	0.480877604568091	0.543876649841385	0.377851146205594	A0A6A6KLT6/A0A6A6LLZ9	2
GO:0034470	ncRNA processing	2/178	352/38824	0.480877604568091	0.543876649841385	0.377851146205594	A0A6A6KQY7/A0A6A6KTN1	2
GO:0051301	cell division	2/178	352/38824	0.480877604568091	0.543876649841385	0.377851146205594	A0A6A6K537/A0A6A6KLT6	2
GO:0000790	chromatin	1/178	143/38824	0.482290196862162	0.544960674420523	0.378604258018468	A0A6A6LHE0	1
GO:0006650	glycerophospholipid metabolic process	1/178	144/38824	0.484672564043945	0.546109931317121	0.379402689125579	A0A6A6NFT0	1
GO:0043331	response to dsRNA	1/178	144/38824	0.484672564043945	0.546109931317121	0.379402689125579	A0A6A6LS86	1
GO:0071103	DNA conformation change	1/178	144/38824	0.484672564043945	0.546109931317121	0.379402689125579	A0A6A6MN19	1
GO:0006875	obsolete intracellular metal ion homeostasis	1/178	145/38824	0.487044029493795	0.547753360255439	0.38054443975641	A0A6A6M0W9	1
GO:0022604	regulation of cell morphogenesis	1/178	145/38824	0.487044029493795	0.547753360255439	0.38054443975641	A0A6A6MSU9	1
GO:0000160	phosphorelay signal transduction system	1/178	146/38824	0.489404642817565	0.548865019982316	0.381316750724556	A0A6A6KLT6	1
GO:0009606	tropism	1/178	146/38824	0.489404642817565	0.548865019982316	0.381316750724556	A0A6A6NG11	1
GO:0010256	endomembrane system organization	1/178	146/38824	0.489404642817565	0.548865019982316	0.381316750724556	A0A6A6LS10	1
GO:0008047	enzyme activator activity	1/178	147/38824	0.491754453396666	0.549958382177073	0.382076349723019	A0A6A6MF24	1
GO:0009860	pollen tube growth	1/178	147/38824	0.491754453396666	0.549958382177073	0.382076349723019	A0A6A6K7R5	1
GO:0071236	cellular response to antibiotic	1/178	147/38824	0.491754453396666	0.549958382177073	0.382076349723019	A0A6A6K346	1
GO:0070011	peptidase activity	2/178	360/38824	0.492663471402249	0.55046197922039	0.382426217142587	A0A6A6M0P8/A0A6A6MW43	2
GO:0006412	translation	2/178	363/38824	0.497039810535565	0.554835137342026	0.385464411206039	A0A6A6MJ25/A0A6A6M4S8	2
GO:0000323	lytic vacuole	1/178	150/38824	0.49873955913458	0.556215121711427	0.386423137188991	A0A6A6NFT0	1
GO:1901361	organic cyclic compound catabolic process	2/178	365/38824	0.499944084428625	0.557040762594569	0.386996740328858	A0A6A6KQY7/A0A6A6KTN1	2
GO:1902600	proton transmembrane transport	1/178	152/38824	0.503343177887303	0.560307804698297	0.389266474843027	A0A6A6NHZ8	1
GO:0004857	enzyme inhibitor activity	1/178	154/38824	0.507904751969398	0.564861633330192	0.392430187366239	A0A6A6LHM1	1
GO:0010029	regulation of seed germination	1/178	155/38824	0.510169891719836	0.565807643312202	0.393087415353741	A0A6A6M0W9	1
GO:0022412	cellular process involved in reproduction in multicellular organism	1/178	155/38824	0.510169891719836	0.565807643312202	0.393087415353741	A0A6A6LX95	1
GO:0035194	regulatory ncRNA-mediated post-transcriptional gene silencing	1/178	155/38824	0.510169891719836	0.565807643312202	0.393087415353741	A0A6A6LS86	1
GO:0072522	purine-containing compound biosynthetic process	1/178	156/38824	0.512424663223466	0.567783560358411	0.394460157722685	A0A6A6KJT7	1
GO:0009411	response to UV	1/178	157/38824	0.51466911367206	0.569744406279033	0.395822429625433	A0A6A6N6V2	1
GO:0008509	monoatomic anion transmembrane transporter activity	2/178	376/38824	0.515725300898568	0.569862210937644	0.395904272861942	A0A6A6MVT6/A0A6A6MW42	2
GO:0043043	peptide biosynthetic process	2/178	376/38824	0.515725300898568	0.569862210937644	0.395904272861942	A0A6A6MJ25/A0A6A6M4S8	2
GO:0005216	monoatomic ion channel activity	1/178	158/38824	0.516903290043807	0.570638406672097	0.396443524635351	A0A6A6M0W9	1
GO:0007034	vacuolar transport	1/178	159/38824	0.519127239104279	0.572566807835602	0.397783255969997	A0A6A6NF37	1
GO:0042254	ribosome biogenesis	2/178	379/38824	0.519972172664924	0.572972091090826	0.398064821178889	A0A6A6KQY7/A0A6A6KTN1	2
GO:1900140	regulation of seedling development	1/178	163/38824	0.52792169015655	0.581182344001459	0.403768786358908	A0A6A6M0W9	1
GO:0098656	monoatomic anion transmembrane transport	2/178	385/38824	0.528391614421326	0.581182344001459	0.403768786358908	A0A6A6MVT6/A0A6A6MW42	2
GO:0062012	regulation of small molecule metabolic process	1/178	165/38824	0.532258752252271	0.584899727749749	0.406351389805089	A0A6A6LX95	1
GO:0006260	DNA replication	1/178	166/38824	0.534412401909508	0.586192762606407	0.407249708758135	A0A6A6MN19	1
GO:0009637	response to blue light	1/178	166/38824	0.534412401909508	0.586192762606407	0.407249708758135	A0A6A6NG11	1
GO:0008233	peptidase activity	2/178	391/38824	0.536711212014272	0.587640013154312	0.408255167033522	A0A6A6M0P8/A0A6A6MW43	2
GO:0061630	ubiquitin protein ligase activity	2/178	391/38824	0.536711212014272	0.587640013154312	0.408255167033522	A0A6A6LHE0/A0A6A6LX95	2
GO:0061659	ubiquitin-like protein ligase activity	2/178	396/38824	0.543567343196324	0.594604204043381	0.413093447019612	A0A6A6LHE0/A0A6A6LX95	2
GO:0016441	post-transcriptional gene silencing	1/178	173/38824	0.549214349068572	0.599688097254128	0.416625414934447	A0A6A6LS86	1
GO:0016835	carbon-oxygen lyase activity	1/178	173/38824	0.549214349068572	0.599688097254128	0.416625414934447	A0A6A6MCM9	1
GO:0002831	regulation of response to biotic stimulus	1/178	175/38824	0.55335686099661	0.60366203017812	0.419386252544799	A0A6A6KHM7	1
GO:0030258	lipid modification	1/178	176/38824	0.555413899438552	0.605355748706869	0.420562941206877	A0A6A6NFT0	1
GO:0031625	ubiquitin protein ligase binding	1/178	181/38824	0.56555863451345	0.615853322519183	0.427855992487011	A0A6A6MY07	1
GO:0010564	regulation of cell cycle process	1/178	182/38824	0.56755978771213	0.616468471031899	0.428283358822161	A0A6A6LZ21	1
GO:0044389	ubiquitin-like protein ligase binding	1/178	182/38824	0.56755978771213	0.616468471031899	0.428283358822161	A0A6A6MY07	1
GO:0045892	negative regulation of DNA-templated transcription	2/178	414/38824	0.567664717075207	0.616468471031899	0.428283358822161	A0A6A6LFS6/A0A6A6KGH1	2
GO:0000139	Golgi membrane	1/178	183/38824	0.569551774612064	0.617958525799707	0.429318554766113	A0A6A6LS10	1
GO:0009626	plant-type hypersensitive response	1/178	186/38824	0.575473154076575	0.622694125240658	0.432608550167194	A0A6A6MHF4	1
GO:0034050	programmed cell death induced by symbiont	1/178	186/38824	0.575473154076575	0.622694125240658	0.432608550167194	A0A6A6MHF4	1
GO:0048581	negative regulation of post-embryonic development	1/178	186/38824	0.575473154076575	0.622694125240658	0.432608550167194	A0A6A6MY07	1
GO:0009753	response to jasmonic acid	2/178	422/38824	0.578078449760717	0.624949675416992	0.43417556397391	A0A6A6KGD7/A0A6A6LVX3	2
GO:0008134	transcription factor binding	1/178	189/38824	0.581313528559446	0.6278813989841	0.436212340346849	A0A6A6LFS6	1
GO:0051052	regulation of DNA metabolic process	1/178	190/38824	0.583242509843681	0.629398391917641	0.437266251226993	A0A6A6LHE0	1
GO:0002252	immune effector process	1/178	191/38824	0.585162653583595	0.63090313054835	0.438311648591485	A0A6A6MHF4	1
GO:0030003	intracellular monoatomic cation homeostasis	1/178	193/38824	0.588976589292553	0.633876149911268	0.440377114675197	A0A6A6M0W9	1
GO:0031047	regulatory ncRNA-mediated gene silencing	1/178	193/38824	0.588976589292553	0.633876149911268	0.440377114675197	A0A6A6LS86	1
GO:0030001	metal ion transport	2/178	432/38824	0.590837667263215	0.635309319637866	0.441372790485254	A0A6A6LNC7/A0A6A6M0W9	2
GO:0000281	mitotic cytokinesis	1/178	197/38824	0.596500169494293	0.640823816824666	0.44520391484661	A0A6A6K537	1
GO:0090697	post-embryonic plant organ morphogenesis	1/178	199/38824	0.600210445148071	0.644233035937107	0.447572424966832	A0A6A6MSU9	1
GO:0022838	channel activity	1/178	202/38824	0.605712342126798	0.648977509421569	0.45086858549288	A0A6A6M0W9	1
GO:0061640	cytoskeleton-dependent cytokinesis	1/178	202/38824	0.605712342126798	0.648977509421569	0.45086858549288	A0A6A6K537	1
GO:0006873	intracellular monoatomic ion homeostasis	1/178	203/38824	0.607529524124142	0.649489722751234	0.451224438964015	A0A6A6M0W9	1
GO:0045088	regulation of innate immune response	1/178	203/38824	0.607529524124142	0.649489722751234	0.451224438964015	A0A6A6K346	1
GO:0000910	cytokinesis	1/178	204/38824	0.609338377978416	0.649489722751234	0.451224438964015	A0A6A6K537	1
GO:0006974	DNA damage response	2/178	447/38824	0.609437856514908	0.649489722751234	0.451224438964015	A0A6A6MY07/A0A6A6LHM1	2
GO:1902679	negative regulation of RNA biosynthetic process	2/178	447/38824	0.609437856514908	0.649489722751234	0.451224438964015	A0A6A6LFS6/A0A6A6KGH1	2
GO:1903507	obsolete negative regulation of nucleic acid-templated transcription	2/178	447/38824	0.609437856514908	0.649489722751234	0.451224438964015	A0A6A6LFS6/A0A6A6KGH1	2
GO:0035690	cellular response to xenobiotic stimulus	1/178	205/38824	0.611138941642834	0.650724693852175	0.452082418886774	A0A6A6K346	1
GO:0032101	regulation of response to external stimulus	1/178	208/38824	0.616491268454014	0.65526086992455	0.455233867526529	A0A6A6KHM7	1
GO:0048868	pollen tube development	1/178	208/38824	0.616491268454014	0.65526086992455	0.455233867526529	A0A6A6K7R5	1
GO:0006073	obsolete cellular glucan metabolic process	1/178	213/38824	0.625249502111254	0.663981772153544	0.46129259960141	A0A6A6NLL8	1
GO:0046486	glycerolipid metabolic process	1/178	214/38824	0.62697713383859	0.665227728210706	0.462158211177964	A0A6A6NFT0	1
GO:0015291	secondary active transmembrane transporter activity	1/178	218/38824	0.633808821064499	0.671882142471201	0.46678127792736	A0A6A6NHZ8	1
GO:0003735	structural constituent of ribosome	1/178	219/38824	0.635497212243345	0.67248382247973	0.467199287196444	A0A6A6NEW5	1
GO:0044042	glucan metabolic process	1/178	219/38824	0.635497212243345	0.67248382247973	0.467199287196444	A0A6A6NLL8	1
GO:0015267	channel activity	1/178	226/38824	0.647101164866297	0.682956374529073	0.474474954935988	A0A6A6M0W9	1
GO:0022803	passive transmembrane transporter activity	1/178	226/38824	0.647101164866297	0.682956374529073	0.474474954935988	A0A6A6M0W9	1
GO:0055065	obsolete metal ion homeostasis	1/178	226/38824	0.647101164866297	0.682956374529073	0.474474954935988	A0A6A6M0W9	1
GO:1901617	organic hydroxy compound biosynthetic process	1/178	227/38824	0.648728606512335	0.684072344301232	0.475250260251382	A0A6A6LHM1	1
GO:0010243	response to organonitrogen compound	2/178	483/38824	0.651449123794065	0.68633797063466	0.476824274335659	A0A6A6L4K0/A0A6A6KU09	2
GO:0006820	monoatomic anion transport	2/178	486/38824	0.65478384827217	0.689246156075968	0.478844697905409	A0A6A6MVT6/A0A6A6MW42	2
GO:0006518	peptide metabolic process	2/178	489/38824	0.658093243197878	0.690911541415095	0.480001702456803	A0A6A6MJ25/A0A6A6M4S8	2
GO:0034660	ncRNA metabolic process	2/178	489/38824	0.658093243197878	0.690911541415095	0.480001702456803	A0A6A6KQY7/A0A6A6KTN1	2
GO:0051253	negative regulation of RNA metabolic process	2/178	489/38824	0.658093243197878	0.690911541415095	0.480001702456803	A0A6A6LFS6/A0A6A6KGH1	2
GO:0000785	chromatin	1/178	235/38824	0.661482303827329	0.69325656296314	0.48163087532176	A0A6A6LHE0	1
GO:0010228	vegetative to reproductive phase transition of meristem	1/178	235/38824	0.661482303827329	0.69325656296314	0.48163087532176	A0A6A6MY07	1
GO:0098754	detoxification	1/178	239/38824	0.667685400470484	0.699147016199459	0.48572319020173	A0A6A6MCM9	1
GO:0010200	response to chitin	1/178	240/38824	0.669218431407797	0.700141340618445	0.486413984008604	A0A6A6L4K0	1
GO:0031461	cullin-RING ubiquitin ligase complex	1/178	241/38824	0.670744429728588	0.701126581597828	0.487098467215333	A0A6A6MY07	1
GO:0022626	cytosolic ribosome	1/178	247/38824	0.679754521034375	0.709926392725196	0.493212020209084	A0A6A6NEW5	1
GO:0044454	obsolete nuclear chromosome part	1/178	250/38824	0.684167192347262	0.713293336938935	0.495551160399681	A0A6A6LHE0	1
GO:0055082	intracellular chemical homeostasis	1/178	250/38824	0.684167192347262	0.713293336938935	0.495551160399681	A0A6A6M0W9	1
GO:0016458	obsolete gene silencing	1/178	263/38824	0.702600551947012	0.731875574944805	0.508460925751128	A0A6A6LS86	1
GO:0051241	negative regulation of multicellular organismal process	1/178	265/38824	0.705339879480802	0.734091808653046	0.510000624958958	A0A6A6MY07	1
GO:0009642	response to light intensity	1/178	268/38824	0.709401896055775	0.737040930967038	0.512049488882364	A0A6A6NG11	1
GO:1901605	alpha-amino acid metabolic process	1/178	268/38824	0.709401896055775	0.737040930967038	0.512049488882364	A0A6A6LHM1	1
GO:1901699	cellular response to nitrogen compound	1/178	269/38824	0.710743489128242	0.737796009475684	0.512574069741002	A0A6A6LS86	1
GO:0000228	nuclear chromosome	1/178	271/38824	0.713408226254854	0.739922101560782	0.514051144242228	A0A6A6LHE0	1
GO:0043900	obsolete regulation of multi-organism process	1/178	277/38824	0.721256853845932	0.747416428855888	0.519257729520933	A0A6A6KHM7	1
GO:0044264	obsolete cellular polysaccharide metabolic process	1/178	290/38824	0.737536584636237	0.763627179951237	0.53051993554507	A0A6A6NLL8	1
GO:0005777	peroxisome	1/178	294/38824	0.742352857787407	0.766629457267546	0.532605728206927	A0A6A6KIV6	1
GO:0012501	programmed cell death	1/178	294/38824	0.742352857787407	0.766629457267546	0.532605728206927	A0A6A6MHF4	1
GO:0042579	microbody	1/178	294/38824	0.742352857787407	0.766629457267546	0.532605728206927	A0A6A6KIV6	1
GO:0090696	post-embryonic plant organ development	1/178	300/38824	0.749412968765495	0.773254997866375	0.537208735359798	A0A6A6MSU9	1
GO:0055080	monoatomic cation homeostasis	1/178	303/38824	0.752870542846765	0.776155198811098	0.539223611805605	A0A6A6M0W9	1
GO:0040029	epigenetic regulation of gene expression	1/178	305/38824	0.755149194917248	0.777168982762176	0.539927924866354	A0A6A6LS86	1
GO:0048438	floral whorl development	1/178	305/38824	0.755149194917248	0.777168982762176	0.539927924866354	A0A6A6LRN3	1
GO:0005840	ribosome	1/178	312/38824	0.762961188249992	0.784535926221072	0.545046011900955	A0A6A6NEW5	1
GO:0000151	ubiquitin ligase complex	1/178	322/38824	0.77369311827743	0.794890190011058	0.552239500428735	A0A6A6MY07	1
GO:0019725	cellular homeostasis	1/178	323/38824	0.774739365873571	0.795284207911279	0.552513239180468	A0A6A6M0W9	1
GO:0006091	generation of precursor metabolites and energy	1/178	324/38824	0.775780803573228	0.795672619049465	0.552783082708049	A0A6A6NLL8	1
GO:0098771	inorganic ion homeostasis	1/178	326/38824	0.777849337135536	0.797112898857936	0.553783698153935	A0A6A6M0W9	1
GO:0016746	acyltransferase activity	1/178	334/38824	0.785935424526209	0.804712038764036	0.559063100615015	A0A6A6KJT7	1
GO:0005198	structural molecule activity	1/178	336/38824	0.78791078856101	0.806046842517657	0.559990437959635	A0A6A6NEW5	1
GO:0072330	monocarboxylic acid biosynthetic process	1/178	343/38824	0.794682894597009	0.811870022039746	0.564036015311823	A0A6A6MCM9	1
GO:0016051	carbohydrate biosynthetic process	1/178	344/38824	0.795632621598951	0.811870022039746	0.564036015311823	A0A6A6NFK3	1
GO:0032504	multicellular organism reproduction	1/178	344/38824	0.795632621598951	0.811870022039746	0.564036015311823	A0A6A6LX95	1
GO:0090698	post-embryonic plant morphogenesis	1/178	347/38824	0.798455671158931	0.814058458275886	0.565556402591668	A0A6A6MSU9	1
GO:0006281	DNA repair	1/178	348/38824	0.799388043499127	0.814317192019484	0.565736154455642	A0A6A6MY07	1
GO:0009751	response to salicylic acid	1/178	355/38824	0.805795645781701	0.820148239981375	0.56978719830285	A0A6A6K346	1
GO:0043161	proteasome-mediated ubiquitin-dependent protein catabolic process	1/178	369/38824	0.818006638595947	0.831871157894183	0.577931541273854	A0A6A6LX95	1
GO:0005976	polysaccharide metabolic process	1/178	373/38824	0.82135307830613	0.834567056703943	0.579804481499581	A0A6A6NLL8	1
GO:0050801	monoatomic ion homeostasis	1/178	377/38824	0.824638324042219	0.837196268063166	0.581631091496516	A0A6A6M0W9	1
GO:0048507	meristem development	1/178	380/38824	0.827062769979908	0.838947864730253	0.58284799023365	A0A6A6KU09	1
GO:0048831	regulation of shoot system development	1/178	388/38824	0.833366231706423	0.844627937540294	0.586794146080625	A0A6A6MSU9	1
GO:0044436	obsolete thylakoid part	1/178	394/38824	0.837943410194344	0.847879383583777	0.58905304543715	A0A6A6LPJ9	1
GO:0005887	plasma membrane	1/178	395/38824	0.838694023594953	0.847879383583777	0.58905304543715	A0A6A6M0W9	1
GO:0048437	floral organ development	1/178	395/38824	0.838694023594953	0.847879383583777	0.58905304543715	A0A6A6MSU9	1
GO:0010498	proteasomal protein catabolic process	1/178	396/38824	0.839441179747861	0.847920383583698	0.589081529647622	A0A6A6LX95	1
GO:1901615	organic hydroxy compound metabolic process	1/178	403/38824	0.844575790908234	0.852389360041952	0.592186292239672	A0A6A6LHM1	1
GO:0006520	amino acid metabolic process	1/178	415/38824	0.853000904025536	0.86016897884928	0.597591080042658	A0A6A6LHM1	1
GO:0009505	plant-type cell wall	1/178	422/38824	0.857704173618579	0.86418556535877	0.600381550670304	A0A6A6LR99	1
GO:0044262	obsolete cellular carbohydrate metabolic process	1/178	429/38824	0.862257779461629	0.868044744424459	0.603062664547519	A0A6A6NLL8	1
GO:0009534	chloroplast thylakoid	1/178	433/38824	0.864794472942031	0.869668965105756	0.604191070494525	A0A6A6LPJ9	1
GO:0007389	pattern specification process	1/178	435/38824	0.866045344417815	0.869668965105756	0.604191070494525	A0A6A6MNV5	1
GO:0031976	plastid thylakoid	1/178	435/38824	0.866045344417815	0.869668965105756	0.604191070494525	A0A6A6LPJ9	1
GO:0051049	regulation of transport	1/178	439/38824	0.868512668102588	0.871417392745072	0.605405767591313	A0A6A6KIT0	1
GO:0044427	obsolete chromosomal part	1/178	452/38824	0.876223580617222	0.878419629691451	0.610270479575113	A0A6A6LHE0	1
GO:0006325	chromatin organization	1/178	457/38824	0.879068085725343	0.880535645133899	0.611740553461446	A0A6A6KGH1	1
GO:0009636	response to toxic substance	1/178	495/38824	0.898664715260257	0.898664715260257	0.624335486391336	A0A6A6MCM9	1
GO:0017144	xenobiotic metabolic process	1/178	495/38824	0.898664715260257	0.898664715260257	0.624335486391336	A0A6A6M0W9	1

## Sheet: Cluster1（n=210）KEGG analysis
ID	Description	GeneRatio	BgRatio	pvalue	p.adjust	qvalue	geneID	Count
map00660	C5-Branched dibasic acid metabolism	3/56	22/10633	0.000198497739475874	0.0103218824527454	0.00919357951256679	A0A6A6KBQ8/A0A6A6MJX5/A0A6A6MNF5	3
map00710	Carbon fixation by Calvin cycle	5/56	147/10633	0.00102213486481605	0.0265755064852174	0.0236704916062665	A0A6A6MRL3/A0A6A6MVL8/A0A6A6KCG9/A0A6A6KR49/A0A6A6NFK3	5
map00290	Valine, leucine and isoleucine biosynthesis	3/56	48/10633	0.00202356512296115	0.0350751287979933	0.0312410054071196	A0A6A6KBQ8/A0A6A6MJX5/A0A6A6MNF5	3
map00966	Glucosinolate biosynthesis	3/56	59/10633	0.00365124494031137	0.0400205065341972	0.0356457952936169	A0A6A6KBQ8/A0A6A6MJX5/A0A6A6MNF5	3
map00620	Pyruvate metabolism	5/56	199/10633	0.00384812562828819	0.0400205065341972	0.0356457952936169	A0A6A6MH88/A0A6A6KCG9/A0A6A6KR49/A0A6A6L0E4/A0A6A6NFK3	5
map00561	Glycerolipid metabolism	4/56	142/10633	0.00654300317184558	0.0567060274893283	0.0505073929054746	A0A6A6LZA7/A0A6A6M363/A0A6A6L0E4/A0A6A6NGX5	4
map04814	Motor proteins	4/56	238/10633	0.0363171804944133	0.26978476938707	0.240294126579577	A0A6A6KM44/A0A6A6LRN3/A0A6A6NB40/A0A6A6NDT6	4
map00040	Pentose and glucuronate interconversions	4/56	249/10633	0.0417685066603483	0.271495293292264	0.241817670138859	A0A6A6MRL3/A0A6A6MVL8/A0A6A6NLL8/A0A6A6L0E4	4
map04145	Phagosome	3/56	176/10633	0.0653468741145588	0.37755971710634	0.33628800713925	A0A6A6MMZ3/A0A6A6MPQ9/A0A6A6NFT0	3
map01210	2-Oxocarboxylic acid metabolism	3/56	185/10633	0.0735266887056308	0.38233878126928	0.340544663478711	A0A6A6KBQ8/A0A6A6MJX5/A0A6A6MNF5	3
map01230	Biosynthesis of amino acids	5/56	454/10633	0.0897998413293057	0.382647963251496	0.340820048240199	A0A6A6MRL3/A0A6A6MVL8/A0A6A6KBQ8/A0A6A6MJX5/A0A6A6MNF5	5
map04016	MAPK signaling pathway - plant	4/56	329/10633	0.0945421115772074	0.382647963251496	0.340820048240199	A0A6A6MCR9/A0A6A6NHN3/A0A6A6KU09/A0A6A6KLT6	4
map00020	Citrate cycle (TCA cycle)	2/56	99/10633	0.0956619908128739	0.382647963251496	0.340820048240199	A0A6A6KJT7/A0A6A6NFK3	2
map00030	Pentose phosphate pathway	2/56	111/10633	0.115770244024429	0.430003763519306	0.382999303539463	A0A6A6MRL3/A0A6A6MVL8	2
map04144	Endocytosis	4/56	371/10633	0.130836339841222	0.453565978116236	0.403985891439563	A0A6A6KSJ3/A0A6A6L3Y3/A0A6A6LP66/A0A6A6KX78	4
map03420	Nucleotide excision repair	2/56	129/10633	0.147687782489563	0.458470807825292	0.408354565674349	A0A6A6MY07/A0A6A6LS86	2
map00010	Glycolysis / Gluconeogenesis	3/56	257/10633	0.153065517026362	0.458470807825292	0.408354565674349	A0A6A6MH88/A0A6A6L0E4/A0A6A6NFK3	3
map00240	Pyrimidine metabolism	2/56	135/10633	0.158701433477986	0.458470807825292	0.408354565674349	A0A6A6MRL3/A0A6A6MVL8	2
map01232	Nucleotide metabolism	2/56	153/10633	0.192574919807055	0.493392936363527	0.439459295546462	A0A6A6MRL3/A0A6A6MVL8	2
map00950	Isoquinoline alkaloid biosynthesis	1/56	41/10633	0.194998790997189	0.493392936363527	0.439459295546462	A0A6A6LPJ9	1
map03272	Virion - Hepatitis viruses	1/56	42/10633	0.199254839685271	0.493392936363527	0.439459295546462	A0A6A6KSJ3	1
map04136	Autophagy - other	1/56	58/10633	0.264421053141147	0.544480203653389	0.484962124711521	A0A6A6K6I4	1
map00600	Sphingolipid metabolism	1/56	60/10633	0.272191320965757	0.544480203653389	0.484962124711521	A0A6A6NIS6	1
map00910	Nitrogen metabolism	1/56	67/10633	0.298757664926446	0.544480203653389	0.484962124711521	A0A6A6MCM9	1
map03020	RNA polymerase	1/56	67/10633	0.298757664926446	0.544480203653389	0.484962124711521	A0A6A6LS86	1
map00190	Oxidative phosphorylation	2/56	209/10633	0.301671318590301	0.544480203653389	0.484962124711521	A0A6A6MMZ3/A0A6A6MPQ9	2
map03030	DNA replication	1/56	68/10633	0.302474262575899	0.544480203653389	0.484962124711521	A0A6A6MN19	1
map00640	Propanoate metabolism	1/56	70/10633	0.309849512421434	0.544480203653389	0.484962124711521	A0A6A6MH88	1
map00100	Steroid biosynthesis	1/56	71/10633	0.313508361924832	0.544480203653389	0.484962124711521	A0A6A6MB56	1
map03018	RNA degradation	2/56	216/10633	0.315328495256227	0.544480203653389	0.484962124711521	A0A6A6MEE1/A0A6A6MWD1	2
map03022	Basal transcription factors	1/56	76/10633	0.331518757039627	0.544480203653389	0.484962124711521	A0A6A6LFS6	1
map03250	Viral life cycle - HIV-1	1/56	77/10633	0.335064740709778	0.544480203653389	0.484962124711521	A0A6A6MI22	1
map00350	Tyrosine metabolism	1/56	81/10633	0.349064861612082	0.550041600116009	0.489915595245028	A0A6A6LPJ9	1
map04712	Circadian rhythm - plant	1/56	85/10633	0.362775366573569	0.554832913583105	0.494183161895884	A0A6A6NG11	1
map03050	Proteasome	1/56	99/10633	0.408565312471329	0.607011321385974	0.540657857104917	A0A6A6NEW5	1
map00051	Fructose and mannose metabolism	1/56	106/10633	0.430232433577985	0.621446848501535	0.5535154116208	A0A6A6L8E3	1
map00052	Galactose metabolism	1/56	120/10633	0.47125394309759	0.642695007964408	0.572440897782064	A0A6A6NLL8	1
map03060	Protein export	1/56	120/10633	0.47125394309759	0.642695007964408	0.572440897782064	A0A6A6MBQ6	1
map00053	Ascorbate and aldarate metabolism	1/56	129/10633	0.496078177968282	0.642695007964408	0.572440897782064	A0A6A6L0E4	1
map00562	Inositol phosphate metabolism	1/56	130/10633	0.498764737567842	0.642695007964408	0.572440897782064	A0A6A6NFT0	1
map04070	Phosphatidylinositol signaling system	1/56	133/10633	0.506740294741168	0.642695007964408	0.572440897782064	A0A6A6NFT0	1
map03082	ATP-dependent chromatin remodeling	1/56	140/10633	0.52486838575833	0.649837049034122	0.578802229908935	A0A6A6KGH1	1
map00500	Starch and sucrose metabolism	2/56	372/10633	0.588237655923991	0.695927240715265	0.619854222499427	A0A6A6L7X2/A0A6A6NLL8	2
map01250	Biosynthesis of nucleotide sugars	1/56	167/10633	0.588861511374455	0.695927240715265	0.619854222499427	A0A6A6NLL8	1
map00564	Glycerophospholipid metabolism	1/56	174/10633	0.604019828729905	0.697978468754557	0.62168122723078	A0A6A6NGX5	1
map00460	Cyanoamino acid metabolism	1/56	203/10633	0.661181471395455	0.740255640438706	0.6593370076782	A0A6A6MCM9	1
map04141	Protein processing in endoplasmic reticulum	2/56	431/10633	0.669077213473446	0.740255640438706	0.6593370076782	A0A6A6M9G9/A0A6A6MIS9	2
map00270	Cysteine and methionine metabolism	1/56	216/10633	0.684096262705718	0.741104284597861	0.660092885066921	A0A6A6MH88	1
map00380	Tryptophan metabolism	1/56	262/10633	0.753603066720544	0.799742029989149	0.712320836427582	A0A6A6MCM9	1
map00520	Amino sugar and nucleotide sugar metabolism	1/56	277/10633	0.772835545889333	0.803748967724906	0.715889768823803	A0A6A6NLL8	1
map04120	Ubiquitin mediated proteolysis	1/56	363/10633	0.857771010434664	0.874590049854951	0.778987088939633	A0A6A6MY07	1
map03010	Ribosome	1/56	422/10633	0.897082530670242	0.897082530670242	0.799020877520054	A0A6A6NLL8	1

## Sheet: Cluster2（n=453）GO analysis
ID	Description	GeneRatio	BgRatio	pvalue	p.adjust	qvalue	geneID	Count
GO:0046686	response to cadmium ion	28/368	491/38824	5.09036e-14	8.86232e-11	6.36027e-11	A0A6A6K9I8/A0A6A6KCM9/A0A6A6KI41/A0A6A6M3M4/A0A6A6KPP7/A0A6A6KVB9/A0A6A6KX30/A0A6A6L0Q6/A0A6A6L3C0/A0A6A6L113/A0A6A6L604/A0A6A6L613/A0A6A6L8Q8/A0A6A6L8S5/A0A6A6L9K1/A0A6A6LHM1/A0A6A6LI30/A0A6A6LI33/A0A6A6LLD6/A0A6A6LW90/A0A6A6M3V2/A0A6A6M720/A0A6A6M734/A0A6A6MVC1/A0A6A6N420/A0A6A6N484/A0A6A6NLL8/A0A6A6NFK3	28
GO:0009920	cell plate formation involved in plant-type cell wall biogenesis	6/368	11/38824	3.09088e-10	2.69061e-07	1.93099e-07	A0A6A6LBY0/A0A6A6LCD1/A0A6A6MKG1/A0A6A6LKJ1/A0A6A6LNU3/A0A6A6NDE6	6
GO:0072583	clathrin-dependent endocytosis	8/368	36/38824	1.44992e-09	8.41436e-07	6.03878e-07	A0A6A6M6P7/A0A6A6L144/A0A6A6LBY0/A0A6A6LCD1/A0A6A6MKG1/A0A6A6LKJ1/A0A6A6LNU3/A0A6A6NDE6	8
GO:0070628	proteasome binding	6/368	15/38824	3.24277e-09	1.14446e-06	8.21353e-07	A0A6A6LBZ6/A0A6A6NIC8/A0A6A6NJA3/A0A6A6LME5/A0A6A6NCD1/A0A6A6MCN0	6
GO:0055086	nucleobase-containing small molecule metabolic process	21/368	453/38824	3.2868e-09	1.14446e-06	8.21353e-07	A0A6A6LD75/A0A6A6MCQ5/A0A6A6MCY2/A0A6A6NJP9/A0A6A6K9I8/A0A6A6KG57/A0A6A6M9F5/A0A6A6KI41/A0A6A6M3M4/A0A6A6KJ04/A0A6A6KJ77/A0A6A6LEW7/A0A6A6KPP7/A0A6A6KVE0/A0A6A6L8S5/A0A6A6LGU3/A0A6A6LW90/A0A6A6MAR7/A0A6A6N599/A0A6A6NLL8/A0A6A6MV72	21
GO:0009504	cell plate	9/368	69/38824	1.92433e-08	5.58377e-06	4.00733e-06	A0A6A6K537/A0A6A6K6U6/A0A6A6L144/A0A6A6LBY0/A0A6A6LCD1/A0A6A6MKG1/A0A6A6LKJ1/A0A6A6LNU3/A0A6A6NDE6	9
GO:0042546	cell wall biogenesis	15/368	267/38824	4.9916e-08	1.08022e-05	7.75249e-06	A0A6A6LD75/A0A6A6MCQ5/A0A6A6MCY2/A0A6A6NJP9/A0A6A6K3I9/A0A6A6LBY0/A0A6A6LCD1/A0A6A6MKG1/A0A6A6LKJ1/A0A6A6LNU3/A0A6A6NDE6/A0A6A6LSM1/A0A6A6LXC8/A0A6A6KQS6/A0A6A6L8D3	15
GO:0030276	clathrin binding	7/368	37/38824	5.23476e-08	1.08022e-05	7.75249e-06	A0A6A6KQH6/A0A6A6M6P7/A0A6A6L144/A0A6A6LBY0/A0A6A6LCD1/A0A6A6MKG1/A0A6A6LZ21	7
GO:0033356	UDP-L-arabinose metabolic process	5/368	12/38824	5.58415e-08	1.08022e-05	7.75249e-06	A0A6A6LD75/A0A6A6MCQ5/A0A6A6MCY2/A0A6A6NJP9/A0A6A6L8S5	5
GO:0048046	apoplast	17/368	375/38824	1.43995e-07	2.50695e-05	1.79918e-05	A0A6A6K9I8/A0A6A6KCG9/A0A6A6KJ04/A0A6A6KJ77/A0A6A6LEW7/A0A6A6KPP7/A0A6A6L113/A0A6A6L604/A0A6A6L613/A0A6A6L8Q8/A0A6A6LLD6/A0A6A6LW90/A0A6A6M8P1/A0A6A6MAR7/A0A6A6N420/A0A6A6N484/A0A6A6MV72	17
GO:0009832	plant-type cell wall biogenesis	13/368	214/38824	1.59315e-07	2.52153e-05	1.80964e-05	A0A6A6LD75/A0A6A6MCQ5/A0A6A6MCY2/A0A6A6NJP9/A0A6A6K3I9/A0A6A6LBY0/A0A6A6LCD1/A0A6A6MKG1/A0A6A6LKJ1/A0A6A6LNU3/A0A6A6NDE6/A0A6A6KQS6/A0A6A6L8D3	13
GO:0000919	cell plate assembly	6/368	28/38824	2.1996e-07	3.19125e-05	2.29028e-05	A0A6A6LBY0/A0A6A6LCD1/A0A6A6MKG1/A0A6A6LKJ1/A0A6A6LNU3/A0A6A6NDE6	6
GO:0044430	obsolete cytoskeletal part	19/368	493/38824	3.27359e-07	4.38409e-05	3.14636e-05	A0A6A6K537/A0A6A6K5W1/A0A6A6LE46/A0A6A6K6U6/A0A6A6K7R5/A0A6A6KW15/A0A6A6LBJ2/A0A6A6LBY0/A0A6A6LCD1/A0A6A6MKG1/A0A6A6LED6/A0A6A6LFD5/A0A6A6LY76/A0A6A6LZW1/A0A6A6M0F2/A0A6A6M4B5/A0A6A6N6F5/A0A6A6KQS6/A0A6A6L8D3	19
GO:0008092	cytoskeletal protein binding	16/368	362/38824	4.69974e-07	5.84446e-05	4.19443e-05	A0A6A6K537/A0A6A6K6U6/A0A6A6K7R5/A0A6A6KF29/A0A6A6KNB8/A0A6A6KVB9/A0A6A6KW15/A0A6A6L144/A0A6A6LBJ2/A0A6A6LBY0/A0A6A6LCD1/A0A6A6MKG1/A0A6A6LS10/A0A6A6M0F2/A0A6A6M4B5/A0A6A6MI22	16
GO:2000035	regulation of stem cell division	6/368	35/38824	8.961e-07	0.000104007	7.46435e-05	A0A6A6M9Y1/A0A6A6ME62/A0A6A6LQB6/A0A6A6LWC5/A0A6A6MDQ7/A0A6A6MUD6	6
GO:0004712	protein serine/threonine/tyrosine kinase activity	7/368	61/38824	1.82489e-06	0.000198571	0.00014251	A0A6A6M9Y1/A0A6A6ME62/A0A6A6LQB6/A0A6A6LWC5/A0A6A6M115/A0A6A6MDQ7/A0A6A6MUD6	7
GO:2000114	regulation of establishment of cell polarity	5/368	23/38824	2.17732e-06	0.00021388	0.000153497	A0A6A6L144/A0A6A6LBY0/A0A6A6LCD1/A0A6A6MKG1/A0A6A6LS10	5
GO:0000266	mitochondrial fission	6/368	41/38824	2.36617e-06	0.00021388	0.000153497	A0A6A6KVB9/A0A6A6L144/A0A6A6LBY0/A0A6A6LCD1/A0A6A6MKG1/A0A6A6MI22	6
GO:0000911	cytokinesis by cell plate formation	8/368	90/38824	2.38026e-06	0.00021388	0.000153497	A0A6A6K537/A0A6A6K6U6/A0A6A6LBY0/A0A6A6LCD1/A0A6A6MKG1/A0A6A6LKJ1/A0A6A6LNU3/A0A6A6NDE6	8
GO:0071669	plant-type cell wall organization or biogenesis	15/368	363/38824	2.45698e-06	0.00021388	0.000153497	A0A6A6LD75/A0A6A6MCQ5/A0A6A6MCY2/A0A6A6NJP9/A0A6A6K3I9/A0A6A6LBY0/A0A6A6LCD1/A0A6A6MKG1/A0A6A6LKJ1/A0A6A6LNU3/A0A6A6NDE6/A0A6A6NBV4/A0A6A6NDH3/A0A6A6KQS6/A0A6A6L8D3	15
GO:1902410	mitotic cytokinetic process	8/368	91/38824	2.58832e-06	0.000214584	0.000154002	A0A6A6K537/A0A6A6K6U6/A0A6A6LBY0/A0A6A6LCD1/A0A6A6MKG1/A0A6A6LKJ1/A0A6A6LNU3/A0A6A6NDE6	8
GO:0032506	cytokinetic process	8/368	96/38824	3.87589e-06	0.000300098	0.000215373	A0A6A6K537/A0A6A6K6U6/A0A6A6LBY0/A0A6A6LCD1/A0A6A6MKG1/A0A6A6LKJ1/A0A6A6LNU3/A0A6A6NDE6	8
GO:0015980	energy derivation by oxidation of organic compounds	9/368	128/38824	3.96453e-06	0.000300098	0.000215373	A0A6A6K9I8/A0A6A6L5W0/A0A6A6L6T6/A0A6A6M3V2/A0A6A6M720/A0A6A6M734/A0A6A6MDG1/A0A6A6MEL5/A0A6A6NLL8	9
GO:0044877	protein-containing complex binding	14/368	334/38824	4.5108e-06	0.000327221	0.000234838	A0A6A6K5W1/A0A6A6LE46/A0A6A6K7R5/A0A6A6KW15/A0A6A6LBZ6/A0A6A6NIC8/A0A6A6NJA3/A0A6A6LHM1/A0A6A6LME5/A0A6A6NCD1/A0A6A6M0F2/A0A6A6M4B5/A0A6A6MCN0/A0A6A6MNE9	14
GO:0004611	phosphoenolpyruvate carboxykinase activity	4/368	13/38824	5.30719e-06	0.000369592	0.000265248	A0A6A6KCG9/A0A6A6MDG1/A0A6A6MEL5/A0A6A6NFK3	4
GO:0006887	exocytosis	9/368	134/38824	5.77251e-06	0.000386536	0.000277407	A0A6A6NKG6/A0A6A6K3X0/A0A6A6KIX7/A0A6A6LG60/A0A6A6LS10/A0A6A6NEM2/A0A6A6KQV5/A0A6A6L7V5/A0A6A6L9Y5	9
GO:0009735	response to cytokinin	14/368	348/38824	7.19763e-06	0.000442723	0.000317731	A0A6A6KNU3/A0A6A6K9I8/A0A6A6KHW9/A0A6A6LY85/A0A6A6LZF7/A0A6A6L0S7/A0A6A6L0U9/A0A6A6M2P5/A0A6A6M2W3/A0A6A6KPP7/A0A6A6L9K1/A0A6A6N420/A0A6A6N484/A0A6A6LLI8	14
GO:0006099	tricarboxylic acid cycle	5/368	29/38824	7.33338e-06	0.000442723	0.000317731	A0A6A6K9I8/A0A6A6L5W0/A0A6A6L6T6/A0A6A6MDG1/A0A6A6MEL5	5
GO:0006734	NADH metabolic process	4/368	14/38824	7.37447e-06	0.000442723	0.000317731	A0A6A6K9I8/A0A6A6KG57/A0A6A6M9F5/A0A6A6LGU3	4
GO:0051301	cell division	14/368	352/38824	8.18955e-06	0.000453273	0.000325303	A0A6A6K537/A0A6A6K3I9/A0A6A6K6U6/A0A6A6KA78/G0XNX8/A0A6A6LBY0/A0A6A6LCD1/A0A6A6MKG1/A0A6A6LED6/A0A6A6LFD5/A0A6A6LKJ1/A0A6A6LNU3/A0A6A6NDE6/A0A6A6N4E3	14
GO:0009756	carbohydrate mediated signaling	8/368	107/38824	8.70468e-06	0.000453273	0.000325303	A0A6A6M5Z9/A0A6A6M9Y1/A0A6A6ME62/A0A6A6K3I9/A0A6A6LQB6/A0A6A6LWC5/A0A6A6MDQ7/A0A6A6MUD6	8
GO:0010182	sugar mediated signaling pathway	8/368	107/38824	8.70468e-06	0.000453273	0.000325303	A0A6A6M5Z9/A0A6A6M9Y1/A0A6A6ME62/A0A6A6K3I9/A0A6A6LQB6/A0A6A6LWC5/A0A6A6MDQ7/A0A6A6MUD6	8
GO:2000069	regulation of post-embryonic root development	6/368	51/38824	8.75057e-06	0.000453273	0.000325303	A0A6A6M9Y1/A0A6A6ME62/A0A6A6LQB6/A0A6A6LWC5/A0A6A6MDQ7/A0A6A6MUD6	6
GO:0006732	obsolete coenzyme metabolic process	13/368	307/38824	8.85196e-06	0.000453273	0.000325303	A0A6A6K9I8/A0A6A6KG57/A0A6A6M9F5/A0A6A6KJ04/A0A6A6KJ77/A0A6A6LEW7/A0A6A6KPP7/A0A6A6LGU3/A0A6A6LW90/A0A6A6MAR7/A0A6A6MV72/A0A6A6LDW1/A0A6A6MP02	13
GO:0009524	phragmoplast	8/368	108/38824	9.32423e-06	0.000463814	0.000332868	A0A6A6K537/A0A6A6K6U6/A0A6A6KVB9/A0A6A6LBY0/A0A6A6LCD1/A0A6A6MKG1/A0A6A6LED6/A0A6A6LFD5	8
GO:0009750	response to fructose	6/368	53/38824	1.09784e-05	0.000530925	0.000381032	A0A6A6M9Y1/A0A6A6ME62/A0A6A6LQB6/A0A6A6LWC5/A0A6A6MDQ7/A0A6A6MUD6	6
GO:0046496	nicotinamide nucleotide metabolic process	8/368	111/38824	1.14106e-05	0.000536914	0.00038533	A0A6A6K9I8/A0A6A6KG57/A0A6A6M9F5/A0A6A6KPP7/A0A6A6LGU3/A0A6A6LW90/A0A6A6MAR7/A0A6A6MV72	8
GO:0006898	receptor-mediated endocytosis	8/368	112/38824	1.21879e-05	0.000544082	0.000390475	A0A6A6M6P7/A0A6A6L144/A0A6A6LBY0/A0A6A6LCD1/A0A6A6MKG1/A0A6A6LKJ1/A0A6A6LNU3/A0A6A6NDE6	8
GO:0009746	response to hexose	8/368	112/38824	1.21879e-05	0.000544082	0.000390475	A0A6A6M9Y1/A0A6A6ME62/A0A6A6LQB6/A0A6A6LWC5/A0A6A6MAR7/A0A6A6MDQ7/A0A6A6MUD6/A0A6A6MV72	8
GO:0051302	regulation of cell division	9/368	148/38824	1.29099e-05	0.000552424	0.000396461	A0A6A6M9Y1/A0A6A6ME62/A0A6A6KHW9/A0A6A6LY85/A0A6A6LZF7/A0A6A6LQB6/A0A6A6LWC5/A0A6A6MDQ7/A0A6A6MUD6	9
GO:0019362	pyridine nucleotide metabolic process	8/368	113/38824	1.30094e-05	0.000552424	0.000396461	A0A6A6K9I8/A0A6A6KG57/A0A6A6M9F5/A0A6A6KPP7/A0A6A6LGU3/A0A6A6LW90/A0A6A6MAR7/A0A6A6MV72	8
GO:0009225	nucleotide-sugar metabolic process	6/368	55/38824	1.36438e-05	0.000561857	0.000403231	A0A6A6LD75/A0A6A6MCQ5/A0A6A6MCY2/A0A6A6NJP9/A0A6A6L8S5/A0A6A6NLL8	6
GO:0140014	mitotic nuclear division	8/368	114/38824	1.3877e-05	0.000561857	0.000403231	A0A6A6LBJ2/A0A6A6LBY0/A0A6A6LCD1/A0A6A6MKG1/A0A6A6LKJ1/A0A6A6LNU3/A0A6A6NDE6/A0A6A6N6F5	8
GO:0046777	protein autophosphorylation	13/368	323/38824	1.51609e-05	0.000599888	0.000430525	A0A6A6KPP5/A0A6A6M9Y1/A0A6A6ME62/A0A6A6MLW6/A0A6A6K524/A0A6A6LC72/A0A6A6LQB6/A0A6A6LWC5/A0A6A6MDQ7/A0A6A6MKA2/A0A6A6MQC6/A0A6A6MUD6/A0A6A6K7S7	13
GO:0034284	response to monosaccharide	8/368	116/38824	1.57587e-05	0.000609688	0.000437559	A0A6A6M9Y1/A0A6A6ME62/A0A6A6LQB6/A0A6A6LWC5/A0A6A6MAR7/A0A6A6MDQ7/A0A6A6MUD6/A0A6A6MV72	8
GO:0043043	peptide biosynthetic process	14/368	376/38824	1.71091e-05	0.000647543	0.000464726	A0A6A6K9T3/A0A6A6L0S7/A0A6A6L0U9/A0A6A6M2P5/A0A6A6M2W3/A0A6A6KI41/A0A6A6M3M4/A0A6A6KJB0/A0A6A6KX30/A0A6A6L0Q6/A0A6A6L3C0/A0A6A6LI30/A0A6A6LTD1/A0A6A6MIS3	14
GO:0006101	citrate metabolic process	5/368	35/38824	1.91325e-05	0.00069395	0.000498031	A0A6A6K9I8/A0A6A6L5W0/A0A6A6L6T6/A0A6A6MDG1/A0A6A6MEL5	5
GO:0032878	regulation of establishment or maintenance of cell polarity	5/368	35/38824	1.91325e-05	0.00069395	0.000498031	A0A6A6L144/A0A6A6LBY0/A0A6A6LCD1/A0A6A6MKG1/A0A6A6LS10	5
GO:0072524	pyridine-containing compound metabolic process	8/368	120/38824	2.01706e-05	0.000716673	0.000514339	A0A6A6K9I8/A0A6A6KG57/A0A6A6M9F5/A0A6A6KPP7/A0A6A6LGU3/A0A6A6LW90/A0A6A6MAR7/A0A6A6MV72	8
GO:0006518	peptide metabolic process	16/368	489/38824	2.13598e-05	0.000743749	0.00053377	A0A6A6K9T3/A0A6A6L0S7/A0A6A6L0U9/A0A6A6M2P5/A0A6A6M2W3/A0A6A6KI41/A0A6A6M3M4/A0A6A6KJB0/A0A6A6KX30/A0A6A6L0Q6/A0A6A6L3C0/A0A6A6LDX0/A0A6A6LI30/A0A6A6LLD6/A0A6A6LTD1/A0A6A6MIS3	16
GO:0032940	secretion by cell	9/368	160/38824	2.40301e-05	0.000820321	0.000588725	A0A6A6NKG6/A0A6A6K3X0/A0A6A6KIX7/A0A6A6LG60/A0A6A6LS10/A0A6A6NEM2/A0A6A6KQV5/A0A6A6L7V5/A0A6A6L9Y5	9
GO:0072350	tricarboxylic acid metabolic process	5/368	37/38824	2.52936e-05	0.000846851	0.000607764	A0A6A6K9I8/A0A6A6L5W0/A0A6A6L6T6/A0A6A6MDG1/A0A6A6MEL5	5
GO:0006733	obsolete oxidoreduction coenzyme metabolic process	8/368	125/38824	2.71009e-05	0.000890239	0.000638903	A0A6A6K9I8/A0A6A6KG57/A0A6A6M9F5/A0A6A6KPP7/A0A6A6LGU3/A0A6A6LW90/A0A6A6MAR7/A0A6A6MV72	8
GO:0048506	regulation of timing of meristematic phase transition	7/368	92/38824	2.85023e-05	0.000902227	0.000647507	A0A6A6M9Y1/A0A6A6ME62/A0A6A6LQB6/A0A6A6LWC5/A0A6A6MDQ7/A0A6A6MUD6/A0A6A6KPN0	7
GO:0048510	regulation of timing of transition from vegetative to reproductive phase	7/368	92/38824	2.85023e-05	0.000902227	0.000647507	A0A6A6M9Y1/A0A6A6ME62/A0A6A6LQB6/A0A6A6LWC5/A0A6A6MDQ7/A0A6A6MUD6/A0A6A6KPN0	7
GO:0043067	regulation of programmed cell death	9/368	164/38824	2.91996e-05	0.000907795	0.000651502	A0A6A6K5W1/A0A6A6LMV3/A0A6A6KHW9/A0A6A6LY85/A0A6A6LZF7/A0A6A6L9K1/A0A6A6MCN0/A0A6A6KQS6/A0A6A6L8D3	9
GO:0071322	cellular response to carbohydrate stimulus	8/368	127/38824	3.03819e-05	0.000927981	0.00066599	A0A6A6M5Z9/A0A6A6M9Y1/A0A6A6ME62/A0A6A6K3I9/A0A6A6LQB6/A0A6A6LWC5/A0A6A6MDQ7/A0A6A6MUD6	8
GO:0046903	secretion	9/368	166/38824	3.21192e-05	0.00096413	0.000691933	A0A6A6NKG6/A0A6A6K3X0/A0A6A6KIX7/A0A6A6LG60/A0A6A6LS10/A0A6A6NEM2/A0A6A6KQV5/A0A6A6L7V5/A0A6A6L9Y5	9
GO:0015631	tubulin binding	9/368	167/38824	3.36693e-05	0.000976972	0.000701149	A0A6A6K537/A0A6A6K6U6/A0A6A6KVB9/A0A6A6L144/A0A6A6LBJ2/A0A6A6LBY0/A0A6A6LCD1/A0A6A6MKG1/A0A6A6MI22	9
GO:0030029	actin filament-based process	9/368	167/38824	3.36693e-05	0.000976972	0.000701149	A0A6A6K537/A0A6A6K6U6/A0A6A6K7R5/A0A6A6KW15/A0A6A6KWB8/A0A6A6M0F2/A0A6A6M4B5/A0A6A6N4E3/A0A6A6NJX3	9
GO:0051640	organelle localization	10/368	210/38824	3.58803e-05	0.0010081	0.000723492	A0A6A6K537/A0A6A6NKG6/A0A6A6K3X0/A0A6A6KIX7/A0A6A6LG60/A0A6A6K524/A0A6A6K6U6/A0A6A6M0F2/A0A6A6M4B5/A0A6A6N6F5	10
GO:0070417	cellular response to cold	6/368	65/38824	3.59003e-05	0.0010081	0.000723492	A0A6A6LEL0/A0A6A6M9I9/A0A6A6MIK4/A0A6A6MKV5/A0A6A6K5H5/A0A6A6K738	6
GO:0042981	regulation of apoptotic process	7/368	96/38824	3.75443e-05	0.00103753	0.000744613	A0A6A6K5W1/A0A6A6KHW9/A0A6A6LY85/A0A6A6LZF7/A0A6A6MCN0/A0A6A6KQS6/A0A6A6L8D3	7
GO:0015630	microtubule cytoskeleton	14/368	410/38824	4.39908e-05	0.00119669	0.000858833	A0A6A6K537/A0A6A6K5W1/A0A6A6K6U6/A0A6A6LBJ2/A0A6A6LBY0/A0A6A6LCD1/A0A6A6MKG1/A0A6A6LED6/A0A6A6LFD5/A0A6A6LY76/A0A6A6LZW1/A0A6A6N6F5/A0A6A6KQS6/A0A6A6L8D3	14
GO:0042542	response to hydrogen peroxide	9/368	175/38824	4.85121e-05	0.00129938	0.000932533	A0A6A6LMV3/A0A6A6KVE0/A0A6A6LED6/A0A6A6LFD5/A0A6A6LHU6/A0A6A6N599/A0A6A6KNQ1/A0A6A6NFC5/A0A6A6KPN0	9
GO:0016853	isomerase activity	11/368	265/38824	5.17019e-05	0.00136383	0.000978791	A0A6A6LD75/A0A6A6NJP9/A0A6A6KG57/A0A6A6M9F5/A0A6A6KPP7/A0A6A6L9K1/A0A6A6LGU3/A0A6A6M3V2/A0A6A6M720/A0A6A6M734/A0A6A6LLI8	11
GO:0048285	organelle fission	12/368	314/38824	5.29446e-05	0.00137577	0.000987356	A0A6A6KVB9/A0A6A6L144/A0A6A6LBJ2/A0A6A6LBY0/A0A6A6LCD1/A0A6A6MKG1/A0A6A6LKJ1/A0A6A6LNU3/A0A6A6NDE6/A0A6A6MCN0/A0A6A6MI22/A0A6A6N6F5	12
GO:0009743	response to carbohydrate	11/368	267/38824	5.53161e-05	0.00141626	0.00101641	A0A6A6M5Z9/A0A6A6M9Y1/A0A6A6ME62/A0A6A6K3I9/A0A6A6LQB6/A0A6A6LWC5/A0A6A6MAR7/A0A6A6MDQ7/A0A6A6MUD6/A0A6A6NJ28/A0A6A6MV72	11
GO:1902532	negative regulation of intracellular signal transduction	7/368	103/38824	5.89776e-05	0.00148812	0.00106798	A0A6A6M9Y1/A0A6A6ME62/A0A6A6KWE8/A0A6A6LQB6/A0A6A6LWC5/A0A6A6MDQ7/A0A6A6MUD6	7
GO:0010105	negative regulation of ethylene-activated signaling pathway	6/368	72/38824	6.42316e-05	0.00157503	0.00113036	A0A6A6M9Y1/A0A6A6ME62/A0A6A6LQB6/A0A6A6LWC5/A0A6A6MDQ7/A0A6A6MUD6	6
GO:0070298	negative regulation of phosphorelay signal transduction system	6/368	72/38824	6.42316e-05	0.00157503	0.00113036	A0A6A6M9Y1/A0A6A6ME62/A0A6A6LQB6/A0A6A6LWC5/A0A6A6MDQ7/A0A6A6MUD6	6
GO:0006091	generation of precursor metabolites and energy	12/368	324/38824	7.13822e-05	0.00170446	0.00122325	A0A6A6K9I8/A0A6A6KPP7/A0A6A6L5W0/A0A6A6L6T6/A0A6A6M3V2/A0A6A6M720/A0A6A6M734/A0A6A6MAR7/A0A6A6MDG1/A0A6A6MEL5/A0A6A6NLL8/A0A6A6MV72	12
GO:0006897	endocytosis	9/368	184/38824	7.14679e-05	0.00170446	0.00122325	A0A6A6M6P7/A0A6A6L144/A0A6A6LBY0/A0A6A6LCD1/A0A6A6MKG1/A0A6A6LKJ1/A0A6A6LNU3/A0A6A6NDE6/A0A6A6LMR4	9
GO:0019674	NAD metabolic process	4/368	24/38824	7.26286e-05	0.00170874	0.00122632	A0A6A6K9I8/A0A6A6KG57/A0A6A6M9F5/A0A6A6LGU3	4
GO:0008017	microtubule binding	8/368	144/38824	7.42021e-05	0.00172248	0.00123618	A0A6A6K537/A0A6A6K6U6/A0A6A6KVB9/A0A6A6L144/A0A6A6LBY0/A0A6A6LCD1/A0A6A6MKG1/A0A6A6MI22	8
GO:0043066	negative regulation of apoptotic process	5/368	47/38824	8.23608e-05	0.00188671	0.00135405	A0A6A6KHW9/A0A6A6LY85/A0A6A6LZF7/A0A6A6KQS6/A0A6A6L8D3	5
GO:0009686	gibberellin biosynthetic process	6/368	77/38824	9.36779e-05	0.00204838	0.00147007	A0A6A6M9Y1/A0A6A6ME62/A0A6A6LQB6/A0A6A6LWC5/A0A6A6MDQ7/A0A6A6MUD6	6
GO:0140030	modification-dependent protein binding	6/368	77/38824	9.36779e-05	0.00204838	0.00147007	A0A6A6LBZ6/A0A6A6NIC8/A0A6A6NJA3/A0A6A6LME5/A0A6A6NCD1/A0A6A6MCN0	6
GO:0006346	DNA methylation-dependent heterochromatin formation	3/368	10/38824	9.64773e-05	0.00204838	0.00147007	A0A6A6KJ04/A0A6A6KJ77/A0A6A6LEW7	3
GO:0008964	phosphoenolpyruvate carboxylase activity	3/368	10/38824	9.64773e-05	0.00204838	0.00147007	A0A6A6KCG9/A0A6A6MDG1/A0A6A6MEL5	3
GO:0009590	detection of gravity	3/368	10/38824	9.64773e-05	0.00204838	0.00147007	A0A6A6M3V2/A0A6A6M720/A0A6A6M734	3
GO:0017157	regulation of exocytosis	3/368	10/38824	9.64773e-05	0.00204838	0.00147007	A0A6A6K3X0/A0A6A6KIX7/A0A6A6LG60	3
GO:0009117	nucleotide metabolic process	12/368	335/38824	9.78204e-05	0.00205187	0.00147258	A0A6A6K9I8/A0A6A6KG57/A0A6A6M9F5/A0A6A6KI41/A0A6A6M3M4/A0A6A6KPP7/A0A6A6KVE0/A0A6A6LGU3/A0A6A6LW90/A0A6A6MAR7/A0A6A6N599/A0A6A6MV72	12
GO:0006753	nucleoside phosphate metabolic process	12/368	338/38824	0.000106348	0.00220418	0.00158189	A0A6A6K9I8/A0A6A6KG57/A0A6A6M9F5/A0A6A6KI41/A0A6A6M3M4/A0A6A6KPP7/A0A6A6KVE0/A0A6A6LGU3/A0A6A6LW90/A0A6A6MAR7/A0A6A6N599/A0A6A6MV72	12
GO:1903047	mitotic cell cycle process	13/368	393/38824	0.000112377	0.00230175	0.00165191	A0A6A6K537/A0A6A6LG98/A0A6A6K6U6/A0A6A6KM54/A0A6A6LBJ2/A0A6A6LBY0/A0A6A6LCD1/A0A6A6MKG1/A0A6A6LKJ1/A0A6A6LNU3/A0A6A6NDE6/A0A6A6N4E3/A0A6A6N6F5	13
GO:0048766	root hair initiation	4/368	27/38824	0.000117292	0.00237447	0.0017041	A0A6A6L144/A0A6A6LBY0/A0A6A6LCD1/A0A6A6MKG1	4
GO:0000281	mitotic cytokinesis	9/368	197/38824	0.00012027	0.00237661	0.00170564	A0A6A6K537/A0A6A6K6U6/A0A6A6LBY0/A0A6A6LCD1/A0A6A6MKG1/A0A6A6LKJ1/A0A6A6LNU3/A0A6A6NDE6/A0A6A6N4E3	9
GO:0006006	glucose metabolic process	5/368	51/38824	0.000122276	0.00237661	0.00170564	A0A6A6KPP7/A0A6A6M3V2/A0A6A6M720/A0A6A6M734/A0A6A6NFK3	5
GO:0009060	aerobic respiration	5/368	51/38824	0.000122276	0.00237661	0.00170564	A0A6A6K9I8/A0A6A6L5W0/A0A6A6L6T6/A0A6A6MDG1/A0A6A6MEL5	5
GO:0010104	regulation of ethylene-activated signaling pathway	6/368	81/38824	0.000124223	0.00237661	0.00170564	A0A6A6M9Y1/A0A6A6ME62/A0A6A6LQB6/A0A6A6LWC5/A0A6A6MDQ7/A0A6A6MUD6	6
GO:0070297	regulation of phosphorelay signal transduction system	6/368	81/38824	0.000124223	0.00237661	0.00170564	A0A6A6M9Y1/A0A6A6ME62/A0A6A6LQB6/A0A6A6LWC5/A0A6A6MDQ7/A0A6A6MUD6	6
GO:0016801	hydrolase activity, acting on ether bonds	3/368	11/38824	0.000131724	0.00249273	0.00178897	A0A6A6KJ04/A0A6A6KJ77/A0A6A6LEW7	3
GO:0040034	regulation of development, heterochronic	7/368	118/38824	0.000139041	0.0026029	0.00186804	A0A6A6M9Y1/A0A6A6ME62/A0A6A6LQB6/A0A6A6LWC5/A0A6A6MDQ7/A0A6A6MUD6/A0A6A6KPN0	7
GO:0061640	cytoskeleton-dependent cytokinesis	9/368	202/38824	0.000145294	0.00269104	0.00193129	A0A6A6K537/A0A6A6K6U6/A0A6A6LBY0/A0A6A6LCD1/A0A6A6MKG1/A0A6A6LKJ1/A0A6A6LNU3/A0A6A6NDE6/A0A6A6N4E3	9
GO:0009408	response to heat	12/368	352/38824	0.000155115	0.00283733	0.00203628	A0A6A6L113/A0A6A6L604/A0A6A6L613/A0A6A6LEL0/A0A6A6LHU6/A0A6A6MAR7/A0A6A6MIK4/A0A6A6MKV5/A0A6A6MV72/A0A6A6KNQ1/A0A6A6NFC5/A0A6A6NHS7	12
GO:0000910	cytokinesis	9/368	204/38824	0.000156452	0.00283733	0.00203628	A0A6A6K537/A0A6A6K6U6/A0A6A6LBY0/A0A6A6LCD1/A0A6A6MKG1/A0A6A6LKJ1/A0A6A6LNU3/A0A6A6NDE6/A0A6A6N4E3	9
GO:0043604	amide biosynthetic process	14/368	464/38824	0.000161686	0.00288787	0.00207256	A0A6A6K9T3/A0A6A6L0S7/A0A6A6L0U9/A0A6A6M2P5/A0A6A6M2W3/A0A6A6KI41/A0A6A6M3M4/A0A6A6KJB0/A0A6A6KX30/A0A6A6L0Q6/A0A6A6L3C0/A0A6A6LI30/A0A6A6LTD1/A0A6A6MIS3	14
GO:0010941	obsolete regulation of cell death	10/368	252/38824	0.000162557	0.00288787	0.00207256	A0A6A6K5W1/A0A6A6LMV3/A0A6A6KHW9/A0A6A6LY85/A0A6A6LZF7/A0A6A6L9K1/A0A6A6MCN0/A0A6A6NLL8/A0A6A6KQS6/A0A6A6L8D3	10
GO:0046500	S-adenosylmethionine metabolic process	3/368	12/38824	0.000174398	0.00306694	0.00220107	A0A6A6KJ04/A0A6A6KJ77/A0A6A6LEW7	3
GO:0016102	diterpenoid biosynthetic process	6/368	87/38824	0.00018431	0.00320884	0.00230291	A0A6A6M9Y1/A0A6A6ME62/A0A6A6LQB6/A0A6A6LWC5/A0A6A6MDQ7/A0A6A6MUD6	6
GO:0098657	import into cell	9/368	210/38824	0.000194301	0.00334928	0.0024037	A0A6A6M6P7/A0A6A6L144/A0A6A6LBY0/A0A6A6LCD1/A0A6A6MKG1/A0A6A6LKJ1/A0A6A6LNU3/A0A6A6NDE6/A0A6A6LMR4	9
GO:0006739	NADP metabolic process	4/368	31/38824	0.000204096	0.00347881	0.00249666	A0A6A6KG57/A0A6A6M9F5/A0A6A6LGU3/A0A6A6LW90	4
GO:0006412	translation	12/368	363/38824	0.000205811	0.00347881	0.00249666	A0A6A6K9T3/A0A6A6L0S7/A0A6A6L0U9/A0A6A6M2P5/A0A6A6M2W3/A0A6A6KI41/A0A6A6M3M4/A0A6A6KJB0/A0A6A6KX30/A0A6A6LI30/A0A6A6LTD1/A0A6A6MIS3	12
GO:0000278	mitotic cell cycle	13/368	421/38824	0.000220118	0.00368486	0.00264454	A0A6A6K537/A0A6A6LG98/A0A6A6K6U6/A0A6A6KM54/A0A6A6LBJ2/A0A6A6LBY0/A0A6A6LCD1/A0A6A6MKG1/A0A6A6LKJ1/A0A6A6LNU3/A0A6A6NDE6/A0A6A6N4E3/A0A6A6N6F5	13
GO:1902531	regulation of intracellular signal transduction	9/368	215/38824	0.000231393	0.00380255	0.002729	A0A6A6M9Y1/A0A6A6ME62/A0A6A6KWE8/A0A6A6LQB6/A0A6A6LWC5/A0A6A6MDQ7/A0A6A6MUD6/A0A6A6K7S7/A0A6A6NJX3	9
GO:0070696	transmembrane receptor protein serine/threonine kinase binding	4/368	32/38824	0.000231517	0.00380255	0.002729	A0A6A6K278/A0A6A6MG33/A0A6A6KQS6/A0A6A6L8D3	4
GO:0009685	gibberellin metabolic process	6/368	92/38824	0.000250153	0.00407025	0.00292112	A0A6A6M9Y1/A0A6A6ME62/A0A6A6LQB6/A0A6A6LWC5/A0A6A6MDQ7/A0A6A6MUD6	6
GO:0006108	malate metabolic process	3/368	14/38824	0.000284511	0.00457788	0.00328543	A0A6A6K9I8/A0A6A6LW90/A0A6A6NBB0	3
GO:0016831	carboxy-lyase activity	5/368	61/38824	0.00028661	0.00457788	0.00328543	A0A6A6KCG9/A0A6A6KXZ1/A0A6A6MDG1/A0A6A6MEL5/A0A6A6NFK3	5
GO:0051345	positive regulation of hydrolase activity	7/368	133/38824	0.000290728	0.00460143	0.00330234	A0A6A6K5W1/A0A6A6LJN0/A0A6A6LBZ6/A0A6A6NIC8/A0A6A6NJA3/A0A6A6LI33/A0A6A6NBS1	7
GO:0017144	xenobiotic metabolic process	14/368	495/38824	0.000311607	0.00488746	0.00350761	A0A6A6K9I8/A0A6A6KJ04/A0A6A6KJ77/A0A6A6LEW7/A0A6A6KPP7/A0A6A6L5W0/A0A6A6L6T6/A0A6A6LGU3/A0A6A6LH25/A0A6A6MLZ4/A0A6A6MAR7/A0A6A6MDG1/A0A6A6MEL5/A0A6A6MV72	14
GO:0016868	intramolecular phosphotransferase activity	3/368	15/38824	0.000353144	0.00539319	0.00387056	A0A6A6M3V2/A0A6A6M720/A0A6A6M734	3
GO:0019388	galactose catabolic process	3/368	15/38824	0.000353144	0.00539319	0.00387056	A0A6A6M3V2/A0A6A6M720/A0A6A6M734	3
GO:0034719	SMN-Sm protein complex	3/368	15/38824	0.000353144	0.00539319	0.00387056	A0A6A6LFD9/A0A6A6LKG6/A0A6A6LIP5	3
GO:0005839	proteasome core complex	4/368	36/38824	0.000368088	0.00557253	0.00399927	A0A6A6LBZ6/A0A6A6NIC8/A0A6A6NJA3/A0A6A6MGJ6	4
GO:0006165	obsolete nucleoside diphosphate phosphorylation	5/368	65/38824	0.000385823	0.00579068	0.00415583	A0A6A6KPP7/A0A6A6KVE0/A0A6A6MAR7/A0A6A6N599/A0A6A6MV72	5
GO:0010952	positive regulation of peptidase activity	3/368	16/38824	0.000431591	0.00642222	0.00460907	A0A6A6LBZ6/A0A6A6NIC8/A0A6A6NJA3	3
GO:0016866	intramolecular transferase activity	5/368	67/38824	0.000444201	0.00655384	0.00470353	A0A6A6LD75/A0A6A6NJP9/A0A6A6M3V2/A0A6A6M720/A0A6A6M734	5
GO:0030048	actin filament-based movement	4/368	39/38824	0.000502607	0.00735326	0.00527726	A0A6A6K537/A0A6A6K6U6/A0A6A6M0F2/A0A6A6M4B5	4
GO:0043069	negative regulation of programmed cell death	5/368	69/38824	0.000508994	0.00738466	0.00529979	A0A6A6KHW9/A0A6A6LY85/A0A6A6LZF7/A0A6A6KQS6/A0A6A6L8D3	5
GO:0099513	polymeric cytoskeletal fiber	8/368	192/38824	0.000526895	0.00758119	0.00544083	A0A6A6K7R5/A0A6A6LBY0/A0A6A6LCD1/A0A6A6MKG1/A0A6A6LY76/A0A6A6LZW1/A0A6A6KQS6/A0A6A6L8D3	8
GO:0000280	nuclear division	9/368	242/38824	0.000547864	0.00778265	0.00558542	A0A6A6LBJ2/A0A6A6LBY0/A0A6A6LCD1/A0A6A6MKG1/A0A6A6LKJ1/A0A6A6LNU3/A0A6A6NDE6/A0A6A6MCN0/A0A6A6N6F5	9
GO:0001077	DNA-binding transcription activator activity, RNA polymerase II-specific	4/368	40/38824	0.000554307	0.00778265	0.00558542	A0A6A6M9I9/A0A6A6MUW3/A0A6A6K5H5/A0A6A6K738	4
GO:0044843	cell cycle G1/S phase transition	4/368	40/38824	0.000554307	0.00778265	0.00558542	A0A6A6KHW9/A0A6A6LY85/A0A6A6LZF7/A0A6A6KM54	4
GO:0006575	cellular modified amino acid metabolic process	7/368	149/38824	0.000576203	0.00796166	0.00571389	A0A6A6KJ04/A0A6A6KJ77/A0A6A6LEW7/A0A6A6LDX0/A0A6A6LLD6/A0A6A6LDW1/A0A6A6MP02	7
GO:0051656	establishment of organelle localization	7/368	149/38824	0.000576203	0.00796166	0.00571389	A0A6A6K537/A0A6A6NKG6/A0A6A6K524/A0A6A6K6U6/A0A6A6M0F2/A0A6A6M4B5/A0A6A6N6F5	7
GO:0031072	heat shock protein binding	4/368	41/38824	0.000609675	0.00835783	0.00599821	A0A6A6LEL0/A0A6A6M6D2/A0A6A6MIK4/A0A6A6MKV5	4
GO:0046939	obsolete nucleotide phosphorylation	5/368	72/38824	0.000619184	0.00836903	0.00600625	A0A6A6KPP7/A0A6A6KVE0/A0A6A6MAR7/A0A6A6N599/A0A6A6MV72	5
GO:0051131	chaperone-mediated protein complex assembly	3/368	18/38824	0.000620106	0.00836903	0.00600625	A0A6A6LEL0/A0A6A6MIK4/A0A6A6MKV5	3
GO:0016101	diterpenoid metabolic process	6/368	110/38824	0.000651735	0.00872823	0.00626404	A0A6A6M9Y1/A0A6A6ME62/A0A6A6LQB6/A0A6A6LWC5/A0A6A6MDQ7/A0A6A6MUD6	6
GO:0009132	nucleoside diphosphate metabolic process	5/368	74/38824	0.000701973	0.00932928	0.0066954	A0A6A6KPP7/A0A6A6KVE0/A0A6A6MAR7/A0A6A6N599/A0A6A6MV72	5
GO:0031593	polyubiquitin modification-dependent protein binding	3/368	19/38824	0.000731219	0.00964433	0.00692151	A0A6A6LME5/A0A6A6NCD1/A0A6A6MCN0	3
GO:0019320	hexose catabolic process	3/368	20/38824	0.000854236	0.0110165	0.00790626	A0A6A6M3V2/A0A6A6M720/A0A6A6M734	3
GO:0070577	lysine-acetylated histone binding	3/368	20/38824	0.000854236	0.0110165	0.00790626	A0A6A6LBZ6/A0A6A6NIC8/A0A6A6NJA3	3
GO:0140033	acetylation-dependent protein binding	3/368	20/38824	0.000854236	0.0110165	0.00790626	A0A6A6LBZ6/A0A6A6NIC8/A0A6A6NJA3	3
GO:0051020	GTPase binding	7/368	162/38824	0.000943284	0.0120093	0.00861876	A0A6A6LJN0/A0A6A6KM54/A0A6A6LI30/A0A6A6LS10/A0A6A6MAN0/A0A6A6NBS1/A0A6A6NJX3	7
GO:0045333	cellular respiration	5/368	79/38824	0.000945014	0.0120093	0.00861876	A0A6A6K9I8/A0A6A6L5W0/A0A6A6L6T6/A0A6A6MDG1/A0A6A6MEL5	5
GO:0016615	malate dehydrogenase activity	3/368	21/38824	0.000989636	0.0124852	0.00896032	A0A6A6K9I8/A0A6A6LW90/A0A6A6NBB0	3
GO:0009636	response to toxic substance	13/368	495/38824	0.000997797	0.0124976	0.00896922	A0A6A6LMV3/A0A6A6KCM9/A0A6A6KVE0/A0A6A6L8Q8/A0A6A6LDX0/A0A6A6LED6/A0A6A6LFD5/A0A6A6LHU6/A0A6A6LLD6/A0A6A6N599/A0A6A6KNQ1/A0A6A6NFC5/A0A6A6KPN0	13
GO:0005874	microtubule	7/368	164/38824	0.00101319	0.0125997	0.00904251	A0A6A6LBY0/A0A6A6LCD1/A0A6A6MKG1/A0A6A6LY76/A0A6A6LZW1/A0A6A6KQS6/A0A6A6L8D3	7
GO:0022625	cytosolic large ribosomal subunit	6/368	120/38824	0.0010272	0.0126834	0.00910259	A0A6A6L0S7/A0A6A6L0U9/A0A6A6M2P5/A0A6A6M2W3/A0A6A6KJB0/A0A6A6LTD1	6
GO:0071281	cellular response to iron ion	6/368	121/38824	0.00107232	0.0131472	0.00943544	A0A6A6M9Y1/A0A6A6ME62/A0A6A6LQB6/A0A6A6LWC5/A0A6A6MDQ7/A0A6A6MUD6	6
GO:0006534	cysteine metabolic process	3/368	22/38824	0.00113788	0.0137573	0.00987327	A0A6A6KJ04/A0A6A6KJ77/A0A6A6LEW7	3
GO:0051879	Hsp90 protein binding	3/368	22/38824	0.00113788	0.0137573	0.00987327	A0A6A6LEL0/A0A6A6MIK4/A0A6A6MKV5	3
GO:0071248	cellular response to metal ion	7/368	168/38824	0.00116518	0.0139902	0.0100405	A0A6A6M9Y1/A0A6A6ME62/A0A6A6LQB6/A0A6A6LWC5/A0A6A6MDQ7/A0A6A6MUD6/A0A6A6MUW3	7
GO:0043085	positive regulation of catalytic activity	10/368	325/38824	0.00117836	0.0140515	0.0100844	A0A6A6K5W1/A0A6A6LJN0/A0A6A6LBZ6/A0A6A6NIC8/A0A6A6NJA3/A0A6A6LHM1/A0A6A6LI33/A0A6A6NBS1/A0A6A6K7S7/A0A6A6NJX3	10
GO:0005977	glycogen metabolic process	4/368	49/38824	0.00120188	0.0141384	0.0101468	A0A6A6M3V2/A0A6A6M720/A0A6A6M734/A0A6A6NLL8	4
GO:0006112	energy reserve metabolic process	4/368	49/38824	0.00120188	0.0141384	0.0101468	A0A6A6M3V2/A0A6A6M720/A0A6A6M734/A0A6A6NLL8	4
GO:0051336	regulation of hydrolase activity	8/368	219/38824	0.00123499	0.0144304	0.0103563	A0A6A6K5W1/A0A6A6LJN0/A0A6A6LBZ6/A0A6A6NIC8/A0A6A6NJA3/A0A6A6LI33/A0A6A6LS10/A0A6A6NBS1	8
GO:0016810	hydrolase activity, acting on carbon-nitrogen (but not peptide) bonds	6/368	125/38824	0.00126815	0.014719	0.0105634	A0A6A6KD53/A0A6A6MQP7/A0A6A6KVB8/A0A6A6KZH7/A0A6A6LDW1/A0A6A6MP02	6
GO:0006904	vesicle docking involved in exocytosis	3/368	23/38824	0.00129942	0.0147862	0.0106117	A0A6A6K3X0/A0A6A6KIX7/A0A6A6LG60	3
GO:0009904	chloroplast accumulation movement	3/368	23/38824	0.00129942	0.0147862	0.0106117	A0A6A6K537/A0A6A6K524/A0A6A6K6U6	3
GO:0071901	negative regulation of protein serine/threonine kinase activity	3/368	23/38824	0.00129942	0.0147862	0.0106117	A0A6A6KWE8/A0A6A6LHM1/A0A6A6N4E3	3
GO:0000982	DNA-binding transcription factor activity, RNA polymerase II-specific	4/368	51/38824	0.00139668	0.0157898	0.011332	A0A6A6M9I9/A0A6A6MUW3/A0A6A6K5H5/A0A6A6K738	4
GO:0043648	dicarboxylic acid metabolic process	5/368	87/38824	0.00145688	0.0162494	0.0116618	A0A6A6K9I8/A0A6A6LW90/A0A6A6NBB0/A0A6A6N420/A0A6A6N484	5
GO:0002790	peptide secretion	3/368	24/38824	0.00147467	0.0162494	0.0116618	A0A6A6K3X0/A0A6A6KIX7/A0A6A6LG60	3
GO:0009306	protein secretion	3/368	24/38824	0.00147467	0.0162494	0.0116618	A0A6A6K3X0/A0A6A6KIX7/A0A6A6LG60	3
GO:0046189	phenol-containing compound biosynthetic process	3/368	24/38824	0.00147467	0.0162494	0.0116618	A0A6A6LH25/A0A6A6MLZ4/A0A6A6LHM1	3
GO:0005198	structural molecule activity	10/368	336/38824	0.00150815	0.0165137	0.0118515	A0A6A6M6P7/A0A6A6KA78/G0XNX8/A0A6A6L0S7/A0A6A6L0U9/A0A6A6M2P5/A0A6A6M2W3/A0A6A6KJB0/A0A6A6LBJ2/A0A6A6LTD1	10
GO:0006090	pyruvate metabolic process	5/368	88/38824	0.00153282	0.016679	0.0119701	A0A6A6KPP7/A0A6A6LW90/A0A6A6NBB0/A0A6A6MAR7/A0A6A6MV72	5
GO:0005507	copper ion binding	7/368	177/38824	0.00157253	0.0170048	0.0122039	A0A6A6KJ04/A0A6A6KJ77/A0A6A6LEW7/A0A6A6KPP7/A0A6A6L0Q6/A0A6A6L3C0/A0A6A6LLD6	7
GO:2000280	regulation of root development	6/368	131/38824	0.00161175	0.0171428	0.012303	A0A6A6M9Y1/A0A6A6ME62/A0A6A6LQB6/A0A6A6LWC5/A0A6A6MDQ7/A0A6A6MUD6	6
GO:0099080	supramolecular complex	8/368	229/38824	0.00163716	0.0171428	0.012303	A0A6A6K7R5/A0A6A6LBY0/A0A6A6LCD1/A0A6A6MKG1/A0A6A6LY76/A0A6A6LZW1/A0A6A6KQS6/A0A6A6L8D3	8
GO:0099081	supramolecular polymer	8/368	229/38824	0.00163716	0.0171428	0.012303	A0A6A6K7R5/A0A6A6LBY0/A0A6A6LCD1/A0A6A6MKG1/A0A6A6LY76/A0A6A6LZW1/A0A6A6KQS6/A0A6A6L8D3	8
GO:0099512	supramolecular fiber	8/368	229/38824	0.00163716	0.0171428	0.012303	A0A6A6K7R5/A0A6A6LBY0/A0A6A6LCD1/A0A6A6MKG1/A0A6A6LY76/A0A6A6LZW1/A0A6A6KQS6/A0A6A6L8D3	8
GO:0043230	extracellular organelle	3/368	25/38824	0.00166406	0.0171428	0.012303	A0A6A6NKG6/A0A6A6KQV5/A0A6A6L7V5	3
GO:0046365	monosaccharide catabolic process	3/368	25/38824	0.00166406	0.0171428	0.012303	A0A6A6M3V2/A0A6A6M720/A0A6A6M734	3
GO:0070062	extracellular exosome	3/368	25/38824	0.00166406	0.0171428	0.012303	A0A6A6NKG6/A0A6A6KQV5/A0A6A6L7V5	3
GO:1903561	extracellular vesicle	3/368	25/38824	0.00166406	0.0171428	0.012303	A0A6A6NKG6/A0A6A6KQV5/A0A6A6L7V5	3
GO:0006418	tRNA aminoacylation for protein translation	5/368	91/38824	0.00177814	0.0182102	0.013069	A0A6A6K9T3/A0A6A6KI41/A0A6A6M3M4/A0A6A6KX30/A0A6A6LI30	5
GO:0015934	large ribosomal subunit	6/368	134/38824	0.00180802	0.018408	0.0132109	A0A6A6L0S7/A0A6A6L0U9/A0A6A6M2P5/A0A6A6M2W3/A0A6A6KJB0/A0A6A6LTD1	6
GO:0006012	galactose metabolic process	3/368	26/38824	0.00186798	0.0187838	0.0134807	A0A6A6M3V2/A0A6A6M720/A0A6A6M734	3
GO:0140029	exocytic process	3/368	26/38824	0.00186798	0.0187838	0.0134807	A0A6A6K3X0/A0A6A6KIX7/A0A6A6LG60	3
GO:0003924	GTPase activity	6/368	135/38824	0.00187731	0.0187838	0.0134807	A0A6A6KVB9/A0A6A6L144/A0A6A6LBY0/A0A6A6LCD1/A0A6A6MKG1/A0A6A6MI22	6
GO:0019318	hexose metabolic process	5/368	93/38824	0.0019569	0.0194683	0.0139719	A0A6A6KPP7/A0A6A6M3V2/A0A6A6M720/A0A6A6M734/A0A6A6NFK3	5
GO:0044770	cell cycle phase transition	4/368	56/38824	0.00197805	0.019567	0.0140427	A0A6A6KHW9/A0A6A6LY85/A0A6A6LZF7/A0A6A6KM54	4
GO:0043038	amino acid activation	5/368	94/38824	0.00205104	0.020061	0.0143973	A0A6A6K9T3/A0A6A6KI41/A0A6A6M3M4/A0A6A6KX30/A0A6A6LI30	5
GO:0043039	tRNA aminoacylation	5/368	94/38824	0.00205104	0.020061	0.0143973	A0A6A6K9T3/A0A6A6KI41/A0A6A6M3M4/A0A6A6KX30/A0A6A6LI30	5
GO:0050832	defense response to fungus	12/368	479/38824	0.00227547	0.0221318	0.0158834	A0A6A6K346/A0A6A6KJF1/A0A6A6KM60/A0A6A6KVB9/A0A6A6L604/A0A6A6L613/A0A6A6M9I9/A0A6A6N420/A0A6A6N484/A0A6A6NFK3/A0A6A6K5H5/A0A6A6K738	12
GO:0000387	spliceosomal snRNP assembly	3/368	28/38824	0.00232094	0.0223246	0.0160218	A0A6A6LFD9/A0A6A6LKG6/A0A6A6LIP5	3
GO:0050826	response to freezing	3/368	28/38824	0.00232094	0.0223246	0.0160218	A0A6A6LED6/A0A6A6LFD5/A0A6A6MUW3	3
GO:0017016	small GTPase binding	5/368	97/38824	0.00235331	0.0223886	0.0160677	A0A6A6LJN0/A0A6A6KM54/A0A6A6MAN0/A0A6A6NBS1/A0A6A6NJX3	5
GO:0031267	small GTPase binding	5/368	97/38824	0.00235331	0.0223886	0.0160677	A0A6A6LJN0/A0A6A6KM54/A0A6A6MAN0/A0A6A6NBS1/A0A6A6NJX3	5
GO:0009744	response to sucrose	6/368	143/38824	0.00250638	0.0235871	0.0169279	A0A6A6M9Y1/A0A6A6ME62/A0A6A6LQB6/A0A6A6LWC5/A0A6A6MDQ7/A0A6A6MUD6	6
GO:0034285	response to disaccharide	6/368	143/38824	0.00250638	0.0235871	0.0169279	A0A6A6M9Y1/A0A6A6ME62/A0A6A6LQB6/A0A6A6LWC5/A0A6A6MDQ7/A0A6A6MUD6	6
GO:0006469	negative regulation of protein kinase activity	3/368	29/38824	0.00257069	0.0239336	0.0171765	A0A6A6KWE8/A0A6A6LHM1/A0A6A6N4E3	3
GO:0033673	negative regulation of kinase activity	3/368	29/38824	0.00257069	0.0239336	0.0171765	A0A6A6KWE8/A0A6A6LHM1/A0A6A6N4E3	3
GO:0022626	cytosolic ribosome	8/368	247/38824	0.00261646	0.0242301	0.0173894	A0A6A6L0S7/A0A6A6L0U9/A0A6A6M2P5/A0A6A6M2W3/A0A6A6KJB0/A0A6A6L604/A0A6A6L613/A0A6A6LTD1	8
GO:0044445	obsolete cytosolic part	9/368	306/38824	0.00276799	0.0254978	0.0182991	A0A6A6L0S7/A0A6A6L0U9/A0A6A6M2P5/A0A6A6M2W3/A0A6A6KJB0/A0A6A6L604/A0A6A6L613/A0A6A6LTD1/A0A6A6MCN0	9
GO:0008047	enzyme activator activity	6/368	147/38824	0.00287466	0.0263409	0.0189042	A0A6A6LJN0/A0A6A6LBZ6/A0A6A6NIC8/A0A6A6NJA3/A0A6A6LI33/A0A6A6NBS1	6
GO:0002020	protease binding	3/368	31/38824	0.00311846	0.0284254	0.0204002	A0A6A6L604/A0A6A6L613/A0A6A6M8P1	3
GO:0016811	hydrolase activity, acting on carbon-nitrogen (but not peptide) bonds, in linear amides	4/368	64/38824	0.00322514	0.0292446	0.0209882	A0A6A6KD53/A0A6A6MQP7/A0A6A6KVB8/A0A6A6KZH7	4
GO:0005978	glycogen biosynthetic process	3/368	32/38824	0.00341711	0.0306659	0.0220082	A0A6A6M3V2/A0A6A6M720/A0A6A6M734	3
GO:0046128	purine ribonucleoside metabolic process	3/368	32/38824	0.00341711	0.0306659	0.0220082	A0A6A6KJ04/A0A6A6KJ77/A0A6A6LEW7	3
GO:0016036	cellular response to phosphate starvation	5/368	106/38824	0.00345415	0.030682	0.0220197	A0A6A6LZA7/A0A6A6M363/A0A6A6KCG9/A0A6A6NLL8/A0A6A6NFK3	5
GO:0060548	obsolete negative regulation of cell death	5/368	106/38824	0.00345415	0.030682	0.0220197	A0A6A6KHW9/A0A6A6LY85/A0A6A6LZF7/A0A6A6KQS6/A0A6A6L8D3	5
GO:0007568	obsolete aging	8/368	259/38824	0.00348977	0.0308411	0.0221339	A0A6A6K5W1/A0A6A6K346/A0A6A6LED6/A0A6A6LFD5/A0A6A6M9I9/A0A6A6MVC1/A0A6A6K5H5/A0A6A6K738	8
GO:0071241	cellular response to inorganic substance	7/368	205/38824	0.00357467	0.0314318	0.0225579	A0A6A6M9Y1/A0A6A6ME62/A0A6A6LQB6/A0A6A6LWC5/A0A6A6MDQ7/A0A6A6MUD6/A0A6A6MUW3	7
GO:0019252	starch biosynthetic process	3/368	33/38824	0.00373267	0.0326562	0.0234366	A0A6A6M3V2/A0A6A6M720/A0A6A6M734	3
GO:0009968	negative regulation of signal transduction	9/368	321/38824	0.00378928	0.0329857	0.023673	A0A6A6KNU3/A0A6A6M9Y1/A0A6A6ME62/A0A6A6KWE8/A0A6A6LQB6/A0A6A6LWC5/A0A6A6MDQ7/A0A6A6MUD6/A0A6A6NEM6	9
GO:0140027	contractile vacuole localization	2/368	10/38824	0.00383434	0.0330698	0.0237334	A0A6A6M0F2/A0A6A6M4B5	2
GO:0006790	sulfur compound metabolic process	11/368	446/38824	0.00383694	0.0330698	0.0237334	A0A6A6LZA7/A0A6A6M363/A0A6A6KJ04/A0A6A6KJ77/A0A6A6LEW7/A0A6A6L0Q6/A0A6A6L3C0/A0A6A6LDX0/A0A6A6LED6/A0A6A6LFD5/A0A6A6LLD6	11
GO:0006555	methionine metabolic process	3/368	34/38824	0.00406543	0.0346209	0.0248466	A0A6A6KJ04/A0A6A6KJ77/A0A6A6LEW7	3
GO:0042278	purine nucleoside metabolic process	3/368	34/38824	0.00406543	0.0346209	0.0248466	A0A6A6KJ04/A0A6A6KJ77/A0A6A6LEW7	3
GO:0016052	carbohydrate catabolic process	7/368	210/38824	0.00407656	0.0346209	0.0248466	A0A6A6KPP7/A0A6A6M3V2/A0A6A6M720/A0A6A6M734/A0A6A6MAR7/A0A6A6MV72/A0A6A6KPN0	7
GO:0010648	negative regulation of cell communication	9/368	326/38824	0.00418843	0.0352274	0.0252818	A0A6A6KNU3/A0A6A6M9Y1/A0A6A6ME62/A0A6A6KWE8/A0A6A6LQB6/A0A6A6LWC5/A0A6A6MDQ7/A0A6A6MUD6/A0A6A6NEM6	9
GO:0023057	negative regulation of signaling	9/368	326/38824	0.00418843	0.0352274	0.0252818	A0A6A6KNU3/A0A6A6M9Y1/A0A6A6ME62/A0A6A6KWE8/A0A6A6LQB6/A0A6A6LWC5/A0A6A6MDQ7/A0A6A6MUD6/A0A6A6NEM6	9
GO:0044093	positive regulation of molecular function	10/368	388/38824	0.00422252	0.0353433	0.025365	A0A6A6K5W1/A0A6A6LJN0/A0A6A6LBZ6/A0A6A6NIC8/A0A6A6NJA3/A0A6A6LHM1/A0A6A6LI33/A0A6A6NBS1/A0A6A6K7S7/A0A6A6NJX3	10
GO:0051094	positive regulation of developmental process	8/368	269/38824	0.00437713	0.0362626	0.0260248	A0A6A6MLW6/A0A6A6KD53/A0A6A6MQP7/A0A6A6KHW9/A0A6A6LY85/A0A6A6LZF7/A0A6A6N420/A0A6A6N484	8
GO:0006073	obsolete cellular glucan metabolic process	7/368	213/38824	0.00440228	0.0362626	0.0260248	A0A6A6M3V2/A0A6A6M720/A0A6A6M734/A0A6A6NJ28/A0A6A6NLL8/A0A6A6KQS6/A0A6A6L8D3	7
GO:0009903	chloroplast avoidance movement	3/368	35/38824	0.00441566	0.0362626	0.0260248	A0A6A6K537/A0A6A6K524/A0A6A6K6U6	3
GO:0017022	myosin binding	3/368	35/38824	0.00441566	0.0362626	0.0260248	A0A6A6KF29/A0A6A6KNB8/A0A6A6LS10	3
GO:0032270	positive regulation of protein metabolic process	9/368	330/38824	0.0045308	0.0366882	0.0263302	A0A6A6KGW9/A0A6A6LBZ6/A0A6A6NIC8/A0A6A6NJA3/A0A6A6LS10/A0A6A6K7S7/A0A6A6KNQ1/A0A6A6NFC5/A0A6A6NJX3	9
GO:0044270	cellular nitrogen compound catabolic process	9/368	330/38824	0.0045308	0.0366882	0.0263302	A0A6A6KGW9/A0A6A6LG98/A0A6A6M5Z9/A0A6A6KPP7/A0A6A6L0Q6/A0A6A6L3C0/A0A6A6MAR7/A0A6A6MNE9/A0A6A6MV72	9
GO:0016999	antibiotic metabolic process	5/368	113/38824	0.00453507	0.0366882	0.0263302	A0A6A6K9I8/A0A6A6L5W0/A0A6A6L6T6/A0A6A6MDG1/A0A6A6MEL5	5
GO:0000302	response to reactive oxygen species	9/368	331/38824	0.0046197	0.0366882	0.0263302	A0A6A6LMV3/A0A6A6KVE0/A0A6A6LED6/A0A6A6LFD5/A0A6A6LHU6/A0A6A6N599/A0A6A6KNQ1/A0A6A6NFC5/A0A6A6KPN0	9
GO:0010039	response to iron ion	6/368	162/38824	0.00462369	0.0366882	0.0263302	A0A6A6M9Y1/A0A6A6ME62/A0A6A6LQB6/A0A6A6LWC5/A0A6A6MDQ7/A0A6A6MUD6	6
GO:0004618	phosphoglycerate kinase activity	2/368	11/38824	0.00465715	0.0366882	0.0263302	A0A6A6MAR7/A0A6A6MV72	2
GO:0043225	ATPase-coupled inorganic anion transmembrane transporter activity	2/368	11/38824	0.00465715	0.0366882	0.0263302	A0A6A6L0Q6/A0A6A6L3C0	2
GO:0052541	plant-type cell wall cellulose metabolic process	2/368	11/38824	0.00465715	0.0366882	0.0263302	A0A6A6KQS6/A0A6A6L8D3	2
GO:0099133	monoatomic anion transmembrane transport	2/368	11/38824	0.00465715	0.0366882	0.0263302	A0A6A6L0Q6/A0A6A6L3C0	2
GO:0061134	peptidase regulator activity	3/368	36/38824	0.00478363	0.0375148	0.0269235	A0A6A6LBZ6/A0A6A6NIC8/A0A6A6NJA3	3
GO:0046700	heterocycle catabolic process	9/368	334/38824	0.00489458	0.0379221	0.0272158	A0A6A6KGW9/A0A6A6LG98/A0A6A6M5Z9/A0A6A6KPP7/A0A6A6L0Q6/A0A6A6L3C0/A0A6A6MAR7/A0A6A6MNE9/A0A6A6MV72	9
GO:0001666	response to hypoxia	6/368	164/38824	0.00490543	0.0379221	0.0272158	A0A6A6M9Y1/A0A6A6ME62/A0A6A6LQB6/A0A6A6LWC5/A0A6A6MDQ7/A0A6A6MUD6	6
GO:0009931	calcium-dependent protein serine/threonine kinase activity	4/368	72/38824	0.00492269	0.0379221	0.0272158	A0A6A6KPP5/A0A6A6LC72/A0A6A6MKA2/A0A6A6MQC6	4
GO:0010857	calcium-dependent protein kinase activity	4/368	72/38824	0.00492269	0.0379221	0.0272158	A0A6A6KPP5/A0A6A6LC72/A0A6A6MKA2/A0A6A6MQC6	4
GO:0019439	aromatic compound catabolic process	9/368	336/38824	0.00508478	0.0386275	0.027722	A0A6A6KGW9/A0A6A6LG98/A0A6A6M5Z9/A0A6A6KPP7/A0A6A6L0Q6/A0A6A6L3C0/A0A6A6MAR7/A0A6A6MNE9/A0A6A6MV72	9
GO:0044042	glucan metabolic process	7/368	219/38824	0.00511229	0.0386275	0.027722	A0A6A6M3V2/A0A6A6M720/A0A6A6M734/A0A6A6NJ28/A0A6A6NLL8/A0A6A6KQS6/A0A6A6L8D3	7
GO:0048509	regulation of meristem development	7/368	219/38824	0.00511229	0.0386275	0.027722	A0A6A6M9Y1/A0A6A6ME62/A0A6A6LQB6/A0A6A6LWC5/A0A6A6MDQ7/A0A6A6MUD6/A0A6A6KPN0	7
GO:0009902	chloroplast relocation	3/368	37/38824	0.00516957	0.0386275	0.027722	A0A6A6K537/A0A6A6K524/A0A6A6K6U6	3
GO:0019750	chloroplast localization	3/368	37/38824	0.00516957	0.0386275	0.027722	A0A6A6K537/A0A6A6K524/A0A6A6K6U6	3
GO:0051644	plastid localization	3/368	37/38824	0.00516957	0.0386275	0.027722	A0A6A6K537/A0A6A6K524/A0A6A6K6U6	3
GO:0051667	establishment of plastid localization	3/368	37/38824	0.00516957	0.0386275	0.027722	A0A6A6K537/A0A6A6K524/A0A6A6K6U6	3
GO:0019359	nicotinamide nucleotide biosynthetic process	4/368	74/38824	0.00542513	0.0403639	0.0289682	A0A6A6KPP7/A0A6A6LGU3/A0A6A6MAR7/A0A6A6MV72	4
GO:0015105	arsenite transmembrane transporter activity	2/368	12/38824	0.0055537	0.0404327	0.0290176	A0A6A6L0Q6/A0A6A6L3C0	2
GO:0015700	arsenite transport	2/368	12/38824	0.0055537	0.0404327	0.0290176	A0A6A6L0Q6/A0A6A6L3C0	2
GO:0016755	aminoacyltransferase activity	2/368	12/38824	0.0055537	0.0404327	0.0290176	A0A6A6L0Q6/A0A6A6L3C0	2
GO:0072698	protein localization to microtubule cytoskeleton	2/368	12/38824	0.0055537	0.0404327	0.0290176	A0A6A6KQS6/A0A6A6L8D3	2
GO:2000036	regulation of stem cell population maintenance	2/368	12/38824	0.0055537	0.0404327	0.0290176	A0A6A6KD53/A0A6A6MQP7	2
GO:0016854	racemase and epimerase activity	3/368	38/38824	0.00557372	0.0404327	0.0290176	A0A6A6KG57/A0A6A6M9F5/A0A6A6LGU3	3
GO:0010150	leaf senescence	7/368	224/38824	0.00576697	0.0416609	0.0298991	A0A6A6K346/A0A6A6LED6/A0A6A6LFD5/A0A6A6M9I9/A0A6A6MVC1/A0A6A6K5H5/A0A6A6K738	7
GO:0005982	starch metabolic process	4/368	76/38824	0.00596072	0.0422654	0.0303329	A0A6A6M3V2/A0A6A6M720/A0A6A6M734/A0A6A6NJ28	4
GO:0019363	pyridine nucleotide biosynthetic process	4/368	76/38824	0.00596072	0.0422654	0.0303329	A0A6A6KPP7/A0A6A6LGU3/A0A6A6MAR7/A0A6A6MV72	4
GO:0001558	regulation of cell growth	6/368	171/38824	0.00599129	0.0422654	0.0303329	A0A6A6KPP5/A0A6A6KCM9/A0A6A6KHW9/A0A6A6LY85/A0A6A6LZF7/A0A6A6KWE8	6
GO:0043424	protein histidine kinase binding	3/368	39/38824	0.00599631	0.0422654	0.0303329	A0A6A6LBY0/A0A6A6LCD1/A0A6A6MKG1	3
GO:0051247	positive regulation of protein metabolic process	9/368	345/38824	0.00601264	0.0422654	0.0303329	A0A6A6KGW9/A0A6A6LBZ6/A0A6A6NIC8/A0A6A6NJA3/A0A6A6LS10/A0A6A6K7S7/A0A6A6KNQ1/A0A6A6NFC5/A0A6A6NJX3	9
GO:0045859	regulation of protein kinase activity	6/368	172/38824	0.00615961	0.0422654	0.0303329	A0A6A6KWE8/A0A6A6LHM1/A0A6A6LR99/A0A6A6N4E3/A0A6A6K7S7/A0A6A6NJX3	6
GO:0001882	nucleoside binding	4/368	77/38824	0.00624124	0.0422654	0.0303329	A0A6A6KRB1/A0A6A6L5W1/A0A6A6NDB9/A0A6A6NF53	4
GO:0001883	purine nucleoside binding	4/368	77/38824	0.00624124	0.0422654	0.0303329	A0A6A6KRB1/A0A6A6L5W1/A0A6A6NDB9/A0A6A6NF53	4
GO:0005525	GTP binding	4/368	77/38824	0.00624124	0.0422654	0.0303329	A0A6A6KRB1/A0A6A6L5W1/A0A6A6NDB9/A0A6A6NF53	4
GO:0019001	guanyl nucleotide binding	4/368	77/38824	0.00624124	0.0422654	0.0303329	A0A6A6KRB1/A0A6A6L5W1/A0A6A6NDB9/A0A6A6NF53	4
GO:0032549	ribonucleoside binding	4/368	77/38824	0.00624124	0.0422654	0.0303329	A0A6A6KRB1/A0A6A6L5W1/A0A6A6NDB9/A0A6A6NF53	4
GO:0032550	purine ribonucleoside binding	4/368	77/38824	0.00624124	0.0422654	0.0303329	A0A6A6KRB1/A0A6A6L5W1/A0A6A6NDB9/A0A6A6NF53	4
GO:0032561	guanyl ribonucleotide binding	4/368	77/38824	0.00624124	0.0422654	0.0303329	A0A6A6KRB1/A0A6A6L5W1/A0A6A6NDB9/A0A6A6NF53	4
GO:0005516	calmodulin binding	8/368	286/38824	0.00627238	0.0422654	0.0303329	A0A6A6KPP5/A0A6A6LC72/A0A6A6M9I9/A0A6A6MKA2/A0A6A6MQC6/A0A6A6MUW3/A0A6A6K5H5/A0A6A6K738	8
GO:0031349	positive regulation of defense response	6/368	173/38824	0.00633134	0.0422654	0.0303329	A0A6A6K346/A0A6A6LED6/A0A6A6LFD5/A0A6A6M9I9/A0A6A6K5H5/A0A6A6K738	6
GO:0098772	molecular function regulator activity	10/368	412/38824	0.00636489	0.0422654	0.0303329	A0A6A6LJN0/A0A6A6LBZ6/A0A6A6NIC8/A0A6A6NJA3/A0A6A6LHM1/A0A6A6LI33/A0A6A6LR99/A0A6A6LS10/A0A6A6MAN0/A0A6A6NBS1	10
GO:0051348	negative regulation of transferase activity	3/368	40/38824	0.00643756	0.0422654	0.0303329	A0A6A6KWE8/A0A6A6LHM1/A0A6A6N4E3	3
GO:0003729	mRNA binding	11/368	479/38824	0.00646367	0.0422654	0.0303329	A0A6A6M5Z9/A0A6A6K524/A0A6A6L0S7/A0A6A6L0U9/A0A6A6M2P5/A0A6A6M2W3/A0A6A6KJB0/A0A6A6LS29/A0A6A6LTD1/A0A6A6MAV0/A0A6A6MJU8	11
GO:0000331	contractile vacuole	2/368	13/38824	0.00652253	0.0422654	0.0303329	A0A6A6M0F2/A0A6A6M4B5	2
GO:0006011	UDP-glucose metabolic process	2/368	13/38824	0.00652253	0.0422654	0.0303329	A0A6A6L8S5/A0A6A6NLL8	2
GO:0009828	plant-type cell wall loosening	2/368	13/38824	0.00652253	0.0422654	0.0303329	A0A6A6NBV4/A0A6A6NDH3	2
GO:0030323	respiratory tube development	2/368	13/38824	0.00652253	0.0422654	0.0303329	A0A6A6LE46/A0A6A6MCN0	2
GO:0030324	lung development	2/368	13/38824	0.00652253	0.0422654	0.0303329	A0A6A6LE46/A0A6A6MCN0	2
GO:0031022	nuclear migration along microfilament	2/368	13/38824	0.00652253	0.0422654	0.0303329	A0A6A6K537/A0A6A6K6U6	2
GO:0044380	protein localization to cytoskeleton	2/368	13/38824	0.00652253	0.0422654	0.0303329	A0A6A6KQS6/A0A6A6L8D3	2
GO:0060541	respiratory system development	2/368	13/38824	0.00652253	0.0422654	0.0303329	A0A6A6LE46/A0A6A6MCN0	2
GO:0010043	response to zinc ion	4/368	78/38824	0.00653038	0.0422654	0.0303329	A0A6A6K9I8/A0A6A6KPP7/A0A6A6L9K1/A0A6A6LLD6	4
GO:0042788	polysomal ribosome	4/368	78/38824	0.00653038	0.0422654	0.0303329	A0A6A6L0S7/A0A6A6L0U9/A0A6A6M2P5/A0A6A6M2W3	4
GO:0090693	plant organ senescence	7/368	230/38824	0.00663308	0.0427711	0.0306958	A0A6A6K346/A0A6A6LED6/A0A6A6LFD5/A0A6A6M9I9/A0A6A6MVC1/A0A6A6K5H5/A0A6A6K738	7
GO:0006520	amino acid metabolic process	10/368	415/38824	0.00668321	0.0429353	0.0308136	A0A6A6K9T3/A0A6A6KI41/A0A6A6M3M4/A0A6A6KJ04/A0A6A6KJ77/A0A6A6LEW7/A0A6A6KX30/A0A6A6LHM1/A0A6A6LI30/A0A6A6KPN0	10
GO:0035966	response to topologically incorrect protein	4/368	79/38824	0.00682827	0.0436357	0.0313163	A0A6A6LEL0/A0A6A6MCN0/A0A6A6MIK4/A0A6A6MKV5	4
GO:0048764	trichoblast maturation	6/368	176/38824	0.00686743	0.0436357	0.0313163	A0A6A6KA78/G0XNX8/A0A6A6L144/A0A6A6LBY0/A0A6A6LCD1/A0A6A6MKG1	6
GO:0048765	root hair cell differentiation	6/368	176/38824	0.00686743	0.0436357	0.0313163	A0A6A6KA78/G0XNX8/A0A6A6L144/A0A6A6LBY0/A0A6A6LCD1/A0A6A6MKG1	6
GO:0043549	regulation of kinase activity	6/368	177/38824	0.00705322	0.0446079	0.032014	A0A6A6KWE8/A0A6A6LHM1/A0A6A6LR99/A0A6A6N4E3/A0A6A6K7S7/A0A6A6NJX3	6
GO:0031669	cellular response to nutrient levels	8/368	292/38824	0.00707167	0.0446079	0.032014	A0A6A6K5W1/A0A6A6LZA7/A0A6A6M363/A0A6A6KCG9/A0A6A6MEE6/A0A6A6N4E3/A0A6A6NLL8/A0A6A6NFK3	8
GO:0033612	receptor serine/threonine kinase binding	4/368	80/38824	0.00713501	0.0446836	0.0320684	A0A6A6K278/A0A6A6MG33/A0A6A6KQS6/A0A6A6L8D3	4
GO:0120114	Sm-like protein family complex	4/368	80/38824	0.00713501	0.0446836	0.0320684	A0A6A6LFD9/A0A6A6LKG6/A0A6A6LIP5/A0A6A6LS10	4
GO:0016363	nuclear matrix	3/368	42/38824	0.00737679	0.0457145	0.0328082	A0A6A6L604/A0A6A6L613/A0A6A6LS10	3
GO:0010054	trichoblast differentiation	6/368	179/38824	0.00743566	0.0457145	0.0328082	A0A6A6KA78/G0XNX8/A0A6A6L144/A0A6A6LBY0/A0A6A6LCD1/A0A6A6MKG1	6
GO:0000146	microfilament motor activity	2/368	14/38824	0.0075622	0.0457145	0.0328082	A0A6A6M0F2/A0A6A6M4B5	2
GO:0002215	defense response to nematode	2/368	14/38824	0.0075622	0.0457145	0.0328082	A0A6A6KJF1/A0A6A6KM60	2
GO:0033275	actin-myosin filament sliding	2/368	14/38824	0.0075622	0.0457145	0.0328082	A0A6A6M0F2/A0A6A6M4B5	2
GO:0048029	monosaccharide binding	2/368	14/38824	0.0075622	0.0457145	0.0328082	A0A6A6MPR5/A0A6A6MT96	2
GO:0071029	nuclear ncRNA surveillance	2/368	14/38824	0.0075622	0.0457145	0.0328082	A0A6A6KGW9/A0A6A6MNE9	2
GO:0071035	nuclear polyadenylation-dependent rRNA catabolic process	2/368	14/38824	0.0075622	0.0457145	0.0328082	A0A6A6KGW9/A0A6A6MNE9	2
GO:0071046	nuclear polyadenylation-dependent ncRNA catabolic process	2/368	14/38824	0.0075622	0.0457145	0.0328082	A0A6A6KGW9/A0A6A6MNE9	2
GO:0099515	actin filament-based transport	2/368	14/38824	0.0075622	0.0457145	0.0328082	A0A6A6K537/A0A6A6K6U6	2
GO:0016830	carbon-carbon lyase activity	5/368	128/38824	0.00762469	0.0459328	0.0329649	A0A6A6KCG9/A0A6A6KXZ1/A0A6A6MDG1/A0A6A6MEL5/A0A6A6NFK3	5
GO:0006935	chemotaxis	4/368	82/38824	0.00777545	0.0466348	0.0334687	A0A6A6KCM9/A0A6A6LED6/A0A6A6LFD5/A0A6A6N4E3	4
GO:0036293	response to decreased oxygen levels	6/368	181/38824	0.00783284	0.0466348	0.0334687	A0A6A6M9Y1/A0A6A6ME62/A0A6A6LQB6/A0A6A6LWC5/A0A6A6MDQ7/A0A6A6MUD6	6
GO:0006986	response to unfolded protein	3/368	43/38824	0.00787515	0.0466348	0.0334687	A0A6A6LEL0/A0A6A6MIK4/A0A6A6MKV5	3
GO:0007163	establishment or maintenance of cell polarity	3/368	43/38824	0.00787515	0.0466348	0.0334687	A0A6A6KWB8/A0A6A6N4E3/A0A6A6LLI8	3
GO:0051258	protein polymerization	3/368	43/38824	0.00787515	0.0466348	0.0334687	A0A6A6LBJ2/A0A6A6N4E3/A0A6A6K2Y0	3
GO:0048469	cell maturation	6/368	182/38824	0.00803706	0.0472188	0.0338878	A0A6A6KA78/G0XNX8/A0A6A6L144/A0A6A6LBY0/A0A6A6LCD1/A0A6A6MKG1	6
GO:0004683	calmodulin-dependent protein kinase activity	4/368	83/38824	0.00810937	0.0472188	0.0338878	A0A6A6KPP5/A0A6A6LC72/A0A6A6MKA2/A0A6A6MQC6	4
GO:0042330	taxis	4/368	83/38824	0.00810937	0.0472188	0.0338878	A0A6A6KCM9/A0A6A6LED6/A0A6A6LFD5/A0A6A6N4E3	4
GO:0071900	regulation of protein serine/threonine kinase activity	4/368	83/38824	0.00810937	0.0472188	0.0338878	A0A6A6KWE8/A0A6A6LHM1/A0A6A6N4E3/A0A6A6K7S7	4
GO:0072525	pyridine-containing compound biosynthetic process	4/368	83/38824	0.00810937	0.0472188	0.0338878	A0A6A6KPP7/A0A6A6LGU3/A0A6A6MAR7/A0A6A6MV72	4
GO:0070482	response to oxygen levels	6/368	183/38824	0.00824509	0.047849	0.0343401	A0A6A6M9Y1/A0A6A6ME62/A0A6A6LQB6/A0A6A6LWC5/A0A6A6MDQ7/A0A6A6MUD6	6
GO:0044262	obsolete cellular carbohydrate metabolic process	10/368	429/38824	0.00833526	0.0482116	0.0346003	A0A6A6K3I9/A0A6A6KPP7/A0A6A6M3V2/A0A6A6M720/A0A6A6M734/A0A6A6NJ28/A0A6A6NLL8/A0A6A6KPN0/A0A6A6KQS6/A0A6A6L8D3	10
GO:0009069	serine family amino acid metabolic process	3/368	44/38824	0.0083929	0.0482246	0.0346096	A0A6A6KJ04/A0A6A6KJ77/A0A6A6LEW7	3
GO:0070301	cellular response to hydrogen peroxide	3/368	44/38824	0.0083929	0.0482246	0.0346096	A0A6A6LMV3/A0A6A6KVE0/A0A6A6N599	3
GO:1901361	organic cyclic compound catabolic process	9/368	365/38824	0.00853874	0.0489011	0.0350952	A0A6A6KGW9/A0A6A6LG98/A0A6A6M5Z9/A0A6A6KPP7/A0A6A6L0Q6/A0A6A6L3C0/A0A6A6MAR7/A0A6A6MNE9/A0A6A6MV72	9
GO:0010225	response to UV-C	2/368	15/38824	0.00867128	0.0493356	0.035407	A0A6A6K5W1/A0A6A6LMV3	2
GO:0046184	aldehyde biosynthetic process	2/368	15/38824	0.00867128	0.0493356	0.035407	A0A6A6KPP7/A0A6A6LGU3	2
GO:0010639	negative regulation of organelle organization	5/368	135/38824	0.0094742	0.0537283	0.0385595	A0A6A6KGW9/A0A6A6KQH6/A0A6A6KW15/A0A6A6LS10/A0A6A6LZ21	5
GO:0006928	obsolete movement of cell or subcellular component	7/368	248/38824	0.00981332	0.0542596	0.0389408	A0A6A6K537/A0A6A6LE46/A0A6A6K6U6/A0A6A6M0F2/A0A6A6M4B5/A0A6A6N4E3/A0A6A6NJX3	7
GO:0009267	cellular response to starvation	7/368	248/38824	0.00981332	0.0542596	0.0389408	A0A6A6K5W1/A0A6A6LZA7/A0A6A6M363/A0A6A6KCG9/A0A6A6N4E3/A0A6A6NLL8/A0A6A6NFK3	7
GO:0004407	histone deacetylase activity	2/368	16/38824	0.00984838	0.0542596	0.0389408	A0A6A6KD53/A0A6A6MQP7	2
GO:0009405	obsolete pathogenesis	2/368	16/38824	0.00984838	0.0542596	0.0389408	A0A6A6KD53/A0A6A6MQP7	2
GO:0030898	microfilament motor activity	2/368	16/38824	0.00984838	0.0542596	0.0389408	A0A6A6M0F2/A0A6A6M4B5	2
GO:0043531	ADP binding	2/368	16/38824	0.00984838	0.0542596	0.0389408	A0A6A6M0F2/A0A6A6M4B5	2
GO:0043633	polyadenylation-dependent RNA catabolic process	2/368	16/38824	0.00984838	0.0542596	0.0389408	A0A6A6KGW9/A0A6A6MNE9	2
GO:0043634	polyadenylation-dependent ncRNA catabolic process	2/368	16/38824	0.00984838	0.0542596	0.0389408	A0A6A6KGW9/A0A6A6MNE9	2
GO:0070569	uridylyltransferase activity	2/368	16/38824	0.00984838	0.0542596	0.0389408	A0A6A6L8S5/A0A6A6NLL8	2
GO:0001933	negative regulation of protein phosphorylation	3/368	47/38824	0.010064	0.0549263	0.0394193	A0A6A6KWE8/A0A6A6LHM1/A0A6A6N4E3	3
GO:0010229	inflorescence development	3/368	47/38824	0.010064	0.0549263	0.0394193	A0A6A6LED6/A0A6A6LFD5/A0A6A6MK98	3
GO:0052547	regulation of peptidase activity	3/368	47/38824	0.010064	0.0549263	0.0394193	A0A6A6LBZ6/A0A6A6NIC8/A0A6A6NJA3	3
GO:0005840	ribosome	8/368	312/38824	0.0102981	0.0560283	0.0402102	A0A6A6L0S7/A0A6A6L0U9/A0A6A6M2P5/A0A6A6M2W3/A0A6A6KJB0/A0A6A6L604/A0A6A6L613/A0A6A6LTD1	8
GO:0042430	indole-containing compound metabolic process	5/368	139/38824	0.0106589	0.0572059	0.0410553	A0A6A6L0Q6/A0A6A6L3C0/A0A6A6LED6/A0A6A6LFD5/A0A6A6LHM1	5
GO:0005985	sucrose metabolic process	3/368	48/38824	0.0106608	0.0572059	0.0410553	A0A6A6NJ28/A0A6A6NLL8/A0A6A6KPN0	3
GO:0010091	trichome branching	3/368	48/38824	0.0106608	0.0572059	0.0410553	A0A6A6LBY0/A0A6A6LCD1/A0A6A6MKG1	3
GO:0004812	aminoacyl-tRNA ligase activity	4/368	90/38824	0.0107117	0.0572059	0.0410553	A0A6A6K9T3/A0A6A6KI41/A0A6A6M3M4/A0A6A6LI30	4
GO:0005984	disaccharide metabolic process	4/368	90/38824	0.0107117	0.0572059	0.0410553	A0A6A6K3I9/A0A6A6NJ28/A0A6A6NLL8/A0A6A6KPN0	4
GO:0016875	ligase activity, forming carbon-oxygen bonds	4/368	90/38824	0.0107117	0.0572059	0.0410553	A0A6A6K9T3/A0A6A6KI41/A0A6A6M3M4/A0A6A6LI30	4
GO:0010119	regulation of stomatal movement	5/368	140/38824	0.0109702	0.0582291	0.0417896	A0A6A6K342/A0A6A6K524/A0A6A6LC72/A0A6A6LI33/A0A6A6MKA2	5
GO:0019901	protein kinase binding	5/368	140/38824	0.0109702	0.0582291	0.0417896	A0A6A6KQH6/A0A6A6LBY0/A0A6A6LCD1/A0A6A6MKG1/A0A6A6LZ21	5
GO:0005851	eukaryotic translation initiation factor 2B complex	2/368	17/38824	0.0110921	0.0583425	0.041871	A0A6A6NDB9/A0A6A6NF53	2
GO:0033558	protein lysine deacetylase activity	2/368	17/38824	0.0110921	0.0583425	0.041871	A0A6A6KD53/A0A6A6MQP7	2
GO:0042641	actomyosin	2/368	17/38824	0.0110921	0.0583425	0.041871	A0A6A6M0F2/A0A6A6M4B5	2
GO:0042326	negative regulation of phosphorylation	3/368	49/38824	0.0112777	0.0590144	0.0423532	A0A6A6KWE8/A0A6A6LHM1/A0A6A6N4E3	3
GO:0040011	locomotion	5/368	141/38824	0.0112876	0.0590144	0.0423532	A0A6A6KCM9/A0A6A6LED6/A0A6A6LFD5/A0A6A6N4E3/A0A6A6NJX3	5
GO:0032553	ribonucleotide binding	8/368	318/38824	0.0114506	0.0596873	0.0428361	A0A6A6K524/A0A6A6KRB1/A0A6A6L5W1/A0A6A6LHM1/A0A6A6M0F2/A0A6A6M4B5/A0A6A6NDB9/A0A6A6NF53	8
GO:0007005	mitochondrion organization	6/368	197/38824	0.0115776	0.0599859	0.0430504	A0A6A6KVB9/A0A6A6L144/A0A6A6LBY0/A0A6A6LCD1/A0A6A6MKG1/A0A6A6MI22	6
GO:0044391	ribosomal subunit	6/368	197/38824	0.0115776	0.0599859	0.0430504	A0A6A6L0S7/A0A6A6L0U9/A0A6A6M2P5/A0A6A6M2W3/A0A6A6KJB0/A0A6A6LTD1	6
GO:0005996	monosaccharide metabolic process	5/368	142/38824	0.0116113	0.0599859	0.0430504	A0A6A6KPP7/A0A6A6M3V2/A0A6A6M720/A0A6A6M734/A0A6A6NFK3	5
GO:0097237	cellular response to toxic substance	6/368	198/38824	0.0118471	0.0606014	0.0434921	A0A6A6LMV3/A0A6A6KCM9/A0A6A6KVE0/A0A6A6L8Q8/A0A6A6LLD6/A0A6A6N599	6
GO:0010319	stromule	3/368	50/38824	0.0119148	0.0606014	0.0434921	A0A6A6M3V2/A0A6A6M720/A0A6A6M734	3
GO:0018958	phenol-containing compound metabolic process	3/368	50/38824	0.0119148	0.0606014	0.0434921	A0A6A6LH25/A0A6A6MLZ4/A0A6A6LHM1	3
GO:0022898	regulation of transmembrane transporter activity	4/368	93/38824	0.0119741	0.0606014	0.0434921	A0A6A6KPP5/A0A6A6K524/A0A6A6LC72/A0A6A6MKA2	4
GO:0032409	regulation of transporter activity	4/368	93/38824	0.0119741	0.0606014	0.0434921	A0A6A6KPP5/A0A6A6K524/A0A6A6LC72/A0A6A6MKA2	4
GO:0032412	regulation of monoatomic ion transmembrane transporter activity	4/368	93/38824	0.0119741	0.0606014	0.0434921	A0A6A6KPP5/A0A6A6K524/A0A6A6LC72/A0A6A6MKA2	4
GO:0051015	actin filament binding	4/368	93/38824	0.0119741	0.0606014	0.0434921	A0A6A6K7R5/A0A6A6KW15/A0A6A6M0F2/A0A6A6M4B5	4
GO:0042545	cell wall modification	6/368	199/38824	0.0121211	0.0610584	0.0438202	A0A6A6K346/A0A6A6L0Q6/A0A6A6L3C0/A0A6A6NBV4/A0A6A6NDH3/A0A6A6NLL8	6
GO:0010120	camalexin biosynthetic process	2/368	18/38824	0.0124011	0.0610584	0.0438202	A0A6A6LED6/A0A6A6LFD5	2
GO:0010330	cellulose synthase complex	2/368	18/38824	0.0124011	0.0610584	0.0438202	A0A6A6KQS6/A0A6A6L8D3	2
GO:0016774	phosphotransferase activity, carboxyl group as acceptor	2/368	18/38824	0.0124011	0.0610584	0.0438202	A0A6A6MAR7/A0A6A6MV72	2
GO:0034629	protein-containing complex localization	2/368	18/38824	0.0124011	0.0610584	0.0438202	A0A6A6KQV5/A0A6A6L7V5	2
GO:0044030	regulation of DNA methylation	2/368	18/38824	0.0124011	0.0610584	0.0438202	A0A6A6LDW1/A0A6A6MP02	2
GO:0046653	tetrahydrofolate metabolic process	2/368	18/38824	0.0124011	0.0610584	0.0438202	A0A6A6LDW1/A0A6A6MP02	2
GO:0052317	camalexin metabolic process	2/368	18/38824	0.0124011	0.0610584	0.0438202	A0A6A6LED6/A0A6A6LFD5	2
GO:0000502	proteasome complex	4/368	94/38824	0.0124151	0.0610584	0.0438202	A0A6A6LBZ6/A0A6A6NIC8/A0A6A6NJA3/A0A6A6MGJ6	4
GO:1905369	endopeptidase complex	4/368	94/38824	0.0124151	0.0610584	0.0438202	A0A6A6LBZ6/A0A6A6NIC8/A0A6A6NJA3/A0A6A6MGJ6	4
GO:0010183	pollen tube guidance	3/368	51/38824	0.0125722	0.0614837	0.0441254	A0A6A6KCM9/A0A6A6LED6/A0A6A6LFD5	3
GO:0050918	positive chemotaxis	3/368	51/38824	0.0125722	0.0614837	0.0441254	A0A6A6KCM9/A0A6A6LED6/A0A6A6LFD5	3
GO:0022604	regulation of cell morphogenesis	5/368	145/38824	0.0126199	0.0615442	0.0441688	A0A6A6KPP5/A0A6A6KCM9/A0A6A6MAN0/A0A6A6N4E3/A0A6A6LMR4	5
GO:0034655	nucleobase-containing compound catabolic process	7/368	261/38824	0.0127179	0.0618487	0.0443873	A0A6A6KGW9/A0A6A6LG98/A0A6A6M5Z9/A0A6A6KPP7/A0A6A6MAR7/A0A6A6MNE9/A0A6A6MV72	7
GO:0009250	glucan biosynthetic process	5/368	146/38824	0.0129689	0.0625482	0.0448894	A0A6A6M3V2/A0A6A6M720/A0A6A6M734/A0A6A6KQS6/A0A6A6L8D3	5
GO:0018105	peptidyl-serine phosphorylation	5/368	146/38824	0.0129689	0.0625482	0.0448894	A0A6A6KPP5/A0A6A6LC72/A0A6A6MKA2/A0A6A6MQC6/A0A6A6LMR4	5
GO:0010053	root epidermal cell differentiation	6/368	202/38824	0.0129695	0.0625482	0.0448894	A0A6A6KA78/G0XNX8/A0A6A6L144/A0A6A6LBY0/A0A6A6LCD1/A0A6A6MKG1	6
GO:0000096	sulfur amino acid metabolic process	3/368	52/38824	0.01325	0.0633742	0.0454821	A0A6A6KJ04/A0A6A6KJ77/A0A6A6LEW7	3
GO:0005200	structural constituent of cytoskeleton	3/368	52/38824	0.01325	0.0633742	0.0454821	A0A6A6KA78/G0XNX8/A0A6A6LBJ2	3
GO:0043130	ubiquitin binding	3/368	52/38824	0.01325	0.0633742	0.0454821	A0A6A6LME5/A0A6A6NCD1/A0A6A6K2Y0	3
GO:0071236	cellular response to antibiotic	5/368	147/38824	0.0133243	0.0635552	0.045612	A0A6A6LMV3/A0A6A6M5Z9/A0A6A6K346/A0A6A6KVE0/A0A6A6N599	5
GO:0071695	anatomical structure maturation	7/368	264/38824	0.0134675	0.0640628	0.0459763	A0A6A6KA78/G0XNX8/A0A6A6L144/A0A6A6LBY0/A0A6A6LCD1/A0A6A6MKG1/A0A6A6NJ28	7
GO:0019213	deacetylase activity	2/368	19/38824	0.013774	0.064464	0.0462643	A0A6A6KD53/A0A6A6MQP7	2
GO:0019238	cyclohydrolase activity	2/368	19/38824	0.013774	0.064464	0.0462643	A0A6A6LDW1/A0A6A6MP02	2
GO:0032432	actin filament bundle	2/368	19/38824	0.013774	0.064464	0.0462643	A0A6A6K7R5/A0A6A6KW15	2
GO:0048565	digestive tract development	2/368	19/38824	0.013774	0.064464	0.0462643	A0A6A6LE46/A0A6A6KWB8	2
GO:0055123	digestive system development	2/368	19/38824	0.013774	0.064464	0.0462643	A0A6A6LE46/A0A6A6KWB8	2
GO:1901683	arsenate ion transmembrane transporter activity	2/368	19/38824	0.013774	0.064464	0.0462643	A0A6A6L0Q6/A0A6A6L3C0	2
GO:0018209	peptidyl-serine modification	5/368	149/38824	0.0140548	0.0656015	0.0470806	A0A6A6KPP5/A0A6A6LC72/A0A6A6MKA2/A0A6A6MQC6/A0A6A6LMR4	5
GO:0060627	regulation of vesicle-mediated transport	5/368	150/38824	0.0144299	0.0671723	0.0482079	A0A6A6LJN0/A0A6A6K3X0/A0A6A6KIX7/A0A6A6LG60/A0A6A6NBS1	5
GO:0007030	Golgi organization	3/368	54/38824	0.014667	0.0680941	0.0488695	A0A6A6LRB5/A0A6A6LS10/A0A6A6M8P1	3
GO:0009700	indole phytoalexin biosynthetic process	2/368	20/38824	0.0152096	0.0698197	0.0501079	A0A6A6LED6/A0A6A6LFD5	2
GO:0016075	rRNA catabolic process	2/368	20/38824	0.0152096	0.0698197	0.0501079	A0A6A6KGW9/A0A6A6MNE9	2
GO:0046217	indole phytoalexin metabolic process	2/368	20/38824	0.0152096	0.0698197	0.0501079	A0A6A6LED6/A0A6A6LFD5	2
GO:0071027	nuclear RNA surveillance	2/368	20/38824	0.0152096	0.0698197	0.0501079	A0A6A6KGW9/A0A6A6MNE9	2
GO:0009404	toxin metabolic process	4/368	100/38824	0.0152793	0.0698197	0.0501079	A0A6A6LDX0/A0A6A6LED6/A0A6A6LFD5/A0A6A6LLD6	4
GO:0043087	regulation of GTPase activity	4/368	100/38824	0.0152793	0.0698197	0.0501079	A0A6A6LJN0/A0A6A6LI33/A0A6A6LS10/A0A6A6NBS1	4
GO:0001932	regulation of protein phosphorylation	6/368	210/38824	0.0154339	0.0703413	0.0504823	A0A6A6KWE8/A0A6A6LHM1/A0A6A6LR99/A0A6A6N4E3/A0A6A6K7S7/A0A6A6NJX3	6
GO:0046914	transition metal ion binding	10/368	473/38824	0.0156125	0.0709696	0.0509332	A0A6A6K5W1/A0A6A6KJ04/A0A6A6KJ77/A0A6A6LEW7/A0A6A6KPP7/A0A6A6L0Q6/A0A6A6L3C0/A0A6A6LLD6/A0A6A6NBB0/A0A6A6MVC1	10
GO:0009066	aspartate family amino acid metabolic process	3/368	56/38824	0.0161665	0.0732967	0.0526033	A0A6A6KJ04/A0A6A6KJ77/A0A6A6LEW7	3
GO:0015629	actin cytoskeleton	4/368	102/38824	0.0163189	0.0737953	0.0529611	A0A6A6K7R5/A0A6A6KW15/A0A6A6M0F2/A0A6A6M4B5	4
GO:0030010	establishment of cell polarity	2/368	21/38824	0.0167064	0.0751573	0.0539386	A0A6A6N4E3/A0A6A6LLI8	2
GO:1901684	arsenate ion transmembrane transport	2/368	21/38824	0.0167064	0.0751573	0.0539386	A0A6A6L0Q6/A0A6A6L3C0	2
GO:0030234	enzyme regulator activity	8/368	341/38824	0.0167604	0.0752058	0.0539734	A0A6A6LJN0/A0A6A6LBZ6/A0A6A6NIC8/A0A6A6NJA3/A0A6A6LHM1/A0A6A6LI33/A0A6A6LR99/A0A6A6NBS1	8
GO:0019829	ATPase-coupled monoatomic cation transmembrane transporter activity	4/368	103/38824	0.0168549	0.0752419	0.0539993	A0A6A6L0Q6/A0A6A6L3C0/A0A6A6M8P1/A0A6A6MCH3	4
GO:0099132	monoatomic cation transmembrane transport	4/368	103/38824	0.0168549	0.0752419	0.0539993	A0A6A6L0Q6/A0A6A6L3C0/A0A6A6M8P1/A0A6A6MCH3	4
GO:0048278	vesicle docking	3/368	57/38824	0.0169474	0.0754613	0.0541568	A0A6A6K3X0/A0A6A6KIX7/A0A6A6LG60	3
GO:0035639	purine ribonucleoside triphosphate binding	7/368	277/38824	0.0170846	0.0758784	0.0544561	A0A6A6KRB1/A0A6A6L5W1/A0A6A6LHM1/A0A6A6M0F2/A0A6A6M4B5/A0A6A6NDB9/A0A6A6NF53	7
GO:1905368	peptidase complex	4/368	104/38824	0.0174018	0.0770903	0.0553258	A0A6A6LBZ6/A0A6A6NIC8/A0A6A6NJA3/A0A6A6MGJ6	4
GO:0016051	carbohydrate biosynthetic process	8/368	344/38824	0.0175649	0.077446	0.0555811	A0A6A6K3I9/A0A6A6KPP7/A0A6A6M3V2/A0A6A6M720/A0A6A6M734/A0A6A6NFK3/A0A6A6KQS6/A0A6A6L8D3	8
GO:0019900	kinase binding	5/368	158/38824	0.0176745	0.077446	0.0555811	A0A6A6KQH6/A0A6A6LBY0/A0A6A6LCD1/A0A6A6MKG1/A0A6A6LZ21	5
GO:0022406	membrane docking	3/368	58/38824	0.017749	0.077446	0.0555811	A0A6A6K3X0/A0A6A6KIX7/A0A6A6LG60	3
GO:0051046	regulation of secretion	3/368	58/38824	0.017749	0.077446	0.0555811	A0A6A6K3X0/A0A6A6KIX7/A0A6A6LG60	3
GO:0140056	organelle localization by membrane tethering	3/368	58/38824	0.017749	0.077446	0.0555811	A0A6A6K3X0/A0A6A6KIX7/A0A6A6LG60	3
GO:1903530	regulation of secretion by cell	3/368	58/38824	0.017749	0.077446	0.0555811	A0A6A6K3X0/A0A6A6KIX7/A0A6A6LG60	3
GO:0045892	negative regulation of DNA-templated transcription	9/368	414/38824	0.0180719	0.0784889	0.0563296	A0A6A6KD53/A0A6A6MQP7/A0A6A6KHW9/A0A6A6LY85/A0A6A6LZF7/A0A6A6KJ04/A0A6A6KJ77/A0A6A6LEW7/A0A6A6MEE6	9
GO:0004707	MAP kinase activity	2/368	22/38824	0.0182633	0.0784889	0.0563296	A0A6A6LED6/A0A6A6LFD5	2
GO:0010047	fruit dehiscence	2/368	22/38824	0.0182633	0.0784889	0.0563296	A0A6A6NBV4/A0A6A6NDH3	2
GO:0042344	indole glucosinolate catabolic process	2/368	22/38824	0.0182633	0.0784889	0.0563296	A0A6A6L0Q6/A0A6A6L3C0	2
GO:0045839	negative regulation of mitotic nuclear division	2/368	22/38824	0.0182633	0.0784889	0.0563296	A0A6A6KQH6/A0A6A6LZ21	2
GO:0090332	stomatal closure	2/368	22/38824	0.0182633	0.0784889	0.0563296	A0A6A6L604/A0A6A6L613	2
GO:0031668	cellular response to extracellular stimulus	8/368	347/38824	0.0183968	0.0784889	0.0563296	A0A6A6K5W1/A0A6A6LZA7/A0A6A6M363/A0A6A6KCG9/A0A6A6MEE6/A0A6A6N4E3/A0A6A6NLL8/A0A6A6NFK3	8
GO:0022853	active monoatomic ion transmembrane transporter activity	4/368	106/38824	0.0185284	0.0784889	0.0563296	A0A6A6L0Q6/A0A6A6L3C0/A0A6A6M8P1/A0A6A6MCH3	4
GO:0042625	ATPase-coupled ion transmembrane transporter activity	4/368	106/38824	0.0185284	0.0784889	0.0563296	A0A6A6L0Q6/A0A6A6L3C0/A0A6A6M8P1/A0A6A6MCH3	4
GO:0090662	transmembrane transport	4/368	106/38824	0.0185284	0.0784889	0.0563296	A0A6A6L0Q6/A0A6A6L3C0/A0A6A6M8P1/A0A6A6MCH3	4
GO:0099131	monoatomic ion transmembrane transport	4/368	106/38824	0.0185284	0.0784889	0.0563296	A0A6A6L0Q6/A0A6A6L3C0/A0A6A6M8P1/A0A6A6MCH3	4
GO:0030136	clathrin-coated vesicle	3/368	59/38824	0.0185714	0.0784889	0.0563296	A0A6A6M6P7/A0A6A6L144/A0A6A6LI33	3
GO:0003735	structural constituent of ribosome	6/368	219/38824	0.0185741	0.0784889	0.0563296	A0A6A6L0S7/A0A6A6L0U9/A0A6A6M2P5/A0A6A6M2W3/A0A6A6KJB0/A0A6A6LTD1	6
GO:0097367	carbohydrate derivative binding	8/368	348/38824	0.0186803	0.0787468	0.0565147	A0A6A6K524/A0A6A6KRB1/A0A6A6L5W1/A0A6A6LHM1/A0A6A6M0F2/A0A6A6M4B5/A0A6A6NDB9/A0A6A6NF53	8
GO:0033043	regulation of organelle organization	9/368	419/38824	0.0193599	0.0814146	0.0584293	A0A6A6KGW9/A0A6A6KQH6/A0A6A6LJN0/A0A6A6KW15/A0A6A6KWB8/A0A6A6LS10/A0A6A6LZ21/A0A6A6MAN0/A0A6A6NBS1	9
GO:0034765	regulation of monoatomic ion transmembrane transport	4/368	108/38824	0.0196994	0.0824026	0.0591384	A0A6A6KPP5/A0A6A6K524/A0A6A6LC72/A0A6A6MKA2	4
GO:0006094	gluconeogenesis	2/368	23/38824	0.0198789	0.0824026	0.0591384	A0A6A6KPP7/A0A6A6NFK3	2
GO:0019319	hexose biosynthetic process	2/368	23/38824	0.0198789	0.0824026	0.0591384	A0A6A6KPP7/A0A6A6NFK3	2
GO:0052314	phytoalexin metabolic process	2/368	23/38824	0.0198789	0.0824026	0.0591384	A0A6A6LED6/A0A6A6LFD5	2
GO:0052315	phytoalexin biosynthetic process	2/368	23/38824	0.0198789	0.0824026	0.0591384	A0A6A6LED6/A0A6A6LFD5	2
GO:0071025	RNA surveillance	2/368	23/38824	0.0198789	0.0824026	0.0591384	A0A6A6KGW9/A0A6A6MNE9	2
GO:0009165	nucleotide biosynthetic process	6/368	223/38824	0.0201004	0.0829123	0.0595042	A0A6A6KI41/A0A6A6M3M4/A0A6A6KPP7/A0A6A6LGU3/A0A6A6MAR7/A0A6A6MV72	6
GO:1901293	nucleoside phosphate biosynthetic process	6/368	223/38824	0.0201004	0.0829123	0.0595042	A0A6A6KI41/A0A6A6M3M4/A0A6A6KPP7/A0A6A6LGU3/A0A6A6MAR7/A0A6A6MV72	6
GO:0031399	regulation of protein modification process	8/368	353/38824	0.0201447	0.0829123	0.0595042	A0A6A6KGW9/A0A6A6KWE8/A0A6A6LHM1/A0A6A6LR99/A0A6A6LS10/A0A6A6N4E3/A0A6A6K7S7/A0A6A6NJX3	8
GO:0006096	glycolytic process	3/368	61/38824	0.0202788	0.0830714	0.0596183	A0A6A6KPP7/A0A6A6MAR7/A0A6A6MV72	3
GO:0006757	obsolete ATP generation from ADP	3/368	61/38824	0.0202788	0.0830714	0.0596183	A0A6A6KPP7/A0A6A6MAR7/A0A6A6MV72	3
GO:0051338	regulation of transferase activity	6/368	224/38824	0.0204949	0.0837597	0.0601123	A0A6A6KWE8/A0A6A6LHM1/A0A6A6LR99/A0A6A6N4E3/A0A6A6K7S7/A0A6A6NJX3	6
GO:0034762	regulation of transmembrane transport	4/368	110/38824	0.020915	0.0852763	0.0612007	A0A6A6KPP5/A0A6A6K524/A0A6A6LC72/A0A6A6MKA2	4
GO:0032182	ubiquitin-like protein binding	3/368	62/38824	0.0211638	0.0856886	0.0614967	A0A6A6LME5/A0A6A6NCD1/A0A6A6K2Y0	3
GO:0042866	pyruvate biosynthetic process	3/368	62/38824	0.0211638	0.0856886	0.0614967	A0A6A6KPP7/A0A6A6MAR7/A0A6A6MV72	3
GO:0046031	ADP metabolic process	3/368	62/38824	0.0211638	0.0856886	0.0614967	A0A6A6KPP7/A0A6A6MAR7/A0A6A6MV72	3
GO:0044264	obsolete cellular polysaccharide metabolic process	7/368	290/38824	0.021339	0.0861378	0.061819	A0A6A6M3V2/A0A6A6M720/A0A6A6M734/A0A6A6NJ28/A0A6A6NLL8/A0A6A6KQS6/A0A6A6L8D3	7
GO:0071555	cell wall organization	8/368	357/38824	0.0213736	0.0861378	0.061819	A0A6A6K346/A0A6A6L0Q6/A0A6A6L3C0/A0A6A6NBV4/A0A6A6NDH3/A0A6A6NLL8/A0A6A6KQS6/A0A6A6L8D3	8
GO:0009403	toxin biosynthetic process	2/368	24/38824	0.021552	0.0864562	0.0620475	A0A6A6LED6/A0A6A6LFD5	2
GO:0009574	preprophase band	2/368	24/38824	0.021552	0.0864562	0.0620475	A0A6A6LED6/A0A6A6LFD5	2
GO:0009723	response to ethylene	8/368	358/38824	0.021689	0.0868058	0.0622985	A0A6A6M9Y1/A0A6A6ME62/A0A6A6LED6/A0A6A6LFD5/A0A6A6LQB6/A0A6A6LWC5/A0A6A6MDQ7/A0A6A6MUD6	8
GO:0010359	regulation of anion channel activity	3/368	63/38824	0.0220697	0.0879251	0.0631017	A0A6A6K524/A0A6A6LC72/A0A6A6MKA2	3
GO:0043408	regulation of MAPK cascade	3/368	63/38824	0.0220697	0.0879251	0.0631017	A0A6A6KWE8/A0A6A6K7S7/A0A6A6NJX3	3
GO:0001228	DNA-binding transcription activator activity, RNA polymerase II-specific	4/368	113/38824	0.022823	0.0904751	0.0649318	A0A6A6M9I9/A0A6A6MUW3/A0A6A6K5H5/A0A6A6K738	4
GO:0044448	obsolete cell cortex part	4/368	113/38824	0.022823	0.0904751	0.0649318	A0A6A6NKG6/A0A6A6N4E3/A0A6A6KQS6/A0A6A6L8D3	4
GO:0000165	MAPK cascade	3/368	64/38824	0.0229964	0.0904751	0.0649318	A0A6A6LED6/A0A6A6LFD5/A0A6A6K7S7	3
GO:0009119	ribonucleoside metabolic process	3/368	64/38824	0.0229964	0.0904751	0.0649318	A0A6A6KJ04/A0A6A6KJ77/A0A6A6LEW7	3
GO:0045930	negative regulation of mitotic cell cycle	3/368	64/38824	0.0229964	0.0904751	0.0649318	A0A6A6KQH6/A0A6A6LG98/A0A6A6LZ21	3
GO:0042594	response to starvation	7/368	295/38824	0.0231554	0.0904751	0.0649318	A0A6A6K5W1/A0A6A6LZA7/A0A6A6M363/A0A6A6KCG9/A0A6A6N4E3/A0A6A6NLL8/A0A6A6NFK3	7
GO:0000118	histone deacetylase complex	2/368	25/38824	0.0232814	0.0904751	0.0649318	A0A6A6KD53/A0A6A6MQP7	2
GO:0007097	nuclear migration	2/368	25/38824	0.0232814	0.0904751	0.0649318	A0A6A6K537/A0A6A6K6U6	2
GO:0009718	anthocyanin-containing compound biosynthetic process	2/368	25/38824	0.0232814	0.0904751	0.0649318	A0A6A6LH25/A0A6A6MLZ4	2
GO:0048562	embryonic organ morphogenesis	2/368	25/38824	0.0232814	0.0904751	0.0649318	A0A6A6LE46/A0A6A6KWB8	2
GO:0051647	nucleus localization	2/368	25/38824	0.0232814	0.0904751	0.0649318	A0A6A6K537/A0A6A6K6U6	2
GO:0060560	developmental growth involved in morphogenesis	9/368	434/38824	0.0236221	0.0915949	0.0657355	A0A6A6K7R5/A0A6A6KA78/G0XNX8/A0A6A6KCM9/A0A6A6MK98/A0A6A6MRA6/A0A6A6KQS6/A0A6A6L8D3/A0A6A6LLI8	9
GO:0042325	regulation of phosphorylation	6/368	232/38824	0.0238412	0.0917915	0.0658766	A0A6A6KWE8/A0A6A6LHM1/A0A6A6LR99/A0A6A6N4E3/A0A6A6K7S7/A0A6A6NJX3	6
GO:0044282	small molecule catabolic process	6/368	232/38824	0.0238412	0.0917915	0.0658766	A0A6A6KPP7/A0A6A6M3V2/A0A6A6M720/A0A6A6M734/A0A6A6N420/A0A6A6N484	6
GO:0010214	seed coat development	3/368	65/38824	0.0239441	0.0917915	0.0658766	A0A6A6NKG6/A0A6A6N420/A0A6A6N484	3
GO:0045597	positive regulation of cell differentiation	3/368	65/38824	0.0239441	0.0917915	0.0658766	A0A6A6KHW9/A0A6A6LY85/A0A6A6LZF7	3
GO:1903959	regulation of monoatomic anion transmembrane transport	3/368	65/38824	0.0239441	0.0917915	0.0658766	A0A6A6K524/A0A6A6LC72/A0A6A6MKA2	3
GO:0071496	cellular response to external stimulus	8/368	365/38824	0.0239892	0.0917915	0.0658766	A0A6A6K5W1/A0A6A6LZA7/A0A6A6M363/A0A6A6KCG9/A0A6A6MEE6/A0A6A6N4E3/A0A6A6NLL8/A0A6A6NFK3	8
GO:0045595	regulation of cell differentiation	6/368	234/38824	0.0247316	0.0940508	0.067498	A0A6A6KPP5/A0A6A6LG98/A0A6A6KCM9/A0A6A6KHW9/A0A6A6LY85/A0A6A6LZF7	6
GO:0007010	cytoskeleton organization	9/368	438/38824	0.0248636	0.0940508	0.067498	A0A6A6LE46/A0A6A6K7R5/A0A6A6KA78/G0XNX8/A0A6A6KM54/A0A6A6KW15/A0A6A6LBJ2/A0A6A6N4E3/A0A6A6NJX3	9
GO:0009615	response to virus	5/368	173/38824	0.0249848	0.0940508	0.067498	A0A6A6L5W1/A0A6A6L604/A0A6A6L613/A0A6A6MAV0/A0A6A6MJU8	5
GO:0051129	negative regulation of cellular component organization	5/368	173/38824	0.0249848	0.0940508	0.067498	A0A6A6KGW9/A0A6A6KQH6/A0A6A6KW15/A0A6A6LS10/A0A6A6LZ21	5
GO:0009864	induced systemic resistance, jasmonic acid mediated signaling pathway	2/368	26/38824	0.0250658	0.0940508	0.067498	A0A6A6LED6/A0A6A6LFD5	2
GO:0016814	hydrolase activity, acting on carbon-nitrogen (but not peptide) bonds, in cyclic amidines	2/368	26/38824	0.0250658	0.0940508	0.067498	A0A6A6LDW1/A0A6A6MP02	2
GO:0032543	mitochondrial translation	2/368	26/38824	0.0250658	0.0940508	0.067498	A0A6A6KI41/A0A6A6M3M4	2
GO:0042436	indole-containing compound catabolic process	2/368	26/38824	0.0250658	0.0940508	0.067498	A0A6A6L0Q6/A0A6A6L3C0	2
GO:0070252	actin-mediated cell contraction	2/368	26/38824	0.0250658	0.0940508	0.067498	A0A6A6M0F2/A0A6A6M4B5	2
GO:0051049	regulation of transport	9/368	439/38824	0.025181	0.0942799	0.0676624	A0A6A6KPP5/A0A6A6LJN0/A0A6A6K3X0/A0A6A6KIX7/A0A6A6LG60/A0A6A6K524/A0A6A6LC72/A0A6A6MKA2/A0A6A6NBS1	9
GO:0032555	purine ribonucleotide binding	7/368	301/38824	0.0254725	0.0951656	0.068298	A0A6A6KRB1/A0A6A6L5W1/A0A6A6LHM1/A0A6A6M0F2/A0A6A6M4B5/A0A6A6NDB9/A0A6A6NF53	7
GO:0045786	negative regulation of cell cycle	4/368	117/38824	0.0255269	0.0951656	0.068298	A0A6A6KQH6/A0A6A6LG98/A0A6A6LHM1/A0A6A6LZ21	4
GO:0017076	purine nucleotide binding	7/368	302/38824	0.0258735	0.0953392	0.0684227	A0A6A6KRB1/A0A6A6L5W1/A0A6A6LHM1/A0A6A6M0F2/A0A6A6M4B5/A0A6A6NDB9/A0A6A6NF53	7
GO:0009135	purine nucleoside diphosphate metabolic process	3/368	67/38824	0.025902	0.0953392	0.0684227	A0A6A6KPP7/A0A6A6MAR7/A0A6A6MV72	3
GO:0009179	purine ribonucleoside diphosphate metabolic process	3/368	67/38824	0.025902	0.0953392	0.0684227	A0A6A6KPP7/A0A6A6MAR7/A0A6A6MV72	3
GO:0009185	ribonucleoside diphosphate metabolic process	3/368	67/38824	0.025902	0.0953392	0.0684227	A0A6A6KPP7/A0A6A6MAR7/A0A6A6MV72	3
GO:0034605	cellular response to heat	3/368	67/38824	0.025902	0.0953392	0.0684227	A0A6A6LEL0/A0A6A6MIK4/A0A6A6MKV5	3
GO:0044764	obsolete multi-organism cellular process	3/368	67/38824	0.025902	0.0953392	0.0684227	A0A6A6KD53/A0A6A6MQP7/A0A6A6N4E3	3
GO:0031667	response to nutrient levels	8/368	371/38824	0.0260927	0.0958384	0.0687809	A0A6A6K5W1/A0A6A6LZA7/A0A6A6M363/A0A6A6KCG9/A0A6A6MEE6/A0A6A6N4E3/A0A6A6NLL8/A0A6A6NFK3	8
GO:0007033	vacuole organization	4/368	118/38824	0.0262316	0.0961459	0.0690016	A0A6A6KB15/A0A6A6N6F2/A0A6A6LH25/A0A6A6MLZ4	4
GO:0010015	root morphogenesis	8/368	372/38824	0.0264554	0.0967623	0.069444	A0A6A6KA78/G0XNX8/A0A6A6L144/A0A6A6LBY0/A0A6A6LCD1/A0A6A6MKG1/A0A6A6MK98/A0A6A6KPN0	8
GO:0016114	terpenoid biosynthetic process	6/368	238/38824	0.0265785	0.0970087	0.0696208	A0A6A6M9Y1/A0A6A6ME62/A0A6A6LQB6/A0A6A6LWC5/A0A6A6MDQ7/A0A6A6MUD6	6
GO:0051784	negative regulation of nuclear division	2/368	27/38824	0.0269041	0.0978169	0.0702008	A0A6A6KQH6/A0A6A6LZ21	2
GO:0009116	nucleoside metabolic process	3/368	68/38824	0.0269123	0.0978169	0.0702008	A0A6A6KJ04/A0A6A6KJ77/A0A6A6LEW7	3
GO:0006399	tRNA metabolic process	6/368	239/38824	0.0270541	0.0981275	0.0704238	A0A6A6K9T3/A0A6A6KI41/A0A6A6M3M4/A0A6A6KX30/A0A6A6LI30/A0A6A6MNE9	6
GO:0021700	developmental maturation	7/368	306/38824	0.0275208	0.0996126	0.0714896	A0A6A6KA78/G0XNX8/A0A6A6L144/A0A6A6LBY0/A0A6A6LCD1/A0A6A6MKG1/A0A6A6NJ28	7
GO:0003774	cytoskeletal motor activity	4/368	120/38824	0.0276759	0.0999664	0.0717435	A0A6A6K537/A0A6A6K6U6/A0A6A6M0F2/A0A6A6M4B5	4
GO:1902679	negative regulation of RNA biosynthetic process	9/368	447/38824	0.0278251	0.10009	0.071832	A0A6A6KD53/A0A6A6MQP7/A0A6A6KHW9/A0A6A6LY85/A0A6A6LZF7/A0A6A6KJ04/A0A6A6KJ77/A0A6A6LEW7/A0A6A6MEE6	9
GO:1903507	obsolete negative regulation of nucleic acid-templated transcription	9/368	447/38824	0.0278251	0.10009	0.071832	A0A6A6KD53/A0A6A6MQP7/A0A6A6KHW9/A0A6A6LY85/A0A6A6LZF7/A0A6A6KJ04/A0A6A6KJ77/A0A6A6LEW7/A0A6A6MEE6	9
GO:0005844	polysome	4/368	121/38824	0.0284155	0.102003	0.0732051	A0A6A6L0S7/A0A6A6L0U9/A0A6A6M2P5/A0A6A6M2W3	4
GO:0003779	actin binding	4/368	122/38824	0.0291668	0.10427	0.074832	A0A6A6K7R5/A0A6A6KW15/A0A6A6M0F2/A0A6A6M4B5	4
GO:0005615	extracellular space	4/368	122/38824	0.0291668	0.10427	0.074832	A0A6A6NKG6/A0A6A6LGU3/A0A6A6KQV5/A0A6A6L7V5	4
GO:0072521	purine-containing compound metabolic process	6/368	244/38824	0.0295167	0.105305	0.0755745	A0A6A6KJ04/A0A6A6KJ77/A0A6A6LEW7/A0A6A6KPP7/A0A6A6MAR7/A0A6A6MV72	6
GO:0051493	regulation of cytoskeleton organization	4/368	123/38824	0.0299298	0.10656	0.0764754	A0A6A6KW15/A0A6A6KWB8/A0A6A6LS10/A0A6A6MAN0	4
GO:0090627	plant epidermal cell differentiation	6/368	245/38824	0.0300263	0.106685	0.0765654	A0A6A6KA78/G0XNX8/A0A6A6L144/A0A6A6LBY0/A0A6A6LCD1/A0A6A6MKG1	6
GO:0030036	actin cytoskeleton organization	4/368	124/38824	0.0307045	0.108769	0.0780609	A0A6A6K7R5/A0A6A6KW15/A0A6A6N4E3/A0A6A6NJX3	4
GO:0048568	embryonic organ development	2/368	29/38824	0.0307377	0.108769	0.0780609	A0A6A6LE46/A0A6A6KWB8	2
GO:0035295	tube development	3/368	72/38824	0.031161	0.110043	0.0789754	A0A6A6LE46/A0A6A6KWB8/A0A6A6MCN0	3
GO:0023014	signal transduction	4/368	125/38824	0.0314909	0.110759	0.079489	A0A6A6LED6/A0A6A6LFD5/A0A6A6K7S7/A0A6A6NJX3	4
GO:0030246	carbohydrate binding	4/368	125/38824	0.0314909	0.110759	0.079489	A0A6A6KJF1/A0A6A6KM60/A0A6A6MPR5/A0A6A6MT96	4
GO:0006081	cellular aldehyde metabolic process	3/368	73/38824	0.0322749	0.112606	0.0808149	A0A6A6KPP7/A0A6A6LGU3/A0A6A6LW90	3
GO:0008064	regulation of actin polymerization or depolymerization	3/368	73/38824	0.0322749	0.112606	0.0808149	A0A6A6KW15/A0A6A6LS10/A0A6A6MAN0	3
GO:0030832	regulation of actin filament length	3/368	73/38824	0.0322749	0.112606	0.0808149	A0A6A6KW15/A0A6A6LS10/A0A6A6MAN0	3
GO:0110053	regulation of actin filament organization	3/368	73/38824	0.0322749	0.112606	0.0808149	A0A6A6KW15/A0A6A6LS10/A0A6A6MAN0	3
GO:0009311	oligosaccharide metabolic process	4/368	128/38824	0.0339208	0.118112	0.0847662	A0A6A6K3I9/A0A6A6NJ28/A0A6A6NLL8/A0A6A6KPN0	4
GO:0009166	nucleotide catabolic process	3/368	75/38824	0.0345644	0.120113	0.0862023	A0A6A6KPP7/A0A6A6MAR7/A0A6A6MV72	3
GO:0052543	callose deposition in cell wall	4/368	129/38824	0.0347543	0.120118	0.0862059	A0A6A6K346/A0A6A6L0Q6/A0A6A6L3C0/A0A6A6NLL8	4
GO:0017048	small GTPase binding	2/368	31/38824	0.0347729	0.120118	0.0862059	A0A6A6MAN0/A0A6A6NJX3	2
GO:0046685	response to arsenic-containing substance	2/368	31/38824	0.0347729	0.120118	0.0862059	A0A6A6L0Q6/A0A6A6L3C0	2
GO:0016874	ligase activity	6/368	255/38824	0.0354407	0.122183	0.0876876	A0A6A6K9T3/A0A6A6KI41/A0A6A6M3M4/A0A6A6LI30/A0A6A6N420/A0A6A6N484	6
GO:0051259	protein complex oligomerization	4/368	130/38824	0.0355997	0.122488	0.0879069	A0A6A6KCG9/A0A6A6LW90/A0A6A6NBB0/A0A6A6K2Y0	4
GO:0010948	negative regulation of cell cycle process	3/368	76/38824	0.0357399	0.122728	0.0880791	A0A6A6KQH6/A0A6A6LG98/A0A6A6LZ21	3
GO:0034637	obsolete cellular carbohydrate biosynthetic process	6/368	256/38824	0.0360144	0.123427	0.0885809	A0A6A6K3I9/A0A6A6M3V2/A0A6A6M720/A0A6A6M734/A0A6A6KQS6/A0A6A6L8D3	6
GO:0016145	S-glycoside catabolic process	2/368	32/38824	0.0368632	0.125349	0.0899603	A0A6A6L0Q6/A0A6A6L3C0	2
GO:0019759	glycosinolate catabolic process	2/368	32/38824	0.0368632	0.125349	0.0899603	A0A6A6L0Q6/A0A6A6L3C0	2
GO:0019762	glucosinolate catabolic process	2/368	32/38824	0.0368632	0.125349	0.0899603	A0A6A6L0Q6/A0A6A6L3C0	2
GO:0042136	obsolete neurotransmitter biosynthetic process	2/368	32/38824	0.0368632	0.125349	0.0899603	A0A6A6LKD8/A0A6A6LHM1	2
GO:0052386	cell wall thickening	4/368	132/38824	0.037326	0.126675	0.0909119	A0A6A6K346/A0A6A6L0Q6/A0A6A6L3C0/A0A6A6NLL8	4
GO:0005815	microtubule organizing center	3/368	78/38824	0.038152	0.128911	0.0925164	A0A6A6K5W1/A0A6A6LBJ2/A0A6A6N6F5	3
GO:0006754	ATP biosynthetic process	3/368	78/38824	0.038152	0.128911	0.0925164	A0A6A6KPP7/A0A6A6MAR7/A0A6A6MV72	3
GO:0009629	response to gravity	4/368	133/38824	0.0382069	0.128911	0.0925164	A0A6A6M3V2/A0A6A6M720/A0A6A6M734/A0A6A6MAN0	4
GO:0006730	one-carbon metabolic process	2/368	33/38824	0.0390007	0.130577	0.0937122	A0A6A6LDW1/A0A6A6MP02	2
GO:0016575	histone deacetylation	2/368	33/38824	0.0390007	0.130577	0.0937122	A0A6A6KD53/A0A6A6MQP7	2
GO:0016776	phosphotransferase activity, phosphate group as acceptor	2/368	33/38824	0.0390007	0.130577	0.0937122	A0A6A6KVE0/A0A6A6N599	2
GO:0030139	endocytic vesicle	2/368	33/38824	0.0390007	0.130577	0.0937122	A0A6A6L144/A0A6A6NHS7	2
GO:0005096	GTPase activator activity	3/368	79/38824	0.0393885	0.131119	0.0941012	A0A6A6LJN0/A0A6A6LI33/A0A6A6NBS1	3
GO:0010563	negative regulation of phosphorus metabolic process	3/368	79/38824	0.0393885	0.131119	0.0941012	A0A6A6KWE8/A0A6A6LHM1/A0A6A6N4E3	3
GO:0045936	negative regulation of phosphate metabolic process	3/368	79/38824	0.0393885	0.131119	0.0941012	A0A6A6KWE8/A0A6A6LHM1/A0A6A6N4E3	3
GO:0009644	response to high light intensity	4/368	135/38824	0.0400042	0.132915	0.0953897	A0A6A6L9K1/A0A6A6LHU6/A0A6A6KNQ1/A0A6A6NFC5	4
GO:1901292	nucleoside phosphate catabolic process	3/368	80/38824	0.0406451	0.134787	0.0967334	A0A6A6KPP7/A0A6A6MAR7/A0A6A6MV72	3
GO:0006476	protein deacetylation	2/368	34/38824	0.0411842	0.135799	0.0974593	A0A6A6KD53/A0A6A6MQP7	2
GO:0034661	ncRNA catabolic process	2/368	34/38824	0.0411842	0.135799	0.0974593	A0A6A6KGW9/A0A6A6MNE9	2
GO:0072331	signal transduction by p53 class mediator	2/368	34/38824	0.0411842	0.135799	0.0974593	A0A6A6LG98/A0A6A6MCN0	2
GO:0009145	purine nucleoside triphosphate biosynthetic process	3/368	82/38824	0.0432185	0.141435	0.101505	A0A6A6KPP7/A0A6A6MAR7/A0A6A6MV72	3
GO:0009206	purine ribonucleoside triphosphate biosynthetic process	3/368	82/38824	0.0432185	0.141435	0.101505	A0A6A6KPP7/A0A6A6MAR7/A0A6A6MV72	3
GO:0018393	internal peptidyl-lysine acetylation	3/368	82/38824	0.0432185	0.141435	0.101505	A0A6A6KD53/A0A6A6MQP7/A0A6A6MCN0	3
GO:0018394	peptidyl-lysine acetylation	3/368	82/38824	0.0432185	0.141435	0.101505	A0A6A6KD53/A0A6A6MQP7/A0A6A6MCN0	3
GO:0006760	folic acid-containing compound metabolic process	2/368	35/38824	0.0434126	0.141803	0.101769	A0A6A6LDW1/A0A6A6MP02	2
GO:0052545	callose localization	4/368	139/38824	0.0437411	0.142609	0.102347	A0A6A6K346/A0A6A6L0Q6/A0A6A6L3C0/A0A6A6NLL8	4
GO:0045862	positive regulation of proteolysis	3/368	83/38824	0.0445351	0.144926	0.10401	A0A6A6LBZ6/A0A6A6NIC8/A0A6A6NJA3	3
GO:0051253	negative regulation of RNA metabolic process	9/368	489/38824	0.0449455	0.14571	0.104572	A0A6A6KD53/A0A6A6MQP7/A0A6A6KHW9/A0A6A6LY85/A0A6A6LZF7/A0A6A6KJ04/A0A6A6KJ77/A0A6A6LEW7/A0A6A6MEE6	9
GO:0045229	external encapsulating structure organization	8/368	414/38824	0.0450079	0.14571	0.104572	A0A6A6K346/A0A6A6L0Q6/A0A6A6L3C0/A0A6A6NBV4/A0A6A6NDH3/A0A6A6NLL8/A0A6A6KQS6/A0A6A6L8D3	8
GO:0040008	regulation of growth	7/368	341/38824	0.0450269	0.14571	0.104572	A0A6A6K5W1/A0A6A6KPP5/A0A6A6KCM9/A0A6A6KHW9/A0A6A6LY85/A0A6A6LZF7/A0A6A6KWE8	7
GO:0033037	polysaccharide localization	4/368	141/38824	0.0456806	0.147291	0.105707	A0A6A6K346/A0A6A6L0Q6/A0A6A6L3C0/A0A6A6NLL8	4
GO:0000077	DNA damage checkpoint signaling	2/368	36/38824	0.0456848	0.147291	0.105707	A0A6A6LG98/A0A6A6LHM1	2
GO:0035690	cellular response to xenobiotic stimulus	5/368	205/38824	0.0463742	0.148962	0.106907	A0A6A6LMV3/A0A6A6M5Z9/A0A6A6K346/A0A6A6KVE0/A0A6A6N599	5
GO:0099568	cytoplasmic region	5/368	205/38824	0.0463742	0.148962	0.106907	A0A6A6LE46/A0A6A6NKG6/A0A6A6N4E3/A0A6A6KQS6/A0A6A6L8D3	5
GO:0006475	internal protein amino acid acetylation	3/368	85/38824	0.0472276	0.151146	0.108474	A0A6A6KD53/A0A6A6MQP7/A0A6A6MCN0	3
GO:0009817	defense response to fungus	3/368	85/38824	0.0472276	0.151146	0.108474	A0A6A6KJF1/A0A6A6KM60/A0A6A6NFK3	3
GO:0016405	CoA-ligase activity	2/368	37/38824	0.048	0.152496	0.109443	A0A6A6N420/A0A6A6N484	2
GO:0030705	cytoskeleton-dependent intracellular transport	2/368	37/38824	0.048	0.152496	0.109443	A0A6A6K537/A0A6A6K6U6	2
GO:0042558	pteridine-containing compound metabolic process	2/368	37/38824	0.048	0.152496	0.109443	A0A6A6LDW1/A0A6A6MP02	2
GO:0055028	cortical microtubule	2/368	37/38824	0.048	0.152496	0.109443	A0A6A6KQS6/A0A6A6L8D3	2
GO:0044421	obsolete extracellular region part	4/368	144/38824	0.0486786	0.154371	0.110788	A0A6A6NKG6/A0A6A6LGU3/A0A6A6KQV5/A0A6A6L7V5	4
GO:0009201	ribonucleoside triphosphate biosynthetic process	3/368	87/38824	0.0499985	0.157125	0.112765	A0A6A6KPP7/A0A6A6MAR7/A0A6A6MV72	3
GO:0009581	detection of external stimulus	3/368	87/38824	0.0499985	0.157125	0.112765	A0A6A6M3V2/A0A6A6M720/A0A6A6M734	3
GO:0009582	detection of abiotic stimulus	3/368	87/38824	0.0499985	0.157125	0.112765	A0A6A6M3V2/A0A6A6M720/A0A6A6M734	3
GO:0032956	regulation of actin cytoskeleton organization	3/368	87/38824	0.0499985	0.157125	0.112765	A0A6A6KW15/A0A6A6LS10/A0A6A6MAN0	3
GO:0043547	positive regulation of GTPase activity	3/368	87/38824	0.0499985	0.157125	0.112765	A0A6A6LJN0/A0A6A6LI33/A0A6A6NBS1	3
GO:0009861	jasmonic acid and ethylene-dependent systemic resistance	2/368	38/38824	0.050357	0.157683	0.113165	A0A6A6KD53/A0A6A6MQP7	2
GO:0045324	late endosome to vacuole transport	2/368	38/38824	0.050357	0.157683	0.113165	A0A6A6KB15/A0A6A6N6F2	2
GO:0009845	seed germination	4/368	146/38824	0.0507363	0.158301	0.113609	A0A6A6K342/A0A6A6KA78/G0XNX8/A0A6A6LI33	4
GO:0010256	endomembrane system organization	4/368	146/38824	0.0507363	0.158301	0.113609	A0A6A6LRB5/A0A6A6LS10/A0A6A6M8P1/A0A6A6MCN0	4
GO:0002218	activation of innate immune response	3/368	88/38824	0.051413	0.159839	0.114713	A0A6A6K346/A0A6A6LED6/A0A6A6LFD5	3
GO:0030695	GTPase regulator activity	3/368	88/38824	0.051413	0.159839	0.114713	A0A6A6LJN0/A0A6A6LI33/A0A6A6NBS1	3
GO:0043269	regulation of monoatomic ion transport	4/368	147/38824	0.0517828	0.160416	0.115127	A0A6A6KPP5/A0A6A6K524/A0A6A6LC72/A0A6A6MKA2	4
GO:0140101	catalytic activity, acting on a tRNA	4/368	147/38824	0.0517828	0.160416	0.115127	A0A6A6K9T3/A0A6A6KI41/A0A6A6M3M4/A0A6A6LI30	4
GO:0019887	protein kinase regulator activity	2/368	39/38824	0.0527549	0.162269	0.116456	A0A6A6LHM1/A0A6A6LR99	2
GO:0009127	purine nucleoside monophosphate biosynthetic process	3/368	89/38824	0.0528468	0.162269	0.116456	A0A6A6KPP7/A0A6A6MAR7/A0A6A6MV72	3
GO:0009168	purine ribonucleoside monophosphate biosynthetic process	3/368	89/38824	0.0528468	0.162269	0.116456	A0A6A6KPP7/A0A6A6MAR7/A0A6A6MV72	3
GO:0034399	nuclear periphery	3/368	89/38824	0.0528468	0.162269	0.116456	A0A6A6L604/A0A6A6L613/A0A6A6LS10	3
GO:1902903	regulation of supramolecular fiber organization	3/368	89/38824	0.0528468	0.162269	0.116456	A0A6A6KW15/A0A6A6LS10/A0A6A6MAN0	3
GO:0009991	response to extracellular stimulus	8/368	429/38824	0.0532987	0.163368	0.117245	A0A6A6K5W1/A0A6A6LZA7/A0A6A6M363/A0A6A6KCG9/A0A6A6MEE6/A0A6A6N4E3/A0A6A6NLL8/A0A6A6NFK3	8
GO:0030135	coated vesicle	3/368	90/38824	0.0542997	0.165852	0.119028	A0A6A6M6P7/A0A6A6L144/A0A6A6LI33	3
GO:0044070	regulation of monoatomic anion transport	3/368	90/38824	0.0542997	0.165852	0.119028	A0A6A6K524/A0A6A6LC72/A0A6A6MKA2	3
GO:0000030	mannosyltransferase activity	2/368	40/38824	0.0551926	0.167405	0.120142	A0A6A6LZA7/A0A6A6M363	2
GO:0016646	oxidoreductase activity, acting on the CH-NH group of donors, NAD or NADP as acceptor	2/368	40/38824	0.0551926	0.167405	0.120142	A0A6A6LDW1/A0A6A6MP02	2
GO:0032155	obsolete cell division site part	2/368	40/38824	0.0551926	0.167405	0.120142	A0A6A6LBJ2/A0A6A6N4E3	2
GO:0097502	mannosylation	2/368	40/38824	0.0551926	0.167405	0.120142	A0A6A6LZA7/A0A6A6M363	2
GO:0033692	obsolete cellular polysaccharide biosynthetic process	5/368	216/38824	0.0556387	0.168464	0.120903	A0A6A6M3V2/A0A6A6M720/A0A6A6M734/A0A6A6KQS6/A0A6A6L8D3	5
GO:0019220	regulation of phosphate metabolic process	6/368	286/38824	0.0560447	0.169106	0.121363	A0A6A6KWE8/A0A6A6LHM1/A0A6A6LR99/A0A6A6N4E3/A0A6A6K7S7/A0A6A6NJX3	6
GO:0051174	regulation of phosphorus metabolic process	6/368	286/38824	0.0560447	0.169106	0.121363	A0A6A6KWE8/A0A6A6LHM1/A0A6A6LR99/A0A6A6N4E3/A0A6A6K7S7/A0A6A6NJX3	6
GO:0006473	protein acetylation	3/368	92/38824	0.0572625	0.172183	0.123572	A0A6A6KD53/A0A6A6MQP7/A0A6A6MCN0	3
GO:0042435	indole-containing compound biosynthetic process	3/368	92/38824	0.0572625	0.172183	0.123572	A0A6A6LED6/A0A6A6LFD5/A0A6A6LHM1	3
GO:0007088	regulation of mitotic nuclear division	2/368	41/38824	0.0576693	0.172809	0.124021	A0A6A6KQH6/A0A6A6LZ21	2
GO:0019682	glyceraldehyde-3-phosphate metabolic process	2/368	41/38824	0.0576693	0.172809	0.124021	A0A6A6KPP7/A0A6A6LW90	2
GO:0010030	positive regulation of seed germination	2/368	42/38824	0.0601839	0.178542	0.128136	A0A6A6N420/A0A6A6N484	2
GO:0019207	kinase regulator activity	2/368	42/38824	0.0601839	0.178542	0.128136	A0A6A6LHM1/A0A6A6LR99	2
GO:0030981	cortical microtubule cytoskeleton	2/368	42/38824	0.0601839	0.178542	0.128136	A0A6A6KQS6/A0A6A6L8D3	2
GO:0046283	anthocyanin-containing compound metabolic process	2/368	42/38824	0.0601839	0.178542	0.128136	A0A6A6LH25/A0A6A6MLZ4	2
GO:0090630	activation of GTPase activity	2/368	42/38824	0.0601839	0.178542	0.128136	A0A6A6LJN0/A0A6A6NBS1	2
GO:0009142	nucleoside triphosphate biosynthetic process	3/368	94/38824	0.0603004	0.178542	0.128136	A0A6A6KPP7/A0A6A6MAR7/A0A6A6MV72	3
GO:0010090	trichome morphogenesis	3/368	94/38824	0.0603004	0.178542	0.128136	A0A6A6LBY0/A0A6A6LCD1/A0A6A6MKG1	3
GO:0010029	regulation of seed germination	4/368	155/38824	0.0605759	0.179054	0.128502	A0A6A6L604/A0A6A6L613/A0A6A6N420/A0A6A6N484	4
GO:0042446	hormone biosynthetic process	6/368	293/38824	0.0615187	0.181532	0.130281	A0A6A6M9Y1/A0A6A6ME62/A0A6A6LQB6/A0A6A6LWC5/A0A6A6MDQ7/A0A6A6MUD6	6
GO:0010187	negative regulation of seed germination	2/368	43/38824	0.0627356	0.183567	0.131742	A0A6A6L604/A0A6A6L613	2
GO:0031338	regulation of vesicle fusion	2/368	43/38824	0.0627356	0.183567	0.131742	A0A6A6LJN0/A0A6A6NBS1	2
GO:0035601	protein deacylation	2/368	43/38824	0.0627356	0.183567	0.131742	A0A6A6KD53/A0A6A6MQP7	2
GO:0045727	positive regulation of translation	2/368	43/38824	0.0627356	0.183567	0.131742	A0A6A6KNQ1/A0A6A6NFC5	2
GO:0098732	macromolecule deacylation	2/368	43/38824	0.0627356	0.183567	0.131742	A0A6A6KD53/A0A6A6MQP7	2
GO:0009411	response to UV	4/368	157/38824	0.0628902	0.183711	0.131845	A0A6A6K5W1/A0A6A6LMV3/A0A6A6LED6/A0A6A6LFD5	4
GO:0016829	lyase activity	7/368	369/38824	0.0632725	0.184518	0.132424	A0A6A6KCG9/A0A6A6KG57/A0A6A6M9F5/A0A6A6KXZ1/A0A6A6MDG1/A0A6A6MEL5/A0A6A6NFK3	7
GO:0006342	heterochromatin formation	3/368	96/38824	0.0634123	0.184617	0.132495	A0A6A6KJ04/A0A6A6KJ77/A0A6A6LEW7	3
GO:0009826	unidimensional cell growth	7/368	371/38824	0.0647253	0.186745	0.134023	A0A6A6K7R5/A0A6A6KCM9/A0A6A6MK98/A0A6A6MRA6/A0A6A6KQS6/A0A6A6L8D3/A0A6A6LLI8	7
GO:0002253	activation of immune response	3/368	97/38824	0.0649957	0.186745	0.134023	A0A6A6K346/A0A6A6LED6/A0A6A6LFD5	3
GO:0007015	actin filament organization	3/368	97/38824	0.0649957	0.186745	0.134023	A0A6A6K7R5/A0A6A6KW15/A0A6A6N4E3	3
GO:0016878	acid-thiol ligase activity	2/368	44/38824	0.0653233	0.186745	0.134023	A0A6A6N420/A0A6A6N484	2
GO:0030837	negative regulation of actin filament polymerization	2/368	44/38824	0.0653233	0.186745	0.134023	A0A6A6KW15/A0A6A6LS10	2
GO:0031570	DNA integrity checkpoint signaling	2/368	44/38824	0.0653233	0.186745	0.134023	A0A6A6LG98/A0A6A6LHM1	2
GO:0034250	positive regulation of amide metabolic process	2/368	44/38824	0.0653233	0.186745	0.134023	A0A6A6KNQ1/A0A6A6NFC5	2
GO:0042133	obsolete neurotransmitter metabolic process	2/368	44/38824	0.0653233	0.186745	0.134023	A0A6A6LKD8/A0A6A6LHM1	2
GO:0043405	regulation of MAP kinase activity	2/368	44/38824	0.0653233	0.186745	0.134023	A0A6A6KWE8/A0A6A6K7S7	2
GO:0044273	sulfur compound catabolic process	2/368	44/38824	0.0653233	0.186745	0.134023	A0A6A6L0Q6/A0A6A6L3C0	2
GO:0050777	negative regulation of immune response	2/368	44/38824	0.0653233	0.186745	0.134023	A0A6A6KQS6/A0A6A6L8D3	2
GO:0007346	regulation of mitotic cell cycle	5/368	227/38824	0.0658949	0.188071	0.134974	A0A6A6KQH6/A0A6A6LG98/A0A6A6LZ21/A0A6A6K7S7/A0A6A6NJX3	5
GO:0005976	polysaccharide metabolic process	7/368	373/38824	0.0661982	0.188627	0.135373	A0A6A6M3V2/A0A6A6M720/A0A6A6M734/A0A6A6NJ28/A0A6A6NLL8/A0A6A6KQS6/A0A6A6L8D3	7
GO:0032272	negative regulation of protein polymerization	2/368	45/38824	0.0679463	0.193292	0.138721	A0A6A6KW15/A0A6A6LS10	2
GO:0032970	regulation of actin filament-based process	3/368	99/38824	0.0682165	0.193744	0.139045	A0A6A6KW15/A0A6A6LS10/A0A6A6MAN0	3
GO:0006401	RNA catabolic process	4/368	162/38824	0.0688766	0.1953	0.140162	A0A6A6KGW9/A0A6A6LG98/A0A6A6M5Z9/A0A6A6MNE9	4
GO:0043543	protein acylation	3/368	100/38824	0.0698538	0.197749	0.141919	A0A6A6KD53/A0A6A6MQP7/A0A6A6MCN0	3
GO:1900140	regulation of seedling development	4/368	163/38824	0.070108	0.19794	0.142057	A0A6A6L604/A0A6A6L613/A0A6A6N420/A0A6A6N484	4
GO:0006892	post-Golgi vesicle-mediated transport	2/368	46/38824	0.0706035	0.19794	0.142057	A0A6A6NKG6/A0A6A6L144	2
GO:0009900	dehiscence	2/368	46/38824	0.0706035	0.19794	0.142057	A0A6A6NBV4/A0A6A6NDH3	2
GO:0033293	monocarboxylic acid binding	2/368	46/38824	0.0706035	0.19794	0.142057	A0A6A6MPR5/A0A6A6MT96	2
GO:0051262	protein tetramerization	2/368	46/38824	0.0706035	0.19794	0.142057	A0A6A6KCG9/A0A6A6NBB0	2
GO:1904062	regulation of monoatomic cation transmembrane transport	2/368	46/38824	0.0706035	0.19794	0.142057	A0A6A6KPP5/A0A6A6K524	2
GO:0090351	seedling development	4/368	164/38824	0.0713507	0.199713	0.143329	A0A6A6K342/A0A6A6KA78/G0XNX8/A0A6A6LI33	4
GO:0005881	cytoplasmic microtubule	2/368	47/38824	0.0732941	0.204168	0.146527	A0A6A6KQS6/A0A6A6L8D3	2
GO:0030145	manganese ion binding	2/368	47/38824	0.0732941	0.204168	0.146527	A0A6A6K5W1/A0A6A6MVC1	2
GO:0045143	homologous chromosome segregation	2/368	47/38824	0.0732941	0.204168	0.146527	A0A6A6MCN0/A0A6A6N6F5	2
GO:0044272	sulfur compound biosynthetic process	4/368	166/38824	0.0738697	0.205443	0.147441	A0A6A6LZA7/A0A6A6M363/A0A6A6LED6/A0A6A6LFD5	4
GO:0034614	cellular response to reactive oxygen species	3/368	103/38824	0.0748709	0.207895	0.149201	A0A6A6LMV3/A0A6A6KVE0/A0A6A6N599	3
GO:0000271	polysaccharide biosynthetic process	5/368	237/38824	0.0760731	0.210562	0.151115	A0A6A6M3V2/A0A6A6M720/A0A6A6M734/A0A6A6KQS6/A0A6A6L8D3	5
GO:0120025	plasma membrane bounded cell projection	5/368	237/38824	0.0760731	0.210562	0.151115	A0A6A6K5W1/A0A6A6LE46/A0A6A6L8S5/A0A6A6N4E3/A0A6A6NLL8	5
GO:0090407	organophosphate biosynthetic process	7/368	386/38824	0.0762628	0.210752	0.151251	A0A6A6KI41/A0A6A6M3M4/A0A6A6KPP7/A0A6A6LGU3/A0A6A6M644/A0A6A6MAR7/A0A6A6MV72	7
GO:0046034	ATP metabolic process	3/368	104/38824	0.0765779	0.211287	0.151636	A0A6A6KPP7/A0A6A6MAR7/A0A6A6MV72	3
GO:0042995	cell projection	5/368	238/38824	0.0771352	0.212488	0.152498	A0A6A6K5W1/A0A6A6LE46/A0A6A6L8S5/A0A6A6N4E3/A0A6A6NLL8	5
GO:0009156	ribonucleoside monophosphate biosynthetic process	3/368	105/38824	0.078302	0.215022	0.154316	A0A6A6KPP7/A0A6A6MAR7/A0A6A6MV72	3
GO:0031400	negative regulation of protein modification process	3/368	105/38824	0.078302	0.215022	0.154316	A0A6A6KWE8/A0A6A6LHM1/A0A6A6N4E3	3
GO:0008299	isoprenoid biosynthetic process	6/368	313/38824	0.0788436	0.216168	0.155139	A0A6A6M9Y1/A0A6A6ME62/A0A6A6LQB6/A0A6A6LWC5/A0A6A6MDQ7/A0A6A6MUD6	6
GO:0004721	phosphoprotein phosphatase activity	3/368	106/38824	0.0800429	0.218767	0.157004	A0A6A6KWE8/A0A6A6N4E3/A0A6A6NEM6	3
GO:0060589	nucleoside-triphosphatase regulator activity	3/368	106/38824	0.0800429	0.218767	0.157004	A0A6A6LJN0/A0A6A6LI33/A0A6A6NBS1	3
GO:0044092	negative regulation of molecular function	5/368	242/38824	0.0814635	0.221172	0.15873	A0A6A6K524/A0A6A6KWE8/A0A6A6LHM1/A0A6A6LS10/A0A6A6N4E3	5
GO:0009887	animal organ morphogenesis	2/368	50/38824	0.0815579	0.221172	0.15873	A0A6A6LE46/A0A6A6KWB8	2
GO:0031333	negative regulation of protein-containing complex assembly	2/368	50/38824	0.0815579	0.221172	0.15873	A0A6A6KW15/A0A6A6LS10	2
GO:0051494	negative regulation of cytoskeleton organization	2/368	50/38824	0.0815579	0.221172	0.15873	A0A6A6KW15/A0A6A6LS10	2
GO:1902904	negative regulation of supramolecular fiber organization	2/368	50/38824	0.0815579	0.221172	0.15873	A0A6A6KW15/A0A6A6LS10	2
GO:0009292	horizontal gene transfer	2/368	51/38824	0.0843737	0.227744	0.163446	A0A6A6KD53/A0A6A6MQP7	2
GO:0009294	DNA-mediated transformation	2/368	51/38824	0.0843737	0.227744	0.163446	A0A6A6KD53/A0A6A6MQP7	2
GO:0019205	nucleobase-containing compound kinase activity	2/368	51/38824	0.0843737	0.227744	0.163446	A0A6A6KVE0/A0A6A6N599	2
GO:0032269	negative regulation of protein metabolic process	5/368	246/38824	0.0859184	0.231554	0.166181	A0A6A6KWE8/A0A6A6LHM1/A0A6A6MAV0/A0A6A6MCN0/A0A6A6N4E3	5
GO:0008360	regulation of cell shape	2/368	52/38824	0.0872186	0.232272	0.166696	A0A6A6MAN0/A0A6A6LMR4	2
GO:0009247	glycolipid biosynthetic process	2/368	52/38824	0.0872186	0.232272	0.166696	A0A6A6LZA7/A0A6A6M363	2
GO:0017137	small GTPase binding	2/368	52/38824	0.0872186	0.232272	0.166696	A0A6A6LJN0/A0A6A6NBS1	2
GO:0046364	monosaccharide biosynthetic process	2/368	52/38824	0.0872186	0.232272	0.166696	A0A6A6KPP7/A0A6A6NFK3	2
GO:0080092	regulation of pollen tube growth	2/368	52/38824	0.0872186	0.232272	0.166696	A0A6A6KPP5/A0A6A6KCM9	2
GO:0009124	nucleoside monophosphate biosynthetic process	3/368	111/38824	0.0889959	0.232272	0.166696	A0A6A6KPP7/A0A6A6MAR7/A0A6A6MV72	3
GO:0000904	obsolete cell morphogenesis involved in differentiation	6/368	324/38824	0.0894285	0.232272	0.166696	A0A6A6K7R5/A0A6A6KCM9/A0A6A6L144/A0A6A6LBY0/A0A6A6LCD1/A0A6A6MKG1	6
GO:0051606	detection of stimulus	4/368	178/38824	0.0899074	0.232272	0.166696	E5LLN0/A0A6A6M3V2/A0A6A6M720/A0A6A6M734	4
GO:0009827	plant-type cell wall modification	2/368	53/38824	0.090092	0.232272	0.166696	A0A6A6NBV4/A0A6A6NDH3	2
GO:0042343	indole glucosinolate metabolic process	2/368	53/38824	0.090092	0.232272	0.166696	A0A6A6L0Q6/A0A6A6L3C0	2
GO:0006470	protein dephosphorylation	3/368	112/38824	0.090835	0.232272	0.166696	A0A6A6KWE8/A0A6A6N4E3/A0A6A6NEM6	3
GO:0019722	calcium-mediated signaling	3/368	112/38824	0.090835	0.232272	0.166696	A0A6A6K342/A0A6A6LY76/A0A6A6LZW1	3
GO:0001931	uropod	1/368	10/38824	0.0908543	0.232272	0.166696	A0A6A6N4E3	1
GO:0006655	phosphatidylglycerol biosynthetic process	1/368	10/38824	0.0908543	0.232272	0.166696	A0A6A6M644	1
GO:0008375	acetylglucosaminyltransferase activity	1/368	10/38824	0.0908543	0.232272	0.166696	A0A6A6KNU3	1
GO:0016157	sucrose synthase activity	1/368	10/38824	0.0908543	0.232272	0.166696	A0A6A6NJ28	1
GO:0030011	maintenance of cell polarity	1/368	10/38824	0.0908543	0.232272	0.166696	A0A6A6KWB8	1
GO:0031254	cell trailing edge	1/368	10/38824	0.0908543	0.232272	0.166696	A0A6A6N4E3	1
GO:0031268	pseudopodium organization	1/368	10/38824	0.0908543	0.232272	0.166696	A0A6A6N4E3	1
GO:0032796	uropod organization	1/368	10/38824	0.0908543	0.232272	0.166696	A0A6A6N4E3	1
GO:0034461	uropod retraction	1/368	10/38824	0.0908543	0.232272	0.166696	A0A6A6N4E3	1
GO:0035088	establishment or maintenance of apical/basal cell polarity	1/368	10/38824	0.0908543	0.232272	0.166696	A0A6A6KWB8	1
GO:0035090	maintenance of apical/basal cell polarity	1/368	10/38824	0.0908543	0.232272	0.166696	A0A6A6KWB8	1
GO:0040009	regulation of growth rate	1/368	10/38824	0.0908543	0.232272	0.166696	A0A6A6K5W1	1
GO:0043327	chemotaxis to cAMP	1/368	10/38824	0.0908543	0.232272	0.166696	A0A6A6N4E3	1
GO:0045197	establishment or maintenance of epithelial cell apical/basal polarity	1/368	10/38824	0.0908543	0.232272	0.166696	A0A6A6KWB8	1
GO:0045199	maintenance of epithelial cell apical/basal polarity	1/368	10/38824	0.0908543	0.232272	0.166696	A0A6A6KWB8	1
GO:0048546	digestive tract morphogenesis	1/368	10/38824	0.0908543	0.232272	0.166696	A0A6A6KWB8	1
GO:0048557	embryonic digestive tract morphogenesis	1/368	10/38824	0.0908543	0.232272	0.166696	A0A6A6KWB8	1
GO:0048566	embryonic digestive tract development	1/368	10/38824	0.0908543	0.232272	0.166696	A0A6A6KWB8	1
GO:0051316	attachment of meiotic spindle microtubules to kinetochore	1/368	10/38824	0.0908543	0.232272	0.166696	A0A6A6N6F5	1
GO:0051455	spindle attachment to meiosis I kinetochore	1/368	10/38824	0.0908543	0.232272	0.166696	A0A6A6N6F5	1
GO:0061041	regulation of wound healing	1/368	10/38824	0.0908543	0.232272	0.166696	A0A6A6LS10	1
GO:0061245	establishment or maintenance of bipolar cell polarity	1/368	10/38824	0.0908543	0.232272	0.166696	A0A6A6KWB8	1
GO:1990753	equatorial cell cortex	1/368	10/38824	0.0908543	0.232272	0.166696	A0A6A6N4E3	1
GO:0006721	terpenoid metabolic process	6/368	326/38824	0.0914324	0.233407	0.167511	A0A6A6M9Y1/A0A6A6ME62/A0A6A6LQB6/A0A6A6LWC5/A0A6A6MDQ7/A0A6A6MUD6	6
GO:0009863	salicylic acid mediated signaling pathway	2/368	54/38824	0.0929929	0.236351	0.169624	A0A6A6M5Z9/A0A6A6K346	2
GO:0140053	mitochondrial gene expression	2/368	54/38824	0.0929929	0.236351	0.169624	A0A6A6KI41/A0A6A6M3M4	2
GO:1990778	protein localization to cell periphery	2/368	54/38824	0.0929929	0.236351	0.169624	A0A6A6KQS6/A0A6A6L8D3	2
GO:0000325	plant-type vacuole	5/368	253/38824	0.0940154	0.238594	0.171233	A0A6A6K342/A0A6A6KXZ1/A0A6A6L9K1/A0A6A6M8P1/A0A6A6NHZ8	5
GO:0030162	regulation of proteolysis	4/368	181/38824	0.0941579	0.238594	0.171233	A0A6A6LBZ6/A0A6A6NIC8/A0A6A6NJA3/A0A6A6MCN0	4
GO:0000956	nuclear-transcribed mRNA catabolic process	3/368	114/38824	0.0945604	0.238594	0.171233	A0A6A6KGW9/A0A6A6LG98/A0A6A6M5Z9	3
GO:0009144	purine nucleoside triphosphate metabolic process	3/368	114/38824	0.0945604	0.238594	0.171233	A0A6A6KPP7/A0A6A6MAR7/A0A6A6MV72	3
GO:0009205	purine ribonucleoside triphosphate metabolic process	3/368	114/38824	0.0945604	0.238594	0.171233	A0A6A6KPP7/A0A6A6MAR7/A0A6A6MV72	3
GO:0034660	ncRNA metabolic process	8/368	489/38824	0.0958008	0.241374	0.173228	A0A6A6KGW9/A0A6A6K9T3/A0A6A6KEX0/A0A6A6KI41/A0A6A6M3M4/A0A6A6KX30/A0A6A6LI30/A0A6A6MNE9	8
GO:0002682	regulation of immune system process	6/368	331/38824	0.0965481	0.242905	0.174327	A0A6A6LG98/A0A6A6K346/A0A6A6LED6/A0A6A6LFD5/A0A6A6KQS6/A0A6A6L8D3	6
GO:0045814	negative regulation of gene expression, epigenetic	3/368	116/38824	0.0983475	0.246701	0.177052	A0A6A6KJ04/A0A6A6KJ77/A0A6A6LEW7	3
GO:0051248	negative regulation of protein metabolic process	5/368	257/38824	0.0988116	0.246701	0.177052	A0A6A6KWE8/A0A6A6LHM1/A0A6A6MAV0/A0A6A6MCN0/A0A6A6N4E3	5
GO:0016078	tRNA catabolic process	1/368	11/38824	0.099474	0.246701	0.177052	A0A6A6MNE9	1
GO:0031297	replication fork processing	1/368	11/38824	0.099474	0.246701	0.177052	A0A6A6K5W1	1
GO:0032050	clathrin heavy chain binding	1/368	11/38824	0.099474	0.246701	0.177052	A0A6A6M6P7	1
GO:0032205	negative regulation of telomere maintenance	1/368	11/38824	0.099474	0.246701	0.177052	A0A6A6KGW9	1
GO:0051018	protein kinase A binding	1/368	11/38824	0.099474	0.246701	0.177052	A0A6A6LS10	1
GO:0051341	regulation of oxidoreductase activity	1/368	11/38824	0.099474	0.246701	0.177052	A0A6A6LHM1	1
GO:0061087	positive regulation of histone H3-K27 methylation	1/368	11/38824	0.099474	0.246701	0.177052	A0A6A6KGW9	1
GO:1904357	negative regulation of telomere maintenance via telomere lengthening	1/368	11/38824	0.099474	0.246701	0.177052	A0A6A6KGW9	1
GO:0005102	signaling receptor binding	4/368	185/38824	0.0999703	0.247374	0.177535	A0A6A6K278/A0A6A6MG33/A0A6A6KQS6/A0A6A6L8D3	4
GO:0051240	positive regulation of multicellular organismal process	5/368	258/38824	0.10003	0.247374	0.177535	A0A6A6MLW6/A0A6A6KD53/A0A6A6MQP7/A0A6A6N420/A0A6A6N484	5
GO:0050776	regulation of immune response	5/368	259/38824	0.101255	0.25005	0.179455	A0A6A6K346/A0A6A6LED6/A0A6A6LFD5/A0A6A6KQS6/A0A6A6L8D3	5
GO:0016903	oxidoreductase activity, acting on the aldehyde or oxo group of donors	2/368	57/38824	0.101854	0.251172	0.18026	A0A6A6L5W0/A0A6A6L6T6	2
GO:0009126	purine nucleoside monophosphate metabolic process	3/368	118/38824	0.102195	0.251302	0.180353	A0A6A6KPP7/A0A6A6MAR7/A0A6A6MV72	3
GO:0009167	purine ribonucleoside monophosphate metabolic process	3/368	118/38824	0.102195	0.251302	0.180353	A0A6A6KPP7/A0A6A6MAR7/A0A6A6MV72	3
GO:0009664	plant-type cell wall organization	4/368	187/38824	0.102938	0.252771	0.181407	A0A6A6NBV4/A0A6A6NDH3/A0A6A6KQS6/A0A6A6L8D3	4
GO:0005759	mitochondrial matrix	3/368	119/38824	0.104141	0.25393	0.182239	A0A6A6L5W0/A0A6A6L6T6/A0A6A6LGU3	3
GO:0009199	ribonucleoside triphosphate metabolic process	3/368	119/38824	0.104141	0.25393	0.182239	A0A6A6KPP7/A0A6A6MAR7/A0A6A6MV72	3
GO:0034404	nucleobase-containing small molecule biosynthetic process	3/368	119/38824	0.104141	0.25393	0.182239	A0A6A6KPP7/A0A6A6MAR7/A0A6A6MV72	3
GO:0016458	obsolete gene silencing	5/368	263/38824	0.106232	0.25393	0.182239	A0A6A6KGW9/A0A6A6KEX0/A0A6A6KJ04/A0A6A6KJ77/A0A6A6LEW7	5
GO:0016604	nuclear body	5/368	263/38824	0.106232	0.25393	0.182239	A0A6A6K5W1/A0A6A6LE46/A0A6A6LFD9/A0A6A6LKG6/A0A6A6LIP5	5
GO:0051052	regulation of DNA metabolic process	4/368	190/38824	0.107464	0.25393	0.182239	A0A6A6K5W1/A0A6A6KGW9/A0A6A6LDW1/A0A6A6MP02	4
GO:0030133	transport vesicle	2/368	59/38824	0.107885	0.25393	0.182239	A0A6A6KF29/A0A6A6KNB8	2
GO:0120031	plasma membrane bounded cell projection assembly	2/368	59/38824	0.107885	0.25393	0.182239	A0A6A6LE46/A0A6A6N4E3	2
GO:0000778	kinetochore	1/368	12/38824	0.108012	0.25393	0.182239	A0A6A6N6F5	1
GO:0001947	heart looping	1/368	12/38824	0.108012	0.25393	0.182239	A0A6A6LE46	1
GO:0003143	embryonic heart tube morphogenesis	1/368	12/38824	0.108012	0.25393	0.182239	A0A6A6LE46	1
GO:0003341	cilium movement	1/368	12/38824	0.108012	0.25393	0.182239	A0A6A6LE46	1
GO:0007187	G protein-coupled receptor signaling pathway, coupled to cyclic nucleotide second messenger	1/368	12/38824	0.108012	0.25393	0.182239	A0A6A6N4E3	1
GO:0007188	adenylate cyclase-modulating G protein-coupled receptor signaling pathway	1/368	12/38824	0.108012	0.25393	0.182239	A0A6A6N4E3	1
GO:0009435	NAD biosynthetic process	1/368	12/38824	0.108012	0.25393	0.182239	A0A6A6LGU3	1
GO:0009881	photoreceptor activity	1/368	12/38824	0.108012	0.25393	0.182239	A0A6A6K524	1
GO:0030118	clathrin coat	1/368	12/38824	0.108012	0.25393	0.182239	A0A6A6M6P7	1
GO:0030125	clathrin vesicle coat	1/368	12/38824	0.108012	0.25393	0.182239	A0A6A6M6P7	1
GO:0031279	regulation of cyclase activity	1/368	12/38824	0.108012	0.25393	0.182239	A0A6A6N4E3	1
GO:0035050	embryonic heart tube development	1/368	12/38824	0.108012	0.25393	0.182239	A0A6A6LE46	1
GO:0043295	glutathione binding	1/368	12/38824	0.108012	0.25393	0.182239	A0A6A6LLD6	1
GO:0045637	regulation of myeloid cell differentiation	1/368	12/38824	0.108012	0.25393	0.182239	A0A6A6LG98	1
GO:0046174	polyol catabolic process	1/368	12/38824	0.108012	0.25393	0.182239	A0A6A6KPP7	1
GO:0046471	phosphatidylglycerol metabolic process	1/368	12/38824	0.108012	0.25393	0.182239	A0A6A6M644	1
GO:0051285	cell cortex of cell tip	1/368	12/38824	0.108012	0.25393	0.182239	A0A6A6N4E3	1
GO:0061371	determination of heart left/right asymmetry	1/368	12/38824	0.108012	0.25393	0.182239	A0A6A6LE46	1
GO:1900750	oligopeptide binding	1/368	12/38824	0.108012	0.25393	0.182239	A0A6A6LLD6	1
GO:1903034	regulation of response to wounding	1/368	12/38824	0.108012	0.25393	0.182239	A0A6A6LS10	1
GO:0016298	lipase activity	3/368	121/38824	0.108077	0.25393	0.182239	A0A6A6LKD8/A0A6A6LHM1/A0A6A6LI33	3
GO:0042393	histone binding	3/368	121/38824	0.108077	0.25393	0.182239	A0A6A6LBZ6/A0A6A6NIC8/A0A6A6NJA3	3
GO:0052482	defense response by cell wall thickening	3/368	121/38824	0.108077	0.25393	0.182239	A0A6A6K346/A0A6A6L0Q6/A0A6A6L3C0	3
GO:0052544	defense response by callose deposition in cell wall	3/368	121/38824	0.108077	0.25393	0.182239	A0A6A6K346/A0A6A6L0Q6/A0A6A6L3C0	3
GO:0002252	immune effector process	4/368	191/38824	0.108992	0.255734	0.183534	A0A6A6L5W1/A0A6A6LED6/A0A6A6LFD5/A0A6A6MAV0	4
GO:0019932	second-messenger-mediated signaling	3/368	123/38824	0.11207	0.262602	0.188463	A0A6A6K342/A0A6A6LY76/A0A6A6LZW1	3
GO:0007267	cell-cell signaling	2/368	61/38824	0.114009	0.265466	0.190518	A0A6A6MPR5/A0A6A6MT96	2
GO:0010051	xylem and phloem pattern formation	4/368	195/38824	0.115202	0.265466	0.190518	A0A6A6LBY0/A0A6A6LCD1/A0A6A6MKG1/A0A6A6KT44	4
GO:0000923	equatorial microtubule organizing center	1/368	13/38824	0.11647	0.265466	0.190518	A0A6A6LBJ2	1
GO:0004575	sucrose alpha-glucosidase activity	1/368	13/38824	0.11647	0.265466	0.190518	A0A6A6KPN0	1
GO:0006977	DNA damage response, signal transduction by p53 class mediator resulting in cell cycle arrest	1/368	13/38824	0.11647	0.265466	0.190518	A0A6A6LG98	1
GO:0010421	hydrogen peroxide-mediated programmed cell death	1/368	13/38824	0.11647	0.265466	0.190518	A0A6A6LMV3	1
GO:0030041	actin filament polymerization	1/368	13/38824	0.11647	0.265466	0.190518	A0A6A6N4E3	1
GO:0031152	aggregation involved in sorocarp development	1/368	13/38824	0.11647	0.265466	0.190518	A0A6A6N4E3	1
GO:0036474	obsolete cell death in response to hydrogen peroxide	1/368	13/38824	0.11647	0.265466	0.190518	A0A6A6LMV3	1
GO:0042771	intrinsic apoptotic signaling pathway in response to DNA damage by p53 class mediator	1/368	13/38824	0.11647	0.265466	0.190518	A0A6A6MCN0	1
GO:0043023	ribosomal large subunit binding	1/368	13/38824	0.11647	0.265466	0.190518	A0A6A6MNE9	1
GO:0045335	phagocytic vesicle	1/368	13/38824	0.11647	0.265466	0.190518	A0A6A6NHS7	1
GO:0051415	microtubule nucleation by interphase microtubule organizing center	1/368	13/38824	0.11647	0.265466	0.190518	A0A6A6LBJ2	1
GO:0051899	membrane depolarization	1/368	13/38824	0.11647	0.265466	0.190518	A0A6A6K342	1
GO:0072431	mitotic G1 DNA damage checkpoint signaling	1/368	13/38824	0.11647	0.265466	0.190518	A0A6A6LG98	1
GO:0086010	membrane depolarization during action potential	1/368	13/38824	0.11647	0.265466	0.190518	A0A6A6K342	1
GO:0090599	alpha-glucosidase activity	1/368	13/38824	0.11647	0.265466	0.190518	A0A6A6KPN0	1
GO:0098630	aggregation of unicellular organisms	1/368	13/38824	0.11647	0.265466	0.190518	A0A6A6N4E3	1
GO:0098743	cell aggregation	1/368	13/38824	0.11647	0.265466	0.190518	A0A6A6N4E3	1
GO:1902400	mitotic G1 DNA damage checkpoint signaling	1/368	13/38824	0.11647	0.265466	0.190518	A0A6A6LG98	1
GO:0005938	cell cortex	4/368	196/38824	0.116779	0.265466	0.190518	A0A6A6NKG6/A0A6A6N4E3/A0A6A6KQS6/A0A6A6L8D3	4
GO:0002683	negative regulation of immune system process	2/368	62/38824	0.117104	0.265466	0.190518	A0A6A6KQS6/A0A6A6L8D3	2
GO:0032153	cell division site	2/368	62/38824	0.117104	0.265466	0.190518	A0A6A6LBJ2/A0A6A6N4E3	2
GO:0035239	tube morphogenesis	2/368	62/38824	0.117104	0.265466	0.190518	A0A6A6LE46/A0A6A6KWB8	2
GO:0051783	regulation of nuclear division	2/368	62/38824	0.117104	0.265466	0.190518	A0A6A6KQH6/A0A6A6LZ21	2
GO:0046434	organophosphate catabolic process	3/368	126/38824	0.118163	0.26717	0.191742	A0A6A6KPP7/A0A6A6MAR7/A0A6A6MV72	3
GO:0052542	defense response by callose deposition	3/368	126/38824	0.118163	0.26717	0.191742	A0A6A6K346/A0A6A6L0Q6/A0A6A6L3C0	3
GO:0009813	flavonoid biosynthetic process	2/368	63/38824	0.12022	0.270766	0.194322	A0A6A6LH25/A0A6A6MLZ4	2
GO:0048870	cell motility	2/368	63/38824	0.12022	0.270766	0.194322	A0A6A6N4E3/A0A6A6NJX3	2
GO:0051674	localization of cell	2/368	63/38824	0.12022	0.270766	0.194322	A0A6A6N4E3/A0A6A6NJX3	2
GO:0016877	ligase activity, forming carbon-sulfur bonds	2/368	64/38824	0.123356	0.275138	0.19746	A0A6A6N420/A0A6A6N484	2
GO:0000777	kinetochore	1/368	14/38824	0.124847	0.275138	0.19746	A0A6A6N6F5	1
GO:0000930	gamma-tubulin complex	1/368	14/38824	0.124847	0.275138	0.19746	A0A6A6LBJ2	1
GO:0008298	intracellular mRNA localization	1/368	14/38824	0.124847	0.275138	0.19746	A0A6A6KGW9	1
GO:0008536	small GTPase binding	1/368	14/38824	0.124847	0.275138	0.19746	A0A6A6KM54	1
GO:0008630	intrinsic apoptotic signaling pathway in response to DNA damage	1/368	14/38824	0.124847	0.275138	0.19746	A0A6A6MCN0	1
GO:0009819	drought recovery	1/368	14/38824	0.124847	0.275138	0.19746	A0A6A6MAV0	1
GO:0030060	L-malate dehydrogenase activity	1/368	14/38824	0.124847	0.275138	0.19746	A0A6A6K9I8	1
GO:0032410	negative regulation of transporter activity	1/368	14/38824	0.124847	0.275138	0.19746	A0A6A6K524	1
GO:0032413	negative regulation of ion transmembrane transporter activity	1/368	14/38824	0.124847	0.275138	0.19746	A0A6A6K524	1
GO:0034763	negative regulation of transmembrane transport	1/368	14/38824	0.124847	0.275138	0.19746	A0A6A6K524	1
GO:0034766	negative regulation of monoatomic ion transmembrane transport	1/368	14/38824	0.124847	0.275138	0.19746	A0A6A6K524	1
GO:0043409	negative regulation of MAPK cascade	1/368	14/38824	0.124847	0.275138	0.19746	A0A6A6KWE8	1
GO:0045216	cell-cell junction organization	1/368	14/38824	0.124847	0.275138	0.19746	A0A6A6KWB8	1
GO:0046340	diacylglycerol catabolic process	1/368	14/38824	0.124847	0.275138	0.19746	A0A6A6LKD8	1
GO:0051418	microtubule nucleation by microtubule organizing center	1/368	14/38824	0.124847	0.275138	0.19746	A0A6A6LBJ2	1
GO:0071028	nuclear mRNA surveillance	1/368	14/38824	0.124847	0.275138	0.19746	A0A6A6KGW9	1
GO:0045089	positive regulation of innate immune response	3/368	130/38824	0.126473	0.277752	0.199336	A0A6A6K346/A0A6A6LED6/A0A6A6LFD5	3
GO:0000075	cell cycle checkpoint signaling	2/368	65/38824	0.126512	0.277752	0.199336	A0A6A6LG98/A0A6A6LHM1	2
GO:0010769	obsolete regulation of cell morphogenesis involved in differentiation	2/368	65/38824	0.126512	0.277752	0.199336	A0A6A6KPP5/A0A6A6KCM9	2
GO:0006402	mRNA catabolic process	3/368	131/38824	0.128583	0.281588	0.202089	A0A6A6KGW9/A0A6A6LG98/A0A6A6M5Z9	3
GO:0009141	nucleoside triphosphate metabolic process	3/368	131/38824	0.128583	0.281588	0.202089	A0A6A6KPP7/A0A6A6MAR7/A0A6A6MV72	3
GO:0006664	glycolipid metabolic process	2/368	66/38824	0.129687	0.282584	0.202804	A0A6A6LZA7/A0A6A6M363	2
GO:0030031	cell projection assembly	2/368	66/38824	0.129687	0.282584	0.202804	A0A6A6LE46/A0A6A6N4E3	2
GO:0051270	obsolete regulation of cellular component movement	2/368	66/38824	0.129687	0.282584	0.202804	A0A6A6LE46/A0A6A6N4E3	2
GO:1903509	liposaccharide metabolic process	2/368	66/38824	0.129687	0.282584	0.202804	A0A6A6LZA7/A0A6A6M363	2
GO:0090626	plant epidermis morphogenesis	3/368	132/38824	0.130705	0.284447	0.204141	A0A6A6LBY0/A0A6A6LCD1/A0A6A6MKG1	3
GO:0009108	obsolete coenzyme biosynthetic process	4/368	205/38824	0.131383	0.285125	0.204627	A0A6A6KPP7/A0A6A6LGU3/A0A6A6MAR7/A0A6A6MV72	4
GO:0016706	2-oxoglutarate-dependent dioxygenase activity	2/368	67/38824	0.13288	0.285125	0.204627	A0A6A6LH25/A0A6A6MLZ4	2
GO:0000289	nuclear-transcribed mRNA poly(A) tail shortening	1/368	15/38824	0.133145	0.285125	0.204627	A0A6A6LG98	1
GO:0001889	liver development	1/368	15/38824	0.133145	0.285125	0.204627	A0A6A6LE46	1
GO:0005245	voltage-gated calcium channel activity	1/368	15/38824	0.133145	0.285125	0.204627	A0A6A6K342	1
GO:0034330	cell junction organization	1/368	15/38824	0.133145	0.285125	0.204627	A0A6A6KWB8	1
GO:0035082	axoneme assembly	1/368	15/38824	0.133145	0.285125	0.204627	A0A6A6LE46	1
GO:0043015	gamma-tubulin binding	1/368	15/38824	0.133145	0.285125	0.204627	A0A6A6LBJ2	1
GO:0051085	chaperone cofactor-dependent protein refolding	1/368	15/38824	0.133145	0.285125	0.204627	A0A6A6M6D2	1
GO:0060321	acceptance of pollen	1/368	15/38824	0.133145	0.285125	0.204627	A0A6A6NKG6	1
GO:0071479	cellular response to ionizing radiation	1/368	15/38824	0.133145	0.285125	0.204627	A0A6A6K5W1	1
GO:1902402	mitotic DNA damage checkpoint signaling	1/368	15/38824	0.133145	0.285125	0.204627	A0A6A6LG98	1
GO:1902403	mitotic DNA integrity checkpoint signaling	1/368	15/38824	0.133145	0.285125	0.204627	A0A6A6LG98	1
GO:0031401	positive regulation of protein modification process	4/368	207/38824	0.134726	0.288004	0.206694	A0A6A6KGW9/A0A6A6LS10/A0A6A6K7S7/A0A6A6NJX3	4
GO:0009152	purine ribonucleotide biosynthetic process	3/368	134/38824	0.134986	0.288004	0.206694	A0A6A6KPP7/A0A6A6MAR7/A0A6A6MV72	3
GO:0010026	trichome differentiation	3/368	134/38824	0.134986	0.288004	0.206694	A0A6A6LBY0/A0A6A6LCD1/A0A6A6MKG1	3
GO:0016569	obsolete covalent chromatin modification	5/368	285/38824	0.135661	0.28909	0.207473	A0A6A6KD53/A0A6A6MQP7/A0A6A6KJ04/A0A6A6KJ77/A0A6A6LEW7	5
GO:0030833	regulation of actin filament polymerization	2/368	68/38824	0.136091	0.289651	0.207876	A0A6A6KW15/A0A6A6LS10	2
GO:0048868	pollen tube development	4/368	208/38824	0.136411	0.289978	0.20811	A0A6A6K7R5/A0A6A6KCM9/A0A6A6LED6/A0A6A6LFD5	4
GO:0022603	regulation of anatomical structure morphogenesis	5/368	286/38824	0.137078	0.29104	0.208872	A0A6A6KPP5/A0A6A6KCM9/A0A6A6MAN0/A0A6A6N4E3/A0A6A6LMR4	5
GO:0006164	purine nucleotide biosynthetic process	3/368	136/38824	0.139316	0.292996	0.210276	A0A6A6KPP7/A0A6A6MAR7/A0A6A6MV72	3
GO:0048513	animal organ development	3/368	136/38824	0.139316	0.292996	0.210276	A0A6A6LE46/A0A6A6KWB8/A0A6A6MCN0	3
GO:0000149	SNARE binding	2/368	69/38824	0.13932	0.292996	0.210276	A0A6A6KQV5/A0A6A6L7V5	2
GO:0005085	guanyl-nucleotide exchange factor activity	2/368	69/38824	0.13932	0.292996	0.210276	A0A6A6LS10/A0A6A6MAN0	2
GO:0006638	neutral lipid metabolic process	2/368	69/38824	0.13932	0.292996	0.210276	A0A6A6LKD8/A0A6A6NEP2	2
GO:0006639	acylglycerol metabolic process	2/368	69/38824	0.13932	0.292996	0.210276	A0A6A6LKD8/A0A6A6NEP2	2
GO:0090150	establishment of protein localization to membrane	2/368	69/38824	0.13932	0.292996	0.210276	A0A6A6NKG6/A0A6A6MCN0	2
GO:0009738	abscisic acid-activated signaling pathway	4/368	210/38824	0.139806	0.292996	0.210276	A0A6A6LC72/A0A6A6LI33/A0A6A6MKA2/A0A6A6MQC6	4
GO:0043086	negative regulation of catalytic activity	4/368	210/38824	0.139806	0.292996	0.210276	A0A6A6KWE8/A0A6A6LHM1/A0A6A6LS10/A0A6A6N4E3	4
GO:0010555	response to mannitol	1/368	16/38824	0.141365	0.292996	0.210276	A0A6A6NJ28	1
GO:0042177	negative regulation of protein catabolic process	1/368	16/38824	0.141365	0.292996	0.210276	A0A6A6MCN0	1
GO:0051315	attachment of mitotic spindle microtubules to kinetochore	1/368	16/38824	0.141365	0.292996	0.210276	A0A6A6N6F5	1
GO:0060491	regulation of cell projection assembly	1/368	16/38824	0.141365	0.292996	0.210276	A0A6A6N4E3	1
GO:0061085	regulation of histone H3-K27 methylation	1/368	16/38824	0.141365	0.292996	0.210276	A0A6A6KGW9	1
GO:0061158	3'-UTR-mediated mRNA destabilization	1/368	16/38824	0.141365	0.292996	0.210276	A0A6A6MAV0	1
GO:0070300	phosphatidic acid binding	1/368	16/38824	0.141365	0.292996	0.210276	A0A6A6N4E3	1
GO:0072332	intrinsic apoptotic signaling pathway by p53 class mediator	1/368	16/38824	0.141365	0.292996	0.210276	A0A6A6MCN0	1
GO:0099738	cell cortex region	1/368	16/38824	0.141365	0.292996	0.210276	A0A6A6N4E3	1
GO:0120032	regulation of plasma membrane bounded cell projection assembly	1/368	16/38824	0.141365	0.292996	0.210276	A0A6A6N4E3	1
GO:2000279	negative regulation of DNA biosynthetic process	1/368	16/38824	0.141365	0.292996	0.210276	A0A6A6KGW9	1
GO:0000959	mitochondrial RNA metabolic process	2/368	70/38824	0.142564	0.29478	0.211556	A0A6A6KI41/A0A6A6M3M4	2
GO:0016860	intramolecular oxidoreductase activity	2/368	70/38824	0.142564	0.29478	0.211556	A0A6A6KPP7/A0A6A6L9K1	2
GO:0016616	oxidoreductase activity, acting on the CH-OH group of donors, NAD or NADP as acceptor	3/368	138/38824	0.143691	0.296757	0.212975	A0A6A6K9I8/A0A6A6LW90/A0A6A6NBB0	3
GO:0001505	obsolete regulation of neurotransmitter levels	2/368	71/38824	0.145825	0.300597	0.215732	A0A6A6LKD8/A0A6A6LHM1	2
GO:0009161	ribonucleoside monophosphate metabolic process	3/368	139/38824	0.145896	0.300597	0.215732	A0A6A6KPP7/A0A6A6MAR7/A0A6A6MV72	3
GO:0046486	glycerolipid metabolic process	4/368	214/38824	0.146697	0.301264	0.21621	A0A6A6LKD8/A0A6A6M644/A0A6A6N4E3/A0A6A6NEP2	4
GO:0048582	positive regulation of post-embryonic development	3/368	140/38824	0.148112	0.301264	0.21621	A0A6A6MLW6/A0A6A6N420/A0A6A6N484	3
GO:0002183	cytoplasmic translational initiation	1/368	17/38824	0.149507	0.301264	0.21621	A0A6A6MIS3	1
GO:0004564	beta-fructofuranosidase activity	1/368	17/38824	0.149507	0.301264	0.21621	A0A6A6KPN0	1
GO:0004725	protein tyrosine phosphatase activity	1/368	17/38824	0.149507	0.301264	0.21621	A0A6A6N4E3	1
GO:0006893	Golgi to plasma membrane transport	1/368	17/38824	0.149507	0.301264	0.21621	A0A6A6NKG6	1
GO:0006903	vesicle targeting	1/368	17/38824	0.149507	0.301264	0.21621	A0A6A6NKG6	1
GO:0009051	pentose-phosphate shunt, oxidative branch	1/368	17/38824	0.149507	0.301264	0.21621	A0A6A6LW90	1
GO:0010181	FMN binding	1/368	17/38824	0.149507	0.301264	0.21621	A0A6A6K524	1
GO:0010358	leaf shaping	1/368	17/38824	0.149507	0.301264	0.21621	A0A6A6LI33	1
GO:0015175	neutral L-amino acid transmembrane transporter activity	1/368	17/38824	0.149507	0.301264	0.21621	A0A6A6MEZ5	1
GO:0016641	oxidoreductase activity, acting on the CH-NH2 group of donors, oxygen as acceptor	1/368	17/38824	0.149507	0.301264	0.21621	A0A6A6LGU3	1
GO:0019773	proteasome core complex, alpha-subunit complex	1/368	17/38824	0.149507	0.301264	0.21621	A0A6A6MGJ6	1
GO:0035335	peptidyl-tyrosine dephosphorylation	1/368	17/38824	0.149507	0.301264	0.21621	A0A6A6N4E3	1
GO:0048015	phosphatidylinositol-mediated signaling	1/368	17/38824	0.149507	0.301264	0.21621	A0A6A6N4E3	1
GO:0048017	obsolete inositol lipid-mediated signaling	1/368	17/38824	0.149507	0.301264	0.21621	A0A6A6N4E3	1
GO:0048732	gland development	1/368	17/38824	0.149507	0.301264	0.21621	A0A6A6LE46	1
GO:0072401	DNA integrity checkpoint signaling	1/368	17/38824	0.149507	0.301264	0.21621	A0A6A6LG98	1
GO:0072422	DNA damage checkpoint signaling	1/368	17/38824	0.149507	0.301264	0.21621	A0A6A6LG98	1
GO:0016209	antioxidant activity	3/368	141/38824	0.150339	0.302589	0.217161	A0A6A6KCM9/A0A6A6L8Q8/A0A6A6LLD6	3
GO:0009749	response to glucose	2/368	73/38824	0.152392	0.305662	0.219366	A0A6A6MAR7/A0A6A6MV72	2
GO:0031406	carboxylic acid binding	2/368	73/38824	0.152392	0.305662	0.219366	A0A6A6MPR5/A0A6A6MT96	2
GO:0043177	organic acid binding	2/368	73/38824	0.152392	0.305662	0.219366	A0A6A6MPR5/A0A6A6MT96	2
GO:0005819	spindle	3/368	144/38824	0.157083	0.312453	0.22424	A0A6A6K537/A0A6A6K6U6/A0A6A6LBJ2	3
GO:0009867	jasmonic acid mediated signaling pathway	3/368	144/38824	0.157083	0.312453	0.22424	A0A6A6M5Z9/A0A6A6LED6/A0A6A6LFD5	3
GO:0000186	obsolete activation of MAPKK activity	1/368	18/38824	0.157572	0.312453	0.22424	A0A6A6K7S7	1
GO:0003007	heart morphogenesis	1/368	18/38824	0.157572	0.312453	0.22424	A0A6A6LE46	1
GO:0004709	MAP kinase kinase kinase activity	1/368	18/38824	0.157572	0.312453	0.22424	A0A6A6K7S7	1
GO:0009378	four-way junction helicase activity	1/368	18/38824	0.157572	0.312453	0.22424	A0A6A6K5W1	1
GO:0009938	negative regulation of gibberellic acid mediated signaling pathway	1/368	18/38824	0.157572	0.312453	0.22424	A0A6A6KNU3	1
GO:0046339	diacylglycerol metabolic process	1/368	18/38824	0.157572	0.312453	0.22424	A0A6A6LKD8	1
GO:0048544	recognition of pollen	1/368	18/38824	0.157572	0.312453	0.22424	A0A6A6NKG6	1
GO:0061008	hepaticobiliary system development	1/368	18/38824	0.157572	0.312453	0.22424	A0A6A6LE46	1
GO:0016645	oxidoreductase activity, acting on the CH-NH group of donors	2/368	75/38824	0.159016	0.314242	0.225524	A0A6A6LDW1/A0A6A6MP02	2
GO:0030244	cellulose biosynthetic process	2/368	75/38824	0.159016	0.314242	0.225524	A0A6A6KQS6/A0A6A6L8D3	2
GO:0045132	meiotic chromosome segregation	2/368	75/38824	0.159016	0.314242	0.225524	A0A6A6MCN0/A0A6A6N6F5	2
GO:0005543	phospholipid binding	3/368	146/38824	0.16163	0.318683	0.228711	A0A6A6LI33/A0A6A6MRA6/A0A6A6N4E3	3
GO:0098869	cellular oxidant detoxification	3/368	146/38824	0.16163	0.318683	0.228711	A0A6A6KCM9/A0A6A6L8Q8/A0A6A6LLD6	3
GO:0009407	toxin catabolic process	2/368	76/38824	0.162348	0.319737	0.229467	A0A6A6LDX0/A0A6A6LLD6	2
GO:0006720	isoprenoid metabolic process	6/368	388/38824	0.164895	0.319914	0.229594	A0A6A6M9Y1/A0A6A6ME62/A0A6A6LQB6/A0A6A6LWC5/A0A6A6MDQ7/A0A6A6MUD6	6
GO:0000780	condensed chromosome, centromeric region	1/368	19/38824	0.165561	0.319914	0.229594	A0A6A6N6F5	1
GO:0001822	kidney development	1/368	19/38824	0.165561	0.319914	0.229594	A0A6A6MCN0	1
GO:0007020	microtubule nucleation	1/368	19/38824	0.165561	0.319914	0.229594	A0A6A6LBJ2	1
GO:0007368	determination of left/right symmetry	1/368	19/38824	0.165561	0.319914	0.229594	A0A6A6LE46	1
GO:0031571	mitotic G1 DNA damage checkpoint signaling	1/368	19/38824	0.165561	0.319914	0.229594	A0A6A6LG98	1
GO:0032210	regulation of telomere maintenance via telomerase	1/368	19/38824	0.165561	0.319914	0.229594	A0A6A6KGW9	1
GO:0034260	negative regulation of GTPase activity	1/368	19/38824	0.165561	0.319914	0.229594	A0A6A6LS10	1
GO:0035327	euchromatin	1/368	19/38824	0.165561	0.319914	0.229594	A0A6A6KGW9	1
GO:0043271	negative regulation of monoatomic ion transport	1/368	19/38824	0.165561	0.319914	0.229594	A0A6A6K524	1
GO:0044783	mitotic G1 DNA damage checkpoint signaling	1/368	19/38824	0.165561	0.319914	0.229594	A0A6A6LG98	1
GO:0044819	mitotic G1/S transition checkpoint signaling	1/368	19/38824	0.165561	0.319914	0.229594	A0A6A6LG98	1
GO:0050779	RNA destabilization	1/368	19/38824	0.165561	0.319914	0.229594	A0A6A6MAV0	1
GO:0061157	mRNA destabilization	1/368	19/38824	0.165561	0.319914	0.229594	A0A6A6MAV0	1
GO:0072413	mitotic cell cycle checkpoint signaling	1/368	19/38824	0.165561	0.319914	0.229594	A0A6A6LG98	1
GO:1902807	negative regulation of cell cycle G1/S phase transition	1/368	19/38824	0.165561	0.319914	0.229594	A0A6A6LG98	1
GO:2000134	negative regulation of G1/S transition of mitotic cell cycle	1/368	19/38824	0.165561	0.319914	0.229594	A0A6A6LG98	1
GO:0005802	trans-Golgi network	6/368	389/38824	0.166245	0.320879	0.230287	A0A6A6KI41/A0A6A6M3M4/A0A6A6LED6/A0A6A6LFD5/A0A6A6LS10/A0A6A6KT44	6
GO:0048588	developmental cell growth	4/368	226/38824	0.168122	0.323777	0.232367	A0A6A6K7R5/A0A6A6KA78/G0XNX8/A0A6A6KCM9	4
GO:0007018	microtubule-based movement	3/368	149/38824	0.168524	0.323777	0.232367	A0A6A6K537/A0A6A6LE46/A0A6A6K6U6	3
GO:0044550	secondary metabolite biosynthetic process	6/368	391/38824	0.168959	0.323777	0.232367	A0A6A6L0Q6/A0A6A6L3C0/A0A6A6LED6/A0A6A6LFD5/A0A6A6LH25/A0A6A6MLZ4	6
GO:0010311	lateral root formation	2/368	78/38824	0.169048	0.323777	0.232367	A0A6A6MK98/A0A6A6KPN0	2
GO:0016836	hydro-lyase activity	2/368	78/38824	0.169048	0.323777	0.232367	A0A6A6KG57/A0A6A6M9F5	2
GO:0032271	regulation of protein polymerization	2/368	78/38824	0.169048	0.323777	0.232367	A0A6A6KW15/A0A6A6LS10	2
GO:0051274	beta-glucan biosynthetic process	2/368	78/38824	0.169048	0.323777	0.232367	A0A6A6KQS6/A0A6A6L8D3	2
GO:1901657	glycosyl compound metabolic process	5/368	308/38824	0.16983	0.324801	0.233102	A0A6A6KJ04/A0A6A6KJ77/A0A6A6LEW7/A0A6A6L0Q6/A0A6A6L3C0	5
GO:1901617	organic hydroxy compound biosynthetic process	4/368	227/38824	0.169956	0.324801	0.233102	A0A6A6LGU3/A0A6A6LH25/A0A6A6MLZ4/A0A6A6LHM1	4
GO:1990748	cellular detoxification	3/368	150/38824	0.170841	0.325452	0.233569	A0A6A6KCM9/A0A6A6L8Q8/A0A6A6LLD6	3
GO:0016573	histone acetylation	2/368	79/38824	0.172416	0.325452	0.233569	A0A6A6KD53/A0A6A6MQP7	2
GO:0030243	cellulose metabolic process	2/368	79/38824	0.172416	0.325452	0.233569	A0A6A6KQS6/A0A6A6L8D3	2
GO:0009734	auxin-activated signaling pathway	3/368	151/38824	0.173167	0.325452	0.233569	A0A6A6KHW9/A0A6A6LY85/A0A6A6LZF7	3
GO:0071395	cellular response to jasmonic acid stimulus	3/368	151/38824	0.173167	0.325452	0.233569	A0A6A6M5Z9/A0A6A6LED6/A0A6A6LFD5	3
GO:0001508	action potential	1/368	20/38824	0.173474	0.325452	0.233569	A0A6A6K342	1
GO:0005546	phosphatidylinositol-4,5-bisphosphate binding	1/368	20/38824	0.173474	0.325452	0.233569	A0A6A6LI33	1
GO:0016861	intramolecular oxidoreductase activity, interconverting aldoses and ketoses	1/368	20/38824	0.173474	0.325452	0.233569	A0A6A6KPP7	1
GO:0030330	DNA damage response, signal transduction by p53 class mediator	1/368	20/38824	0.173474	0.325452	0.233569	A0A6A6LG98	1
GO:0042761	very long-chain fatty acid biosynthetic process	1/368	20/38824	0.173474	0.325452	0.233569	A0A6A6LLI8	1
GO:0043140	3'-5' DNA helicase activity	1/368	20/38824	0.173474	0.325452	0.233569	A0A6A6K5W1	1
GO:0044769	ATPase activity, coupled to transmembrane movement of ions, rotational mechanism	1/368	20/38824	0.173474	0.325452	0.233569	A0A6A6M8P1	1
GO:0046961	proton-transporting ATPase activity, rotational mechanism	1/368	20/38824	0.173474	0.325452	0.233569	A0A6A6M8P1	1
GO:0051084	'de novo' post-translational protein folding	1/368	20/38824	0.173474	0.325452	0.233569	A0A6A6M6D2	1
GO:0070413	trehalose metabolism in response to stress	1/368	20/38824	0.173474	0.325452	0.233569	A0A6A6K3I9	1
GO:0072341	modified amino acid binding	1/368	20/38824	0.173474	0.325452	0.233569	A0A6A6LLD6	1
GO:1905177	tracheary element differentiation	1/368	20/38824	0.173474	0.325452	0.233569	A0A6A6KRB1	1
GO:0097435	supramolecular fiber organization	4/368	230/38824	0.175499	0.328037	0.235425	A0A6A6K7R5/A0A6A6KW15/A0A6A6LBJ2/A0A6A6N4E3	4
GO:0002237	response to molecule of bacterial origin	2/368	80/38824	0.175795	0.328037	0.235425	A0A6A6MAR7/A0A6A6MV72	2
GO:0030863	cortical cytoskeleton	2/368	80/38824	0.175795	0.328037	0.235425	A0A6A6KQS6/A0A6A6L8D3	2
GO:0044275	obsolete cellular carbohydrate catabolic process	2/368	80/38824	0.175795	0.328037	0.235425	A0A6A6KPP7/A0A6A6KPN0	2
GO:0046467	membrane lipid biosynthetic process	2/368	80/38824	0.175795	0.328037	0.235425	A0A6A6LZA7/A0A6A6M363	2
GO:0090558	plant epidermis development	6/368	397/38824	0.177213	0.33033	0.23707	A0A6A6KA78/G0XNX8/A0A6A6L144/A0A6A6LBY0/A0A6A6LCD1/A0A6A6MKG1	6
GO:0009856	pollination	5/368	313/38824	0.177669	0.330824	0.237425	A0A6A6NKG6/A0A6A6K7R5/A0A6A6KCM9/A0A6A6LED6/A0A6A6LFD5	5
GO:0004364	glutathione transferase activity	2/368	81/38824	0.179184	0.33193	0.238218	A0A6A6LDX0/A0A6A6LLD6	2
GO:0004620	phospholipase activity	2/368	81/38824	0.179184	0.33193	0.238218	A0A6A6LHM1/A0A6A6LI33	2
GO:0044706	multi-multicellular organism process	5/368	314/38824	0.179253	0.33193	0.238218	A0A6A6NKG6/A0A6A6K7R5/A0A6A6KCM9/A0A6A6LED6/A0A6A6LFD5	5
GO:0009814	defense response to other organism	5/368	315/38824	0.180842	0.33193	0.238218	A0A6A6KD53/A0A6A6MQP7/A0A6A6KJF1/A0A6A6KM60/A0A6A6NFK3	5
GO:0000400	four-way junction DNA binding	1/368	21/38824	0.181313	0.33193	0.238218	A0A6A6K5W1	1
GO:0004652	obsolete polynucleotide adenylyltransferase activity	1/368	21/38824	0.181313	0.33193	0.238218	A0A6A6MNE9	1
GO:0005987	sucrose catabolic process	1/368	21/38824	0.181313	0.33193	0.238218	A0A6A6KPN0	1
GO:0009635	response to herbicide	1/368	21/38824	0.181313	0.33193	0.238218	A0A6A6LDX0	1
GO:0015804	neutral amino acid transport	1/368	21/38824	0.181313	0.33193	0.238218	A0A6A6MEZ5	1
GO:0042304	regulation of fatty acid biosynthetic process	1/368	21/38824	0.181313	0.33193	0.238218	A0A6A6K342	1
GO:0046620	regulation of organ growth	1/368	21/38824	0.181313	0.33193	0.238218	A0A6A6KWE8	1
GO:0071156	regulation of cell cycle	1/368	21/38824	0.181313	0.33193	0.238218	A0A6A6LG98	1
GO:0071158	regulation of cell cycle	1/368	21/38824	0.181313	0.33193	0.238218	A0A6A6LG98	1
GO:0072395	cell cycle checkpoint signaling	1/368	21/38824	0.181313	0.33193	0.238218	A0A6A6LG98	1
GO:0098876	vesicle-mediated transport to the plasma membrane	1/368	21/38824	0.181313	0.33193	0.238218	A0A6A6NKG6	1
GO:2000045	regulation of G1/S transition of mitotic cell cycle	1/368	21/38824	0.181313	0.33193	0.238218	A0A6A6LG98	1
GO:0004601	peroxidase activity	2/368	82/38824	0.182583	0.33216	0.238383	A0A6A6L8Q8/A0A6A6LLD6	2
GO:0009682	induced systemic resistance	2/368	82/38824	0.182583	0.33216	0.238383	A0A6A6LED6/A0A6A6LFD5	2
GO:0016684	oxidoreductase activity, acting on peroxide as acceptor	2/368	82/38824	0.182583	0.33216	0.238383	A0A6A6L8Q8/A0A6A6LLD6	2
GO:0051260	protein homooligomerization	2/368	82/38824	0.182583	0.33216	0.238383	A0A6A6LW90/A0A6A6NBB0	2
GO:0070592	cell wall polysaccharide biosynthetic process	2/368	82/38824	0.182583	0.33216	0.238383	A0A6A6KQS6/A0A6A6L8D3	2
GO:1990204	oxidoreductase complex	2/368	82/38824	0.182583	0.33216	0.238383	A0A6A6L5W0/A0A6A6L6T6	2
GO:0072522	purine-containing compound biosynthetic process	3/368	156/38824	0.184929	0.336076	0.241194	A0A6A6KPP7/A0A6A6MAR7/A0A6A6MV72	3
GO:0001871	obsolete pattern binding	2/368	83/38824	0.185992	0.336603	0.241572	A0A6A6KJF1/A0A6A6KM60	2
GO:0030247	polysaccharide binding	2/368	83/38824	0.185992	0.336603	0.241572	A0A6A6KJF1/A0A6A6KM60	2
GO:0051510	regulation of unidimensional cell growth	2/368	83/38824	0.185992	0.336603	0.241572	A0A6A6KPP5/A0A6A6KCM9	2
GO:1901658	glycosyl compound catabolic process	2/368	83/38824	0.185992	0.336603	0.241572	A0A6A6L0Q6/A0A6A6L3C0	2
GO:0009123	nucleoside monophosphate metabolic process	3/368	157/38824	0.187306	0.338278	0.242774	A0A6A6KPP7/A0A6A6MAR7/A0A6A6MV72	3
GO:0016614	oxidoreductase activity, acting on CH-OH group of donors	3/368	157/38824	0.187306	0.338278	0.242774	A0A6A6K9I8/A0A6A6LW90/A0A6A6NBB0	3
GO:0000178	exosome (RNase complex)	1/368	22/38824	0.189077	0.338564	0.24298	A0A6A6KGW9	1
GO:0000184	nuclear-transcribed mRNA catabolic process, nonsense-mediated decay	1/368	22/38824	0.189077	0.338564	0.24298	A0A6A6M5Z9	1
GO:0006098	pentose-phosphate shunt	1/368	22/38824	0.189077	0.338564	0.24298	A0A6A6LW90	1
GO:0006284	base-excision repair	1/368	22/38824	0.189077	0.338564	0.24298	A0A6A6K5W1	1
GO:0061014	positive regulation of mRNA catabolic process	1/368	22/38824	0.189077	0.338564	0.24298	A0A6A6MAV0	1
GO:0071712	ER-associated misfolded protein catabolic process	1/368	22/38824	0.189077	0.338564	0.24298	A0A6A6MCN0	1
GO:1904356	regulation of telomere maintenance via telomere lengthening	1/368	22/38824	0.189077	0.338564	0.24298	A0A6A6KGW9	1
GO:1905354	exoribonuclease complex	1/368	22/38824	0.189077	0.338564	0.24298	A0A6A6KGW9	1
GO:0007127	meiosis I	2/368	84/38824	0.189409	0.338564	0.24298	A0A6A6MCN0/A0A6A6N6F5	2
GO:0051273	beta-glucan metabolic process	2/368	84/38824	0.189409	0.338564	0.24298	A0A6A6KQS6/A0A6A6L8D3	2
GO:0042445	hormone metabolic process	6/368	407/38824	0.191323	0.341634	0.245183	A0A6A6M9Y1/A0A6A6ME62/A0A6A6LQB6/A0A6A6LWC5/A0A6A6MDQ7/A0A6A6MUD6	6
GO:0007034	vacuolar transport	3/368	159/38824	0.192085	0.342643	0.245906	A0A6A6KB15/A0A6A6N6F2/A0A6A6L144	3
GO:0009658	chloroplast organization	4/368	239/38824	0.192485	0.342655	0.245916	A0A6A6K537/A0A6A6K524/A0A6A6K6U6/A0A6A6M115	4
GO:0098754	detoxification	4/368	239/38824	0.192485	0.342655	0.245916	A0A6A6KCM9/A0A6A6L8Q8/A0A6A6LDX0/A0A6A6LLD6	4
GO:0010224	response to UV-B	2/368	85/38824	0.192835	0.342928	0.246111	A0A6A6LED6/A0A6A6LFD5	2
GO:0016779	nucleotidyltransferase activity	3/368	160/38824	0.194485	0.34326	0.246349	A0A6A6L8S5/A0A6A6MNE9/A0A6A6NLL8	3
GO:0050778	positive regulation of immune response	3/368	160/38824	0.194485	0.34326	0.246349	A0A6A6K346/A0A6A6LED6/A0A6A6LFD5	3
GO:0010608	post-transcriptional regulation of gene expression	6/368	410/38824	0.195638	0.34326	0.246349	A0A6A6KJ04/A0A6A6KJ77/A0A6A6LEW7/A0A6A6MAV0/A0A6A6KNQ1/A0A6A6NFC5	6
GO:0044038	cell wall macromolecule biosynthetic process	2/368	86/38824	0.19627	0.34326	0.246349	A0A6A6KQS6/A0A6A6L8D3	2
GO:0048767	root hair elongation	2/368	86/38824	0.19627	0.34326	0.246349	A0A6A6KA78/G0XNX8	2
GO:0070589	obsolete cellular component macromolecule biosynthetic process	2/368	86/38824	0.19627	0.34326	0.246349	A0A6A6KQS6/A0A6A6L8D3	2
GO:0000326	protein storage vacuole	1/368	23/38824	0.196768	0.34326	0.246349	A0A6A6L9K1	1
GO:0000731	DNA synthesis involved in DNA repair	1/368	23/38824	0.196768	0.34326	0.246349	A0A6A6K5W1	1
GO:0005852	eukaryotic translation initiation factor 3 complex	1/368	23/38824	0.196768	0.34326	0.246349	A0A6A6MIS3	1
GO:0007029	endoplasmic reticulum organization	1/368	23/38824	0.196768	0.34326	0.246349	A0A6A6MCN0	1
GO:0009785	blue light signaling pathway	1/368	23/38824	0.196768	0.34326	0.246349	A0A6A6K524	1
GO:0030665	clathrin-coated vesicle membrane	1/368	23/38824	0.196768	0.34326	0.246349	A0A6A6M6P7	1
GO:0031670	cellular response to nutrient	1/368	23/38824	0.196768	0.34326	0.246349	A0A6A6MEE6	1
GO:0034485	phosphatidylinositol-3,4,5-trisphosphate 5-phosphatase activity	1/368	23/38824	0.196768	0.34326	0.246349	A0A6A6N4E3	1
GO:0034594	phosphatidylinositol trisphosphate phosphatase activity	1/368	23/38824	0.196768	0.34326	0.246349	A0A6A6N4E3	1
GO:0051648	vesicle localization	1/368	23/38824	0.196768	0.34326	0.246349	A0A6A6NKG6	1
GO:0051650	establishment of vesicle localization	1/368	23/38824	0.196768	0.34326	0.246349	A0A6A6NKG6	1
GO:0097193	intrinsic apoptotic signaling pathway	1/368	23/38824	0.196768	0.34326	0.246349	A0A6A6MCN0	1
GO:1901681	sulfur compound binding	1/368	23/38824	0.196768	0.34326	0.246349	A0A6A6LLD6	1
GO:0032535	regulation of cellular component size	3/368	162/38824	0.199309	0.347344	0.249281	A0A6A6KW15/A0A6A6LS10/A0A6A6MAN0	3
GO:0043021	ribonucleoprotein complex binding	2/368	87/38824	0.199711	0.347697	0.249534	A0A6A6MCN0/A0A6A6MNE9	2
GO:0045944	positive regulation of transcription by RNA polymerase II	4/368	243/38824	0.200195	0.348192	0.249889	A0A6A6M9I9/A0A6A6MUW3/A0A6A6K5H5/A0A6A6K738	4
GO:0009260	ribonucleotide biosynthetic process	3/368	164/38824	0.204161	0.351617	0.252347	A0A6A6KPP7/A0A6A6MAR7/A0A6A6MV72	3
GO:0046390	ribose phosphate biosynthetic process	3/368	164/38824	0.204161	0.351617	0.252347	A0A6A6KPP7/A0A6A6MAR7/A0A6A6MV72	3
GO:0001578	microtubule bundle formation	1/368	24/38824	0.204386	0.351617	0.252347	A0A6A6LE46	1
GO:0005089	guanyl-nucleotide exchange factor activity	1/368	24/38824	0.204386	0.351617	0.252347	A0A6A6MAN0	1
GO:0005527	macrolide binding	1/368	24/38824	0.204386	0.351617	0.252347	A0A6A6LLI8	1
GO:0005528	FK506 binding	1/368	24/38824	0.204386	0.351617	0.252347	A0A6A6LLI8	1
GO:0008608	attachment of spindle microtubules to kinetochore	1/368	24/38824	0.204386	0.351617	0.252347	A0A6A6N6F5	1
GO:0010205	photoinhibition	1/368	24/38824	0.204386	0.351617	0.252347	A0A6A6L9K1	1
GO:0043138	3'-5' DNA helicase activity	1/368	24/38824	0.204386	0.351617	0.252347	A0A6A6K5W1	1
GO:0043155	negative regulation of photosynthesis, light reaction	1/368	24/38824	0.204386	0.351617	0.252347	A0A6A6L9K1	1
GO:0051693	actin filament capping	1/368	24/38824	0.204386	0.351617	0.252347	A0A6A6KW15	1
GO:0006749	glutathione metabolic process	2/368	89/38824	0.206616	0.354751	0.254596	A0A6A6LDX0/A0A6A6LLD6	2
GO:0061982	meiosis I cell cycle process	2/368	89/38824	0.206616	0.354751	0.254596	A0A6A6MCN0/A0A6A6N6F5	2
GO:0051726	regulation of cell cycle	6/368	420/38824	0.21028	0.358575	0.257341	A0A6A6KQH6/A0A6A6LG98/A0A6A6LHM1/A0A6A6LZ21/A0A6A6K7S7/A0A6A6NJX3	6
GO:0034599	cellular response to oxidative stress	3/368	167/38824	0.211489	0.358575	0.257341	A0A6A6LMV3/A0A6A6KVE0/A0A6A6N599	3
GO:0000779	condensed chromosome, centromeric region	1/368	25/38824	0.211932	0.358575	0.257341	A0A6A6N6F5	1
GO:0001655	urogenital system development	1/368	25/38824	0.211932	0.358575	0.257341	A0A6A6MCN0	1
GO:0004630	phospholipase D activity	1/368	25/38824	0.211932	0.358575	0.257341	A0A6A6LI33	1
GO:0007264	small GTPase mediated signal transduction	1/368	25/38824	0.211932	0.358575	0.257341	A0A6A6NJX3	1
GO:0007265	Ras protein signal transduction	1/368	25/38824	0.211932	0.358575	0.257341	A0A6A6NJX3	1
GO:0009799	specification of symmetry	1/368	25/38824	0.211932	0.358575	0.257341	A0A6A6LE46	1
GO:0009855	determination of bilateral symmetry	1/368	25/38824	0.211932	0.358575	0.257341	A0A6A6LE46	1
GO:0010332	response to gamma radiation	1/368	25/38824	0.211932	0.358575	0.257341	A0A6A6K5W1	1
GO:0019369	arachidonic acid metabolic process	1/368	25/38824	0.211932	0.358575	0.257341	A0A6A6LKD8	1
GO:0030835	negative regulation of actin filament depolymerization	1/368	25/38824	0.211932	0.358575	0.257341	A0A6A6KW15	1
GO:0044773	mitotic DNA damage checkpoint signaling	1/368	25/38824	0.211932	0.358575	0.257341	A0A6A6LG98	1
GO:0048354	mucilage biosynthetic process involved in seed coat development	1/368	25/38824	0.211932	0.358575	0.257341	A0A6A6NKG6	1
GO:0072001	renal system development	1/368	25/38824	0.211932	0.358575	0.257341	A0A6A6MCN0	1
GO:0120036	plasma membrane bounded cell projection organization	2/368	91/38824	0.213545	0.360953	0.259047	A0A6A6LE46/A0A6A6N4E3	2
GO:0002684	positive regulation of immune system process	3/368	168/38824	0.213945	0.361278	0.259281	A0A6A6K346/A0A6A6LED6/A0A6A6LFD5	3
GO:0090066	regulation of anatomical structure size	3/368	169/38824	0.216406	0.362761	0.260345	A0A6A6KW15/A0A6A6LS10/A0A6A6MAN0	3
GO:0009789	positive regulation of abscisic acid-activated signaling pathway	2/368	92/38824	0.217018	0.362761	0.260345	A0A6A6KPP5/A0A6A6LI33	2
GO:1901421	positive regulation of response to alcohol	2/368	92/38824	0.217018	0.362761	0.260345	A0A6A6KPP5/A0A6A6LI33	2
GO:1905959	positive regulation of cellular response to alcohol	2/368	92/38824	0.217018	0.362761	0.260345	A0A6A6KPP5/A0A6A6LI33	2
GO:0033365	protein localization to organelle	6/368	425/38824	0.217743	0.362761	0.260345	A0A6A6K5W1/A0A6A6KM54/A0A6A6L113/A0A6A6MCN0/A0A6A6KQS6/A0A6A6L8D3	6
GO:0000145	exocyst	1/368	26/38824	0.219407	0.362761	0.260345	A0A6A6NKG6	1
GO:0009543	chloroplast thylakoid lumen	1/368	26/38824	0.219407	0.362761	0.260345	A0A6A6LPJ9	1
GO:0010508	positive regulation of autophagy	1/368	26/38824	0.219407	0.362761	0.260345	A0A6A6KRB1	1
GO:0010623	programmed cell death involved in cell development	1/368	26/38824	0.219407	0.362761	0.260345	A0A6A6KRB1	1
GO:0030120	vesicle coat	1/368	26/38824	0.219407	0.362761	0.260345	A0A6A6M6P7	1
GO:0031978	plastid thylakoid lumen	1/368	26/38824	0.219407	0.362761	0.260345	A0A6A6LPJ9	1
GO:0043022	ribosome binding	1/368	26/38824	0.219407	0.362761	0.260345	A0A6A6MCN0	1
GO:0044441	obsolete ciliary part	1/368	26/38824	0.219407	0.362761	0.260345	A0A6A6LE46	1
GO:0044450	obsolete microtubule organizing center part	1/368	26/38824	0.219407	0.362761	0.260345	A0A6A6LBJ2	1
GO:0044774	mitotic DNA integrity checkpoint signaling	1/368	26/38824	0.219407	0.362761	0.260345	A0A6A6LG98	1
GO:0046461	neutral lipid catabolic process	1/368	26/38824	0.219407	0.362761	0.260345	A0A6A6LKD8	1
GO:0046464	acylglycerol catabolic process	1/368	26/38824	0.219407	0.362761	0.260345	A0A6A6LKD8	1
GO:0051156	glucose 6-phosphate metabolic process	1/368	26/38824	0.219407	0.362761	0.260345	A0A6A6LW90	1
GO:0051289	protein homotetramerization	1/368	26/38824	0.219407	0.362761	0.260345	A0A6A6NBB0	1
GO:1902806	regulation of cell cycle G1/S phase transition	1/368	26/38824	0.219407	0.362761	0.260345	A0A6A6LG98	1
GO:1903706	regulation of hemopoiesis	1/368	26/38824	0.219407	0.362761	0.260345	A0A6A6LG98	1
GO:1905156	negative regulation of photosynthesis	1/368	26/38824	0.219407	0.362761	0.260345	A0A6A6L9K1	1
GO:0031098	stress-activated protein kinase signaling cascade	2/368	93/38824	0.220496	0.364215	0.261389	A0A6A6K7S7/A0A6A6NJX3	2
GO:0046983	protein dimerization activity	6/368	427/38824	0.220753	0.364294	0.261445	A0A6A6K5W1/A0A6A6KEX0/A0A6A6KI41/A0A6A6M3M4/A0A6A6LDX0/A0A6A6NBB0	6
GO:0006457	protein folding	3/368	171/38824	0.221348	0.36493	0.261901	A0A6A6L9K1/A0A6A6M6D2/A0A6A6LLI8	3
GO:0019693	ribose phosphate metabolic process	4/368	254/38824	0.221853	0.365417	0.262251	A0A6A6KPP7/A0A6A6LW90/A0A6A6MAR7/A0A6A6MV72	4
GO:0010942	obsolete positive regulation of cell death	2/368	94/38824	0.223978	0.367874	0.264014	A0A6A6LMV3/A0A6A6NLL8	2
GO:0048481	plant ovule development	2/368	94/38824	0.223978	0.367874	0.264014	A0A6A6LED6/A0A6A6LFD5	2
GO:0061077	chaperone-mediated protein folding	2/368	94/38824	0.223978	0.367874	0.264014	A0A6A6M6D2/A0A6A6LLI8	2
GO:0016441	post-transcriptional gene silencing	3/368	173/38824	0.226311	0.369044	0.264854	A0A6A6KJ04/A0A6A6KJ77/A0A6A6LEW7	3
GO:0006896	Golgi to vacuole transport	1/368	27/38824	0.226811	0.369044	0.264854	A0A6A6L144	1
GO:0009870	innate immune response-activating signaling pathway	1/368	27/38824	0.226811	0.369044	0.264854	A0A6A6K346	1
GO:0042770	signal transduction in response to DNA damage	1/368	27/38824	0.226811	0.369044	0.264854	A0A6A6LG98	1
GO:0046785	microtubule polymerization	1/368	27/38824	0.226811	0.369044	0.264854	A0A6A6LBJ2	1
GO:0046856	phosphatidylinositol dephosphorylation	1/368	27/38824	0.226811	0.369044	0.264854	A0A6A6N4E3	1
GO:0051272	obsolete positive regulation of cellular component movement	1/368	27/38824	0.226811	0.369044	0.264854	A0A6A6N4E3	1
GO:0071483	cellular response to blue light	1/368	27/38824	0.226811	0.369044	0.264854	A0A6A6K524	1
GO:0097190	apoptotic signaling pathway	1/368	27/38824	0.226811	0.369044	0.264854	A0A6A6MCN0	1
GO:1901016	regulation of potassium ion transmembrane transporter activity	1/368	27/38824	0.226811	0.369044	0.264854	A0A6A6KPP5	1
GO:0072330	monocarboxylic acid biosynthetic process	5/368	343/38824	0.227303	0.369074	0.264875	A0A6A6KPP7/A0A6A6NBB0/A0A6A6MAR7/A0A6A6MV72/A0A6A6LLI8	5
GO:0071446	cellular response to salicylic acid stimulus	2/368	95/38824	0.227465	0.369074	0.264875	A0A6A6M5Z9/A0A6A6K346	2
GO:2000028	regulation of photoperiodism, flowering	2/368	95/38824	0.227465	0.369074	0.264875	A0A6A6KQS6/A0A6A6L8D3	2
GO:0071365	cellular response to auxin stimulus	3/368	174/38824	0.228801	0.370896	0.266183	A0A6A6KHW9/A0A6A6LY85/A0A6A6LZF7	3
GO:0035670	plant-type ovary development	2/368	96/38824	0.230955	0.37404	0.26844	A0A6A6LED6/A0A6A6LFD5	2
GO:0007389	pattern specification process	6/368	435/38824	0.232929	0.376169	0.269967	A0A6A6LE46/A0A6A6LBY0/A0A6A6LCD1/A0A6A6MKG1/A0A6A6KT44/A0A6A6LLI8	6
GO:0048527	lateral root development	3/368	176/38824	0.233796	0.376169	0.269967	A0A6A6MK98/A0A6A6KPN0/A0A6A6LLI8	3
GO:0005086	guanyl-nucleotide exchange factor activity	1/368	28/38824	0.234145	0.376169	0.269967	A0A6A6LS10	1
GO:0005884	actin filament	1/368	28/38824	0.234145	0.376169	0.269967	A0A6A6K7R5	1
GO:0008154	actin polymerization or depolymerization	1/368	28/38824	0.234145	0.376169	0.269967	A0A6A6N4E3	1
GO:0017101	aminoacyl-tRNA synthetase multienzyme complex	1/368	28/38824	0.234145	0.376169	0.269967	A0A6A6LI30	1
GO:0030834	regulation of actin filament depolymerization	1/368	28/38824	0.234145	0.376169	0.269967	A0A6A6KW15	1
GO:0047372	acylglycerol lipase activity	1/368	28/38824	0.234145	0.376169	0.269967	A0A6A6LKD8	1
GO:0008194	UDP-glycosyltransferase activity	5/368	347/38824	0.234214	0.376169	0.269967	A0A6A6KNU3/A0A6A6LZA7/A0A6A6M363/A0A6A6K3I9/A0A6A6NJ28	5
GO:0071215	cellular response to abscisic acid stimulus	4/368	261/38824	0.235944	0.377913	0.271219	A0A6A6LC72/A0A6A6LI33/A0A6A6MKA2/A0A6A6MQC6	4
GO:0097306	cellular response to alcohol	4/368	261/38824	0.235944	0.377913	0.271219	A0A6A6LC72/A0A6A6LI33/A0A6A6MKA2/A0A6A6MQC6	4
GO:0042578	phosphoric ester hydrolase activity	5/368	348/38824	0.235951	0.377913	0.271219	A0A6A6K3I9/A0A6A6KWE8/A0A6A6LI33/A0A6A6N4E3/A0A6A6NEM6	5
GO:0007051	spindle organization	2/368	98/38824	0.237946	0.380408	0.27301	A0A6A6KM54/A0A6A6LBJ2	2
GO:0030030	cell projection organization	2/368	98/38824	0.237946	0.380408	0.27301	A0A6A6LE46/A0A6A6N4E3	2
GO:0016638	oxidoreductase activity, acting on the CH-NH2 group of donors	1/368	29/38824	0.241409	0.383829	0.275465	A0A6A6LGU3	1
GO:0046352	disaccharide catabolic process	1/368	29/38824	0.241409	0.383829	0.275465	A0A6A6KPN0	1
GO:0048571	long-day photoperiodism	1/368	29/38824	0.241409	0.383829	0.275465	A0A6A6M5Z9	1
GO:1901880	negative regulation of protein depolymerization	1/368	29/38824	0.241409	0.383829	0.275465	A0A6A6KW15	1
GO:1902936	phosphatidylinositol bisphosphate binding	1/368	29/38824	0.241409	0.383829	0.275465	A0A6A6LI33	1
GO:2001257	regulation of cation channel activity	1/368	29/38824	0.241409	0.383829	0.275465	A0A6A6KPP5	1
GO:0003002	regionalization	5/368	352/38824	0.242935	0.385904	0.276954	A0A6A6LE46/A0A6A6LBY0/A0A6A6LCD1/A0A6A6MKG1/A0A6A6KT44	5
GO:0031625	ubiquitin protein ligase binding	3/368	181/38824	0.246366	0.390381	0.280167	A0A6A6KHW9/A0A6A6LY85/A0A6A6LZF7	3
GO:0006643	membrane lipid metabolic process	2/368	101/38824	0.248451	0.390381	0.280167	A0A6A6LZA7/A0A6A6M363	2
GO:0010101	post-embryonic root morphogenesis	2/368	101/38824	0.248451	0.390381	0.280167	A0A6A6MK98/A0A6A6KPN0	2
GO:0010102	lateral root morphogenesis	2/368	101/38824	0.248451	0.390381	0.280167	A0A6A6MK98/A0A6A6KPN0	2
GO:0000217	DNA secondary structure binding	1/368	30/38824	0.248605	0.390381	0.280167	A0A6A6K5W1	1
GO:0007186	G protein-coupled receptor signaling pathway	1/368	30/38824	0.248605	0.390381	0.280167	A0A6A6N4E3	1
GO:0009875	pollen-pistil interaction	1/368	30/38824	0.248605	0.390381	0.280167	A0A6A6NKG6	1
GO:0036442	P-type proton-exporting transporter activity	1/368	30/38824	0.248605	0.390381	0.280167	A0A6A6M8P1	1
GO:0046503	glycerolipid catabolic process	1/368	30/38824	0.248605	0.390381	0.280167	A0A6A6LKD8	1
GO:0060562	epithelial tube morphogenesis	1/368	30/38824	0.248605	0.390381	0.280167	A0A6A6LE46	1
GO:0080188	gene silencing by RNA-directed DNA methylation	1/368	30/38824	0.248605	0.390381	0.280167	A0A6A6KGW9	1
GO:1901002	positive regulation of response to salt stress	1/368	30/38824	0.248605	0.390381	0.280167	A0A6A6MQC6	1
GO:0010564	regulation of cell cycle process	3/368	182/38824	0.248893	0.390381	0.280167	A0A6A6KQH6/A0A6A6LG98/A0A6A6LZ21	3
GO:0044389	ubiquitin-like protein ligase binding	3/368	182/38824	0.248893	0.390381	0.280167	A0A6A6KHW9/A0A6A6LY85/A0A6A6LZF7	3
GO:0009642	response to light intensity	4/368	268/38824	0.250241	0.39179	0.281178	A0A6A6L9K1/A0A6A6LHU6/A0A6A6KNQ1/A0A6A6NFC5	4
GO:1901605	alpha-amino acid metabolic process	4/368	268/38824	0.250241	0.39179	0.281178	A0A6A6KJ04/A0A6A6KJ77/A0A6A6LEW7/A0A6A6LHM1	4
GO:0007017	microtubule-based process	5/368	357/38824	0.251742	0.393596	0.282474	A0A6A6K537/A0A6A6LE46/A0A6A6K6U6/A0A6A6KM54/A0A6A6LBJ2	5
GO:0080135	regulation of cellular response to stress	2/368	102/38824	0.251957	0.393596	0.282474	A0A6A6LED6/A0A6A6LFD5	2
GO:0006631	fatty acid metabolic process	4/368	269/38824	0.252299	0.393596	0.282474	A0A6A6LKD8/A0A6A6LI33/A0A6A6NBB0/A0A6A6LLI8	4
GO:0042626	ATPase-coupled transmembrane transporter activity	4/368	269/38824	0.252299	0.393596	0.282474	A0A6A6L0Q6/A0A6A6L3C0/A0A6A6M8P1/A0A6A6MCH3	4
GO:0000038	very long-chain fatty acid metabolic process	1/368	31/38824	0.255733	0.395058	0.283524	A0A6A6LLI8	1
GO:0000460	maturation of 5.8S rRNA	1/368	31/38824	0.255733	0.395058	0.283524	A0A6A6KGW9	1
GO:0005088	guanyl-nucleotide exchange factor activity	1/368	31/38824	0.255733	0.395058	0.283524	A0A6A6MAN0	1
GO:0005992	trehalose biosynthetic process	1/368	31/38824	0.255733	0.395058	0.283524	A0A6A6K3I9	1
GO:0008037	cell recognition	1/368	31/38824	0.255733	0.395058	0.283524	A0A6A6NKG6	1
GO:0009313	oligosaccharide catabolic process	1/368	31/38824	0.255733	0.395058	0.283524	A0A6A6KPN0	1
GO:0009638	phototropism	1/368	31/38824	0.255733	0.395058	0.283524	A0A6A6K524	1
GO:0019217	regulation of fatty acid metabolic process	1/368	31/38824	0.255733	0.395058	0.283524	A0A6A6K342	1
GO:0042548	regulation of photosynthesis, light reaction	1/368	31/38824	0.255733	0.395058	0.283524	A0A6A6L9K1	1
GO:0045005	DNA-templated DNA replication maintenance of fidelity	1/368	31/38824	0.255733	0.395058	0.283524	A0A6A6K5W1	1
GO:0071218	cellular response to misfolded protein	1/368	31/38824	0.255733	0.395058	0.283524	A0A6A6MCN0	1
GO:0010118	stomatal movement	2/368	104/38824	0.258971	0.399706	0.286859	A0A6A6L604/A0A6A6L613	2
GO:0000287	magnesium ion binding	2/368	105/38824	0.262479	0.402749	0.289043	A0A6A6K5W1/A0A6A6MVC1	2
GO:0032147	activation of protein kinase activity	2/368	105/38824	0.262479	0.402749	0.289043	A0A6A6K7S7/A0A6A6NJX3	2
GO:0010044	response to aluminum ion	1/368	32/38824	0.262793	0.402749	0.289043	A0A6A6MUW3	1
GO:0010099	regulation of photomorphogenesis	1/368	32/38824	0.262793	0.402749	0.289043	E5LLN0	1
GO:0016074	sno(s)RNA metabolic process	1/368	32/38824	0.262793	0.402749	0.289043	A0A6A6MNE9	1
GO:0030117	membrane coat	1/368	32/38824	0.262793	0.402749	0.289043	A0A6A6M6P7	1
GO:0043242	negative regulation of protein-containing complex disassembly	1/368	32/38824	0.262793	0.402749	0.289043	A0A6A6KW15	1
GO:0048475	coated membrane	1/368	32/38824	0.262793	0.402749	0.289043	A0A6A6M6P7	1
GO:0003777	microtubule motor activity	2/368	106/38824	0.265988	0.406214	0.29153	A0A6A6K537/A0A6A6K6U6	2
GO:0005871	kinesin complex	2/368	106/38824	0.265988	0.406214	0.29153	A0A6A6K537/A0A6A6K6U6	2
GO:0008408	3'-5' exonuclease activity	2/368	106/38824	0.265988	0.406214	0.29153	A0A6A6K5W1/A0A6A6KGW9	2
GO:0009812	flavonoid metabolic process	2/368	106/38824	0.265988	0.406214	0.29153	A0A6A6LH25/A0A6A6MLZ4	2
GO:0008289	lipid binding	3/368	190/38824	0.269238	0.408789	0.293378	A0A6A6LI33/A0A6A6MRA6/A0A6A6N4E3	3
GO:0045017	glycerolipid biosynthetic process	2/368	107/38824	0.269496	0.408789	0.293378	A0A6A6M644/A0A6A6NEP2	2
GO:0000060	obsolete protein import into nucleus, translocation	1/368	33/38824	0.269786	0.408789	0.293378	A0A6A6KM54	1
GO:0007080	mitotic metaphase chromosome alignment	1/368	33/38824	0.269786	0.408789	0.293378	A0A6A6N6F5	1
GO:0007507	heart development	1/368	33/38824	0.269786	0.408789	0.293378	A0A6A6LE46	1
GO:0009226	nucleotide-sugar biosynthetic process	1/368	33/38824	0.269786	0.408789	0.293378	A0A6A6L8S5	1
GO:0032204	regulation of telomere maintenance	1/368	33/38824	0.269786	0.408789	0.293378	A0A6A6KGW9	1
GO:0034595	phosphatidylinositol phosphate 5-phosphatase activity	1/368	33/38824	0.269786	0.408789	0.293378	A0A6A6N4E3	1
GO:1901879	regulation of protein depolymerization	1/368	33/38824	0.269786	0.408789	0.293378	A0A6A6KW15	1
GO:0090406	pollen tube	2/368	108/38824	0.273004	0.413304	0.296618	A0A6A6L8S5/A0A6A6NLL8	2
GO:1901137	carbohydrate derivative biosynthetic process	6/368	462/38824	0.275434	0.414952	0.297801	A0A6A6LZA7/A0A6A6M363/A0A6A6KPP7/A0A6A6L8S5/A0A6A6MAR7/A0A6A6MV72	6
GO:0034504	protein localization to nucleus	2/368	109/38824	0.276511	0.414952	0.297801	A0A6A6K5W1/A0A6A6KM54	2
GO:0060284	regulation of cell development	2/368	109/38824	0.276511	0.414952	0.297801	A0A6A6KPP5/A0A6A6KCM9	2
GO:0005991	trehalose metabolic process	1/368	34/38824	0.276714	0.414952	0.297801	A0A6A6K3I9	1
GO:0006515	protein quality control for misfolded or incompletely synthesized proteins	1/368	34/38824	0.276714	0.414952	0.297801	A0A6A6MCN0	1
GO:0007129	homologous chromosome pairing at meiosis	1/368	34/38824	0.276714	0.414952	0.297801	A0A6A6MCN0	1
GO:0016323	basolateral plasma membrane	1/368	34/38824	0.276714	0.414952	0.297801	A0A6A6KWB8	1
GO:0019432	triglyceride biosynthetic process	1/368	34/38824	0.276714	0.414952	0.297801	A0A6A6NEP2	1
GO:0051017	actin filament bundle assembly	1/368	34/38824	0.276714	0.414952	0.297801	A0A6A6K7R5	1
GO:0061572	actin filament bundle organization	1/368	34/38824	0.276714	0.414952	0.297801	A0A6A6K7R5	1
GO:1901379	regulation of potassium ion transmembrane transport	1/368	34/38824	0.276714	0.414952	0.297801	A0A6A6KPP5	1
GO:0051188	obsolete cofactor biosynthetic process	4/368	281/38824	0.277246	0.415392	0.298117	A0A6A6KPP7/A0A6A6LGU3/A0A6A6MAR7/A0A6A6MV72	4
GO:0006366	transcription by RNA polymerase II	4/368	282/38824	0.279344	0.418176	0.300115	A0A6A6M9I9/A0A6A6MUW3/A0A6A6K5H5/A0A6A6K738	4
GO:0080147	root hair cell development	2/368	110/38824	0.280017	0.418823	0.300579	A0A6A6KA78/G0XNX8	2
GO:1901136	carbohydrate derivative catabolic process	2/368	111/38824	0.283522	0.42161	0.302579	A0A6A6L0Q6/A0A6A6L3C0	2
GO:0043492	ATPase-coupled transmembrane transporter activity	4/368	284/38824	0.283547	0.42161	0.302579	A0A6A6L0Q6/A0A6A6L3C0/A0A6A6M8P1/A0A6A6MCH3	4
GO:0007420	brain development	1/368	35/38824	0.283576	0.42161	0.302579	A0A6A6MCN0	1
GO:0032886	regulation of microtubule-based process	1/368	35/38824	0.283576	0.42161	0.302579	A0A6A6LE46	1
GO:0043406	positive regulation of MAP kinase activity	1/368	35/38824	0.283576	0.42161	0.302579	A0A6A6K7S7	1
GO:0046839	phospholipid dephosphorylation	1/368	35/38824	0.283576	0.42161	0.302579	A0A6A6N4E3	1
GO:0060322	head development	1/368	35/38824	0.283576	0.42161	0.302579	A0A6A6MCN0	1
GO:0022890	inorganic cation transmembrane transporter activity	6/368	468/38824	0.285127	0.423555	0.303975	A0A6A6K342/A0A6A6L0Q6/A0A6A6L3C0/A0A6A6M8P1/A0A6A6MCH3/A0A6A6NHZ8	6
GO:0000398	mRNA splicing, via spliceosome	3/368	197/38824	0.287188	0.426253	0.305911	A0A6A6LFD9/A0A6A6LKG6/A0A6A6LIP5	3
GO:0031347	regulation of defense response	6/368	470/38824	0.288375	0.427649	0.306913	A0A6A6K346/A0A6A6LED6/A0A6A6LFD5/A0A6A6M9I9/A0A6A6K5H5/A0A6A6K738	6
GO:0000018	regulation of DNA recombination	1/368	36/38824	0.290373	0.428786	0.307729	A0A6A6K5W1	1
GO:0010192	mucilage biosynthetic process	1/368	36/38824	0.290373	0.428786	0.307729	A0A6A6NKG6	1
GO:0034593	phosphatidylinositol bisphosphate phosphatase activity	1/368	36/38824	0.290373	0.428786	0.307729	A0A6A6N4E3	1
GO:0036473	obsolete cell death in response to oxidative stress	1/368	36/38824	0.290373	0.428786	0.307729	A0A6A6LMV3	1
GO:0097468	programmed cell death in response to reactive oxygen species	1/368	36/38824	0.290373	0.428786	0.307729	A0A6A6LMV3	1
GO:0005789	endoplasmic reticulum membrane	6/368	474/38824	0.294893	0.434919	0.312131	A0A6A6M9Y1/A0A6A6ME62/A0A6A6LQB6/A0A6A6LWC5/A0A6A6MDQ7/A0A6A6MUD6	6
GO:0000082	G1/S transition of mitotic cell cycle	1/368	37/38824	0.297105	0.434919	0.312131	A0A6A6KM54	1
GO:0004177	aminopeptidase activity	1/368	37/38824	0.297105	0.434919	0.312131	A0A6A6MVC1	1
GO:0033559	unsaturated fatty acid metabolic process	1/368	37/38824	0.297105	0.434919	0.312131	A0A6A6LKD8	1
GO:0043266	regulation of potassium ion transport	1/368	37/38824	0.297105	0.434919	0.312131	A0A6A6KPP5	1
GO:0046460	neutral lipid biosynthetic process	1/368	37/38824	0.297105	0.434919	0.312131	A0A6A6NEP2	1
GO:0046463	acylglycerol biosynthetic process	1/368	37/38824	0.297105	0.434919	0.312131	A0A6A6NEP2	1
GO:0005524	ATP binding	3/368	201/38824	0.297489	0.434919	0.312131	A0A6A6LHM1/A0A6A6M0F2/A0A6A6M4B5	3
GO:0006417	regulation of translation	3/368	201/38824	0.297489	0.434919	0.312131	A0A6A6MAV0/A0A6A6KNQ1/A0A6A6NFC5	3
GO:0009150	purine ribonucleotide metabolic process	3/368	201/38824	0.297489	0.434919	0.312131	A0A6A6KPP7/A0A6A6MAR7/A0A6A6MV72	3
GO:0046148	pigment biosynthetic process	2/368	115/38824	0.297524	0.434919	0.312131	A0A6A6LH25/A0A6A6MLZ4	2
GO:0048440	carpel development	2/368	115/38824	0.297524	0.434919	0.312131	A0A6A6LED6/A0A6A6LFD5	2
GO:0048528	post-embryonic root development	3/368	202/38824	0.300068	0.43827	0.314536	A0A6A6MK98/A0A6A6KPN0/A0A6A6LLI8	3
GO:0006633	fatty acid biosynthetic process	2/368	116/38824	0.301018	0.438922	0.315003	A0A6A6NBB0/A0A6A6LLI8	2
GO:0009648	photoperiodism	2/368	116/38824	0.301018	0.438922	0.315003	A0A6A6M5Z9/A0A6A6MLW6	2
GO:0016791	phosphatase activity	4/368	293/38824	0.30257	0.439178	0.315188	A0A6A6K3I9/A0A6A6KWE8/A0A6A6N4E3/A0A6A6NEM6	4
GO:0045088	regulation of innate immune response	3/368	203/38824	0.302647	0.439178	0.315188	A0A6A6K346/A0A6A6LED6/A0A6A6LFD5	3
GO:0003756	protein disulfide isomerase activity	1/368	38/38824	0.303774	0.439178	0.315188	A0A6A6L9K1	1
GO:0010222	stem vascular tissue pattern formation	1/368	38/38824	0.303774	0.439178	0.315188	A0A6A6KT44	1
GO:0015179	L-amino acid transmembrane transporter activity	1/368	38/38824	0.303774	0.439178	0.315188	A0A6A6MEZ5	1
GO:0015807	L-amino acid transport	1/368	38/38824	0.303774	0.439178	0.315188	A0A6A6MEZ5	1
GO:0016864	intramolecular oxidoreductase activity, transposing S-S bonds	1/368	38/38824	0.303774	0.439178	0.315188	A0A6A6L9K1	1
GO:0031062	positive regulation of histone methylation	1/368	38/38824	0.303774	0.439178	0.315188	A0A6A6KGW9	1
GO:0051310	metaphase chromosome alignment	1/368	38/38824	0.303774	0.439178	0.315188	A0A6A6N6F5	1
GO:1902475	L-alpha-amino acid transmembrane transport	1/368	38/38824	0.303774	0.439178	0.315188	A0A6A6MEZ5	1
GO:0031503	protein-containing complex localization	2/368	117/38824	0.304509	0.439178	0.315188	A0A6A6KQV5/A0A6A6L7V5	2
GO:0048532	anatomical structure arrangement	2/368	117/38824	0.304509	0.439178	0.315188	A0A6A6LI33/A0A6A6MRA6	2
GO:0012501	programmed cell death	4/368	294/38824	0.304693	0.439178	0.315188	A0A6A6LMV3/A0A6A6KRB1/A0A6A6MCN0/A0A6A6NJX3	4
GO:0042175	nuclear outer membrane-endoplasmic reticulum membrane network	6/368	480/38824	0.304726	0.439178	0.315188	A0A6A6M9Y1/A0A6A6ME62/A0A6A6LQB6/A0A6A6LWC5/A0A6A6MDQ7/A0A6A6MUD6	6
GO:0006163	purine nucleotide metabolic process	3/368	204/38824	0.305228	0.439539	0.315447	A0A6A6KPP7/A0A6A6MAR7/A0A6A6MV72	3
GO:0034248	regulation of amide metabolic process	3/368	205/38824	0.30781	0.442794	0.317783	A0A6A6MAV0/A0A6A6KNQ1/A0A6A6NFC5	3
GO:0072657	protein localization to membrane	2/368	118/38824	0.307998	0.442794	0.317783	A0A6A6NKG6/A0A6A6MCN0	2
GO:0004791	thioredoxin-disulfide reductase (NADP) activity	1/368	39/38824	0.31038	0.442927	0.317878	A0A6A6KCM9	1
GO:0006891	intra-Golgi vesicle-mediated transport	1/368	39/38824	0.31038	0.442927	0.317878	A0A6A6LRB5	1
GO:0009898	cytoplasmic side of plasma membrane	1/368	39/38824	0.31038	0.442927	0.317878	A0A6A6K524	1
GO:0009937	regulation of gibberellic acid mediated signaling pathway	1/368	39/38824	0.31038	0.442927	0.317878	A0A6A6KNU3	1
GO:0016485	protein processing	1/368	39/38824	0.31038	0.442927	0.317878	A0A6A6LMV3	1
GO:0030522	intracellular receptor signaling pathway	1/368	39/38824	0.31038	0.442927	0.317878	A0A6A6K524	1
GO:0031109	microtubule polymerization or depolymerization	1/368	39/38824	0.31038	0.442927	0.317878	A0A6A6LBJ2	1
GO:0048359	mucilage metabolic process involved in seed coat development	1/368	39/38824	0.31038	0.442927	0.317878	A0A6A6NKG6	1
GO:0052866	phosphatidylinositol phosphate phosphatase activity	1/368	39/38824	0.31038	0.442927	0.317878	A0A6A6N4E3	1
GO:0015399	primary active transmembrane transporter activity	4/368	297/38824	0.311072	0.443048	0.317965	A0A6A6L0Q6/A0A6A6L3C0/A0A6A6M8P1/A0A6A6MCH3	4
GO:0015405	ATPase-coupled transmembrane transporter activity	4/368	297/38824	0.311072	0.443048	0.317965	A0A6A6L0Q6/A0A6A6L3C0/A0A6A6M8P1/A0A6A6MCH3	4
GO:0006403	RNA localization	2/368	119/38824	0.311482	0.443048	0.317965	A0A6A6KGW9/A0A6A6KM54	2
GO:0051213	dioxygenase activity	2/368	119/38824	0.311482	0.443048	0.317965	A0A6A6LH25/A0A6A6MLZ4	2
GO:0051607	defense response to virus	2/368	120/38824	0.314963	0.447634	0.321256	A0A6A6L5W1/A0A6A6MAV0	2
GO:0016311	dephosphorylation	4/368	299/38824	0.315332	0.447751	0.32134	A0A6A6K3I9/A0A6A6KWE8/A0A6A6N4E3/A0A6A6NEM6	4
GO:0048193	Golgi vesicle transport	3/368	208/38824	0.31556	0.447751	0.32134	A0A6A6NKG6/A0A6A6L144/A0A6A6LRB5	3
GO:0007283	spermatogenesis	1/368	40/38824	0.316923	0.447859	0.321418	A0A6A6MCN0	1
GO:0009960	endosperm development	1/368	40/38824	0.316923	0.447859	0.321418	A0A6A6L9K1	1
GO:0043244	regulation of protein-containing complex disassembly	1/368	40/38824	0.316923	0.447859	0.321418	A0A6A6KW15	1
GO:0045861	negative regulation of proteolysis	1/368	40/38824	0.316923	0.447859	0.321418	A0A6A6MCN0	1
GO:1901991	negative regulation of mitotic cell cycle phase transition	1/368	40/38824	0.316923	0.447859	0.321418	A0A6A6LG98	1
GO:0018205	peptidyl-lysine modification	3/368	209/38824	0.318144	0.449221	0.322395	A0A6A6KD53/A0A6A6MQP7/A0A6A6MCN0	3
GO:0098827	endoplasmic reticulum subcompartment	6/368	489/38824	0.319581	0.450884	0.323589	A0A6A6M9Y1/A0A6A6ME62/A0A6A6LQB6/A0A6A6LWC5/A0A6A6MDQ7/A0A6A6MUD6	6
GO:0000781	chromosome, telomeric region	1/368	41/38824	0.323404	0.454437	0.326138	A0A6A6K5W1	1
GO:0050821	protein stabilization	1/368	41/38824	0.323404	0.454437	0.326138	A0A6A6MCN0	1
GO:0051303	establishment of chromosome localization	1/368	41/38824	0.323404	0.454437	0.326138	A0A6A6N6F5	1
GO:0051788	response to misfolded protein	1/368	41/38824	0.323404	0.454437	0.326138	A0A6A6MCN0	1
GO:0070566	adenylyltransferase activity	1/368	41/38824	0.323404	0.454437	0.326138	A0A6A6MNE9	1
GO:0022618	protein-RNA complex assembly	3/368	212/38824	0.325899	0.457572	0.328389	A0A6A6LFD9/A0A6A6LKG6/A0A6A6LIP5	3
GO:0009657	plastid organization	4/368	305/38824	0.328138	0.459012	0.329422	A0A6A6K537/A0A6A6K524/A0A6A6K6U6/A0A6A6M115	4
GO:0040029	epigenetic regulation of gene expression	4/368	305/38824	0.328138	0.459012	0.329422	A0A6A6KGW9/A0A6A6KJ04/A0A6A6KJ77/A0A6A6LEW7	4
GO:0031331	positive regulation of cellular catabolic process	2/368	124/38824	0.328846	0.459012	0.329422	A0A6A6KRB1/A0A6A6MAV0	2
GO:0003684	damaged DNA binding	1/368	42/38824	0.329824	0.459012	0.329422	A0A6A6K5W1	1
GO:0006690	icosanoid metabolic process	1/368	42/38824	0.329824	0.459012	0.329422	A0A6A6LKD8	1
GO:0031344	regulation of cell projection organization	1/368	42/38824	0.329824	0.459012	0.329422	A0A6A6N4E3	1
GO:0043488	regulation of mRNA stability	1/368	42/38824	0.329824	0.459012	0.329422	A0A6A6MAV0	1
GO:0046351	disaccharide biosynthetic process	1/368	42/38824	0.329824	0.459012	0.329422	A0A6A6K3I9	1
GO:0120035	regulation of plasma membrane bounded cell projection organization	1/368	42/38824	0.329824	0.459012	0.329422	A0A6A6N4E3	1
GO:1901988	negative regulation of cell cycle phase transition	1/368	42/38824	0.329824	0.459012	0.329422	A0A6A6LG98	1
GO:2000278	regulation of DNA biosynthetic process	1/368	42/38824	0.329824	0.459012	0.329422	A0A6A6KGW9	1
GO:0000377	RNA splicing, via transesterification reactions with bulged adenosine as nucleophile	3/368	215/38824	0.333653	0.463969	0.332979	A0A6A6LFD9/A0A6A6LKG6/A0A6A6LIP5	3
GO:1901615	organic hydroxy compound metabolic process	5/368	403/38824	0.335663	0.465332	0.333958	A0A6A6KPP7/A0A6A6LGU3/A0A6A6LH25/A0A6A6MLZ4/A0A6A6LHM1	5
GO:0004527	exonuclease activity	2/368	126/38824	0.335759	0.465332	0.333958	A0A6A6K5W1/A0A6A6KGW9	2
GO:0031985	Golgi cisterna	1/368	43/38824	0.336184	0.465332	0.333958	A0A6A6LRB5	1
GO:0043410	positive regulation of MAPK cascade	1/368	43/38824	0.336184	0.465332	0.333958	A0A6A6K7S7	1
GO:0051592	response to calcium ion	1/368	43/38824	0.336184	0.465332	0.333958	E5LLN0	1
GO:0048638	regulation of developmental growth	3/368	216/38824	0.336237	0.465332	0.333958	A0A6A6KPP5/A0A6A6KCM9/A0A6A6KWE8	3
GO:0048609	multicellular organismal reproductive process	4/368	310/38824	0.338835	0.468555	0.336271	A0A6A6MCN0/A0A6A6NBV4/A0A6A6NDH3/A0A6A6NJ28	4
GO:0015103	inorganic anion transmembrane transporter activity	2/368	127/38824	0.339207	0.468698	0.336373	A0A6A6L0Q6/A0A6A6L3C0	2
GO:0015291	secondary active transmembrane transporter activity	3/368	218/38824	0.341403	0.47084	0.33791	A0A6A6L0Q6/A0A6A6L3C0/A0A6A6NHZ8	3
GO:0051321	meiotic cell cycle	3/368	218/38824	0.341403	0.47084	0.33791	A0A6A6LBJ2/A0A6A6MCN0/A0A6A6N6F5	3
GO:0000322	storage vacuole	1/368	44/38824	0.342483	0.47084	0.33791	A0A6A6L9K1	1
GO:0031647	regulation of protein stability	1/368	44/38824	0.342483	0.47084	0.33791	A0A6A6MCN0	1
GO:0090307	mitotic spindle assembly	1/368	44/38824	0.342483	0.47084	0.33791	A0A6A6LBJ2	1
GO:2000030	regulation of response to red or far red light	1/368	44/38824	0.342483	0.47084	0.33791	E5LLN0	1
GO:0045860	positive regulation of protein kinase activity	2/368	128/38824	0.34265	0.47084	0.33791	A0A6A6K7S7/A0A6A6NJX3	2
GO:0034976	response to endoplasmic reticulum stress	2/368	129/38824	0.346088	0.474814	0.340762	A0A6A6L9K1/A0A6A6MCN0	2
GO:0048467	gynoecium development	2/368	129/38824	0.346088	0.474814	0.340762	A0A6A6LED6/A0A6A6LFD5	2
GO:0071826	protein-RNA complex organization	3/368	220/38824	0.346566	0.475096	0.340965	A0A6A6LFD9/A0A6A6LKG6/A0A6A6LIP5	3
GO:0001676	long-chain fatty acid metabolic process	1/368	45/38824	0.348722	0.476177	0.34174	A0A6A6LKD8	1
GO:0002009	morphogenesis of an epithelium	1/368	45/38824	0.348722	0.476177	0.34174	A0A6A6LE46	1
GO:0006915	apoptotic process	1/368	45/38824	0.348722	0.476177	0.34174	A0A6A6MCN0	1
GO:0080022	primary root development	1/368	45/38824	0.348722	0.476177	0.34174	A0A6A6KPN0	1
GO:1903313	positive regulation of mRNA metabolic process	1/368	45/38824	0.348722	0.476177	0.34174	A0A6A6MAV0	1
GO:0000981	DNA-binding transcription factor activity, RNA polymerase II-specific	4/368	315/38824	0.349543	0.476923	0.342276	A0A6A6M9I9/A0A6A6MUW3/A0A6A6K5H5/A0A6A6K738	4
GO:0000375	RNA splicing, via transesterification reactions	3/368	222/38824	0.351726	0.479526	0.344144	A0A6A6LFD9/A0A6A6LKG6/A0A6A6LIP5	3
GO:0033674	positive regulation of kinase activity	2/368	131/38824	0.352944	0.480435	0.344797	A0A6A6K7S7/A0A6A6NJX3	2
GO:0048598	embryonic morphogenesis	2/368	131/38824	0.352944	0.480435	0.344797	A0A6A6LE46/A0A6A6KWB8	2
GO:0009787	regulation of abscisic acid-activated signaling pathway	3/368	223/38824	0.354304	0.480845	0.345091	A0A6A6KPP5/A0A6A6LI33/A0A6A6NEM6	3
GO:1901419	regulation of response to alcohol	3/368	223/38824	0.354304	0.480845	0.345091	A0A6A6KPP5/A0A6A6LI33/A0A6A6NEM6	3
GO:1905957	regulation of cellular response to alcohol	3/368	223/38824	0.354304	0.480845	0.345091	A0A6A6KPP5/A0A6A6LI33/A0A6A6NEM6	3
GO:0009593	detection of chemical stimulus	1/368	46/38824	0.354903	0.480845	0.345091	E5LLN0	1
GO:0031058	obsolete positive regulation of histone modification	1/368	46/38824	0.354903	0.480845	0.345091	A0A6A6KGW9	1
GO:0046164	alcohol catabolic process	1/368	46/38824	0.354903	0.480845	0.345091	A0A6A6KPP7	1
GO:0098687	chromosomal region	2/368	132/38824	0.356364	0.482449	0.346242	A0A6A6K5W1/A0A6A6N6F5	2
GO:0030554	adenyl nucleotide binding	3/368	225/38824	0.359456	0.48424	0.347527	A0A6A6LHM1/A0A6A6M0F2/A0A6A6M4B5	3
GO:0032559	adenyl ribonucleotide binding	3/368	225/38824	0.359456	0.48424	0.347527	A0A6A6LHM1/A0A6A6M0F2/A0A6A6M4B5	3
GO:0010383	cell wall polysaccharide metabolic process	2/368	133/38824	0.359776	0.48424	0.347527	A0A6A6KQS6/A0A6A6L8D3	2
GO:0000776	kinetochore	1/368	47/38824	0.361024	0.48424	0.347527	A0A6A6N6F5	1
GO:0005813	centrosome	1/368	47/38824	0.361024	0.48424	0.347527	A0A6A6K5W1	1
GO:0007093	mitotic cell cycle checkpoint signaling	1/368	47/38824	0.361024	0.48424	0.347527	A0A6A6LG98	1
GO:0016477	cell migration	1/368	47/38824	0.361024	0.48424	0.347527	A0A6A6NJX3	1
GO:0019751	polyol metabolic process	1/368	47/38824	0.361024	0.48424	0.347527	A0A6A6KPP7	1
GO:0031330	negative regulation of cellular catabolic process	1/368	47/38824	0.361024	0.48424	0.347527	A0A6A6MCN0	1
GO:0043467	regulation of generation of precursor metabolites and energy	1/368	47/38824	0.361024	0.48424	0.347527	A0A6A6L9K1	1
GO:0050000	chromosome localization	1/368	47/38824	0.361024	0.48424	0.347527	A0A6A6N6F5	1
GO:0051286	cell tip	1/368	47/38824	0.361024	0.48424	0.347527	A0A6A6N4E3	1
GO:0015078	proton transmembrane transporter activity	2/368	135/38824	0.366581	0.488609	0.350663	A0A6A6M8P1/A0A6A6NHZ8	2
GO:0005929	cilium	1/368	48/38824	0.367088	0.488609	0.350663	A0A6A6LE46	1
GO:0006568	tryptophan metabolic process	1/368	48/38824	0.367088	0.488609	0.350663	A0A6A6LHM1	1
GO:0006586	indolalkylamine metabolic process	1/368	48/38824	0.367088	0.488609	0.350663	A0A6A6LHM1	1
GO:0010959	regulation of metal ion transport	1/368	48/38824	0.367088	0.488609	0.350663	A0A6A6KPP5	1
GO:0044772	mitotic cell cycle phase transition	1/368	48/38824	0.367088	0.488609	0.350663	A0A6A6KM54	1
GO:0045036	protein targeting to chloroplast	1/368	48/38824	0.367088	0.488609	0.350663	A0A6A6L113	1
GO:0048729	tissue morphogenesis	1/368	48/38824	0.367088	0.488609	0.350663	A0A6A6LE46	1
GO:0051051	negative regulation of transport	1/368	48/38824	0.367088	0.488609	0.350663	A0A6A6K524	1
GO:0072596	establishment of protein localization to chloroplast	1/368	48/38824	0.367088	0.488609	0.350663	A0A6A6L113	1
GO:0009896	positive regulation of catabolic process	2/368	136/38824	0.369973	0.492073	0.353149	A0A6A6KRB1/A0A6A6MAV0	2
GO:0008219	cell death	4/368	325/38824	0.370963	0.492884	0.353731	A0A6A6LMV3/A0A6A6KRB1/A0A6A6MCN0/A0A6A6NJX3	4
GO:0009753	response to jasmonic acid	5/368	422/38824	0.371149	0.492884	0.353731	A0A6A6M5Z9/A0A6A6LED6/A0A6A6LFD5/A0A6A6LH25/A0A6A6MLZ4	5
GO:0008080	N-acetyltransferase activity	1/368	49/38824	0.373095	0.493585	0.354234	A0A6A6NEP2	1
GO:0016701	oxidoreductase activity, acting on single donors with incorporation of molecular oxygen	1/368	49/38824	0.373095	0.493585	0.354234	A0A6A6L0E4	1
GO:0060271	cilium assembly	1/368	49/38824	0.373095	0.493585	0.354234	A0A6A6LE46	1
GO:0072359	circulatory system development	1/368	49/38824	0.373095	0.493585	0.354234	A0A6A6LE46	1
GO:1905269	positive regulation of chromatin organization	1/368	49/38824	0.373095	0.493585	0.354234	A0A6A6KGW9	1
GO:0009259	ribonucleotide metabolic process	3/368	232/38824	0.377438	0.498951	0.358085	A0A6A6KPP7/A0A6A6MAR7/A0A6A6MV72	3
GO:0006612	protein targeting to membrane	1/368	50/38824	0.379045	0.499181	0.35825	A0A6A6NKG6	1
GO:0006641	triglyceride metabolic process	1/368	50/38824	0.379045	0.499181	0.35825	A0A6A6NEP2	1
GO:0010109	regulation of photosynthesis	1/368	50/38824	0.379045	0.499181	0.35825	A0A6A6L9K1	1
GO:0030662	coated vesicle membrane	1/368	50/38824	0.379045	0.499181	0.35825	A0A6A6M6P7	1
GO:0032434	regulation of proteasomal ubiquitin-dependent protein catabolic process	1/368	50/38824	0.379045	0.499181	0.35825	A0A6A6MCN0	1
GO:0140013	meiotic nuclear division	2/368	139/38824	0.380105	0.500199	0.358981	A0A6A6MCN0/A0A6A6N6F5	2
GO:0007417	central nervous system development	1/368	51/38824	0.384938	0.504122	0.361796	A0A6A6MCN0	1
GO:0010191	mucilage metabolic process	1/368	51/38824	0.384938	0.504122	0.361796	A0A6A6NKG6	1
GO:0031060	regulation of histone methylation	1/368	51/38824	0.384938	0.504122	0.361796	A0A6A6KGW9	1
GO:0045995	regulation of embryonic development	1/368	51/38824	0.384938	0.504122	0.361796	A0A6A6MCN0	1
GO:0072598	protein localization to chloroplast	1/368	51/38824	0.384938	0.504122	0.361796	A0A6A6L113	1
GO:2000058	regulation of ubiquitin-dependent protein catabolic process	1/368	51/38824	0.384938	0.504122	0.361796	A0A6A6MCN0	1
GO:0031329	regulation of cellular catabolic process	3/368	235/38824	0.385113	0.504122	0.361796	A0A6A6KRB1/A0A6A6MAV0/A0A6A6MCN0	3
GO:0001934	positive regulation of protein phosphorylation	2/368	142/38824	0.390168	0.509237	0.365467	A0A6A6K7S7/A0A6A6NJX3	2
GO:0009624	response to nematode	2/368	142/38824	0.390168	0.509237	0.365467	A0A6A6LBJ2/A0A6A6NHZ8	2
GO:0098798	mitochondrial protein-containing complex	2/368	142/38824	0.390168	0.509237	0.365467	A0A6A6L5W0/A0A6A6L6T6	2
GO:0016746	acyltransferase activity	4/368	334/38824	0.390202	0.509237	0.365467	A0A6A6L0Q6/A0A6A6L3C0/A0A6A6M644/A0A6A6NEP2	4
GO:0008081	phosphoric diester hydrolase activity	1/368	52/38824	0.390776	0.509237	0.365467	A0A6A6LI33	1
GO:0051053	negative regulation of DNA metabolic process	1/368	52/38824	0.390776	0.509237	0.365467	A0A6A6KGW9	1
GO:0004003	DNA helicase activity	1/368	53/38824	0.396558	0.514439	0.369201	A0A6A6K5W1	1
GO:0005657	replication fork	1/368	53/38824	0.396558	0.514439	0.369201	A0A6A6K5W1	1
GO:0010506	regulation of autophagy	1/368	53/38824	0.396558	0.514439	0.369201	A0A6A6KRB1	1
GO:0071902	positive regulation of protein serine/threonine kinase activity	1/368	53/38824	0.396558	0.514439	0.369201	A0A6A6K7S7	1
GO:0097164	ammonium ion metabolic process	1/368	53/38824	0.396558	0.514439	0.369201	A0A6A6LHM1	1
GO:0006650	glycerophospholipid metabolic process	2/368	144/38824	0.396836	0.514439	0.369201	A0A6A6M644/A0A6A6N4E3	2
GO:0015085	calcium ion transmembrane transporter activity	2/368	144/38824	0.396836	0.514439	0.369201	A0A6A6K342/A0A6A6MCH3	2
GO:0042327	positive regulation of phosphorylation	2/368	145/38824	0.400158	0.518359	0.372014	A0A6A6K7S7/A0A6A6NJX3	2
GO:0016668	oxidoreductase activity, acting on a sulfur group of donors, NAD(P) as acceptor	1/368	54/38824	0.402286	0.519955	0.373159	A0A6A6KCM9	1
GO:0030433	ubiquitin-dependent ERAD pathway	1/368	54/38824	0.402286	0.519955	0.373159	A0A6A6MCN0	1
GO:1901000	regulation of response to salt stress	1/368	54/38824	0.402286	0.519955	0.373159	A0A6A6MQC6	1
GO:0008144	obsolete drug binding	4/368	340/38824	0.402984	0.520328	0.373427	A0A6A6LHM1/A0A6A6M0F2/A0A6A6M4B5/A0A6A6LLI8	4
GO:0009606	tropism	2/368	146/38824	0.403471	0.520328	0.373427	A0A6A6K524/A0A6A6MAN0	2
GO:0070085	glycosylation	2/368	146/38824	0.403471	0.520328	0.373427	A0A6A6LZA7/A0A6A6M363	2
GO:0005875	microtubule associated complex	2/368	147/38824	0.406775	0.522248	0.374805	A0A6A6K537/A0A6A6K6U6	2
GO:0009860	pollen tube growth	2/368	147/38824	0.406775	0.522248	0.374805	A0A6A6K7R5/A0A6A6KCM9	2
GO:0010562	positive regulation of phosphorus metabolic process	2/368	147/38824	0.406775	0.522248	0.374805	A0A6A6K7S7/A0A6A6NJX3	2
GO:0045937	positive regulation of phosphate metabolic process	2/368	147/38824	0.406775	0.522248	0.374805	A0A6A6K7S7/A0A6A6NJX3	2
GO:0000175	3'-5'-RNA exonuclease activity	1/368	55/38824	0.407959	0.522248	0.374805	A0A6A6KGW9	1
GO:0005788	endoplasmic reticulum lumen	1/368	55/38824	0.407959	0.522248	0.374805	A0A6A6L9K1	1
GO:0009792	embryo development ending in birth or egg hatching	1/368	55/38824	0.407959	0.522248	0.374805	A0A6A6KWB8	1
GO:0009895	negative regulation of catabolic process	1/368	55/38824	0.407959	0.522248	0.374805	A0A6A6MCN0	1
GO:0044782	cilium organization	1/368	55/38824	0.407959	0.522248	0.374805	A0A6A6LE46	1
GO:0098562	cytoplasmic side of membrane	1/368	55/38824	0.407959	0.522248	0.374805	A0A6A6K524	1
GO:0015698	inorganic anion transport	2/368	148/38824	0.41007	0.524179	0.376191	A0A6A6L0Q6/A0A6A6L3C0	2
GO:0071478	cellular response to radiation	2/368	148/38824	0.41007	0.524179	0.376191	A0A6A6K5W1/A0A6A6K524	2
GO:0032504	multicellular organism reproduction	4/368	344/38824	0.411479	0.525595	0.377207	A0A6A6MCN0/A0A6A6NBV4/A0A6A6NDH3/A0A6A6NJ28	4
GO:0006458	'de novo' protein folding	1/368	56/38824	0.413579	0.527116	0.378299	A0A6A6M6D2	1
GO:0009312	oligosaccharide biosynthetic process	1/368	56/38824	0.413579	0.527116	0.378299	A0A6A6K3I9	1
GO:0043487	regulation of RNA stability	1/368	56/38824	0.413579	0.527116	0.378299	A0A6A6MAV0	1
GO:0044087	regulation of cellular component biogenesis	3/368	247/38824	0.415573	0.52927	0.379844	A0A6A6KW15/A0A6A6LS10/A0A6A6N4E3	3
GO:0070588	calcium ion transmembrane transport	2/368	150/38824	0.416634	0.530233	0.380536	A0A6A6K342/A0A6A6MCH3	2
GO:0000723	telomere maintenance	1/368	57/38824	0.419146	0.531101	0.381158	A0A6A6K5W1	1
GO:0009880	embryonic pattern specification	1/368	57/38824	0.419146	0.531101	0.381158	A0A6A6LLI8	1
GO:0035967	cellular response to topologically incorrect protein	1/368	57/38824	0.419146	0.531101	0.381158	A0A6A6MCN0	1
GO:0050897	cobalt ion binding	1/368	57/38824	0.419146	0.531101	0.381158	A0A6A6NBB0	1
GO:0051865	protein autoubiquitination	1/368	57/38824	0.419146	0.531101	0.381158	A0A6A6LG98	1
GO:0090068	positive regulation of cell cycle process	1/368	57/38824	0.419146	0.531101	0.381158	A0A6A6LG98	1
GO:0009965	leaf morphogenesis	2/368	151/38824	0.419902	0.531672	0.381568	A0A6A6K346/A0A6A6LI33	2
GO:0009699	phenylpropanoid biosynthetic process	2/368	152/38824	0.42316	0.534199	0.383382	A0A6A6LH25/A0A6A6MLZ4	2
GO:1902600	proton transmembrane transport	2/368	152/38824	0.42316	0.534199	0.383382	A0A6A6M8P1/A0A6A6NHZ8	2
GO:0005355	glucose transmembrane transporter activity	1/368	58/38824	0.424659	0.534199	0.383382	A0A6A6NHZ8	1
GO:0008645	hexose transmembrane transport	1/368	58/38824	0.424659	0.534199	0.383382	A0A6A6NHZ8	1
GO:0015149	hexose transmembrane transporter activity	1/368	58/38824	0.424659	0.534199	0.383382	A0A6A6NHZ8	1
GO:0032200	telomere organization	1/368	58/38824	0.424659	0.534199	0.383382	A0A6A6K5W1	1
GO:0043068	positive regulation of programmed cell death	1/368	58/38824	0.424659	0.534199	0.383382	A0A6A6LMV3	1
GO:0046323	glucose import	1/368	58/38824	0.424659	0.534199	0.383382	A0A6A6NHZ8	1
GO:1904659	glucose transmembrane transport	1/368	58/38824	0.424659	0.534199	0.383382	A0A6A6NHZ8	1
GO:0015145	monosaccharide transmembrane transporter activity	1/368	59/38824	0.430121	0.539122	0.386915	A0A6A6NHZ8	1
GO:0015749	monosaccharide transmembrane transport	1/368	59/38824	0.430121	0.539122	0.386915	A0A6A6NHZ8	1
GO:0043005	neuron projection	1/368	59/38824	0.430121	0.539122	0.386915	A0A6A6K5W1	1
GO:0051225	spindle assembly	1/368	59/38824	0.430121	0.539122	0.386915	A0A6A6LBJ2	1
GO:0061013	regulation of mRNA catabolic process	1/368	59/38824	0.430121	0.539122	0.386915	A0A6A6MAV0	1
GO:0043254	regulation of protein-containing complex assembly	2/368	155/38824	0.432879	0.542189	0.389116	A0A6A6KW15/A0A6A6LS10	2
GO:0004532	RNA exonuclease activity	1/368	60/38824	0.435531	0.542777	0.389538	A0A6A6KGW9	1
GO:0004722	protein serine/threonine phosphatase activity	1/368	60/38824	0.435531	0.542777	0.389538	A0A6A6NEM6	1
GO:0005388	P-type calcium transporter activity	1/368	60/38824	0.435531	0.542777	0.389538	A0A6A6MCH3	1
GO:0016410	N-acyltransferase activity	1/368	60/38824	0.435531	0.542777	0.389538	A0A6A6NEP2	1
GO:0016896	RNA exonuclease activity, producing 5'-phosphomonoesters	1/368	60/38824	0.435531	0.542777	0.389538	A0A6A6KGW9	1
GO:0051054	positive regulation of DNA metabolic process	1/368	60/38824	0.435531	0.542777	0.389538	A0A6A6K5W1	1
GO:0070192	chromosome organization involved in meiotic cell cycle	1/368	60/38824	0.435531	0.542777	0.389538	A0A6A6MCN0	1
GO:0006325	chromatin organization	5/368	457/38824	0.436365	0.543427	0.390005	A0A6A6KD53/A0A6A6MQP7/A0A6A6KJ04/A0A6A6KJ77/A0A6A6LEW7	5
GO:0042440	pigment metabolic process	2/368	157/38824	0.43931	0.546703	0.392356	A0A6A6LH25/A0A6A6MLZ4	2
GO:0000413	protein peptidyl-prolyl isomerization	1/368	61/38824	0.44089	0.547105	0.392644	A0A6A6LLI8	1
GO:0003755	peptidyl-prolyl cis-trans isomerase activity	1/368	61/38824	0.44089	0.547105	0.392644	A0A6A6LLI8	1
GO:0009986	cell surface	1/368	61/38824	0.44089	0.547105	0.392644	A0A6A6K524	1
GO:0015036	disulfide oxidoreductase activity	1/368	61/38824	0.44089	0.547105	0.392644	A0A6A6KCM9	1
GO:0051347	positive regulation of transferase activity	2/368	158/38824	0.44251	0.548725	0.393807	A0A6A6K7S7/A0A6A6NJX3	2
GO:0016143	S-glycoside metabolic process	2/368	159/38824	0.4457	0.550553	0.395118	A0A6A6L0Q6/A0A6A6L3C0	2
GO:0019757	glycosinolate metabolic process	2/368	159/38824	0.4457	0.550553	0.395118	A0A6A6L0Q6/A0A6A6L3C0	2
GO:0019760	glucosinolate metabolic process	2/368	159/38824	0.4457	0.550553	0.395118	A0A6A6L0Q6/A0A6A6L3C0	2
GO:0005351	carbohydrate:proton symporter activity	1/368	62/38824	0.446198	0.550553	0.395118	A0A6A6NHZ8	1
GO:0005402	carbohydrate:monoatomic cation symporter activity	1/368	62/38824	0.446198	0.550553	0.395118	A0A6A6NHZ8	1
GO:0090503	obsolete RNA phosphodiester bond hydrolysis, exonucleolytic	1/368	62/38824	0.446198	0.550553	0.395118	A0A6A6KGW9	1
GO:1901616	organic hydroxy compound catabolic process	1/368	62/38824	0.446198	0.550553	0.395118	A0A6A6KPP7	1
GO:0042803	protein homodimerization activity	4/368	361/38824	0.447262	0.551475	0.39578	A0A6A6K5W1/A0A6A6KEX0/A0A6A6LDX0/A0A6A6NBB0	4
GO:0098813	nuclear chromosome segregation	2/368	160/38824	0.44888	0.553078	0.396931	A0A6A6MCN0/A0A6A6N6F5	2
GO:0000226	microtubule cytoskeleton organization	3/368	261/38824	0.450471	0.554646	0.398056	A0A6A6LE46/A0A6A6KM54/A0A6A6LBJ2	3
GO:0009894	regulation of catabolic process	3/368	263/38824	0.455389	0.560289	0.402106	A0A6A6KRB1/A0A6A6MAV0/A0A6A6MCN0	3
GO:0003678	DNA helicase activity	1/368	64/38824	0.456663	0.560289	0.402106	A0A6A6K5W1	1
GO:0010212	response to ionizing radiation	1/368	64/38824	0.456663	0.560289	0.402106	A0A6A6K5W1	1
GO:0022843	voltage-gated monoatomic cation channel activity	1/368	64/38824	0.456663	0.560289	0.402106	A0A6A6K342	1
GO:0071897	DNA biosynthetic process	1/368	64/38824	0.456663	0.560289	0.402106	A0A6A6K5W1	1
GO:0006816	calcium ion transport	2/368	164/38824	0.461496	0.563768	0.404603	A0A6A6K342/A0A6A6MCH3	2
GO:0009705	plant-type vacuole membrane	2/368	164/38824	0.461496	0.563768	0.404603	A0A6A6KXZ1/A0A6A6NHZ8	2
GO:0004197	cysteine-type endopeptidase activity	1/368	65/38824	0.461822	0.563768	0.404603	A0A6A6LMV3	1
GO:0009911	positive regulation of flower development	1/368	65/38824	0.461822	0.563768	0.404603	A0A6A6MLW6	1
GO:0030587	sorocarp development	1/368	65/38824	0.461822	0.563768	0.404603	A0A6A6N4E3	1
GO:0090702	socially cooperative development	1/368	65/38824	0.461822	0.563768	0.404603	A0A6A6N4E3	1
GO:0099120	socially cooperative development	1/368	65/38824	0.461822	0.563768	0.404603	A0A6A6N4E3	1
GO:0071396	cellular response to lipid	5/368	471/38824	0.462089	0.563768	0.404603	A0A6A6KNU3/A0A6A6LC72/A0A6A6LI33/A0A6A6MKA2/A0A6A6MQC6	5
GO:0016054	organic acid catabolic process	2/368	165/38824	0.464623	0.566067	0.406252	A0A6A6N420/A0A6A6N484	2
GO:0046395	carboxylic acid catabolic process	2/368	165/38824	0.464623	0.566067	0.406252	A0A6A6N420/A0A6A6N484	2
GO:0016796	exonuclease activity, active with either ribo- or deoxyribonucleic acids and producing 5'-phosphomonoesters	1/368	66/38824	0.466932	0.567291	0.407131	A0A6A6KGW9	1
GO:0042364	water-soluble vitamin biosynthetic process	1/368	66/38824	0.466932	0.567291	0.407131	A0A6A6LGU3	1
GO:0048471	perinuclear region of cytoplasm	1/368	66/38824	0.466932	0.567291	0.407131	A0A6A6LS10	1
GO:1901981	phosphatidylinositol phosphate binding	1/368	66/38824	0.466932	0.567291	0.407131	A0A6A6LI33	1
GO:0036464	cytoplasmic ribonucleoprotein granule	2/368	166/38824	0.46774	0.567877	0.407552	A0A6A6M5Z9/A0A6A6KEX0	2
GO:0007059	chromosome segregation	2/368	167/38824	0.470846	0.570257	0.409259	A0A6A6MCN0/A0A6A6N6F5	2
GO:0080167	response to karrikin	2/368	167/38824	0.470846	0.570257	0.409259	A0A6A6L604/A0A6A6L613	2
GO:0000070	mitotic sister chromatid segregation	1/368	67/38824	0.471993	0.570257	0.409259	A0A6A6N6F5	1
GO:0000288	nuclear-transcribed mRNA catabolic process, deadenylation-dependent decay	1/368	67/38824	0.471993	0.570257	0.409259	A0A6A6LG98	1
GO:0000794	condensed nuclear chromosome	1/368	67/38824	0.471993	0.570257	0.409259	A0A6A6N6F5	1
GO:0009958	positive gravitropism	1/368	67/38824	0.471993	0.570257	0.409259	A0A6A6MAN0	1
GO:0046474	glycerophospholipid biosynthetic process	1/368	67/38824	0.471993	0.570257	0.409259	A0A6A6M644	1
GO:0060249	anatomical structure homeostasis	1/368	68/38824	0.477006	0.574742	0.412478	A0A6A6K5W1	1
GO:0097458	obsolete neuron part	1/368	68/38824	0.477006	0.574742	0.412478	A0A6A6K5W1	1
GO:0035770	ribonucleoprotein granule	2/368	169/38824	0.477026	0.574742	0.412478	A0A6A6M5Z9/A0A6A6KEX0	2
GO:0044036	cell wall macromolecule metabolic process	2/368	169/38824	0.477026	0.574742	0.412478	A0A6A6KQS6/A0A6A6L8D3	2
GO:0002181	cytoplasmic translation	1/368	69/38824	0.481972	0.579099	0.415605	A0A6A6MIS3	1
GO:0005795	Golgi stack	1/368	69/38824	0.481972	0.579099	0.415605	A0A6A6LRB5	1
GO:0008238	exopeptidase activity	1/368	69/38824	0.481972	0.579099	0.415605	A0A6A6MVC1	1
GO:0047484	regulation of response to osmotic stress	1/368	69/38824	0.481972	0.579099	0.415605	A0A6A6MQC6	1
GO:0016607	nuclear speck	2/368	172/38824	0.486212	0.583634	0.41886	A0A6A6K5W1/A0A6A6LE46	2
GO:0006351	DNA-templated transcription	4/368	380/38824	0.486417	0.583634	0.41886	A0A6A6M9I9/A0A6A6MUW3/A0A6A6K5H5/A0A6A6K738	4
GO:0016835	carbon-oxygen lyase activity	2/368	173/38824	0.489252	0.586227	0.420721	A0A6A6KG57/A0A6A6M9F5	2
GO:0046658	obsolete anchored component of plasma membrane	2/368	173/38824	0.489252	0.586227	0.420721	A0A6A6KJF1/A0A6A6KM60	2
GO:0006413	translational initiation	1/368	71/38824	0.491764	0.588022	0.42201	A0A6A6MIS3	1
GO:0007052	mitotic spindle organization	1/368	71/38824	0.491764	0.588022	0.42201	A0A6A6LBJ2	1
GO:0046885	regulation of hormone biosynthetic process	1/368	71/38824	0.491764	0.588022	0.42201	A0A6A6K342	1
GO:0097659	obsolete nucleic acid-templated transcription	4/368	383/38824	0.4925	0.588499	0.422351	A0A6A6M9I9/A0A6A6MUW3/A0A6A6K5H5/A0A6A6K738	4
GO:0007584	response to nutrient	1/368	72/38824	0.49659	0.592167	0.424984	A0A6A6MEE6	1
GO:0043631	obsolete RNA polyadenylation	1/368	72/38824	0.49659	0.592167	0.424984	A0A6A6MNE9	1
GO:1902850	microtubule cytoskeleton organization involved in mitosis	1/368	72/38824	0.49659	0.592167	0.424984	A0A6A6LBJ2	1
GO:0016765	transferase activity, transferring alkyl or aryl (other than methyl) groups	2/368	177/38824	0.501298	0.594204	0.426446	A0A6A6LDX0/A0A6A6LLD6	2
GO:0015662	P-type ion transporter activity	1/368	73/38824	0.50137	0.594204	0.426446	A0A6A6MCH3	1
GO:0016236	macroautophagy	1/368	73/38824	0.50137	0.594204	0.426446	A0A6A6K2Y0	1
GO:0016859	cis-trans isomerase activity	1/368	73/38824	0.50137	0.594204	0.426446	A0A6A6LLI8	1
GO:0030532	small nuclear ribonucleoprotein complex	1/368	73/38824	0.50137	0.594204	0.426446	A0A6A6LS10	1
GO:0046890	regulation of lipid biosynthetic process	1/368	73/38824	0.50137	0.594204	0.426446	A0A6A6K342	1
GO:0099023	vesicle tethering complex	1/368	73/38824	0.50137	0.594204	0.426446	A0A6A6NKG6	1
GO:2001251	negative regulation of chromosome organization	1/368	73/38824	0.50137	0.594204	0.426446	A0A6A6KGW9	1
GO:2001252	positive regulation of chromosome organization	1/368	73/38824	0.50137	0.594204	0.426446	A0A6A6KGW9	1
GO:0009967	positive regulation of signal transduction	3/368	283/38824	0.503479	0.596297	0.427948	A0A6A6KPP5/A0A6A6LI33/A0A6A6K7S7	3
GO:0051604	protein maturation	1/368	74/38824	0.506106	0.599001	0.429888	A0A6A6LMV3	1
GO:2000241	regulation of reproductive process	5/368	497/38824	0.508869	0.601862	0.431942	A0A6A6KPP5/A0A6A6MLW6/A0A6A6KCM9/A0A6A6KQS6/A0A6A6L8D3	5
GO:0009698	phenylpropanoid metabolic process	2/368	180/38824	0.510211	0.602504	0.432403	A0A6A6LH25/A0A6A6MLZ4	2
GO:0000775	chromosome, centromeric region	1/368	75/38824	0.510796	0.602504	0.432403	A0A6A6N6F5	1
GO:0061136	regulation of proteasomal protein catabolic process	1/368	75/38824	0.510796	0.602504	0.432403	A0A6A6MCN0	1
GO:1903050	regulation of proteolysis involved in protein catabolic process	1/368	75/38824	0.510796	0.602504	0.432403	A0A6A6MCN0	1
GO:0044436	obsolete thylakoid part	4/368	394/38824	0.51454	0.606509	0.435277	A0A6A6LBY0/A0A6A6LCD1/A0A6A6MKG1/A0A6A6LPJ9	4
GO:0031056	regulation of histone modification	1/368	76/38824	0.515442	0.607162	0.435745	A0A6A6KGW9	1
GO:0010498	proteasomal protein catabolic process	4/368	396/38824	0.5185	0.610351	0.438034	A0A6A6LBZ6/A0A6A6NIC8/A0A6A6NJA3/A0A6A6MCN0	4
GO:0000139	Golgi membrane	2/368	183/38824	0.51902	0.61055	0.438177	A0A6A6LRB5/A0A6A6LS10	2
GO:0052689	carboxylic ester hydrolase activity	2/368	184/38824	0.521933	0.613562	0.440339	A0A6A6LKD8/A0A6A6LHM1	2
GO:0005262	calcium channel activity	1/368	78/38824	0.524602	0.614212	0.440805	A0A6A6K342	1
GO:0010431	seed maturation	1/368	78/38824	0.524602	0.614212	0.440805	A0A6A6NJ28	1
GO:0015295	solute:proton symporter activity	1/368	78/38824	0.524602	0.614212	0.440805	A0A6A6NHZ8	1
GO:0031977	thylakoid lumen	1/368	78/38824	0.524602	0.614212	0.440805	A0A6A6LPJ9	1
GO:0060429	epithelium development	1/368	78/38824	0.524602	0.614212	0.440805	A0A6A6LE46	1
GO:1901990	regulation of mitotic cell cycle phase transition	1/368	78/38824	0.524602	0.614212	0.440805	A0A6A6LG98	1
GO:0048581	negative regulation of post-embryonic development	2/368	186/38824	0.527723	0.61745	0.443129	A0A6A6L604/A0A6A6L613	2
GO:0032774	RNA biosynthetic process	4/368	401/38824	0.528334	0.61775	0.443344	A0A6A6M9I9/A0A6A6MUW3/A0A6A6K5H5/A0A6A6K738	4
GO:0032508	DNA duplex unwinding	1/368	79/38824	0.529118	0.617836	0.443406	A0A6A6K5W1	1
GO:1903362	regulation of protein catabolic process	1/368	79/38824	0.529118	0.617836	0.443406	A0A6A6MCN0	1
GO:0032392	DNA geometric change	1/368	80/38824	0.53359	0.622641	0.446854	A0A6A6K5W1	1
GO:0006576	biogenic amine metabolic process	1/368	81/38824	0.53802	0.625296	0.44876	A0A6A6LHM1	1
GO:0009740	gibberellic acid mediated signaling pathway	1/368	81/38824	0.53802	0.625296	0.44876	A0A6A6KNU3	1
GO:0030659	cytoplasmic vesicle membrane	1/368	81/38824	0.53802	0.625296	0.44876	A0A6A6M6P7	1
GO:0036503	ERAD pathway	1/368	81/38824	0.53802	0.625296	0.44876	A0A6A6MCN0	1
GO:0044106	amine metabolic process	1/368	81/38824	0.53802	0.625296	0.44876	A0A6A6LHM1	1
GO:0051346	negative regulation of hydrolase activity	1/368	81/38824	0.53802	0.625296	0.44876	A0A6A6LS10	1
GO:0023056	positive regulation of signaling	3/368	299/38824	0.540335	0.627567	0.450389	A0A6A6KPP5/A0A6A6LI33/A0A6A6K7S7	3
GO:0018208	peptidyl-proline modification	1/368	82/38824	0.542408	0.628923	0.451363	A0A6A6LLI8	1
GO:0051119	sugar transmembrane transporter activity	1/368	82/38824	0.542408	0.628923	0.451363	A0A6A6NHZ8	1
GO:0090696	post-embryonic plant organ development	3/368	300/38824	0.542586	0.628923	0.451363	A0A6A6MK98/A0A6A6KPN0/A0A6A6LLI8	3
GO:0006767	water-soluble vitamin metabolic process	1/368	83/38824	0.546755	0.632492	0.453924	A0A6A6LGU3	1
GO:0010089	xylem development	1/368	83/38824	0.546755	0.632492	0.453924	A0A6A6KRB1	1
GO:1902533	positive regulation of intracellular signal transduction	1/368	83/38824	0.546755	0.632492	0.453924	A0A6A6K7S7	1
GO:0031047	regulatory ncRNA-mediated gene silencing	2/368	193/38824	0.547612	0.632642	0.454032	A0A6A6KGW9/A0A6A6KEX0	2
GO:0044419	biological process involved in interspecies interaction between organisms	2/368	193/38824	0.547612	0.632642	0.454032	A0A6A6KD53/A0A6A6MQP7	2
GO:0008380	RNA splicing	3/368	303/38824	0.549301	0.633753	0.454829	A0A6A6LFD9/A0A6A6LKG6/A0A6A6LIP5	3
GO:0010016	shoot system morphogenesis	3/368	303/38824	0.549301	0.633753	0.454829	A0A6A6K346/A0A6A6LI33/A0A6A6MK98	3
GO:0006914	autophagy	1/368	84/38824	0.55106	0.634102	0.455079	A0A6A6K2Y0	1
GO:0009736	cytokinin-activated signaling pathway	1/368	84/38824	0.55106	0.634102	0.455079	A0A6A6KNU3	1
GO:0061919	process utilizing autophagic mechanism	1/368	84/38824	0.55106	0.634102	0.455079	A0A6A6K2Y0	1
GO:1901987	regulation of cell cycle phase transition	1/368	84/38824	0.55106	0.634102	0.455079	A0A6A6LG98	1
GO:0010476	gibberellin mediated signaling pathway	1/368	85/38824	0.555325	0.638165	0.457996	A0A6A6KNU3	1
GO:0043622	cortical microtubule organization	1/368	85/38824	0.555325	0.638165	0.457996	A0A6A6LBJ2	1
GO:0005244	voltage-gated monoatomic ion channel activity	1/368	86/38824	0.559549	0.641326	0.460264	A0A6A6K342	1
GO:0009640	photomorphogenesis	1/368	86/38824	0.559549	0.641326	0.460264	A0A6A6MK98	1
GO:0022832	voltage-gated channel activity	1/368	86/38824	0.559549	0.641326	0.460264	A0A6A6K342	1
GO:0071370	cellular response to gibberellin stimulus	1/368	86/38824	0.559549	0.641326	0.460264	A0A6A6KNU3	1
GO:0009932	cell tip growth	2/368	198/38824	0.561455	0.642665	0.461225	A0A6A6K7R5/A0A6A6KCM9	2
GO:1903046	meiotic cell cycle process	2/368	198/38824	0.561455	0.642665	0.461225	A0A6A6MCN0/A0A6A6N6F5	2
GO:0009933	meristem structural organization	1/368	87/38824	0.563733	0.644848	0.462792	A0A6A6MRA6	1
GO:0090697	post-embryonic plant organ morphogenesis	2/368	199/38824	0.564187	0.644944	0.462861	A0A6A6MK98/A0A6A6KPN0	2
GO:0010647	positive regulation of cell communication	3/368	311/38824	0.566922	0.645771	0.463454	A0A6A6KPP5/A0A6A6LI33/A0A6A6K7S7	3
GO:0000793	condensed chromosome	1/368	88/38824	0.567878	0.645771	0.463454	A0A6A6N6F5	1
GO:0006305	DNA alkylation	1/368	88/38824	0.567878	0.645771	0.463454	A0A6A6KGW9	1
GO:0006306	DNA methylation	1/368	88/38824	0.567878	0.645771	0.463454	A0A6A6KGW9	1
GO:0009110	vitamin biosynthetic process	1/368	88/38824	0.567878	0.645771	0.463454	A0A6A6LGU3	1
GO:0015171	amino acid transmembrane transporter activity	1/368	88/38824	0.567878	0.645771	0.463454	A0A6A6MEZ5	1
GO:0022839	monoatomic ion-gated channel activity	1/368	88/38824	0.567878	0.645771	0.463454	A0A6A6K342	1
GO:0071368	cellular response to cytokinin stimulus	1/368	88/38824	0.567878	0.645771	0.463454	A0A6A6KNU3	1
GO:0003333	amino acid transmembrane transport	1/368	89/38824	0.571983	0.6479	0.464982	A0A6A6MEZ5	1
GO:0006865	amino acid transport	1/368	89/38824	0.571983	0.6479	0.464982	A0A6A6MEZ5	1
GO:0010074	maintenance of meristem identity	1/368	89/38824	0.571983	0.6479	0.464982	A0A6A6MRA6	1
GO:0012506	vesicle membrane	1/368	89/38824	0.571983	0.6479	0.464982	A0A6A6M6P7	1
GO:0016667	oxidoreductase activity, acting on a sulfur group of donors	1/368	89/38824	0.571983	0.6479	0.464982	A0A6A6KCM9	1
GO:0032350	regulation of hormone metabolic process	1/368	89/38824	0.571983	0.6479	0.464982	A0A6A6K342	1
GO:0009926	auxin polar transport	1/368	90/38824	0.576049	0.652082	0.467983	A0A6A6MK98	1
GO:0031225	obsolete anchored component of membrane	2/368	204/38824	0.577665	0.653485	0.468991	A0A6A6KJF1/A0A6A6KM60	2
GO:0006606	protein import into nucleus	1/368	91/38824	0.580077	0.65409	0.469424	A0A6A6KM54	1
GO:0015294	solute:monoatomic cation symporter activity	1/368	91/38824	0.580077	0.65409	0.469424	A0A6A6NHZ8	1
GO:0042391	regulation of membrane potential	1/368	91/38824	0.580077	0.65409	0.469424	A0A6A6K342	1
GO:0055046	microgametogenesis	1/368	91/38824	0.580077	0.65409	0.469424	A0A6A6KWB8	1
GO:0098552	side of membrane	1/368	91/38824	0.580077	0.65409	0.469424	A0A6A6K524	1
GO:0009072	aromatic amino acid metabolic process	1/368	92/38824	0.584067	0.657736	0.472041	A0A6A6LHM1	1
GO:0015293	symporter activity	1/368	92/38824	0.584067	0.657736	0.472041	A0A6A6NHZ8	1
GO:0000724	double-strand break repair via homologous recombination	1/368	93/38824	0.588019	0.661331	0.474621	A0A6A6K5W1	1
GO:0045787	positive regulation of cell cycle	1/368	93/38824	0.588019	0.661331	0.474621	A0A6A6LG98	1
GO:0009534	chloroplast thylakoid	4/368	433/38824	0.588804	0.661786	0.474948	A0A6A6LBY0/A0A6A6LCD1/A0A6A6MKG1/A0A6A6LPJ9	4
GO:0051703	biological process involved in intraspecies interaction between organisms	1/368	94/38824	0.591933	0.664874	0.477164	A0A6A6N4E3	1
GO:0031976	plastid thylakoid	4/368	435/38824	0.592431	0.665005	0.477258	A0A6A6LBY0/A0A6A6LCD1/A0A6A6MKG1/A0A6A6LPJ9	4
GO:0051170	import into nucleus	1/368	95/38824	0.59581	0.667937	0.479362	A0A6A6KM54	1
GO:2000243	positive regulation of reproductive process	1/368	95/38824	0.59581	0.667937	0.479362	A0A6A6MLW6	1
GO:0008234	cysteine-type peptidase activity	1/368	96/38824	0.599651	0.671378	0.481832	A0A6A6LMV3	1
GO:0008283	cell population proliferation	1/368	96/38824	0.599651	0.671378	0.481832	A0A6A6NJX3	1
GO:0000725	recombinational repair	1/368	98/38824	0.607223	0.678982	0.487289	A0A6A6K5W1	1
GO:0010928	regulation of auxin mediated signaling pathway	1/368	98/38824	0.607223	0.678982	0.487289	A0A6A6MAN0	1
GO:1905393	plant organ formation	2/368	216/38824	0.608757	0.68026	0.488206	A0A6A6MK98/A0A6A6KPN0	2
GO:0035091	phosphatidylinositol binding	1/368	99/38824	0.610956	0.680711	0.48853	A0A6A6LI33	1
GO:0044463	obsolete cell projection part	1/368	99/38824	0.610956	0.680711	0.48853	A0A6A6LE46	1
GO:0046488	phosphatidylinositol metabolic process	1/368	99/38824	0.610956	0.680711	0.48853	A0A6A6N4E3	1
GO:0120038	obsolete plasma membrane bounded cell projection part	1/368	99/38824	0.610956	0.680711	0.48853	A0A6A6LE46	1
GO:0009535	chloroplast thylakoid membrane	3/368	332/38824	0.611115	0.680711	0.48853	A0A6A6LBY0/A0A6A6LCD1/A0A6A6MKG1	3
GO:0006974	DNA damage response	4/368	447/38824	0.613793	0.683257	0.490357	A0A6A6K5W1/A0A6A6LG98/A0A6A6LHM1/A0A6A6MCN0	4
GO:0015926	glucosidase activity	1/368	100/38824	0.614653	0.68334	0.490417	A0A6A6KPN0	1
GO:0042176	regulation of protein catabolic process	1/368	100/38824	0.614653	0.68334	0.490417	A0A6A6MCN0	1
GO:0000819	sister chromatid segregation	1/368	101/38824	0.618315	0.68566	0.492082	A0A6A6N6F5	1
GO:0000932	P-body	1/368	101/38824	0.618315	0.68566	0.492082	A0A6A6M5Z9	1
GO:0017148	negative regulation of translation	1/368	101/38824	0.618315	0.68566	0.492082	A0A6A6MAV0	1
GO:0042277	peptide binding	1/368	101/38824	0.618315	0.68566	0.492082	A0A6A6LLD6	1
GO:0009846	pollen germination	1/368	102/38824	0.621942	0.688367	0.494024	A0A6A6K7R5	1
GO:0034249	negative regulation of amide metabolic process	1/368	102/38824	0.621942	0.688367	0.494024	A0A6A6MAV0	1
GO:0044728	obsolete DNA methylation or demethylation	1/368	102/38824	0.621942	0.688367	0.494024	A0A6A6KGW9	1
GO:0055035	plastid thylakoid membrane	3/368	338/38824	0.623175	0.689293	0.494689	A0A6A6LBY0/A0A6A6LCD1/A0A6A6MKG1	3
GO:0008094	ATP-dependent activity, acting on DNA	1/368	103/38824	0.625535	0.691464	0.496247	A0A6A6K5W1	1
GO:0030865	cortical cytoskeleton organization	1/368	104/38824	0.629094	0.694092	0.498133	A0A6A6LBJ2	1
GO:0048573	photoperiodism, flowering	1/368	104/38824	0.629094	0.694092	0.498133	A0A6A6MLW6	1
GO:0006397	mRNA processing	3/368	341/38824	0.629109	0.694092	0.498133	A0A6A6LFD9/A0A6A6LKG6/A0A6A6LIP5	3
GO:0006766	vitamin metabolic process	1/368	105/38824	0.632619	0.697082	0.500279	A0A6A6LGU3	1
GO:2000377	regulation of reactive oxygen species metabolic process	1/368	105/38824	0.632619	0.697082	0.500279	A0A6A6KNU3	1
GO:0015144	carbohydrate transmembrane transporter activity	1/368	106/38824	0.636111	0.700486	0.502722	A0A6A6NHZ8	1
GO:0098662	inorganic cation transmembrane transport	4/368	462/38824	0.639503	0.701632	0.503544	A0A6A6K342/A0A6A6M8P1/A0A6A6MCH3/A0A6A6NHZ8	4
GO:0006405	RNA export from nucleus	1/368	107/38824	0.639569	0.701632	0.503544	A0A6A6KM54	1
GO:0034219	carbohydrate transmembrane transport	1/368	107/38824	0.639569	0.701632	0.503544	A0A6A6NHZ8	1
GO:0050657	nucleic acid transport	1/368	107/38824	0.639569	0.701632	0.503544	A0A6A6KM54	1
GO:0050658	RNA transport	1/368	107/38824	0.639569	0.701632	0.503544	A0A6A6KM54	1
GO:0051236	establishment of RNA localization	1/368	107/38824	0.639569	0.701632	0.503544	A0A6A6KM54	1
GO:0015077	inorganic cation transmembrane transporter activity	2/368	230/38824	0.642796	0.704728	0.505766	A0A6A6M8P1/A0A6A6NHZ8	2
GO:0006304	DNA modification	1/368	109/38824	0.646389	0.708221	0.508273	A0A6A6KGW9	1
GO:0019216	regulation of lipid metabolic process	1/368	110/38824	0.64975	0.711041	0.510297	A0A6A6K342	1
GO:0016072	rRNA metabolic process	2/368	233/38824	0.64978	0.711041	0.510297	A0A6A6KGW9/A0A6A6MNE9	2
GO:0008643	carbohydrate transport	1/368	111/38824	0.653079	0.713754	0.512244	A0A6A6NHZ8	1
GO:0022836	gated channel activity	1/368	111/38824	0.653079	0.713754	0.512244	A0A6A6K342	1
GO:1901568	fatty acid derivative metabolic process	1/368	112/38824	0.656377	0.716909	0.514508	A0A6A6LKD8	1
GO:0034357	photosynthetic membrane	3/368	359/38824	0.663347	0.723614	0.51932	A0A6A6LBY0/A0A6A6LCD1/A0A6A6MKG1	3
GO:0042651	thylakoid membrane	3/368	359/38824	0.663347	0.723614	0.51932	A0A6A6LBY0/A0A6A6LCD1/A0A6A6MKG1	3
GO:0005769	early endosome	1/368	115/38824	0.666084	0.72569	0.52081	A0A6A6LS10	1
GO:0005770	late endosome	1/368	115/38824	0.666084	0.72569	0.52081	A0A6A6K2Y0	1
GO:0070838	metal ion transport	2/368	241/38824	0.667873	0.726874	0.52166	A0A6A6K342/A0A6A6MCH3	2
GO:0022613	ribonucleoprotein complex biogenesis	4/368	480/38824	0.668851	0.726874	0.52166	A0A6A6KGW9/A0A6A6LFD9/A0A6A6LKG6/A0A6A6LIP5	4
GO:0006972	hyperosmotic response	1/368	116/38824	0.669258	0.726874	0.52166	A0A6A6NHS7	1
GO:0031122	cytoplasmic microtubule organization	1/368	116/38824	0.669258	0.726874	0.52166	A0A6A6LBJ2	1
GO:0051168	nuclear export	1/368	116/38824	0.669258	0.726874	0.52166	A0A6A6KM54	1
GO:0072511	inorganic cation transmembrane transport	2/368	242/38824	0.67008	0.727313	0.521975	A0A6A6K342/A0A6A6MCH3	2
GO:0009788	negative regulation of abscisic acid-activated signaling pathway	1/368	117/38824	0.672403	0.727566	0.522156	A0A6A6NEM6	1
GO:0031123	RNA 3'-end processing	1/368	117/38824	0.672403	0.727566	0.522156	A0A6A6MNE9	1
GO:0098590	plasma membrane region	1/368	117/38824	0.672403	0.727566	0.522156	A0A6A6KWB8	1
GO:1901420	negative regulation of response to alcohol	1/368	117/38824	0.672403	0.727566	0.522156	A0A6A6NEM6	1
GO:1905958	negative regulation of cellular response to alcohol	1/368	117/38824	0.672403	0.727566	0.522156	A0A6A6NEM6	1
GO:0010565	regulation of cellular ketone metabolic process	1/368	118/38824	0.675517	0.729575	0.523599	A0A6A6K342	1
GO:0019827	stem cell population maintenance	1/368	118/38824	0.675517	0.729575	0.523599	A0A6A6MRA6	1
GO:0098727	maintenance of cell number	1/368	118/38824	0.675517	0.729575	0.523599	A0A6A6MRA6	1
GO:0033218	amide binding	1/368	119/38824	0.678602	0.732453	0.525664	A0A6A6LLD6	1
GO:0071214	cellular response to abiotic stimulus	2/368	250/38824	0.687318	0.740876	0.531709	A0A6A6K5W1/A0A6A6K524	2
GO:0104004	cellular response to environmental stimulus	2/368	250/38824	0.687318	0.740876	0.531709	A0A6A6K5W1/A0A6A6K524	2
GO:0009630	gravitropism	1/368	122/38824	0.687683	0.740876	0.531709	A0A6A6MAN0	1
GO:0008509	monoatomic anion transmembrane transporter activity	3/368	376/38824	0.69353	0.7454	0.534955	A0A6A6L0Q6/A0A6A6L3C0/A0A6A6MEZ5	3
GO:0044433	obsolete cytoplasmic vesicle part	2/368	253/38824	0.693589	0.7454	0.534955	A0A6A6M6P7/A0A6A6LPJ6	2
GO:0016651	oxidoreductase activity, acting on NAD(P)H	1/368	124/38824	0.693594	0.7454	0.534955	A0A6A6KCM9	1
GO:1902275	regulation of chromatin organization	1/368	124/38824	0.693594	0.7454	0.534955	A0A6A6KGW9	1
GO:0005261	monoatomic cation channel activity	1/368	125/38824	0.696508	0.747608	0.53654	A0A6A6K342	1
GO:0060918	auxin transport	1/368	125/38824	0.696508	0.747608	0.53654	A0A6A6MK98	1
GO:0004553	hydrolase activity, hydrolyzing O-glycosyl compounds	3/368	378/38824	0.696943	0.747614	0.536545	A0A6A6KJF1/A0A6A6KM60/A0A6A6KPN0	3
GO:0035251	UDP-glucosyltransferase activity	2/368	255/38824	0.697712	0.747978	0.536806	A0A6A6K3I9/A0A6A6NJ28	2
GO:0008374	O-acyltransferase activity	1/368	126/38824	0.699394	0.74932	0.537769	A0A6A6M644	1
GO:0003727	single-stranded RNA binding	1/368	127/38824	0.702252	0.75192	0.539635	A0A6A6MAV0	1
GO:0006644	phospholipid metabolic process	2/368	260/38824	0.707819	0.757023	0.543297	A0A6A6M644/A0A6A6N4E3	2
GO:0009914	hormone transport	1/368	129/38824	0.707889	0.757023	0.543297	A0A6A6MK98	1
GO:0098656	monoatomic anion transmembrane transport	3/368	385/38824	0.708664	0.757387	0.543559	A0A6A6L0Q6/A0A6A6L3C0/A0A6A6MEZ5	3
GO:0006261	DNA-templated DNA replication	1/368	131/38824	0.713418	0.761417	0.546451	A0A6A6K5W1	1
GO:0008654	phospholipid biosynthetic process	1/368	131/38824	0.713418	0.761417	0.546451	A0A6A6M644	1
GO:0006605	protein targeting	2/368	263/38824	0.713747	0.761417	0.546451	A0A6A6NKG6/A0A6A6L113	2
GO:0016407	acetyltransferase activity	1/368	132/38824	0.716144	0.76304	0.547615	A0A6A6NEP2	1
GO:0048232	male gamete generation	1/368	132/38824	0.716144	0.76304	0.547615	A0A6A6MCN0	1
GO:0051241	negative regulation of multicellular organismal process	2/368	265/38824	0.717642	0.764169	0.548425	A0A6A6L604/A0A6A6L613	2
GO:0019898	extrinsic component of membrane	1/368	133/38824	0.718844	0.764513	0.548672	A0A6A6MAN0	1
GO:0071482	cellular response to light stimulus	1/368	133/38824	0.718844	0.764513	0.548672	A0A6A6K524	1
GO:1903311	regulation of mRNA metabolic process	1/368	134/38824	0.721518	0.766888	0.550377	A0A6A6MAV0	1
GO:0007399	nervous system development	1/368	135/38824	0.724167	0.769234	0.552061	A0A6A6MCN0	1
GO:0009308	amine metabolic process	1/368	136/38824	0.72679	0.77155	0.553723	A0A6A6LHM1	1
GO:0016798	hydrolase activity, acting on glycosyl bonds	3/368	404/38824	0.738723	0.783739	0.562471	A0A6A6KJF1/A0A6A6KM60/A0A6A6KPN0	3
GO:0043900	obsolete regulation of multi-organism process	2/368	277/38824	0.740091	0.784713	0.563169	A0A6A6KPP5/A0A6A6KCM9	2
GO:0006302	double-strand break repair	1/368	143/38824	0.744472	0.788878	0.566158	A0A6A6K5W1	1
GO:0016570	histone modification	2/368	280/38824	0.74546	0.789444	0.566565	A0A6A6KD53/A0A6A6MQP7	2
GO:0010008	endosome membrane	1/368	144/38824	0.746903	0.790011	0.566972	A0A6A6LPJ6	1
GO:0071103	DNA conformation change	1/368	144/38824	0.746903	0.790011	0.566972	A0A6A6K5W1	1
GO:0005509	calcium ion binding	1/368	149/38824	0.758717	0.802019	0.57559	A0A6A6K2W5	1
GO:0000323	lytic vacuole	1/368	150/38824	0.761012	0.803958	0.576981	A0A6A6L9K1	1
GO:0004540	RNA nuclease activity	1/368	151/38824	0.763287	0.805871	0.578354	A0A6A6KGW9	1
GO:0051093	negative regulation of developmental process	2/368	291/38824	0.76434	0.806494	0.578801	A0A6A6L604/A0A6A6L613	2
GO:0070925	organelle assembly	2/368	292/38824	0.765994	0.807751	0.579703	A0A6A6LE46/A0A6A6LBJ2	2
GO:0004857	enzyme inhibitor activity	1/368	154/38824	0.76998	0.811462	0.582367	A0A6A6LHM1	1
GO:0010638	positive regulation of organelle organization	1/368	155/38824	0.772169	0.813277	0.583669	A0A6A6KGW9	1
GO:0006066	alcohol metabolic process	1/368	156/38824	0.774337	0.815067	0.584954	A0A6A6KPP7	1
GO:0044429	obsolete mitochondrial part	3/368	430/38824	0.775816	0.81613	0.585717	A0A6A6L5W0/A0A6A6L6T6/A0A6A6LGU3	3
GO:0016747	acyltransferase activity, transferring groups other than amino-acyl groups	2/368	299/38824	0.777298	0.817195	0.586481	A0A6A6M644/A0A6A6NEP2	2
GO:0005216	monoatomic ion channel activity	1/368	158/38824	0.778612	0.818083	0.587118	A0A6A6K342	1
GO:0015672	inorganic cation transmembrane transport	2/368	301/38824	0.780438	0.819507	0.588141	A0A6A6M8P1/A0A6A6NHZ8	2
GO:0006310	DNA recombination	1/368	160/38824	0.782806	0.820509	0.58886	A0A6A6K5W1	1
GO:0007623	circadian rhythm	1/368	160/38824	0.782806	0.820509	0.58886	A0A6A6K524	1
GO:0048511	rhythmic process	1/368	160/38824	0.782806	0.820509	0.58886	A0A6A6K524	1
GO:0007276	gamete generation	1/368	161/38824	0.784873	0.822181	0.590059	A0A6A6MCN0	1
GO:0048037	obsolete cofactor binding	2/368	305/38824	0.786604	0.823003	0.590649	A0A6A6K524/A0A6A6LLD6	2
GO:0048438	floral whorl development	2/368	305/38824	0.786604	0.823003	0.590649	A0A6A6LED6/A0A6A6LFD5	2
GO:0062012	regulation of small molecule metabolic process	1/368	165/38824	0.792948	0.829143	0.595056	A0A6A6K342	1
GO:0006260	DNA replication	1/368	166/38824	0.794919	0.830206	0.595819	A0A6A6K5W1	1
GO:0009637	response to blue light	1/368	166/38824	0.794919	0.830206	0.595819	A0A6A6K524	1
GO:0050662	obsolete coenzyme binding	1/368	167/38824	0.796871	0.831746	0.596924	A0A6A6K524	1
GO:0044440	obsolete endosomal part	1/368	170/38824	0.802617	0.837242	0.600868	A0A6A6LPJ6	1
GO:0044427	obsolete chromosomal part	3/368	452/38824	0.803734	0.837905	0.601344	A0A6A6K5W1/A0A6A6KGW9/A0A6A6N6F5	3
GO:0016705	oxidoreductase activity, acting on paired donors, with incorporation or reduction of molecular oxygen	2/368	318/38824	0.805602	0.839349	0.602381	A0A6A6LH25/A0A6A6MLZ4	2
GO:0008026	helicase activity	1/368	173/38824	0.808201	0.841051	0.603602	A0A6A6K5W1	1
GO:0070035	obsolete purine NTP-dependent helicase activity	1/368	173/38824	0.808201	0.841051	0.603602	A0A6A6K5W1	1
GO:0030258	lipid modification	1/368	176/38824	0.813628	0.846193	0.607292	A0A6A6N4E3	1
GO:0046527	glucosyltransferase activity	2/368	327/38824	0.817861	0.850087	0.610087	A0A6A6K3I9/A0A6A6NJ28	2
GO:0004386	helicase activity	1/368	181/38824	0.822334	0.853717	0.612692	A0A6A6K5W1	1
GO:0044242	cellular lipid catabolic process	1/368	181/38824	0.822334	0.853717	0.612692	A0A6A6LKD8	1
GO:0015931	nucleobase-containing compound transport	1/368	182/38824	0.824026	0.854455	0.613221	A0A6A6KM54	1
GO:0017038	protein import	1/368	182/38824	0.824026	0.854455	0.613221	A0A6A6KM54	1
GO:0046873	metal ion transmembrane transporter activity	2/368	335/38824	0.828172	0.858243	0.61594	A0A6A6K342/A0A6A6MCH3	2
GO:0006913	nucleocytoplasmic transport	1/368	186/38824	0.830635	0.85926	0.61667	A0A6A6KM54	1
GO:0016042	lipid catabolic process	1/368	186/38824	0.830635	0.85926	0.61667	A0A6A6LKD8	1
GO:0051169	nuclear transport	1/368	186/38824	0.830635	0.85926	0.61667	A0A6A6KM54	1
GO:0033044	regulation of chromosome organization	1/368	191/38824	0.838548	0.866931	0.622176	A0A6A6KGW9	1
GO:0072594	establishment of protein localization to organelle	2/368	344/38824	0.839144	0.867032	0.622248	A0A6A6KM54/A0A6A6L113	2
GO:0006820	monoatomic anion transport	3/368	486/38824	0.841108	0.868546	0.623335	A0A6A6L0Q6/A0A6A6L3C0/A0A6A6MEZ5	3
GO:0090698	post-embryonic plant morphogenesis	2/368	347/38824	0.842658	0.869591	0.624084	A0A6A6MK98/A0A6A6KPN0	2
GO:0010087	phloem or xylem histogenesis	1/368	194/38824	0.843118	0.869591	0.624084	A0A6A6KRB1	1
GO:0005342	organic acid transmembrane transporter activity	1/368	196/38824	0.846093	0.871626	0.625545	A0A6A6MEZ5	1
GO:0046943	carboxylic acid transmembrane transporter activity	1/368	196/38824	0.846093	0.871626	0.625545	A0A6A6MEZ5	1
GO:1903825	organic acid transmembrane transport	1/368	197/38824	0.847559	0.872104	0.625888	A0A6A6MEZ5	1
GO:1905039	carboxylic acid transmembrane transport	1/368	197/38824	0.847559	0.872104	0.625888	A0A6A6MEZ5	1
GO:0090501	obsolete RNA phosphodiester bond hydrolysis	1/368	198/38824	0.849012	0.873083	0.62659	A0A6A6KGW9	1
GO:0009751	response to salicylic acid	2/368	355/38824	0.851691	0.875321	0.628197	A0A6A6M5Z9/A0A6A6K346	2
GO:0022838	channel activity	1/368	202/38824	0.854684	0.877361	0.629661	A0A6A6K342	1
GO:0140097	catalytic activity, acting on DNA	1/368	202/38824	0.854684	0.877361	0.629661	A0A6A6K5W1	1
GO:0070011	peptidase activity	2/368	360/38824	0.857095	0.879318	0.631065	A0A6A6LMV3/A0A6A6MVC1	2
GO:0008270	zinc ion binding	1/368	205/38824	0.858799	0.880547	0.631947	A0A6A6NBB0	1
GO:0071407	cellular response to organic cyclic compound	2/368	366/38824	0.863342	0.884684	0.634916	A0A6A6M5Z9/A0A6A6K346	2
GO:0003682	chromatin binding	1/368	215/38824	0.871693	0.891143	0.639552	A0A6A6K5W1	1
GO:0006364	rRNA processing	1/368	215/38824	0.871693	0.891143	0.639552	A0A6A6KGW9	1
GO:0015849	organic acid transport	1/368	215/38824	0.871693	0.891143	0.639552	A0A6A6MEZ5	1
GO:0046942	carboxylic acid transport	1/368	215/38824	0.871693	0.891143	0.639552	A0A6A6MEZ5	1
GO:0004175	endopeptidase activity	1/368	221/38824	0.878858	0.897941	0.644431	A0A6A6LMV3	1
GO:0009739	response to gibberellin	1/368	222/38824	0.880013	0.898594	0.644899	A0A6A6KNU3	1
GO:0015267	channel activity	1/368	226/38824	0.884524	0.902141	0.647445	A0A6A6K342	1
GO:0022803	passive transmembrane transporter activity	1/368	226/38824	0.884524	0.902141	0.647445	A0A6A6K342	1
GO:0008233	peptidase activity	2/368	391/38824	0.886769	0.903902	0.648709	A0A6A6LMV3/A0A6A6MVC1	2
GO:0048437	floral organ development	2/368	395/38824	0.890154	0.906821	0.650804	A0A6A6LED6/A0A6A6LFD5	2
GO:0000785	chromatin	1/368	235/38824	0.894064	0.90974	0.652898	A0A6A6KGW9	1
GO:0010228	vegetative to reproductive phase transition of meristem	1/368	235/38824	0.894064	0.90974	0.652898	A0A6A6MLW6	1
GO:0051130	positive regulation of cellular component organization	1/368	240/38824	0.89902	0.914248	0.656134	A0A6A6KGW9	1
GO:0044454	obsolete nuclear chromosome part	1/368	250/38824	0.908249	0.923095	0.662483	A0A6A6N6F5	1
GO:0009505	plant-type cell wall	2/368	422/38824	0.910654	0.924999	0.663849	A0A6A6L9K1/A0A6A6LR99	2
GO:0008514	organic anion transmembrane transporter activity	1/368	254/38824	0.9117	0.925522	0.664225	A0A6A6MEZ5	1
GO:0010073	meristem maintenance	1/368	257/38824	0.914204	0.927523	0.665661	A0A6A6MRA6	1
GO:0030001	metal ion transport	2/368	432/38824	0.917295	0.929714	0.667234	A0A6A6K342/A0A6A6MCH3	2
GO:0009639	response to red or far red light	1/368	261/38824	0.917432	0.929714	0.667234	A0A6A6MK98	1
GO:0019953	sexual reproduction	1/368	264/38824	0.919773	0.931545	0.668547	A0A6A6MCN0	1
GO:0048646	anatomical structure formation involved in morphogenesis	2/368	439/38824	0.921665	0.932918	0.669532	A0A6A6MK98/A0A6A6KPN0	2
GO:0009909	regulation of flower development	1/368	268/38824	0.922793	0.933516	0.669962	A0A6A6MLW6	1
GO:0000228	nuclear chromosome	1/368	271/38824	0.924982	0.935188	0.671162	A0A6A6N6F5	1
GO:0043414	macromolecule methylation	1/368	273/38824	0.926408	0.936086	0.671806	A0A6A6KGW9	1
GO:0061024	membrane organization	1/368	276/38824	0.928495	0.937651	0.672929	A0A6A6MCN0	1
GO:0044703	multi-organism reproductive process	1/368	297/38824	0.941544	0.950277	0.681991	A0A6A6MCN0	1
GO:0015711	organic anion transport	1/368	316/38824	0.95129	0.959558	0.688651	A0A6A6MEZ5	1
GO:0006281	DNA repair	1/368	348/38824	0.964181	0.971997	0.697579	A0A6A6K5W1	1
GO:0034470	ncRNA processing	1/368	352/38824	0.965532	0.972796	0.698152	A0A6A6KGW9	1
GO:0004675	transmembrane receptor protein serine/threonine kinase activity	1/368	361/38824	0.968389	0.97485	0.699627	A0A6A6LJ04	1
GO:0007178	transmembrane receptor protein serine/threonine kinase signaling pathway	1/368	362/38824	0.968691	0.97485	0.699627	A0A6A6LJ04	1
GO:0043161	proteasome-mediated ubiquitin-dependent protein catabolic process	1/368	369/38824	0.970729	0.976046	0.700485	A0A6A6MCN0	1
GO:0007167	enzyme-linked receptor protein signaling pathway	1/368	372/38824	0.971561	0.976046	0.700485	A0A6A6LJ04	1
GO:0019199	transmembrane receptor protein kinase activity	1/368	372/38824	0.971561	0.976046	0.700485	A0A6A6LJ04	1
GO:0042254	ribosome biogenesis	1/368	379/38824	0.973413	0.977034	0.701194	A0A6A6KGW9	1
GO:0048507	meristem development	1/368	380/38824	0.973667	0.977034	0.701194	A0A6A6MRA6	1
GO:0048831	regulation of shoot system development	1/368	388/38824	0.975618	0.978428	0.702194	A0A6A6MLW6	1
GO:0005887	plasma membrane	1/368	395/38824	0.977206	0.979456	0.702932	A0A6A6MCH3	1
GO:0032259	methylation	1/368	416/38824	0.981377	0.983071	0.705526	A0A6A6KGW9	1
GO:0004888	transmembrane signaling receptor activity	1/368	453/38824	0.98696	0.988095	0.709132	A0A6A6LJ04	1
GO:0098796	membrane protein complex	1/368	474/38824	0.98935	0.989918	0.710441	A0A6A6M6P7	1
GO:0010243	response to organonitrogen compound	1/368	483/38824	0.990235	0.990235	0.710668	A0A6A6MCN0	1

## Sheet: Cluster2（n=453）KEGG analysis
ID	Description	GeneRatio	BgRatio	pvalue	p.adjust	qvalue	geneID	Count
map04144	Endocytosis	30/161	371/10633	3.15785e-14	1.83155e-12	1.52906e-12	A0A6A6K3X0/A0A6A6KIX7/A0A6A6LG60/A0A6A6LXE2/A0A6A6KRB1/A0A6A6KVB9/A0A6A6KVW5/A0A6A6KZ81/A0A6A6M3Z2/A0A6A6M4M5/A0A6A6M7V7/A0A6A6NJK1/F2VXU4/A0A6A6L113/A0A6A6L144/A0A6A6L604/A0A6A6L613/A0A6A6LBY0/A0A6A6LCD1/A0A6A6MKG1/A0A6A6LI33/A0A6A6LKJ1/A0A6A6LNU3/A0A6A6NDE6/A0A6A6LSM1/A0A6A6LXC8/A0A6A6LXF2/A0A6A6M1U3/A0A6A6MR58/A0A6A6KIV8	30
map00710	Carbon fixation by Calvin cycle	12/161	147/10633	2.21408e-06	6.42084e-05	5.36041e-05	A0A6A6K9I8/A0A6A6KCG9/A0A6A6KEH8/A0A6A6KPP7/A0A6A6LW90/A0A6A6NBB0/A0A6A6M1R9/A0A6A6MAR7/A0A6A6MDG1/A0A6A6MEL5/A0A6A6MV72/A0A6A6NFK3	12
map01250	Biosynthesis of nucleotide sugars	12/161	167/10633	8.34411e-06	0.000161319	0.000134677	A0A6A6K2F7/A0A6A6K2U3/A0A6A6LD75/A0A6A6MCQ5/A0A6A6MCY2/A0A6A6MIV9/A0A6A6NJP9/A0A6A6L8S5/A0A6A6M3V2/A0A6A6M720/A0A6A6M734/A0A6A6NLL8	12
map00520	Amino sugar and nucleotide sugar metabolism	13/161	277/10633	0.000293856	0.00426091	0.0035572	A0A6A6K2F7/A0A6A6K2U3/A0A6A6LD75/A0A6A6MCQ5/A0A6A6MCY2/A0A6A6MIV9/A0A6A6NJP9/A0A6A6L8S5/A0A6A6M3V2/A0A6A6M720/A0A6A6M734/A0A6A6MFZ3/A0A6A6NLL8	13
map04141	Protein processing in endoplasmic reticulum	16/161	431/10633	0.000821172	0.0095256	0.0079524	A0A6A6KWP5/A0A6A6L113/A0A6A6L604/A0A6A6L613/A0A6A6L9K1/A0A6A6LHU6/A0A6A6LME5/A0A6A6NCD1/A0A6A6LXT8/A0A6A6MDU6/A0A6A6MF96/A0A6A6NHV2/A0A6A6KIV8/A0A6A6KXH4/A0A6A6L016/A0A6A6N478	16
map00620	Pyruvate metabolism	9/161	199/10633	0.00324958	0.0314126	0.0262247	A0A6A6K9I8/A0A6A6KCG9/A0A6A6LW90/A0A6A6NBB0/A0A6A6LWH6/A0A6A6MDG1/A0A6A6MEL5/A0A6A6NFK3/A0A6A6L0E4	9
map00010	Glycolysis / Gluconeogenesis	10/161	257/10633	0.00568768	0.0471265	0.0393433	A0A6A6KEH8/A0A6A6KPP7/A0A6A6M1R9/A0A6A6M3V2/A0A6A6M720/A0A6A6M734/A0A6A6MAR7/A0A6A6MV72/A0A6A6NFK3/A0A6A6L0E4	10
map00052	Galactose metabolism	6/161	120/10633	0.00972552	0.0676777	0.0565004	A0A6A6L8S5/A0A6A6M3V2/A0A6A6M720/A0A6A6M734/A0A6A6MS21/A0A6A6NLL8	6
map03083	Polycomb repressive complex	6/161	122/10633	0.0105017	0.0676777	0.0565004	A0A6A6KD53/A0A6A6MQP7/A0A6A6LXT8/A0A6A6MDU6/A0A6A6MF96/A0A6A6NHV2	6
map03050	Proteasome	5/161	99/10633	0.0171097	0.0950447	0.0793477	A0A6A6LBZ6/A0A6A6NIC8/A0A6A6NJA3/A0A6A6MGJ6/A0A6A6N4E3	5
map00230	Purine metabolism	7/161	177/10633	0.0180257	0.0950447	0.0793477	A0A6A6KVB8/A0A6A6KZH7/A0A6A6KVE0/A0A6A6M3V2/A0A6A6M720/A0A6A6M734/A0A6A6N599	7
map00030	Pentose phosphate pathway	5/161	111/10633	0.0265782	0.128461	0.107245	A0A6A6M1R9/A0A6A6M3E7/A0A6A6M3V2/A0A6A6M720/A0A6A6M734	5
map00480	Glutathione metabolism	6/161	180/10633	0.055795	0.233658	0.195069	A0A6A6L8Q8/A0A6A6LDX0/A0A6A6LLD6/A0A6A6M3E7/A0A6A6MVC1/A0A6A6N7M1	6
map04136	Autophagy - other	3/161	58/10633	0.0574463	0.233658	0.195069	A0A6A6K6I4/A0A6A6KYZ2/A0A6A6NJQ2	3
map00020	Citrate cycle (TCA cycle)	4/161	99/10633	0.063199	0.233658	0.195069	A0A6A6K9I8/A0A6A6L5W0/A0A6A6L6T6/A0A6A6NFK3	4
map00561	Glycerolipid metabolism	5/161	142/10633	0.0644575	0.233658	0.195069	A0A6A6LZA7/A0A6A6M363/A0A6A6M644/A0A6A6NEP2/A0A6A6L0E4	5
map00970	Aminoacyl-tRNA biosynthesis	5/161	146/10633	0.0708134	0.241599	0.201698	A0A6A6K9T3/A0A6A6KI41/A0A6A6M3M4/A0A6A6KX30/A0A6A6LI30	5
map03010	Ribosome	10/161	422/10633	0.107351	0.345908	0.28878	A0A6A6K3X3/A0A6A6K5C7/A0A6A6L0S7/A0A6A6L0U9/A0A6A6M2P5/A0A6A6M2W3/A0A6A6KJB0/A0A6A6LTD1/A0A6A6N507/A0A6A6NLL8	10
map04016	MAPK signaling pathway - plant	8/161	329/10633	0.126526	0.386239	0.32245	A0A6A6KVE0/A0A6A6LED6/A0A6A6LFD5/A0A6A6LY76/A0A6A6LZW1/E5LLN0/A0A6A6N599/A0A6A6NEM6	8
map04070	Phosphatidylinositol signaling system	4/161	133/10633	0.142853	0.414274	0.345855	A0A6A6LY76/A0A6A6LZW1/E5LLN0/A0A6A6N4E3	4
map04148	Efferocytosis	4/161	137/10633	0.154067	0.425519	0.355243	A0A6A6KRB1/A0A6A6KWE8/A0A6A6M1U3/A0A6A6MR58	4
map00500	Starch and sucrose metabolism	8/161	372/10633	0.202648	0.534255	0.44602	A0A6A6K3I9/A0A6A6M3V2/A0A6A6M720/A0A6A6M734/A0A6A6NBV4/A0A6A6NDH3/A0A6A6NJ28/A0A6A6NLL8	8
map00785	Lipoic acid metabolism	2/161	62/10633	0.241469	0.608922	0.508356	A0A6A6L5W0/A0A6A6L6T6	2
map04145	Phagosome	4/161	176/10633	0.276965	0.664639	0.554871	A0A6A6KRB1/A0A6A6M1U3/A0A6A6MR58/A0A6A6M8P1	4
map00220	Arginine biosynthesis	2/161	70/10633	0.286483	0.664639	0.554871	A0A6A6KVB8/A0A6A6KZH7	2
map03420	Nucleotide excision repair	3/161	129/10633	0.310466	0.692577	0.578195	A0A6A6LME5/A0A6A6NCD1/A0A6A6MVC1	3
map00750	Vitamin B6 metabolism	1/161	27/10633	0.337978	0.726027	0.606121	A0A6A6LGU3	1
map03015	mRNA surveillance pathway	5/161	260/10633	0.358518	0.73542	0.613962	A0A6A6M5Z9/A0A6A6L0P6/A0A6A6LAH7/A0A6A6MTV9/A0A6A6NJQ2	5
map00630	Glyoxylate and dicarboxylate metabolism	3/161	146/10633	0.380934	0.73542	0.613962	A0A6A6K9I8/A0A6A6N420/A0A6A6N484	3
map00770	Pantothenate and CoA biosynthesis	2/161	90/10633	0.396719	0.73542	0.613962	A0A6A6MU08/A0A6A6MVC8	2
map00270	Cysteine and methionine metabolism	4/161	216/10633	0.414189	0.73542	0.613962	A0A6A6K9I8/A0A6A6KJ04/A0A6A6KJ77/A0A6A6LEW7	4
map02010	ABC transporters	2/161	102/10633	0.459152	0.73542	0.613962	A0A6A6MZ01/A0A6A6N7K4	2
map00450	Selenocompound metabolism	1/161	41/10633	0.465669	0.73542	0.613962	A0A6A6KX30	1
map00950	Isoquinoline alkaloid biosynthesis	1/161	41/10633	0.465669	0.73542	0.613962	A0A6A6LPJ9	1
map00051	Fructose and mannose metabolism	2/161	106/10633	0.479133	0.73542	0.613962	A0A6A6KPP7/A0A6A6M1R9	2
map04814	Motor proteins	4/161	238/10633	0.48797	0.73542	0.613962	A0A6A6KA78/G0XNX8/A0A6A6M0F2/A0A6A6M4B5	4
map00941	Flavonoid biosynthesis	2/161	108/10633	0.488954	0.73542	0.613962	A0A6A6LH25/A0A6A6MLZ4	2
map00564	Glycerophospholipid metabolism	3/161	174/10633	0.492717	0.73542	0.613962	A0A6A6KXZ1/A0A6A6LI33/A0A6A6M644	3
map03013	Nucleocytoplasmic transport	4/161	240/10633	0.494506	0.73542	0.613962	A0A6A6M5Z9/A0A6A6L4F5/A0A6A6LAH7/V5IV18	4
map00565	Ether lipid metabolism	1/161	48/10633	0.520009	0.754013	0.629485	A0A6A6LI33	1
[truncated: 18 more rows]

## Sheet: Cluster3（n=332）GO analysis
ID	Description	GeneRatio	BgRatio	pvalue	p.adjust	qvalue	geneID	Count
[truncated: 1,417 more rows]

[truncated: 7 more sheets: Cluster3（n=332）KEGG analysis, Cluster4（n=581）GO analysis, Cluster4（n=581）KEGG analysis, Cluster5（n=312）GO analysis, Cluster5（n=312）KEGG analysis, Cluster6（n=498）GO analysis, Cluster6（n=498）KEGG analysis]
