# Supplementary material for: Integrated proteomic and phosphoproteomic analysis reveals the MAPK cascade as a key regulator of ethylene-induced latex production in Hevea brasiliensis
Source: Stress Biol. 2026 Feb 19;6(1):18. doi: 10.1007/s44154-026-00290-9 (PMC12920992; doi:10.1007/s44154-026-00290-9)
Supplement: Supplementary file 9 — Supplementary Material 9: Table S8 A collection of latex phosphoproteins involved in the MAPK cascade and activated by ethephon. [file 44154_2026_290_MOESM9_ESM.xlsx]

## Sheet: MAPK
Supplemental Table S 4:All phosphoproteins mentioned in this study
name	ET1-ave	ET3-ave	ET5-ave	CK1-ave	CK3-ave	CK5-ave
MAPK（T299）	3241.39	0	3323.76	2600.57	3574.53	0
MAPK（Y219）	71725.9	144536	13071.5	21962.4	12796.7	21831.6
MAPK（Y193）	71725.9	144536	13071.5	21962.4	12796.7	21831.6
MAPK（Y177）	13684.5	27998.6	13398.1	8983.73	13575.1	10605.5
MAPK（T175）	4381.77	0	7451.86	4054.14	5210.77	860.652
MAPK（T195）	0	0	0	0	275.372	0
MAPK（T197）	0	0	0		275.372	0
MAPK（T195）	0	0	0		275.372	0

## Sheet: CDPK
Supplemental Table S 4:All phosphoproteins mentioned in this study
name	ET1-ave	ET3-ave	ET5-ave	CK1-ave	CK3-ave	CK5-ave
CDPK（S307）	1308.29	371.872	381.512		139.191	214.947
CDPK（T400）	410.652	0	0		0	0
CDPK（S284）	1312.21	0	0		0	0
CDPK（S91）	13040.1	53555.4	24912	35486.9	44532.5	46339
CDPK（S514）	9076.69	0	6149.66	8605.13	0	0
CDPK（S40）	7283.77	0	12682.9	31962.2	72005.1	0
CDPK（S40）	0	0	0	0	1489.52	0
CDPK（S34）	0	0	0	0	1489.52	0
CDPK（S18）	0	0	0	0	1090.97	0
CDPK（S366）	31656.9	144033	29472.6	15214.5	15087	47171.8
CDPK（S243）	11723.7	55361.5	14231.7	27805.6	21002.7	18660.1
CDPK（T525）	51358.9	0	1948.7	120541	117657	1465.89
CDPK（S172）	188302	668568	179591	338001	229185	184544
CDPK（S346）	3819.55	63755.1	2026.42	20227.3	8434.43	11667
CDPK（S350）	58526.9	19105.2	58176.2	59348	66657.5	54201.3
CDPK（S71）	5621.49	0	0	0	0	0
CDPK（S61）	0	0	0	0	3098.72	0
CDPK（T74）	0	0	0	1126.79	56.0231	0

## Sheet: MAP3K
Supplemental Table S 4:All phosphoproteins mentioned in this study
name	ET1-ave	ET3-ave	ET5-ave	CK1-ave	CK3-ave	CK5-ave
MAPKKK（S320）	2793.24	16834.8	0	8204.02	531.05	3345.94
MAPKKK（T322）	0	0	0		364.505	0
MAPKKK（T307）	45.3908	0.471647	1374.79	243.895	3370.34	1341.81
MAPKKK（S303）	45.3908	0.471647	1374.79	243.895	3370.34	1341.81
MAPKKK（S398）	0	5755.73	3852.8		1453.42	3028.75
MAPKKK（S855）	0	0	12590.9		0	0
MAPKKK（S219）	3292.05	26153.3	21169.4	9122.15	0	8583.35
MAPKKK（S407）	4513.85	42194.6	17770.4		0	3513.69
MAPKKK（T342）	5361.99	0	13149.1	8032.28	7092.7	17746.2
MAPKKK（T342）	23391.3	0	64952.8	15346.2	35957.1	40561.1
MAPKKK（S338(M2)）	23391.3	0	64952.8	15346.2	35957.1	40561.1
MAPKKK（S338）	0	0	7503.23	6277.16	5451.9	13985.7
MAPKKK（S103）	0	0	35222	2624.95	18065.7	0
MAPKKK（S613）	656124	594567	567399	405566	439630	447119
MAPKKK（S106）	0	0	1815.05	8778.17	0	1304.24
MAPKKK（S269）	2801.56	2740.44	14709.7	1151.15	3267.55	4594.97
MAPKKK（T621）	0	3005.96	0		0	0
MAPKKK（S225）	0	0	0		0	7375.83
MAPKKK（S54）	75033.6	76930.3	126935	50778.8	71968.4	107472
MAPKKK（S204）	3634.51	0	3121.01		0	0
MAPKKK（S92）	558441	565717	211419	484123	420280	499165
MAPKKK（S547）	0	11024.7	0	42796.7	34341.4	18117
MAPKKK（S551）	0	0	16011.2		0	0
MAPKKK（S541）	4211.88	0	0		0	0
MAPKKK（S43）	28420.8	56744.9	10818.9	29411.3	16914.2	20528.9
MAPKKK（S497）	1205.56	0	0	6030.04	0	2180.17
MAPKKK（S159）	55100.7	51470.2	71831.8	53951.3	80920.9	61789.8
MAPKKK（S152）	55100.7	51470.2	71831.8	53951.3	80920.9	61789.8
MAPKKK（S159）	7871.17	12834.7	11562.1	10637.2	6488.72	17003.3
MAPKKK（S648）	41318.7	83165.2	94344		36271.3	33910.5
MAPKKK（S220）	0	0	0		0	21158.1
MAPKKK（S173）	4159.47	6696.74	17774	16040.8	0	8238.67
MAPKKK（S166）	4159.47	6696.74	17774	16040.8	0	8238.67
MAPKKK（T530）	11750.3	5817.07	16092.8	11264.4	19929.2	15247.9
MAPKKK（S576）	132569	136306	61203.4	50173.4	36888.9	22519.7
MAPKKK（S580）	24932.1	28966.7	17337.5	20683.1	28470.6	33682.3
MAPKKK（S584）	0	0	0		0	4698.62
MAPKKK（S49）	30745.4	60502.7	56472	19044.4	34706.3	25341.1
MAPKKK（T46）	0	0	31038.2	12263.7	0	0
MAPKKK（S39）	53471	38777.6	52697.9	67825.3	65092.8	33791.8

## Sheet: MAP2K
Supplemental Table S 4:All phosphoproteins mentioned in this study
name	ET1-ave	ET3-ave	ET5-ave	CK1-ave	CK3-ave	CK5-ave
MAPKK（S455）	7910.61	0	0	4874.79	2430.35	357.022
MAPKK（Y487）	0	0	0		742.554	0

## Sheet: PKD,NKD,PKS,Ser Thr kinase 
Supplemental Table S8:All phosphoproteins mentioned in this study
name	ET1-ave	ET3-ave	ET5-ave	CK1-ave	CK3-ave	CK5-ave
Ser/Thr kinase(S173)	36675.4	12413.3	35069.8	0	15047.4	0
PKD(S108)	57704.8	12046	54416.3	30951.9	34853.9	40074
PKD(S556)	6136.54	0	0	0	0	0
NDK(T91)	12736.2	39387	10194.6	11160.5	9198.36	10184.5
NDK(Y105)	6853.58	38890.4	12449.3	4376.9	5824.09	7550.09
PKD(Y217)	13684.5	27998.6	13398.1	8983.73	13575.1	11985.6
PKD(T215)	4381.77	#DIV/0!	7451.86	4054.14	5210.77	5572.25
PKS(534)	36242.9	#DIV/0!	63810.3	47444	40851.5	50701.9
NS/Thr kinase(S395)	417173	457120	217625	163870	137329	172941
NDK(T134)	569233	2.26749e+06	397776	597162	543543	512827
NDK(S160)	199365	358691	161596	205145	161364	176035
