# Supplementary material for: Integrated proteomic and phosphoproteomic analysis reveals the MAPK cascade as a key regulator of ethylene-induced latex production in Hevea brasiliensis
Source: Stress Biol. 2026 Feb 19;6(1):18. doi: 10.1007/s44154-026-00290-9 (PMC12920992; doi:10.1007/s44154-026-00290-9)
Supplement: Supplementary file 10 — Supplementary Material 10: Table S9 Statistical analysis of the results from quantitative assessment of latex protein levels at 1, 3, and 5 days post-ethephon treatment. [file 44154_2026_290_MOESM10_ESM.xlsx]

## Sheet: Sheet1
	1d	3d	5d
pERK/MPK3	0.445737	0.04743	0.905238
pERK/MPK3	0.548166	0.12286	1.19486
pERK/MPK3	0.625328	0.139637	1.19288
