# Supplementary material for: Integrated proteomic and phosphoproteomic analysis reveals the MAPK cascade as a key regulator of ethylene-induced latex production in Hevea brasiliensis
Source: Stress Biol. 2026 Feb 19;6(1):18. doi: 10.1007/s44154-026-00290-9 (PMC12920992; doi:10.1007/s44154-026-00290-9)
Supplement: Supplementary file 11 — Supplementary Material 11: Table S10 Phosphorylation and level changes of proteins related to the rubber production pathway. [file 44154_2026_290_MOESM11_ESM.xlsx]

## Sheet: phosphoprotein
Supplemental Table S9：Phosphorylation Level Changes of Proteins Related to the Rubber Production Pathway
Protein name	1d（ET1_VS_CK1 ratio）	3d（ET3_VS_CK3 ratio）	5d（ET5_VS_CK5 ratio）
ACTC(S234)	1.21	-2.81	-1.45
HMGS(S257)	-1.56	-2.9	-1.12
HMGS(S248)	-1.56	-2.9	-1.12
HMGR(S20)	0.388	-0.982	-0.616
HMGR(T23)	1.31	-0.982	-0.146
PMK(S249)	-0.378	-4.29	-0.13
PMK(S249)	-0.378	-4.29	-0.13
REF(S104)	2.59	4.38	2.6
REF(S43)	2.07	0.322	1.69
REF(S223)	1.7	-5.4	1.61
REF(T245)	0.328	-0.751	-0.0807
SRPP(S156)	0.324	-1.64	0.99
SRPP(T163)	1.09	0.126	-0.0752
EF1α（S21）	1.21	-1.92	0.978
EF1α（T22）	-0.272	2.42	-0.567
14-3-3 protein（S5）	-0.32	0.426	-1.24
14-3-3 protein（S167）	0.785	3.97	-0.796
14-3-3 protein（S253）	-0.649	0.0357	-1.04
14-3-3 protein（S253）	-1.55	-0.573	-2.78
14-3-3 protein（S257）	-1.55	-0.573	-2.78
14-3-3 protein（S2）	-0.375	0.846	-0.98
14-3-3 protein（S212）	-0.834	-0.948	-0.348
14-3-3 protein（T246）	0.338	0.482	-0.128

## Sheet: protein
Protein name	1d（ET1_VS_CK1 ratio）	3d（ET3_VS_CK3 ratio）	5d（ET5_VS_CK5 ratio）
4-3-3 protein	0.0321	-0.252	-0.319
REF	-0.452	-0.00658	0.158
AACT	-0.29	-1.02	-0.231
MK	-0.249	-1.2	-0.631
PMK	-0.201	-0.707	-0.0879
SRPP like	0.391	-0.255	-0.701
