# Supplementary material for: Integrated proteomic and phosphoproteomic analysis reveals the MAPK cascade as a key regulator of ethylene-induced latex production in Hevea brasiliensis
Source: Stress Biol. 2026 Feb 19;6(1):18. doi: 10.1007/s44154-026-00290-9 (PMC12920992; doi:10.1007/s44154-026-00290-9)
Supplement: Supplementary file 12 — Supplementary Material 12: Table S11 Phosphorylation level changes of latex proteins. [file 44154_2026_290_MOESM12_ESM.xlsx]

## Sheet: Sheet2
Supplemental Table S10；Phosphorylation Level Changes of Latex Proteins
Protein ID	Protein name	PTM.SiteAA	PTM.SiteLocation	PTM.FlankingRegion	Ratio（ET1-1/CK1-1）	Ratio(ET1-2/CK1-2)	Ratio(ET1-3/CK1-3)	Ratio(ET3-1/CK3-1)	Ratio(ET3-2/CK3-2)	Ratio(ET3-3/CK3-3)	Ratio(ET5-1/CK5-1)	Ratio(ET5-2/CK5-2)	Ratio(ET5-3/CK5-3)
14-3-3	A0A6A6MJ32	S	2	______MSPTESSRE	0.957281	0.993253	0.958032	1.03743	1.0696	1.05618	0.951	0.94771	0.921834
REF	A0A6A6LUX7	S	104	EAARSLASPLPEQTK	1.17321	1.19538	1.17565	1.33685	1.44851	1.45801	1.18602	1.19229	1.18224
UDENN	A0A6A6LVN5	S	74	RVLKGFSSPPPQVKG	1.20686	1.09999	1.20116	1.13499	1.09937	1.22606	0.991603	0.998275	0.998463
	A0A6A6LVN5	S	9	AKNEDTGSPGWRASL	1.0031	1.04437	1.01388	1.07455	1.06049	1.04159	0.981733	0.99727	0.981961
HMGR	A0A6A6NJ00	S	20	ATPVEDRSPTTPKAS	1.0683	1.02162	0.977989	0.863669	0.893105	1	0.863201	0.95027	1.1988
	A0A6A6NJ00	T	23	VEDRSPTTPKASDAL	1.26703	1.02162	1.01032	0.863669	0.893105	1	0.863201	1.04472	1.1988
